# Supplementary material for: Single-cell profiling of healthy human kidney reveals features of sex-based transcriptional programs and tissue-specific immunity
Source: Nat Commun. 2022 Dec 10;13:7634. doi: 10.1038/s41467-022-35297-z (PMC9741629; doi:10.1038/s41467-022-35297-z)
Supplement: Supplementary file 4 — Supplementary Dataset 1 [file 41467_2022_35297_MOESM4_ESM.xlsx]

## Sheet: MAST
Genes significantly differentially expressed (MAST)
Gene	coef	ci.hi	ci.lo	z	p	log2FC (Presto)	Higher in	Sex Chromosome Encoded
ALB	0.577389	0.961678	0.1931	2.94482	0.0217179	-6.11945	Males	No
GATM	0.367425	0.514045	0.220805	4.91161	1.55414e-05	-5.39105	Males	No
RPS26	0.298551	0.523859	0.0732427	2.59711	0.000196315	-1.59756	Males	No
DCXR	0.157758	0.367431	-0.051916	1.47467	0.0124488	-1.46905	Males	No
RPL23	0.262984	0.427655	0.0983122	3.1301	0.00105748	-1.32624	Males	No
PCP4	0.178622	0.297638	0.059606	2.94156	0.000142155	-0.860179	Males	No
ASS1	0.279518	0.496467	0.062569	2.52523	0.0275129	-0.781926	Males	No
PPA1	0.195352	0.289129	0.101575	4.0829	0.000852368	-0.67838	Males	No
CHCHD10	0.185757	0.353135	0.0183788	2.17518	0.0134765	-0.643588	Males	No
ETFB	0.183382	0.321041	0.0457222	2.61095	0.00063642	-0.641376	Males	No
UQCRH	0.230926	0.334076	0.127776	4.38785	0.000140589	-0.625068	Males	No
PPIA	0.173566	0.332805	0.0143274	2.13631	0.00105988	-0.623899	Males	No
AOX1	0.34575	0.507562	0.183938	4.18793	0.000673158	-0.597524	Males	No
ACTG1	0.246864	0.431704	0.0620242	2.61764	0.0386999	-0.559564	Males	No
PHGDH	0.245382	0.377534	0.113229	3.63928	0.00162694	-0.406072	Males	No
RPL27	0.172097	0.293746	0.0504481	2.77277	0.00257434	-0.396718	Males	No
SLC2A9	0.212349	0.302132	0.122566	4.63556	3.92493e-06	-0.38895	Males	No
SUCLG1	0.189803	0.347927	0.0316801	2.35264	0.00228763	-0.383511	Males	No
RPL23A	0.166305	0.304091	0.0285181	2.36562	0.0341177	-0.346	Males	No
UQCRFS1	0.141224	0.233471	0.0489767	3.00057	0.0115608	-0.341099	Males	No
ZFP36L1	0.217604	0.336282	0.0989249	3.5937	0.00367065	-0.337347	Males	No
RPS10	0.23096	0.356192	0.105728	3.61468	0.00357534	-0.32166	Males	No
HRASLS2	0.210325	0.337652	0.0829984	3.23757	0.00108289	-0.321154	Males	No
POLR2L	0.155269	0.282219	0.0283189	2.39717	0.0113069	-0.315841	Males	No
GAMT	0.232816	0.345849	0.119783	4.03697	0.00125343	-0.299247	Males	No
LAMP2	-0.168186	-0.0457002	-0.290673	-2.69124	0.00950713	0.253495	Females	Yes
RPL38	0.176085	0.296295	0.0558764	2.87101	0.0051486	0.254249	Females	No
CCDC198	-0.131425	-0.0733571	-0.189493	-4.43599	0.000340635	0.279442	Females	No
CA12	-0.153982	-0.0166584	-0.291306	-2.19772	0.0173307	0.279782	Females	No
SAT2	0.141967	0.307641	-0.0237076	1.6795	0.0276592	0.288221	Females	No
ARSE	-0.198597	-0.105936	-0.291259	-4.2007	0.000959697	0.29011	Females	Yes
ACE2	-0.153546	-0.0863476	-0.220743	-4.47847	0.000243479	0.291202	Females	Yes
SYNE2	-0.266988	-0.106177	-0.427799	-3.25404	0.00779367	0.305125	Females	No
CISH	-0.18199	-0.0845677	-0.279412	-3.66132	0.0017384	0.311882	Females	No
QPRT	0.0808913	0.209996	-0.0482133	1.22803	0.0317776	0.360402	Females	No
CD164	-0.208983	-0.0729254	-0.345042	-3.01048	0.0178275	0.360711	Females	No
GALNT11	-0.149031	-0.0381666	-0.259895	-2.63471	0.0425837	0.375436	Females	No
ANXA4	-0.107034	-0.0224914	-0.191577	-2.48138	0.0275057	0.386849	Females	No
IQGAP2	-0.153559	-0.0710295	-0.236089	-3.64682	0.00319788	0.387731	Females	No
SRSF5	-0.157863	-0.0444348	-0.271292	-2.72777	0.0308335	0.388181	Females	No
CYP4A11	-0.183741	-0.032613	-0.33487	-2.38292	0.0104549	0.409588	Females	No
RPS16	0.181605	0.352447	0.0107634	2.08345	0.042732	0.427687	Females	No
RGS3	-0.29202	-0.167087	-0.416953	-4.58124	1.60841e-05	0.432274	Females	No
DDX3X	-0.186097	-0.111174	-0.26102	-4.86822	0.000140303	0.433532	Females	Yes
PNPLA4	-0.188286	-0.106044	-0.270528	-4.48715	0.000273685	0.452071	Females	Yes
CD24	-0.321449	-0.148787	-0.494111	-3.64891	0.00314895	0.459975	Females	No
SERF2	0.132368	0.316079	-0.0513436	1.41219	0.0321491	0.475675	Females	No
ADI1	0.0856166	0.244286	-0.0730528	1.05758	0.00472231	0.56707	Females	No
EIF5	-0.162207	-0.0552212	-0.269193	-2.97161	0.0119214	0.591441	Females	No
IL32	-0.206784	-0.0601725	-0.353396	-2.76437	0.0239363	0.637784	Females	No
RPS21	0.145522	0.294855	-0.00381211	1.90993	0.0480061	0.671448	Females	No
SLC27A2	-0.211886	-0.0420653	-0.381706	-2.44546	0.0506403	0.686047	Females	No
CLTRN	-0.320159	-0.162619	-0.477699	-3.98311	0.00101415	0.722271	Females	Yes
CYB5A	0.0972893	0.191856	0.00272211	2.01638	0.0234964	0.738016	Females	No
RPS29	0.157281	0.327035	-0.012473	1.81595	0.0321955	0.784601	Females	No
EIF1AX	-0.30043	-0.209135	-0.391725	-6.44976	6.29093e-07	0.898257	Females	Yes
SLC3A1	-0.265758	-0.0942694	-0.437246	-3.03738	0.016141	0.992553	Females	No
RPL37	0.198011	0.362117	0.0339044	2.36489	0.0110613	1.00882	Females	No
MGST3	-0.142211	-0.0338137	-0.250609	-2.57136	0.04304	1.09647	Females	No
RPL37A	0.230752	0.418523	0.0429818	2.40861	0.00453795	1.12546	Females	No
VIM	-0.244906	-0.113216	-0.376596	-3.64496	0.000125927	1.17218	Females	No
ATP1B1	-0.278686	-0.03654	-0.520833	-2.25572	0.0388599	1.23748	Females	No
GADD45A	-0.451058	-0.222099	-0.680017	-3.86121	0.00076687	1.40071	Females	No
RPS14	0.150871	0.386936	-0.0851932	1.25263	0.0250308	1.44625	Females	No
ECHS1	-0.043268	0.157953	-0.244489	-0.421446	0.0184508	1.45716	Females	No
LDHB	0.0151078	0.11971	-0.0894947	0.283079	0.043873	1.71303	Females	No
RPL41	0.186086	0.342331	0.0298412	2.3343	0.0404864	1.78022	Females	No
NEAT1	-0.256412	-0.0497789	-0.463046	-2.43213	0.00840112	1.78025	Females	No
TPT1	0.148909	0.312424	-0.0146059	1.78489	0.0380467	1.83621	Females	No
GAPDH	0.146634	0.275769	0.0174986	2.22555	0.0243423	2.74151	Females	No
MT1F	-0.42714	-0.248836	-0.605444	-4.69524	0.000200452	4.58985	Females	No
RPS4X	-0.295232	-0.104812	-0.485651	-3.03878	0.0227316	6.45651	Females	Yes
MT1H	-0.610448	-0.255358	-0.965538	-3.36945	0.00386405	10.1379	Females	No
FTL	0.327368	0.543918	0.110818	2.96297	0.0186607	13.7769	Females	No
MALAT1	-0.823613	0.0986771	-1.7459	-1.75026	0.0388619	17.0979	Females	No
MT1G	-0.571394	-0.232908	-0.909881	-3.30859	0.00672579	37.5218	Females	No

## Sheet: Varimax-PCA
Top 100 genes associated with Varimax-rotated Principal Component 12
Gene	Chromosome	Ensembl ID	Loading	Genes associated with
RPS4Y1	Y	ENSG00000129824	-0.169186	Males
EIF1AY	Y	ENSG00000198692	-0.125358	Males
ALB	4	ENSG00000163631	-0.0986751	Males
TTTY14	Y	ENSG00000176728	-0.0941371	Males
DDX3Y	Y	ENSG00000067048	-0.0925235	Males
PCP4	21	ENSG00000183036	-0.0820006	Males
PHGDH	1	ENSG00000092621	-0.0774643	Males
ZFY-AS1	Y	ENSG00000233070	-0.0718664	Males
TTTY15	Y	ENSG00000233864	-0.0708743	Males
RPS26	12	ENSG00000197728	-0.0687009	Males
TBC1D8B	X	ENSG00000133138	-0.063387	Males
USP9Y	Y	ENSG00000114374	-0.0610815	Males
ADIRF	10	ENSG00000148671	-0.0564474	Males
ZFY	Y	ENSG00000067646	-0.0557794	Males
SLC16A12	10	ENSG00000152779	-0.0556765	Males
CCDC170	6	ENSG00000120262	-0.055526	Males
FKBP5	6	ENSG00000096060	-0.054395	Males
CR2	1	ENSG00000117322	-0.0532075	Males
IFITM3	11	ENSG00000142089	-0.0528912	Males
GATM	15	ENSG00000171766	-0.0513691	Males
CTNNAL1	9	ENSG00000119326	-0.0510948	Males
KDM5D	Y	ENSG00000012817	-0.0507622	Males
ASS1	9	ENSG00000130707	-0.0478593	Males
PFKP	10	ENSG00000067057	-0.0477961	Males
MT-ATP8	MT	ENSG00000228253	-0.0459195	Males
DNAH5	5	ENSG00000039139	-0.0457949	Males
DGKG	3	ENSG00000058866	-0.0450642	Males
ELP5	17	ENSG00000170291	-0.0445443	Males
ACTG1	17	ENSG00000184009	-0.0444506	Males
CYP3A5	7	ENSG00000106258	-0.0434765	Males
LMO2	11	ENSG00000135363	-0.042457	Males
AOX1	2	ENSG00000138356	-0.0414816	Males
UTY	Y	ENSG00000183878	-0.0412977	Males
KSR2	12	ENSG00000171435	-0.0408114	Males
HADH	4	ENSG00000138796	-0.0407542	Males
DCPS	11	ENSG00000110063	-0.0406745	Males
IL1R1	2	ENSG00000115594	-0.0406312	Males
UROS	10	ENSG00000188690	-0.039174	Males
NFIX	19	ENSG00000008441	-0.0386501	Males
PPIA	7	ENSG00000196262	-0.038472	Males
C11orf54	11	ENSG00000182919	-0.038247	Males
CCDC146	7	ENSG00000135205	-0.0376961	Males
ACO2	22	ENSG00000100412	-0.0373603	Males
TUSC3	8	ENSG00000104723	-0.0371661	Males
AHR	7	ENSG00000106546	-0.0371541	Males
SERPINA1	14	ENSG00000197249	-0.0370543	Males
OTOGL	12	ENSG00000165899	-0.0366192	Males
THY1	11	ENSG00000154096	-0.0363252	Males
AKR1C2	10	ENSG00000151632	-0.0359753	Males
PANCR	4	ENSG00000250103	-0.0358055	Males
AP000851.2	11	ENSG00000281655	0.0352318	Females
RHOB	2	ENSG00000143878	0.03566	Females
RNF186	1	ENSG00000178828	0.0358125	Females
NQO1	16	ENSG00000181019	0.035899	Females
NEFH	22	ENSG00000100285	0.0367308	Females
CLU	8	ENSG00000120885	0.0369422	Females
CA12	15	ENSG00000074410	0.0371856	Females
GBP3	1	ENSG00000117226	0.0377116	Females
AKR1C1	10	ENSG00000187134	0.0378859	Females
MGST3	1	ENSG00000143198	0.0382887	Females
MT1E	16	ENSG00000169715	0.0384414	Females
IRF2BP2	1	ENSG00000168264	0.0384761	Females
SLC17A3	6	ENSG00000124564	0.0388173	Females
F13A1	6	ENSG00000124491	0.0393354	Females
PNPLA4	X	ENSG00000006757	0.0394123	Females
AMBP	9	ENSG00000106927	0.0394912	Females
GATD3A	21	ENSG00000160221	0.0399936	Females
EIF1AX	X	ENSG00000173674	0.0409333	Females
SEZ6L2	16	ENSG00000174938	0.0421733	Females
CCDC198	14	ENSG00000100557	0.0426867	Females
GLRX	5	ENSG00000173221	0.0427338	Females
MTRNR2L1	17	ENSG00000256618	0.0446511	Females
GSTP1	11	ENSG00000084207	0.0446553	Females
G6PC	17	ENSG00000131482	0.0451468	Females
PRELID1	5	ENSG00000169230	0.0457841	Females
LHX4	1	ENSG00000121454	0.0466708	Females
LIPC	15	ENSG00000166035	0.0481475	Females
ATP5IF1	1	ENSG00000130770	0.0482352	Females
ARG2	14	ENSG00000081181	0.048421	Females
RGN	X	ENSG00000130988	0.0487625	Females
RGS3	9	ENSG00000138835	0.0488655	Females
PCK1	20	ENSG00000124253	0.048939	Females
DHRS4L2	14	ENSG00000187630	0.0494888	Females
ALDH9A1	1	ENSG00000143149	0.0500457	Females
AL109920.1	1	ENSG00000282408	0.0567469	Females
C2orf54	2	ENSG00000172478	0.0569498	Females
MT2A	16	ENSG00000125148	0.0573336	Females
GADD45A	1	ENSG00000116717	0.0592742	Females
RASD1	17	ENSG00000108551	0.0594391	Females
S100A1	1	ENSG00000160678	0.0600522	Females
GPC3	X	ENSG00000147257	0.0645405	Females
PDK4	7	ENSG00000004799	0.0672003	Females
TXNIP	1	ENSG00000265972	0.067248	Females
ZFAND5	9	ENSG00000107372	0.0774805	Females
MT1X	16	ENSG00000187193	0.0782358	Females
MT1F	16	ENSG00000198417	0.0825101	Females
RPS4X	X	ENSG00000198034	0.0832968	Females
MT1H	16	ENSG00000205358	0.0843407	Females
PPDPF	20	ENSG00000125534	0.0879155	Females
MT1G	16	ENSG00000125144	0.0891254	Females

## Sheet: sPLS-DA Model1
Model1 (80 gene signature) derived using sPLS-DA
Gene	Sex
RPS4X	Female
MT1F	Female
MTRNR2L1	Female
MT1G	Female
ZFAND5	Female
MT1H	Female
EIF1AX	Female
NAT8	Female
GATD3A	Female
PNPLA4	Female
AL133351.1	Female
PPDPF	Female
RGS3	Female
PRELID1	Female
ALDH9A1	Female
DHRS4L2	Female
APOM	Female
FTCD	Female
MT−ND1	Female
LRPAP1	Female
SLC27A2	Female
MT−ND3	Female
FGB	Female
ARSE	Female
HIST1H4C	Female
KCNJ15	Female
RGN	Female
ARID5B	Female
SLC3A1	Female
MT1X	Female
SLC22A2	Female
SLC22A18	Female
CLTRN	Female
GSTP1	Female
CUBN	Female
TMEM174	Female
CISH	Female
SLC6A19	Female
TMEM176B	Female
GADD45A	Female
ARSD	Female
SRSF5	Female
HLA−A	Female
PLG	Female
ERRFI1	Female
DDX3X	Female
MGST3	Female
LRP2	Female
ACE2	Female
TNFSF10	Female
ANPEP	Female
HERPUD1	Female
DHRS4−AS1	Female
AP1S1	Female
SLC17A3	Female
PDZK1IP1	Female
HLA−C	Female
G6PC	Female
RPS4Y1	Male
EIF1AY	Male
DDX3Y	Male
ZFY−AS1	Male
TTTY14	Male
PCP4	Male
KRT19	Male
TTTY15	Male
ALB	Male
USP9Y	Male
SLC2A9	Male
TAGLN3	Male
ZFY	Male
FKBP5	Male
HRASLS2	Male
TBC1D8B	Male
SULT1A2	Male
KDM5D	Male
RPS26	Male
EGR1	Male
PHGDH	Male
LINC00844	Male

## Sheet: Summary
Gene	Chromosome	No. of Analyses Featured	VM	sPLS-DA	MAST
DDX3Y	Y	3	VM	sPLS-DA	MAST+
EIF1AY	Y	3	VM	sPLS-DA	MAST+
KDM5D	Y	3	VM	sPLS-DA	MAST+
RPS4Y1	Y	3	VM	sPLS-DA	MAST+
TTTY14	Y	3	VM	sPLS-DA	MAST+
TTTY15	Y	3	VM	sPLS-DA	MAST+
USP9Y	Y	3	VM	sPLS-DA	MAST+
ZFY	Y	3	VM	sPLS-DA	MAST+
ZFY-AS1	Y	3	VM	sPLS-DA	MAST+
GADD45A	1	3	VM	sPLS-DA	MAST
MGST3	1	3	VM	sPLS-DA	MAST
PHGDH	1	3	VM	sPLS-DA	MAST
ALB	4	3	VM	sPLS-DA	MAST
RGS3	9	3	VM	sPLS-DA	MAST
RPS26	12	3	VM	sPLS-DA	MAST
MT1F	16	3	VM	sPLS-DA	MAST
MT1G	16	3	VM	sPLS-DA	MAST
MT1H	16	3	VM	sPLS-DA	MAST
PCP4	21	3	VM	sPLS-DA	MAST
EIF1AX	X	3	VM	sPLS-DA	MAST
PNPLA4	X	3	VM	sPLS-DA	MAST
RPS4X	X	3	VM	sPLS-DA	MAST
UTY	Y	2	VM		MAST+
AOX1	2	2	VM		MAST
SLC3A1	2	2		sPLS-DA	MAST
CISH	3	2		sPLS-DA	MAST
SLC2A9	4	2		sPLS-DA	MAST
PPIA	7	2	VM		MAST
ASS1	9	2	VM		MAST
HRASLS2	11	2		sPLS-DA	MAST
CCDC198	14	2	VM		MAST
SRSF5	14	2		sPLS-DA	MAST
CA12	15	2	VM		MAST
GATM	15	2	VM		MAST
SLC27A2	15	2		sPLS-DA	MAST
ACTG1	17	2	VM		MAST
ACE2	X	2		sPLS-DA	MAST
ARSE	X	2		sPLS-DA	MAST
CLTRN	X	2		sPLS-DA	MAST
DDX3X	X	2		sPLS-DA	MAST
ALDH9A1	1	2	VM	sPLS-DA
PRELID1	5	2	VM	sPLS-DA
FKBP5	6	2	VM	sPLS-DA
SLC17A3	6	2	VM	sPLS-DA
ZFAND5	9	2	VM	sPLS-DA
GSTP1	11	2	VM	sPLS-DA
DHRS4L2	14	2	VM	sPLS-DA
MT1X	16	2	VM	sPLS-DA
G6PC	17	2	VM	sPLS-DA
MTRNR2L1	17	2	VM	sPLS-DA
PPDPF	20	2	VM	sPLS-DA
GATD3A	21	2	VM	sPLS-DA
RGN	X	2	VM	sPLS-DA
TBC1D8B	X	2	VM	sPLS-DA
XIST	X	1			MAST+
TTTY9B	Y	1			MAST+
ADI1	2	1			MAST
ANXA4	2	1			MAST
ATP1B1	1	1			MAST
CD164	6	1			MAST
CD24	6	1			MAST
CHCHD10	22	1			MAST
CYB5A	18	1			MAST
CYP4A11	1	1			MAST
DCXR	17	1			MAST
ECHS1	10	1			MAST
EIF5	14	1			MAST
ETFB	19	1			MAST
FTL	19	1			MAST
GALNT11	7	1			MAST
GAMT	19	1			MAST
GAPDH	12	1			MAST
IL32	16	1			MAST
IQGAP2	5	1			MAST
LAMP2	X	1			MAST
LDHB	12	1			MAST
MALAT1	11	1			MAST
NEAT1	11	1			MAST
POLR2L	11	1			MAST
PPA1	10	1			MAST
QPRT	16	1			MAST
RPL23	17	1			MAST
RPL23A	17	1			MAST
RPL27	17	1			MAST
RPL37	5	1			MAST
RPL37A	2	1			MAST
RPL38	17	1			MAST
RPL41	12	1			MAST
RPS10	6	1			MAST
RPS14	5	1			MAST
RPS16	19	1			MAST
RPS21	20	1			MAST
RPS29	14	1			MAST
SAT2	17	1			MAST
SERF2	15	1			MAST
SUCLG1	2	1			MAST
SYNE2	14	1			MAST
TPT1	13	1			MAST
UQCRFS1	19	1			MAST
UQCRH	1	1			MAST
VIM	10	1			MAST
ZFP36L1	14	1			MAST
ERRFI1	1	1		sPLS-DA
PDZK1IP1	1	1		sPLS-DA
LRP2	2	1		sPLS-DA
NAT8	2	1		sPLS-DA
TAGLN3	3	1		sPLS-DA
TNFSF10	3	1		sPLS-DA
FGB	4	1		sPLS-DA
LRPAP1	4	1		sPLS-DA
EGR1	5	1		sPLS-DA
SLC6A19	5	1		sPLS-DA
TMEM174	5	1		sPLS-DA
AL133351.1	6	1		sPLS-DA
APOM	6	1		sPLS-DA
HIST1H4C	6	1		sPLS-DA
HLA−A	6	1		sPLS-DA
HLA−C	6	1		sPLS-DA
PLG	6	1		sPLS-DA
SLC22A2	6	1		sPLS-DA
AP1S1	7	1		sPLS-DA
TMEM176B	7	1		sPLS-DA
ARID5B	10	1		sPLS-DA
CUBN	10	1		sPLS-DA
LINC00844	10	1		sPLS-DA
SLC22A18	11	1		sPLS-DA
DHRS4−AS1	13	1		sPLS-DA
ANPEP	15	1		sPLS-DA
HERPUD1	16	1		sPLS-DA
SULT1A2	16	1		sPLS-DA
KRT19	17	1		sPLS-DA
FTCD	21	1		sPLS-DA
KCNJ15	21	1		sPLS-DA
MT−ND1	MT	1		sPLS-DA
MT−ND3	MT	1		sPLS-DA
ARSD	X	1		sPLS-DA
AL109920.1	1	1	VM
ATP5IF1	1	1	VM
CR2	1	1	VM
GBP3	1	1	VM
IRF2BP2	1	1	VM
LHX4	1	1	VM
RNF186	1	1	VM
S100A1	1	1	VM
TXNIP	1	1	VM
C2orf54	2	1	VM
IL1R1	2	1	VM
RHOB	2	1	VM
DGKG	3	1	VM
HADH	4	1	VM
PANCR	4	1	VM
DNAH5	5	1	VM
GLRX	5	1	VM
CCDC170	6	1	VM
F13A1	6	1	VM
AHR	7	1	VM
CCDC146	7	1	VM
CYP3A5	7	1	VM
PDK4	7	1	VM
CLU	8	1	VM
TUSC3	8	1	VM
AMBP	9	1	VM
CTNNAL1	9	1	VM
ADIRF	10	1	VM
AKR1C1	10	1	VM
AKR1C2	10	1	VM
PFKP	10	1	VM
SLC16A12	10	1	VM
UROS	10	1	VM
AP000851.2	11	1	VM
C11orf54	11	1	VM
DCPS	11	1	VM
IFITM3	11	1	VM
LMO2	11	1	VM
THY1	11	1	VM
KSR2	12	1	VM
OTOGL	12	1	VM
ARG2	14	1	VM
SERPINA1	14	1	VM
LIPC	15	1	VM
MT1E	16	1	VM
MT2A	16	1	VM
NQO1	16	1	VM
SEZ6L2	16	1	VM
ELP5	17	1	VM
RASD1	17	1	VM
NFIX	19	1	VM
PCK1	20	1	VM
ACO2	22	1	VM
NEFH	22	1	VM
MT-ATP8	MT	1	VM
GPC3	X	1	VM
