# Supplementary material for: Single-cell profiling of healthy human kidney reveals features of sex-based transcriptional programs and tissue-specific immunity
Source: Nat Commun. 2022 Dec 10;13:7634. doi: 10.1038/s41467-022-35297-z (PMC9741629; doi:10.1038/s41467-022-35297-z)
Supplement: Supplementary file 5 — Supplementary Dataset 2 [file 41467_2022_35297_MOESM5_ESM.csv]

	p_val	avg_log2FC	pct.1	pct.2	p_val_adj
FTL	0	-7.798568856	0.126	1	0
MT-ND3	0	-7.520542844	0.282	1	0
MT-CO3	0	-7.480334152	0.253	1	0
MT-ATP6	0	-7.32046781	0.485	1	0
TPT1	0	-6.750803372	0.203	1	0
MT-CO2	0	-6.45166427	0.442	1	0
EEF1A1	0	-6.276867391	0.237	1	0
FTH1	0	-6.212572498	0.15	1	0
MT-ND1	0	-5.814420586	0.514	1	0
MT-ND4	0	-5.555296551	0.683	1	0
MT-CYB	0	-5.544858942	0.8	1	0
ALDOB	0	-5.50623102	0.415	0.995	0
GSTA1	0	-5.04377619	0.093	0.993	0
PEBP1	0	-5.020407258	0.275	1	0
RPL41	0	-5.016277841	0.176	1	0
GATM	0	-5.009770333	0.314	1	0
RPL13	0	-5.00587791	0.131	1	0
RPS6	0	-4.911507412	0.09	1	0
RPS23	0	-4.89898859	0.015	1	0
DCXR	0	-4.886559511	0.084	0.993	0
RPL34	0	-4.855435563	0.064	1	0
RPS3A	0	-4.825762844	0.033	1	0
MT1G	0	-4.771798468	0.121	0.938	0
RPLP1	0	-4.752475106	0.047	1	0
RPS28	0	-4.677626164	0.067	1	0
RPS27A	0	-4.669373262	0.041	1	0
RPL32	0	-4.642246816	0.05	1	0
RPL9	0	-4.622284767	0.059	1	0
MT-CO1	0	-4.565949152	0.832	1	0
RPL21	0	-4.550874179	0.087	1	0
RPS12	0	-4.550509228	0.033	1	0
GAPDH	0	-4.531141231	0.069	1	0
RPS27	0	-4.523905304	0.053	1	0
RPL3	0	-4.523293718	0.046	1	0
RPL10	0	-4.501508939	0.123	1	0
GSTA2	0	-4.403529454	0.08	0.938	0
TXN	0	-4.400708017	0.115	1	0
RPS18	0	-4.383538993	0.028	1	0
RPL30	0	-4.374370207	0.057	1	0
NACA	0	-4.355374653	0.069	1	0
RPS24	0	-4.330485311	0.134	1	0
RPL19	0	-4.30468125	0.015	1	0
RPL11	0	-4.273928349	0.057	1	0
MT-ND2	0	-4.26979502	0.903	1	0
RPS14	0	-4.250638538	0.064	1	0
CYB5A	0	-4.247952047	0.47	1	0
COX7C	0	-4.232858001	0.055	1	0
RPS15	0	-4.210905789	0.037	1	0
RPL6	0	-4.204000082	0.074	1	0
RPS7	0	-4.195381251	0.097	1	0
RPS13	0	-4.175946275	0.038	1	0
RPL26	0	-4.135537669	0.049	1	0
RPL8	0	-4.058222643	0.05	1	0
GPX3	0	-4.05739674	0.393	0.979	0
LDHB	0	-4.038419698	0.237	1	0
RPS8	0	-4.019410691	0.104	1	0
RPL37	0	-4.011504127	0.093	1	0
RPL39	0	-3.997433015	0.037	1	0
RPL37A	0	-3.989065977	0.097	1	0
RPL13A	0	-3.985546153	0.111	1	0
RPL7A	0	-3.97200659	0.024	1	0
RPL12	0	-3.971832365	0.046	1	0
RPL14	0	-3.959729263	0.071	1	0
RPS25	0	-3.951313597	0.064	1	0
PCK1	0	-3.948189241	0.369	0.976	0
RPL24	0	-3.946042178	0.079	1	0
RPS4X	0	-3.93831875	0.037	1	0
RPL18A	0	-3.923205488	0.026	1	0
LAMTOR5	0	-3.908925928	0.082	0.999	0
RPL15	0	-3.900753953	0.052	0.999	0
RPL29	0	-3.868772461	0.039	1	0
RPL7	0	-3.844248803	0.043	1	0
MT1X	0	-3.838731534	0.101	0.938	0
RPL36	0	-3.837544218	0.035	1	0
RPS29	0	-3.825706647	0.079	1	0
PRDX1	0	-3.82232135	0.038	1	0
CRYAB	0	-3.791160753	0.199	0.954	0
RPL35	0	-3.780544576	0.048	1	0
ATP5F1E	0	-3.751438873	0.059	1	0
RPL23A	0	-3.739283999	0.047	1	0
RPL22	0	-3.738005982	0.1	1	0
MIOX	0	-3.727624065	0.499	0.997	0
RPL23	0	-3.723453373	0.059	0.999	0
RPL35A	0	-3.721134374	0.025	1	0
UBB	0	-3.711623327	0.036	1	0
RPS15A	0	-3.68135941	0.038	0.999	0
RPL5	0	-3.66290156	0.149	1	0
RPS16	0	-3.662464414	0.059	1	0
UQCRB	0	-3.644263542	0.047	1	0
FABP1	0	-3.631998198	0.053	0.763	0
HINT1	0	-3.631971121	0.12	1	0
RPL28	0	-3.629626153	0.068	0.999	0
EIF1	0	-3.617354031	0.132	0.999	0
RIDA	0	-3.610793185	0.201	0.999	0
RPS11	0	-3.60541218	0.061	1	0
PEPD	0	-3.558081285	0.349	1	0
SERF2	0	-3.547417476	0.082	1	0
EEF1B2	0	-3.545214974	0.05	0.999	0
HSPE1	0	-3.529220744	0.042	1	0
UBA52	0	-3.518237859	0.024	1	0
RPL10A	0	-3.517899388	0.042	1	0
RACK1	0	-3.516859088	0.095	0.999	0
RPL27A	0	-3.512332874	0.076	1	0
ALDH6A1	0	-3.509615689	0.271	0.997	0
ATP5MC3	0	-3.499525654	0.045	0.999	0
BHMT	0	-3.469498097	0.447	0.999	0
SUCLG1	0	-3.438183402	0.378	0.997	0
RPS20	0	-3.435132472	0.06	1	0
SOD1	0	-3.423429802	0.069	0.999	0
CALM1	0	-3.387025153	0.389	0.999	0
FXYD2	0	-3.383960268	0.291	0.998	0
HPD	0	-3.349016417	0.128	0.955	0
HSPD1	0	-3.336921729	0.254	1	0
GPX4	0	-3.327515805	0.202	0.998	0
RPS2	0	-3.316699981	0.035	0.997	0
SLC25A5	0	-3.304832384	0.041	0.992	0
ATP5PF	0	-3.301966775	0.063	0.997	0
NDUFA4	0	-3.299237437	0.053	0.998	0
RPS26	0	-3.298525902	0.05	0.998	0
ALDH2	0	-3.295880676	0.285	0.998	0
ECHS1	0	-3.295409924	0.151	0.999	0
RPS9	0	-3.289391913	0.098	0.998	0
FAU	0	-3.280042993	0.007	0.999	0
CHCHD2	0	-3.265667719	0.041	0.998	0
RPL27	0	-3.223637518	0.035	0.998	0
RPS5	0	-3.223352676	0.036	0.997	0
FBP1	0	-3.220547846	0.279	0.998	0
ATP5F1D	0	-3.215341993	0.063	0.995	0
RPL18	0	-3.211999804	0.011	0.994	0
CMBL	0	-3.20412949	0.215	0.998	0
RPL38	0	-3.203515088	0.028	0.997	0
RPLP2	0	-3.152599151	0.058	0.998	0
APOE	0	-3.131184391	0.072	0.905	0
SRP14	0	-3.123910388	0.028	0.994	0
ATP5MG	0	-3.122218922	0.1	1	0
BBOX1	0	-3.116022381	0.418	0.998	0
UQCRQ	0	-3.092084307	0.023	0.997	0
ETFB	0	-3.080401409	0.1	0.983	0
ATP5IF1	0	-3.075389266	0.121	0.993	0
BRI3	0	-3.062942962	0.228	0.999	0
RPS19	0	-3.050758645	0.039	0.993	0
RPS3	0	-3.044238229	0.058	0.993	0
ACTB	0	-3.043189212	0.145	0.995	0
COX7B	0	-3.030852524	0.056	0.987	0
H3F3A	0	-3.007152881	0.086	0.998	0
HSP90AA1	0	-2.965609558	0.285	0.993	0
DBI	0	-2.957979559	0.046	0.992	0
ADIRF	0	-2.94704772	0.093	0.813	0
RPLP0	0	-2.923048562	0.06	0.994	0
SLC25A3	0	-2.908728492	0.164	0.997	0
HSPA8	0	-2.907111114	0.093	0.992	0
ATP5ME	0	-2.896201182	0.057	0.992	0
ACAT1	0	-2.894364029	0.242	0.993	0
GLRX	0	-2.870248458	0.14	0.995	0
ACAA2	0	-2.859765547	0.109	0.99	0
AKR1A1	0	-2.852790348	0.26	0.995	0
AKR7A2	0	-2.852013246	0.053	0.992	0
PFDN5	0	-2.842731119	0.128	0.995	0
MIF	0	-2.819947235	0.024	0.979	0
RBP5	0	-2.819678368	0.21	0.994	0
COX4I1	0	-2.817875262	0.053	0.994	0
MT1E	0	-2.817268925	0.097	0.851	0
RPL31	0	-2.810483942	0.141	0.997	0
ACADM	0	-2.808218515	0.288	0.993	0
ATP5MPL	0	-2.801961468	0.07	0.99	0
DAB2	0	-2.798585645	0.482	1	0
ADI1	0	-2.796301256	0.134	0.982	0
ATP5MD	0	-2.788250851	0.071	0.992	0
COX6C	0	-2.775912565	0.082	0.993	0
DHRS4L2	0	-2.762631886	0.046	0.978	0
MYL6	0	-2.754131395	0.196	0.993	0
PTMA	0	-2.746063583	0.191	0.992	0
EEF2	0	-2.743441548	0.079	0.998	0
RPS27L	0	-2.74111315	0.179	0.994	0
TOMM7	0	-2.733386764	0.032	0.993	0
MYL12B	0	-2.732741438	0.123	0.992	0
ST13	0	-2.730913847	0.181	0.993	0
GLYATL1	0	-2.727973443	0.23	0.979	0
PDZK1IP1	0	-2.718843039	0.345	0.997	0
NDUFC1	0	-2.715699365	0.056	0.992	0
ELOB	0	-2.711909377	0.026	0.98	0
RPSA	0	-2.708559888	0.057	0.99	0
OAZ1	0	-2.702048576	0.067	0.994	0
CHCHD10	0	-2.691806877	0.052	0.976	0
PRDX2	0	-2.67389903	0.028	0.977	0
SAP18	0	-2.647971739	0.039	0.988	0
GRHPR	0	-2.647885268	0.208	0.979	0
MPC2	0	-2.647463662	0.095	0.992	0
BTF3	0	-2.647203072	0.061	0.986	0
AKR7A3	0	-2.645775495	0.035	0.96	0
MT2A	3.49E-302	-2.642454471	0.114	0.796	1.10E-297
PPDPF	0	-2.634540396	0.05	0.918	0
RPL36AL	0	-2.634172647	0.037	0.986	0
ATP5F1A	0	-2.612394833	0.171	0.99	0
PPIA	0	-2.611302898	0.156	0.987	0
GHITM	0	-2.610881172	0.075	0.984	0
UQCRH	0	-2.605184856	0.141	0.976	0
RPL4	0	-2.60279749	0.062	0.991	0
ISCU	0	-2.602099316	0.065	0.991	0
NPM1	0	-2.595379725	0.117	0.99	0
PHYH	0	-2.593153555	0.118	0.97	0
ACAA1	0	-2.591461629	0.225	0.986	0
PRDX3	0	-2.590662141	0.055	0.987	0
MT1H	1.07E-270	-2.590541898	0.113	0.748	3.38E-266
COX5B	0	-2.583899211	0.044	0.982	0
ECI2	0	-2.576349787	0.221	0.99	0
MTRNR2L12	0	-2.569772814	0.805	1	0
UQCR10	0	-2.563649427	0.018	0.978	0
EDF1	0	-2.559982791	0.084	0.968	0
SKP1	0	-2.55315206	0.145	0.984	0
SLC25A6	0	-2.544237332	0.046	0.982	0
DDC	0	-2.523706148	0.19	0.985	0
NDUFB2	0	-2.519869064	0.083	0.982	0
TST	0	-2.51610635	0.063	0.973	0
DSTN	0	-2.512433395	0.213	0.99	0
ATOX1	0	-2.504018554	0.074	0.978	0
RPS21	0	-2.502089741	0.011	0.977	0
NAT8	0	-2.494353055	0.058	0.964	0
AGMAT	0	-2.492550844	0.12	0.976	0
C4orf3	0	-2.490177379	0.039	0.976	0
TPI1	0	-2.488118373	0.086	0.984	0
C11orf54	0	-2.484318839	0.657	1	0
RBP4	5.25E-271	-2.483617179	0.073	0.693	1.66E-266
EEF1D	0	-2.479924202	0.137	0.992	0
TXNDC17	0	-2.46970235	0.034	0.976	0
ATP5MC2	0	-2.469162439	0.114	0.982	0
DDT	0	-2.462773049	0.026	0.977	0
PARK7	0	-2.459987399	0.078	0.973	0
COX8A	0	-2.459095065	0.019	0.973	0
PRDX5	0	-2.458383777	0.022	0.968	0
SAT2	0	-2.451964147	0.227	0.982	0
COX6B1	0	-2.451550518	0.032	0.976	0
RPS4Y1	0	-2.440254954	0.241	0.905	0
HSP90AB1	0	-2.434188049	0.08	0.972	0
NDUFAB1	0	-2.425395284	0.061	0.967	0
MGST3	0	-2.413960259	0.198	0.982	0
NDUFB1	0	-2.406550866	0.084	0.978	0
GGACT	0	-2.406338212	0.048	0.915	0
COX7A2	0	-2.398887424	0.048	0.972	0
DYNLL1	0	-2.391703902	0.059	0.956	0
SNHG8	0	-2.390375894	0.058	0.973	0
ATP5F1B	0	-2.389087778	0.101	0.983	0
POLR2L	0	-2.383543985	0.026	0.961	0
UBC	0	-2.377251677	0.122	0.965	0
LGALS2	0	-2.370297418	0.079	0.96	0
SEC61B	0	-2.368309513	0.052	0.963	0
CYSTM1	0	-2.36148993	0.325	0.997	0
TMA7	0	-2.359542736	0.06	0.977	0
YBX1	0	-2.35907938	0.104	0.97	0
NDUFS5	0	-2.355323557	0.035	0.967	0
CXCL14	0	-2.34733337	0.118	0.87	0
ATP5F1C	0	-2.341412747	0.183	0.979	0
DNPH1	0	-2.34062388	0.017	0.957	0
FIS1	0	-2.340495598	0.062	0.969	0
BNIP3	0	-2.331815098	0.111	0.961	0
KHK	0	-2.323065284	0.186	0.976	0
MDH1	0	-2.321607311	0.13	0.973	0
ARL6IP4	0	-2.319100641	0.116	0.975	0
NDUFB7	0	-2.314973557	0.049	0.963	0
SORD	0	-2.312067395	0.23	0.969	0
PLA2G16	0	-2.30651955	0	0.954	0
NDUFB10	0	-2.301141119	0.042	0.952	0
SEPHS2	0	-2.295659561	0.061	0.953	0
NDUFV2	0	-2.293806215	0.158	0.972	0
ALB	2.91E-276	-2.28962396	0.033	0.648	9.19E-272
SELENOP	0	-2.288091059	0.125	0.947	0
OCIAD2	0	-2.284862409	0.196	0.988	0
BDH2	0	-2.283768458	0.272	0.986	0
UQCRFS1	0	-2.283572029	0.035	0.96	0
ACY3	0	-2.2689143	0.075	0.885	0
LSM3	0	-2.268634192	0.035	0.958	0
PDZK1	0	-2.262211052	0.643	0.999	0
ATP6V1G1	0	-2.254211114	0.074	0.96	0
OST4	0	-2.252755657	0.015	0.952	0
GCSH	0	-2.245421154	0.096	0.955	0
UBL5	0	-2.231667482	0.029	0.964	0
TUBB4B	0	-2.221282625	0.097	0.946	0
CFL1	0	-2.219978959	0.051	0.955	0
CAT	0	-2.215384933	0.256	0.972	0
AGXT	8.85E-273	-2.205830814	0.054	0.676	2.80E-268
AKR1C3	0	-2.20167108	0.101	0.94	0
H3F3B	0	-2.195576455	0.124	0.973	0
AK4	0	-2.195537674	0.531	0.994	0
PTMS	0	-2.195301168	0.069	0.941	0
NDUFA1	0	-2.173567536	0.02	0.955	0
COX5A	0	-2.169917084	0.075	0.953	0
HIST1H4C	0	-2.165786666	0.017	0.924	0
GADD45A	0	-2.165260573	0.198	0.947	0
IMPA2	0	-2.163426901	0.344	0.982	0
SDHC	0	-2.160709688	0.231	0.972	0
HNRNPA1	0	-2.156123973	0.135	0.973	0
HAO2	0	-2.144756494	0.23	0.94	0
ECH1	0	-2.138867473	0.085	0.946	0
PGK1	0	-2.134193751	0.187	0.955	0
PBLD	0	-2.130836656	0.289	0.982	0
GSTP1	0	-2.121098191	0.046	0.833	0
ZNHIT1	0	-2.120769229	0.072	0.946	0
MT1F	0	-2.119932577	0.056	0.814	0
BRK1	0	-2.11948825	0.056	0.946	0
ATP5PD	0	-2.117653121	0.033	0.952	0
VDAC1	0	-2.117623212	0.116	0.952	0
PCBD1	0	-2.115336289	0.038	0.924	0
NQO2	0	-2.109817848	0.371	0.992	0
UQCR11	0	-2.109722885	0.044	0.949	0
PCBP1	0	-2.109182597	0.056	0.943	0
EIF3K	0	-2.107116197	0.107	0.955	0
ATP5PO	0	-2.103562218	0.059	0.95	0
ATP5MC1	0	-2.097403633	0.013	0.916	0
SCP2	0	-2.086388903	0.351	0.987	0
NDUFA3	0	-2.083798963	0.024	0.934	0
C1QBP	0	-2.082658486	0.015	0.906	0
GSTO1	0	-2.081283393	0.061	0.911	0
PRELID1	0	-2.081252974	0.012	0.926	0
ATP5MF	0	-2.071406879	0.035	0.919	0
PRR13	0	-2.071385796	0.116	0.958	0
CNDP2	0	-2.071053827	0.367	0.978	0
ASS1	2.61E-260	-2.065257348	0.425	0.961	8.24E-256
DYNLRB1	0	-2.05689355	0.033	0.936	0
MT-ND5	0	-2.056608382	0.976	1	0
MPC1	1.01E-298	-2.055083514	0.263	0.909	3.19E-294
NDUFS6	0	-2.054908866	0.115	0.955	0
AURKAIP1	0	-2.051026736	0.036	0.917	0
NDUFA2	0	-2.050735467	0.029	0.936	0
NDUFB3	0	-2.04652229	0.02	0.92	0
ADH5	0	-2.040422652	0.17	0.955	0
VAMP8	0	-2.037775628	0.052	0.935	0
HAGH	0	-2.036708358	0.284	0.972	0
GLRX5	0	-2.034247381	0.031	0.919	0
PPA1	0	-2.029608023	0.172	0.95	0
PRDX6	0	-2.026965561	0.156	0.964	0
ALDH1A1	0	-2.025513371	0.299	0.953	0
QDPR	0	-2.024125103	0.098	0.931	0
GAMT	0	-2.021826336	0.07	0.909	0
ACTG1	1.32E-256	-2.020999237	0.16	0.77	4.17E-252
ARPC3	0	-2.017071428	0.154	0.95	0
ENO1	0	-2.006701214	0.194	0.957	0
MTRNR2L8	9.99E-308	-2.005534025	0.367	0.953	3.16E-303
NDUFB4	0	-1.997119304	0.042	0.933	0
PFN1	0	-1.988830157	0.028	0.921	0
QPRT	0	-1.986469297	0.109	0.936	0
GUK1	0	-1.982183357	0.084	0.925	0
SAT1	7.29E-307	-1.98173462	0.435	0.969	2.30E-302
NIT2	0	-1.98121013	0.227	0.918	0
ISOC2	0	-1.98054258	0.068	0.925	0
APRT	0	-1.977264863	0.02	0.895	0
MSRB1	0	-1.976875569	0.052	0.87	0
CRYM	0	-1.97680112	0.123	0.848	0
BHMT2	0	-1.975511551	0.576	0.997	0
COMMD6	0	-1.967218691	0.041	0.934	0
SUMO2	0	-1.963941289	0.088	0.955	0
ATP6V1F	0	-1.962920635	0.023	0.903	0
POMP	0	-1.951071809	0.058	0.92	0
EID1	0	-1.947704948	0.062	0.923	0
NDUFA5	0	-1.941919632	0.134	0.934	0
ALDH9A1	0	-1.940867654	0.068	0.924	0
MT-ND4L	0	-1.93555427	0.895	0.998	0
NDUFS8	0	-1.93399558	0.066	0.915	0
PTGR1	0	-1.925682362	0.397	0.973	0
YWHAB	0	-1.924663223	0.136	0.952	0
SHMT1	0	-1.923896606	0.45	0.986	0
MRPL34	0	-1.923425257	0.032	0.912	0
ITM2B	3.01E-246	-1.923141298	0.437	0.926	9.51E-242
PSMB1	0	-1.9026132	0.089	0.933	0
PSMA7	0	-1.896735653	0.081	0.916	0
HIBCH	9.97E-296	-1.891328281	0.67	0.991	3.15E-291
SLC9A3R1	0	-1.889021298	0.131	0.928	0
COPS9	0	-1.880578923	0.021	0.893	0
MDH2	0	-1.863814023	0.041	0.887	0
SCAND1	0	-1.858019872	0.038	0.895	0
MRPL41	0	-1.852771913	0.057	0.874	0
COX14	0	-1.838760804	0.056	0.897	0
MORF4L1	0	-1.834911259	0.243	0.952	0
IDNK	0	-1.832825544	0.154	0.894	0
CCNI	0	-1.83131759	0.272	0.97	0
CIB1	0	-1.830116892	0.067	0.917	0
MRPL20	0	-1.828231427	0.059	0.894	0
SDHD	0	-1.82337087	0.113	0.908	0
BLOC1S1	0	-1.823231002	0.017	0.87	0
COX6A1	0	-1.811056459	0.029	0.889	0
COTL1	3.09E-226	-1.789011001	0.124	0.694	9.75E-222
PCBP2	1.16E-297	-1.77738216	0.412	0.952	3.66E-293
HINT2	0	-1.776166468	0.034	0.857	0
YWHAE	0	-1.768012027	0.382	0.967	0
PLIN2	0	-1.766926352	0.097	0.859	0
SUB1	0	-1.765292454	0.114	0.915	0
MRPS36	0	-1.763681086	0.102	0.89	0
TPMT	0	-1.762668165	0.153	0.915	0
DPYS	2.71E-306	-1.762382371	0.416	0.971	8.58E-302
TMEM256	0	-1.761830679	0.02	0.876	0
GADD45GIP1	0	-1.757208555	0.023	0.874	0
MRPL51	0	-1.75435685	0.017	0.863	0
NDUFS2	0	-1.753777372	0.058	0.883	0
NDUFB8	0	-1.752653092	0.07	0.872	0
ACOT13	0	-1.749734572	0.142	0.9	0
TMBIM6	5.72E-230	-1.744711761	0.27	0.814	1.81E-225
NDUFA11	0	-1.743389196	0.123	0.916	0
TOMM20	0	-1.74175001	0.095	0.916	0
ASPDH	0	-1.741442924	0.043	0.856	0
HSPA9	0	-1.733081791	0.176	0.91	0
METTL9	0	-1.732436845	0.215	0.926	0
PSMC5	0	-1.730506697	0.044	0.872	0
MZT2B	0	-1.727955786	0.04	0.872	0
CYCS	0	-1.725520051	0.034	0.849	0
GNAS	0	-1.721395698	0.259	0.953	0
MRPL57	0	-1.719298655	0.031	0.861	0
FUOM	0	-1.717247755	0.027	0.835	0
GNG5	0	-1.716998969	0.053	0.87	0
GABARAPL2	0	-1.714783555	0.038	0.87	0
MYL12A	0	-1.712202484	0.088	0.885	0
CAMK2N1	0	-1.711154237	0.251	0.933	0
GCHFR	0	-1.706671502	0.005	0.827	0
CHMP2A	0	-1.703398084	0.02	0.835	0
MINOS1	0	-1.703256233	0	0.867	0
SRP9	0	-1.701051882	0.098	0.893	0
ATP5PB	0	-1.700641566	0.077	0.89	0
AHCY	0	-1.696768324	0.13	0.865	0
ODC1	0	-1.695917582	0.073	0.82	0
MORN2	0	-1.695153857	0.03	0.806	0
VDAC2	0	-1.69235658	0.097	0.89	0
AFP	1.83E-301	-1.689368723	0.027	0.68	5.78E-297
PCK2	0	-1.689143341	0.154	0.865	0
CTXN3	0	-1.68702266	0.005	0.708	0
PHPT1	0	-1.68545886	0.128	0.898	0
CRYL1	3.98E-301	-1.682915099	0.618	0.995	1.26E-296
ID2	4.11E-224	-1.676097869	0.216	0.794	1.30E-219
HSPB1	0	-1.674378329	0.029	0.829	0
SMDT1	0	-1.667737913	0.024	0.842	0
NSA2	0	-1.660961384	0.063	0.831	0
BPHL	0	-1.658700909	0.291	0.931	0
RAC1	0	-1.654268542	0.22	0.909	0
PSMB6	0	-1.650134987	0.018	0.83	0
NDUFB5	0	-1.646595625	0.086	0.882	0
CISD3	0	-1.645788314	0.035	0.852	0
UQCRC1	0	-1.644525146	0.088	0.871	0
NEDD8	0	-1.640195159	0.085	0.876	0
SNRPD3	0	-1.639004106	0.04	0.833	0
SPCS1	0	-1.638597927	0.034	0.853	0
VPS28	0	-1.637490684	0.1	0.876	0
TRIR	0	-1.629837671	0.059	0.865	0
EIF3E	0	-1.629487515	0.32	0.945	0
DYNLT1	0	-1.62935434	0.087	0.865	0
PXMP2	0	-1.626745641	0.071	0.839	0
ROMO1	0	-1.625984785	0.009	0.839	0
MAOA	4.06E-260	-1.62540868	0.409	0.925	1.28E-255
AL138826.1	0	-1.622753248	0.032	0.727	0
CDC42	0	-1.613276292	0.216	0.905	0
PHB	0	-1.611440426	0.03	0.823	0
GTF3C6	0	-1.609788069	0.026	0.822	0
COX7A2L	0	-1.609387944	0.127	0.888	0
SERBP1	0	-1.608922904	0.213	0.896	0
NDUFB11	0	-1.606387821	0.013	0.831	0
SET	0	-1.60419055	0.111	0.861	0
ARL2	0	-1.604025384	0.016	0.824	0
HNRNPK	0	-1.603064619	0.35	0.96	0
MGST1	6.59E-286	-1.601433673	0.263	0.919	2.08E-281
TIMM13	0	-1.599707551	0.017	0.827	0
SRSF9	0	-1.596763294	0.05	0.837	0
NDUFV1	0	-1.59398005	0.153	0.873	0
MPST	0	-1.588430719	0.169	0.872	0
PNP	0	-1.586380737	0.078	0.838	0
ESD	0	-1.585388953	0.169	0.87	0
TSPYL1	0	-1.584247586	0.044	0.835	0
MSRB2	0	-1.584056322	0.071	0.819	0
LSM4	0	-1.579857147	0.041	0.822	0
TALDO1	0	-1.575337391	0.065	0.839	0
ALKBH7	0	-1.569234265	0.019	0.813	0
SELENOW	0	-1.563867734	0.075	0.797	0
TBCA	1.39E-293	-1.558680207	0.355	0.94	4.39E-289
ENY2	0	-1.557903931	0.097	0.859	0
FAM96B	0	-1.555226726	0	0.793	0
RHOB	7.84E-277	-1.551577924	0.169	0.827	2.48E-272
PSMB5	0	-1.548073462	0.064	0.835	0
SLIRP	0	-1.546713134	0.122	0.849	0
CSDE1	2.20E-301	-1.540500729	0.301	0.931	6.95E-297
C19orf70	0	-1.53811947	0	0.789	0
EIF1B	0	-1.534792767	0.056	0.828	0
COX17	0	-1.532622648	0.042	0.819	0
C19orf53	0	-1.531330089	0.014	0.799	0
HADHB	0	-1.531093549	0.175	0.891	0
EIF4B	7.20E-297	-1.530838372	0.205	0.87	2.28E-292
ACADSB	3.78E-276	-1.524413757	0.187	0.829	1.20E-271
TRMT112	0	-1.521512225	0.01	0.819	0
SDHB	0	-1.520082071	0.161	0.853	0
CA2	4.48E-231	-1.516141272	0.113	0.693	1.42E-226
EIF4G2	2.74E-274	-1.510748412	0.31	0.897	8.68E-270
SUMO1	0	-1.508096957	0.113	0.835	0
MLF2	0	-1.508032199	0.051	0.823	0
FDX1	0	-1.5077312	0.12	0.838	0
HMGN1	1.22E-300	-1.496911488	0.209	0.882	3.87E-296
FAHD1	0	-1.495720925	0.12	0.848	0
PPCS	0	-1.493648947	0.08	0.844	0
HIGD2A	0	-1.489026369	0.018	0.782	0
H2AFZ	0	-1.48832481	0.021	0.798	0
GPT	2.23E-165	-1.486731671	0.203	0.685	7.06E-161
RPA3	0	-1.485273861	0.064	0.803	0
TKFC	0	-1.484956873	0.085	0.792	0
STUB1	0	-1.483116884	0.082	0.839	0
SNX3	0	-1.48300928	0.141	0.852	0
BLVRB	0	-1.481036726	0.11	0.818	0
SBDS	0	-1.477046257	0.046	0.788	0
RPS17	0	-1.475332549	0.026	0.814	0
LAP3	0	-1.475125864	0.06	0.805	0
CALM2	2.83E-283	-1.470868735	0.231	0.885	8.94E-279
GPD1	0	-1.466833634	0.097	0.815	0
SELENOH	0	-1.466313111	0.046	0.799	0
ANGPTL3	3.17E-277	-1.464669859	0.024	0.634	1.00E-272
HGD	4.21E-244	-1.462475242	0.464	0.948	1.33E-239
ECI1	3.66E-300	-1.461358832	0.101	0.782	1.16E-295
EIF5	5.57E-272	-1.459890112	0.299	0.898	1.76E-267
COPE	0	-1.459517371	0.078	0.8	0
TSTD1	0	-1.457154709	0.03	0.754	0
COA3	0	-1.454432798	0.018	0.797	0
PABPC1	6.10E-239	-1.453108938	0.268	0.836	1.93E-234
HMGB1	5.17E-267	-1.452730888	0.656	0.994	1.63E-262
PSMB3	0	-1.452627641	0.038	0.799	0
S100A10	2.64E-297	-1.451471451	0.06	0.731	8.34E-293
NDUFAF3	0	-1.450639728	0.014	0.79	0
STOML2	0	-1.450064601	0.027	0.773	0
ABHD14A	7.98E-186	-1.44870245	0.033	0.49	2.52E-181
SNRPG	0	-1.44296806	0.051	0.785	0
NDUFB6	0	-1.442504664	0.084	0.82	0
EPHX2	8.91E-256	-1.439880366	0.389	0.934	2.82E-251
WDR18	8.15E-260	-1.439483346	0.037	0.63	2.58E-255
CCNG1	0	-1.438745428	0.097	0.813	0
ATP6V1D	1.60E-293	-1.437397224	0.161	0.833	5.05E-289
NDUFS7	0	-1.435687638	0.046	0.79	0
ETFA	1.20E-258	-1.429143987	0.348	0.919	3.78E-254
TMEM219	0	-1.428619551	0.095	0.829	0
CLTA	2.09E-265	-1.426290463	0.325	0.912	6.60E-261
UQCRC2	1.45E-290	-1.422650417	0.206	0.873	4.57E-286
EIF4A2	2.32E-256	-1.420816876	0.423	0.931	7.34E-252
SMS	3.82E-267	-1.419177617	0.242	0.868	1.21E-262
SSBP1	7.21E-293	-1.41868662	0.173	0.845	2.28E-288
NCL	1.58E-284	-1.418293459	0.151	0.815	5.01E-280
LDHA	0	-1.417125561	0.045	0.768	0
GALM	2.25E-255	-1.411167461	0.298	0.883	7.13E-251
CISD1	4.29E-277	-1.408732969	0.189	0.842	1.36E-272
MRPL54	0	-1.408024411	0.011	0.768	0
ALDH7A1	3.81E-261	-1.402107512	0.27	0.878	1.20E-256
BAG1	0	-1.401554604	0.045	0.756	0
CHMP5	0	-1.401409472	0.072	0.79	0
PSMD8	0	-1.396138204	0.049	0.754	0
CALM3	0	-1.394690543	0.034	0.768	0
CCT3	2.67E-303	-1.394019713	0.097	0.785	8.43E-299
MRPL52	0	-1.390409982	0.064	0.775	0
HEBP2	5.19E-296	-1.390355258	0.102	0.782	1.64E-291
PSME1	0	-1.389666724	0.014	0.748	0
AP1M2	0	-1.386075631	0.057	0.741	0
MRFAP1	0	-1.385209892	0.029	0.763	0
ERH	0	-1.383394904	0.058	0.794	0
ATP6V1B2	6.48E-270	-1.382935382	0.218	0.859	2.05E-265
CYP17A1	2.33E-248	-1.380813903	0.016	0.569	7.38E-244
SF3B6	0	-1.380535101	0.042	0.778	0
EIF3H	3.21E-274	-1.379579997	0.208	0.85	1.01E-269
CBR1	0	-1.378830243	0.029	0.748	0
EIF6	2.13E-294	-1.378267638	0.126	0.803	6.75E-290
CRYZ	7.85E-258	-1.377168631	0.34	0.903	2.48E-253
SEC61G	0	-1.376491218	0.02	0.778	0
CNN3	1.46E-254	-1.375849993	0.244	0.852	4.61E-250
SMIM26	0	-1.37487439	0.013	0.761	0
NOP53	0	-1.373780611	0.042	0.747	0
SCRN2	3.82E-298	-1.372928976	0.084	0.768	1.21E-293
RNF7	0	-1.37290203	0.04	0.762	0
ALDH8A1	2.83E-261	-1.371466769	0.234	0.863	8.95E-257
TIMM8B	0	-1.370188477	0.02	0.725	0
PIPOX	5.78E-270	-1.370138583	0.098	0.739	1.83E-265
GTF2H5	0	-1.362726419	0.061	0.756	0
FMO1	1.04E-253	-1.361811247	0.151	0.776	3.30E-249
PPP1R16A	8.70E-242	-1.360665516	0.25	0.835	2.75E-237
MTCH2	1.60E-249	-1.359799813	0.249	0.846	5.05E-245
HMGN2	6.89E-286	-1.356998753	0.158	0.824	2.18E-281
SMIM24	0	-1.355935611	0.028	0.699	0
BEX3	1.02E-290	-1.354674414	0.065	0.726	3.24E-286
OAT	3.48E-243	-1.353851031	0.053	0.632	1.10E-238
SLC2A4RG	2.10E-243	-1.353478416	0.325	0.888	6.63E-239
GLYAT	1.38E-248	-1.353301542	0.802	0.995	4.36E-244
COA4	0	-1.353159874	0.041	0.758	0
DECR1	6.00E-251	-1.351912997	0.277	0.87	1.90E-246
RNF181	0	-1.349867408	0.006	0.733	0
SF3B5	0	-1.347835756	0.014	0.755	0
RHOC	0	-1.344410706	0.086	0.782	0
RAB5C	8.58E-304	-1.342763909	0.1	0.796	2.71E-299
COX20	3.35E-299	-1.342337521	0.12	0.808	1.06E-294
EIF3L	1.23E-288	-1.337664229	0.1	0.768	3.89E-284
SPP1	4.40E-224	-1.33714292	0.105	0.689	1.39E-219
C1orf43	4.52E-280	-1.33526206	0.156	0.813	1.43E-275
ZFAS1	2.97E-298	-1.333175099	0.092	0.771	9.38E-294
HSD17B10	0	-1.332136761	0.021	0.73	0
GTF3A	2.51E-306	-1.331980193	0.062	0.745	7.95E-302
NAPRT	9.85E-273	-1.330559905	0.087	0.729	3.12E-268
GK	2.79E-222	-1.33025377	0.195	0.769	8.81E-218
SNX5	7.12E-253	-1.328709697	0.254	0.852	2.25E-248
AIFM1	1.19E-273	-1.327778614	0.146	0.797	3.75E-269
HSBP1	0	-1.326085481	0.039	0.771	0
RTRAF	0	-1.32408568	0.062	0.778	0
MAT2A	2.73E-227	-1.322836863	0.232	0.813	8.62E-223
VPS29	9.12E-277	-1.322299117	0.149	0.798	2.88E-272
REXO2	3.07E-251	-1.321360162	0.125	0.74	9.72E-247
RBX1	7.40E-295	-1.321079947	0.121	0.803	2.34E-290
LDHD	3.67E-257	-1.3210186	0.048	0.647	1.16E-252
RAN	0	-1.319558608	0.051	0.753	0
TUFM	0	-1.315668983	0.058	0.774	0
NARS	3.11E-292	-1.314502386	0.109	0.786	9.84E-288
FAM162A	6.55E-289	-1.312054975	0.079	0.746	2.07E-284
ANAPC16	2.66E-252	-1.311883588	0.248	0.856	8.42E-248
MRPS23	3.45E-300	-1.309761114	0.064	0.741	1.09E-295
PAH	3.94E-98	-1.309293166	0.418	0.769	1.25E-93
EIF1AX	8.10E-232	-1.305939759	0.27	0.844	2.56E-227
IL32	2.18E-165	-1.304797638	0.071	0.523	6.88E-161
ANXA7	3.32E-254	-1.304743967	0.178	0.798	1.05E-249
PTGES3	1.98E-257	-1.304173268	0.205	0.828	6.25E-253
POLR2I	0	-1.302438983	0.014	0.731	0
LAMTOR1	0	-1.302101624	0.048	0.738	0
RAB29	1.11E-243	-1.299716803	0.212	0.815	3.51E-239
ABRACL	6.07E-295	-1.298749309	0.049	0.708	1.92E-290
NOP10	0	-1.295238171	0.016	0.721	0
MRPS34	0	-1.294448569	0.041	0.745	0
PSMB7	3.47E-242	-1.294162591	0.191	0.791	1.10E-237
GABARAPL1	2.08E-235	-1.293013702	0.241	0.83	6.58E-231
LACTB2	3.83E-258	-1.292427172	0.171	0.799	1.21E-253
AP003716.1	0	-1.290944658	0	0.702	0
G3BP2	2.70E-245	-1.288647259	0.208	0.818	8.55E-241
SQSTM1	1.01E-233	-1.287039928	0.24	0.826	3.18E-229
SOD2	1.50E-236	-1.28649354	0.263	0.855	4.74E-232
MRPS21	6.10E-272	-1.285695959	0.112	0.758	1.93E-267
EIF3F	2.37E-294	-1.283338964	0.092	0.77	7.50E-290
GLUD1	2.02E-221	-1.281929777	0.256	0.824	6.39E-217
MTIF3	1.70E-231	-1.279386047	0.194	0.777	5.37E-227
ACO1	5.01E-203	-1.279022359	0.385	0.908	1.58E-198
HADH	1.15E-220	-1.277685587	0.246	0.814	3.64E-216
SLC25A4	0	-1.271942426	0.029	0.73	0
NDUFC2	0	-1.269665508	0.035	0.722	0
NDUFAF8	0	-1.266280379	0.041	0.727	0
KRT18	1.56E-250	-1.265032707	0.064	0.663	4.94E-246
LAMTOR4	0	-1.264706084	0.045	0.732	0
PSMA5	8.23E-271	-1.262751924	0.127	0.778	2.60E-266
KRT10	0	-1.261347769	0.009	0.694	0
DHRS4	4.70E-271	-1.259289207	0.071	0.706	1.48E-266
NUCKS1	2.23E-209	-1.256723864	0.384	0.885	7.06E-205
MRPS33	5.05E-300	-1.252669253	0.051	0.723	1.60E-295
ATP6V1E1	2.88E-252	-1.248001892	0.142	0.769	9.11E-248
CHCHD1	0	-1.245637459	0.016	0.718	0
NUDT8	6.18E-289	-1.245328738	0.01	0.627	1.95E-284
SGK1	1.22E-170	-1.243415097	0.242	0.737	3.86E-166
MCUR1	2.16E-260	-1.242119181	0.124	0.756	6.82E-256
TMEM176A	1.63E-277	-1.241215944	0.039	0.664	5.15E-273
DHDH	1.81E-228	-1.240314801	0.047	0.598	5.74E-224
C8orf59	0	-1.237543936	0	0.706	0
DLD	1.79E-235	-1.237495502	0.149	0.746	5.64E-231
SEM1	2.47E-244	-1.235436821	0.182	0.798	7.81E-240
CLIC4	1.46E-187	-1.234601974	0.58	0.963	4.62E-183
MCRIP2	1.35E-269	-1.231514178	0.121	0.775	4.27E-265
TMEM141	0	-1.230745989	0.017	0.697	0
ARL3	1.16E-265	-1.229384604	0.13	0.778	3.66E-261
PGAM1	0	-1.228961356	0.03	0.706	0
CYC1	1.45E-296	-1.228288154	0.041	0.701	4.60E-292
KIAA1191	3.75E-168	-1.228158111	0.297	0.782	1.19E-163
UFC1	0	-1.227477839	0.029	0.71	0
MSRA	1.55E-199	-1.225047692	0.619	0.983	4.90E-195
APOM	8.59E-260	-1.224727631	0.032	0.622	2.72E-255
PTER	1.18E-127	-1.222532949	0.291	0.71	3.73E-123
ZC3H15	2.03E-231	-1.221927672	0.156	0.746	6.41E-227
BORCS7	4.39E-276	-1.221701076	0.071	0.716	1.39E-271
HMGN3	3.74E-204	-1.216730413	0.517	0.934	1.18E-199
ENDOG	3.31E-279	-1.216545697	0.019	0.63	1.05E-274
RPS19BP1	1.89E-307	-1.213790946	0.022	0.684	5.97E-303
AP2S1	9.36E-306	-1.212268927	0.044	0.721	2.96E-301
CNBP	1.14E-246	-1.209211415	0.164	0.777	3.61E-242
PNPO	0	-1.209116781	0.029	0.709	0
RHOA	5.58E-238	-1.208927484	0.19	0.793	1.76E-233
ECHDC1	9.01E-224	-1.205412342	0.275	0.844	2.85E-219
LAMTOR2	0	-1.204102324	0.022	0.697	0
JUND	8.76E-232	-1.202532347	0.15	0.747	2.77E-227
METTL26	3.49E-288	-1.20189833	0.057	0.714	1.10E-283
WDR83OS	2.19E-289	-1.201438994	0.051	0.706	6.94E-285
KRT8	1.52E-224	-1.200450879	0.097	0.669	4.80E-220
PFDN2	1.66E-287	-1.200368596	0.069	0.732	5.24E-283
SMIM19	1.61E-267	-1.200343044	0.078	0.711	5.10E-263
VTI1B	8.44E-254	-1.199964259	0.119	0.744	2.67E-249
NDUFA12	8.30E-274	-1.199292209	0.07	0.711	2.62E-269
LINC01510	1.44E-225	-1.198468174	0.186	0.781	4.54E-221
MRPL40	3.41E-306	-1.198146467	0.009	0.655	1.08E-301
RNF5	0	-1.195869096	0.015	0.682	0
SLC25A1	1.12E-266	-1.195464566	0.065	0.691	3.53E-262
FKBP8	4.81E-286	-1.194940175	0.063	0.717	1.52E-281
ACP1	1.11E-265	-1.194341289	0.089	0.724	3.49E-261
NDUFA13	5.59E-276	-1.193608063	0.073	0.717	1.77E-271
ILF2	3.72E-240	-1.193291751	0.107	0.709	1.17E-235
CEBPD	5.46E-200	-1.191396725	0.228	0.778	1.73E-195
GCAT	1.14E-163	-1.190612495	0.057	0.495	3.61E-159
NCOA4	1.44E-264	-1.188487727	0.089	0.723	4.56E-260
EIF3G	5.32E-273	-1.188172798	0.067	0.704	1.68E-268
GIPC2	1.01E-201	-1.188094747	0.468	0.915	3.19E-197
EZR	1.87E-188	-1.187665783	0.499	0.913	5.90E-184
VIM	4.53E-47	-1.187352282	0.189	0.416	1.43E-42
SNRPE	1.77E-291	-1.186065306	0.049	0.704	5.61E-287
NPC2	2.19E-250	-1.184690242	0.052	0.644	6.92E-246
CCT8	4.89E-263	-1.184613582	0.087	0.717	1.55E-258
ARPC2	3.28E-226	-1.182804966	0.192	0.781	1.04E-221
ABAT	5.20E-188	-1.180052937	0.337	0.848	1.64E-183
DNAJC19	1.69E-272	-1.180033627	0.075	0.715	5.35E-268
MRPS15	2.56E-274	-1.17975625	0.038	0.658	8.09E-270
SSU72	6.08E-266	-1.178908975	0.101	0.738	1.92E-261
HDDC2	2.49E-270	-1.176903358	0.073	0.71	7.89E-266
FAM177A1	8.43E-209	-1.16997058	0.233	0.775	2.66E-204
SMIM32	1.76E-273	-1.169918226	0.015	0.611	5.58E-269
AP2M1	1.10E-275	-1.16975996	0.07	0.715	3.49E-271
HNRNPF	9.50E-224	-1.167088302	0.195	0.773	3.00E-219
EIF3I	2.30E-292	-1.166890207	0.038	0.688	7.27E-288
02-Sep	4.35E-302	-1.165846971	0	0.627	1.38E-297
ZCRB1	5.09E-269	-1.165183822	0.068	0.7	1.61E-264
PMVK	1.80E-278	-1.165063778	0.042	0.672	5.69E-274
CYS1	1.44E-222	-1.164268601	0.218	0.809	4.56E-218
ACADVL	3.42E-200	-1.164074919	0.304	0.829	1.08E-195
NDUFA10	5.21E-207	-1.163788935	0.294	0.841	1.65E-202
C9orf78	4.63E-263	-1.163352828	0.072	0.696	1.46E-258
MOB1A	8.89E-252	-1.162893046	0.124	0.749	2.81E-247
C11orf1	2.53E-294	-1.162404091	0.029	0.674	8.00E-290
EIF5A	5.51E-306	-1.16180237	0.015	0.666	1.74E-301
SERPINA1	8.96E-214	-1.16140601	0.017	0.51	2.83E-209
PSMB4	2.90E-291	-1.16070795	0.037	0.684	9.16E-287
FAM213A	0	-1.160640023	0	0.658	0
FAH	1.54E-250	-1.158334925	0.092	0.703	4.88E-246
GALK1	2.47E-276	-1.152603782	0.025	0.637	7.81E-272
IMP3	6.57E-292	-1.152542843	0.026	0.665	2.08E-287
PGLS	6.12E-281	-1.150883021	0.053	0.696	1.93E-276
TMEM230	2.37E-251	-1.149298135	0.111	0.732	7.48E-247
MOCS2	1.36E-282	-1.14893147	0.071	0.727	4.31E-278
NDUFA6	3.02E-294	-1.147337802	0.033	0.684	9.56E-290
ECHDC3	9.22E-238	-1.145346823	0.089	0.679	2.92E-233
BZW1	2.30E-242	-1.145041366	0.079	0.674	7.26E-238
TCEA3	2.10E-181	-1.144993456	0.24	0.753	6.65E-177
ANAPC13	1.61E-293	-1.143977014	0.016	0.648	5.10E-289
NAA38	1.06E-241	-1.142674732	0.106	0.711	3.35E-237
PLEKHB2	7.48E-210	-1.141914275	0.16	0.723	2.37E-205
PRKAR1A	1.51E-221	-1.138445602	0.125	0.697	4.76E-217
RWDD1	1.29E-248	-1.137943825	0.077	0.678	4.09E-244
BTG1	1.16E-225	-1.137246417	0.133	0.722	3.66E-221
ADH6	5.01E-213	-1.137075468	0.097	0.655	1.59E-208
SEC11A	1.46E-223	-1.133369084	0.193	0.781	4.63E-219
POLR2K	1.02E-300	-1.133065016	0.014	0.655	3.24E-296
TCP1	1.03E-241	-1.132838357	0.089	0.686	3.26E-237
PHB2	5.80E-285	-1.129429417	0.035	0.673	1.83E-280
JTB	1.13E-277	-1.128611373	0.046	0.679	3.57E-273
SERP1	1.44E-218	-1.128529882	0.163	0.738	4.54E-214
SNRPB2	9.49E-233	-1.128242038	0.105	0.694	3.00E-228
TRAPPC2L	3.88E-284	-1.126491137	0.036	0.672	1.23E-279
B2M	2.83E-216	-1.125990777	0.08	0.637	8.95E-212
OPTN	1.53E-178	-1.122093359	0.368	0.838	4.84E-174
UXT	1.29E-264	-1.119424073	0.051	0.666	4.08E-260
SNU13	1.15E-268	-1.116575738	0.06	0.688	3.64E-264
LSM5	3.01E-268	-1.116343036	0.054	0.678	9.52E-264
CST3	1.68E-258	-1.115579291	0.044	0.645	5.32E-254
NDUFS1	2.48E-191	-1.115132454	0.275	0.807	7.86E-187
HDGF	6.15E-232	-1.112280523	0.107	0.695	1.94E-227
ALDH3A2	6.67E-152	-1.111726706	0.478	0.889	2.11E-147
EIF3M	1.18E-229	-1.111041167	0.122	0.711	3.73E-225
ANAPC11	4.13E-283	-1.108481759	0.03	0.659	1.31E-278
CAPZA2	1.08E-191	-1.108385282	0.271	0.801	3.42E-187
UGP2	2.39E-196	-1.108045957	0.237	0.778	7.55E-192
PSMA3	3.60E-221	-1.107864089	0.138	0.715	1.14E-216
AC093496.1	1.71E-176	-1.107621293	0.019	0.445	5.41E-172
RNH1	4.08E-224	-1.107045307	0.1	0.672	1.29E-219
MRPS35	1.85E-245	-1.106826201	0.083	0.686	5.85E-241
FMO5	1.21E-121	-1.106713723	0.231	0.649	3.81E-117
SIGIRR	4.61E-166	-1.106368345	0.116	0.597	1.46E-161
RTCB	2.35E-209	-1.103418099	0.144	0.704	7.43E-205
GRPEL1	2.77E-284	-1.10158479	0.02	0.641	8.77E-280
PDHA1	4.76E-223	-1.101449943	0.11	0.688	1.50E-218
ACOT7	6.50E-209	-1.100155684	0.073	0.607	2.05E-204
ATP6V0E1	4.46E-202	-1.099726149	0.169	0.721	1.41E-197
MRPL13	1.32E-266	-1.099385227	0.065	0.695	4.16E-262
NAA20	9.57E-244	-1.099196431	0.104	0.712	3.03E-239
COMMD8	2.61E-270	-1.097222274	0.029	0.636	8.25E-266
SLC7A7	3.04E-48	-1.097194161	0.265	0.487	9.63E-44
CLTRN	1.67E-185	-1.096898807	0.141	0.664	5.29E-181
DNAJA1	5.12E-245	-1.096589206	0.077	0.677	1.62E-240
S100A11	4.30E-204	-1.091860809	0.03	0.522	1.36E-199
SELENOK	1.53E-258	-1.09127695	0.027	0.612	4.84E-254
METTL7A	1.62E-177	-1.090853209	0.136	0.641	5.13E-173
SH3YL1	2.68E-110	-1.09018182	0.531	0.823	8.48E-106
SNRPD2	1.08E-280	-1.088618859	0.019	0.633	3.43E-276
MAP1LC3B	6.31E-255	-1.087526527	0.07	0.684	1.99E-250
DUSP23	4.90E-261	-1.086411657	0.033	0.627	1.55E-256
MRPL27	1.09E-271	-1.084908908	0.05	0.676	3.45E-267
BOLA3	2.18E-281	-1.083611053	0.011	0.617	6.90E-277
NOL7	2.43E-248	-1.082543357	0.052	0.641	7.67E-244
CLTC	6.23E-156	-1.082323223	0.353	0.8	1.97E-151
ACO2	2.10E-175	-1.080866059	0.289	0.789	6.64E-171
MRPS7	6.95E-273	-1.080773505	0.023	0.628	2.20E-268
RPS10	3.64E-284	-1.079124425	0.007	0.612	1.15E-279
SRSF3	5.96E-193	-1.078898532	0.222	0.756	1.88E-188
CUTA	1.72E-277	-1.077646736	0.024	0.639	5.43E-273
AHCYL1	8.02E-185	-1.077629395	0.234	0.762	2.54E-180
CIRBP	8.07E-172	-1.077331151	0.485	0.894	2.55E-167
STRAP	6.75E-221	-1.077261933	0.108	0.678	2.13E-216
GDI2	5.67E-187	-1.075697795	0.297	0.808	1.79E-182
11-Sep	4.86E-271	-1.074666799	0	0.573	1.54E-266
FKBP2	4.51E-287	-1.074293969	0.01	0.625	1.43E-282
RSL24D1	5.23E-252	-1.06842724	0.046	0.637	1.65E-247
C9orf66	6.55E-251	-1.068325273	0	0.537	2.07E-246
PYURF	5.29E-264	-1.067134417	0.039	0.645	1.67E-259
DYNLT3	1.70E-254	-1.067061985	0.016	0.581	5.38E-250
DNAJA2	5.14E-241	-1.066614719	0.081	0.679	1.62E-236
APEX1	2.37E-245	-1.066518032	0.06	0.65	7.51E-241
WASL	1.79E-169	-1.062393307	0.33	0.805	5.65E-165
GMPR2	4.85E-253	-1.060199705	0.04	0.628	1.53E-248
SLC25A39	2.74E-236	-1.057555226	0.058	0.632	8.65E-232
TMEM258	2.83E-262	-1.054744609	0.043	0.651	8.95E-258
PDCD6	3.35E-210	-1.049424011	0.154	0.722	1.06E-205
TTC36	4.68E-249	-1.048207099	0.011	0.56	1.48E-244
IDH3G	7.35E-240	-1.044752864	0.043	0.612	2.32E-235
CFDP1	7.73E-165	-1.043003492	0.558	0.917	2.44E-160
EHHADH	3.12E-157	-1.042400531	0.636	0.953	9.85E-153
NDUFS3	5.10E-239	-1.040080861	0.052	0.626	1.61E-234
CACYBP	2.79E-241	-1.039328556	0.046	0.62	8.82E-237
C12orf75	4.24E-156	-1.035860663	0.295	0.774	1.34E-151
SNRPN	1.61E-236	-1.03552126	0.089	0.682	5.11E-232
SCOC	4.65E-205	-1.034900163	0.137	0.696	1.47E-200
HERPUD1	4.87E-167	-1.034349076	0.191	0.686	1.54E-162
MRPS18C	6.33E-253	-1.03390218	0.044	0.639	2.00E-248
TAX1BP1	8.75E-146	-1.031856442	0.46	0.851	2.77E-141
PPP1CA	2.77E-246	-1.030063142	0.053	0.641	8.76E-242
SNRPF	5.20E-263	-1.029281526	0.05	0.666	1.65E-258
DAZAP2	7.81E-205	-1.028999865	0.109	0.656	2.47E-200
HADHA	3.37E-187	-1.02871521	0.23	0.759	1.07E-182
ANXA5	4.00E-196	-1.028283143	0.109	0.642	1.27E-191
MYH8	4.82E-185	-1.024152149	0.015	0.452	1.52E-180
SELENBP1	1.07E-176	-1.02357174	0.168	0.686	3.39E-172
HSDL2	2.45E-154	-1.023121452	0.307	0.773	7.75E-150
AOX1	8.89E-137	-1.02205441	0.151	0.589	2.81E-132
GSTK1	1.20E-181	-1.021172548	0.202	0.723	3.78E-177
TSC22D3	8.08E-121	-1.019829607	0.31	0.707	2.56E-116
KRT19	2.32E-19	-1.019206659	0.106	0.222	7.35E-15
ARF1	4.66E-209	-1.018975336	0.12	0.682	1.47E-204
BNIP3L	2.60E-159	-1.018331704	0.465	0.894	8.23E-155
MRPL3	1.33E-198	-1.018026272	0.143	0.692	4.21E-194
PSMA4	1.67E-221	-1.016063243	0.086	0.655	5.30E-217
MRPL19	1.17E-202	-1.01536392	0.122	0.67	3.71E-198
GLOD4	3.78E-219	-1.014931962	0.071	0.625	1.19E-214
KLF9	1.89E-145	-1.014628042	0.302	0.762	5.98E-141
IVD	4.29E-181	-1.0146159	0.183	0.703	1.36E-176
AK2	2.12E-179	-1.012540795	0.22	0.744	6.71E-175
GCDH	3.40E-162	-1.010130243	0.137	0.617	1.08E-157
AQP1	5.48E-138	-1.009016887	0.149	0.585	1.73E-133
RENBP	1.62E-222	-1.007497581	0.051	0.598	5.11E-218
FH	2.10E-236	-1.007465782	0.051	0.622	6.64E-232
COPRS	5.52E-268	-1.006478884	0.021	0.617	1.75E-263
NENF	2.10E-263	-1.006012038	0.031	0.63	6.63E-259
ABHD14B	8.09E-250	-1.004250268	0.049	0.643	2.56E-245
SSB	8.88E-204	-1.000708622	0.082	0.615	2.81E-199
KIF22	2.07E-207	-0.998738878	0.052	0.572	6.54E-203
EIF2S2	5.36E-193	-0.997616293	0.118	0.649	1.69E-188
IER3IP1	1.01E-213	-0.997063398	0.087	0.641	3.18E-209
GNPDA1	9.84E-178	-0.994309639	0.114	0.613	3.11E-173
CETN2	6.08E-267	-0.994303773	0.003	0.574	1.92E-262
HMGCL	6.36E-205	-0.993428873	0.107	0.654	2.01E-200
TXN2	2.76E-245	-0.990652271	0.048	0.633	8.74E-241
MRPL21	3.27E-253	-0.988749583	0.026	0.603	1.03E-248
RAB1A	1.78E-160	-0.986567716	0.442	0.874	5.64E-156
ATRAID	5.33E-243	-0.983342963	0.033	0.597	1.68E-238
UBXN1	2.82E-234	-0.981356722	0.041	0.597	8.92E-230
ALDH1L1	1.86E-148	-0.978990816	0.495	0.905	5.89E-144
TRAPPC4	8.51E-223	-0.977159102	0.064	0.62	2.69E-218
SNF8	4.61E-216	-0.975083566	0.083	0.639	1.46E-211
NDRG1	8.73E-92	-0.974669928	0.448	0.759	2.76E-87
TMSB10	1.70E-131	-0.974355222	0.041	0.406	5.37E-127
USP2	1.10E-146	-0.972638128	0.282	0.745	3.47E-142
CD63	1.30E-204	-0.971734394	0.066	0.592	4.12E-200
COPZ1	8.13E-257	-0.97121328	0.023	0.6	2.57E-252
MRPS16	4.97E-226	-0.971000577	0.044	0.59	1.57E-221
VAPA	2.51E-157	-0.970198824	0.342	0.821	7.95E-153
VEGFB	7.43E-202	-0.969426052	0.075	0.604	2.35E-197
BEX4	1.27E-224	-0.968820758	0.047	0.594	4.02E-220
TXNL4A	5.87E-207	-0.967884843	0.11	0.664	1.86E-202
TCEA1	1.24E-166	-0.966911432	0.194	0.696	3.92E-162
RRAGA	5.17E-252	-0.965585691	0.025	0.598	1.63E-247
THOC7	7.84E-215	-0.96265741	0.096	0.664	2.48E-210
MACROD1	2.29E-173	-0.962377653	0.176	0.699	7.23E-169
DUT	3.72E-172	-0.958505042	0.159	0.662	1.18E-167
MRPS26	3.54E-230	-0.957628571	0.05	0.61	1.12E-225
CHP1	8.75E-153	-0.957293437	0.129	0.596	2.77E-148
TUBB	1.66E-221	-0.956099736	0.041	0.577	5.25E-217
ETFRF1	2.65E-209	-0.954677077	0.06	0.592	8.39E-205
CCT5	2.06E-225	-0.951650693	0.056	0.612	6.50E-221
ACOX1	3.29E-140	-0.951215444	0.292	0.741	1.04E-135
MMP24OS	2.28E-172	-0.951062022	0.143	0.648	7.21E-168
CMPK1	1.48E-168	-0.950816714	0.167	0.666	4.68E-164
RAB13	1.78E-216	-0.950224104	0.04	0.566	5.64E-212
EIF4EBP2	2.91E-141	-0.949864625	0.222	0.67	9.19E-137
SYF2	1.10E-216	-0.948681085	0.058	0.602	3.48E-212
DCTN3	1.23E-256	-0.946652833	0.019	0.594	3.88E-252
SH3BGRL3	9.54E-252	-0.945241773	0.005	0.55	3.02E-247
CSNK2B	2.03E-234	-0.944980255	0.046	0.61	6.43E-230
NDUFB9	2.73E-215	-0.94460312	0.068	0.614	8.62E-211
TXNL1	3.09E-190	-0.944038252	0.123	0.654	9.78E-186
NDUFV3	1.54E-155	-0.941344399	0.182	0.656	4.86E-151
GUCD1	1.18E-190	-0.940839559	0.105	0.632	3.74E-186
CCT6A	3.25E-166	-0.937960878	0.16	0.654	1.03E-161
NIPSNAP1	5.63E-190	-0.937821427	0.137	0.672	1.78E-185
PSMC4	1.06E-216	-0.93653346	0.051	0.589	3.34E-212
TMEM160	9.17E-242	-0.936145847	0.008	0.542	2.90E-237
TRAPPC6A	1.00E-221	-0.935819341	0.053	0.602	3.17E-217
POLDIP2	7.46E-222	-0.934993764	0.054	0.603	2.36E-217
NDUFS4	6.97E-148	-0.934473366	0.25	0.726	2.20E-143
PSME2	1.43E-207	-0.934369839	0.048	0.566	4.53E-203
DHRS4-AS1	8.95E-176	-0.933560392	0.107	0.603	2.83E-171
CLIC1	4.62E-216	-0.932064571	0.04	0.567	1.46E-211
MRPS18B	2.67E-206	-0.930736324	0.061	0.587	8.46E-202
DAO	2.73E-205	-0.929911784	0.05	0.567	8.63E-201
TUBA1C	5.74E-187	-0.929415443	0.103	0.621	1.81E-182
C1orf122	1.53E-237	-0.928492762	0.017	0.555	4.83E-233
DDX24	3.63E-149	-0.926396783	0.239	0.714	1.15E-144
YWHAQ	3.34E-158	-0.924028933	0.225	0.714	1.06E-153
TOMM22	4.76E-268	-0.923876381	0.007	0.585	1.50E-263
PA2G4	8.91E-191	-0.923151276	0.078	0.589	2.82E-186
NDUFA8	8.06E-233	-0.922110716	0.044	0.603	2.55E-228
CLTB	9.99E-200	-0.921212115	0.07	0.59	3.16E-195
TIMM10	4.61E-254	-0.92051348	0.001	0.545	1.46E-249
UQCC2	1.23E-213	-0.91946433	0.048	0.577	3.89E-209
UBE2L3	1.49E-185	-0.918106392	0.167	0.702	4.72E-181
TSR3	3.14E-240	-0.917609781	0.02	0.566	9.94E-236
TPRKB	9.03E-210	-0.917044127	0.056	0.584	2.86E-205
C11orf58	1.48E-157	-0.91350371	0.272	0.753	4.67E-153
RTN4	2.49E-123	-0.91262311	0.402	0.815	7.86E-119
HPGD	1.93E-141	-0.912097288	0.057	0.458	6.10E-137
UBE2M	9.77E-244	-0.911692079	0.015	0.56	3.09E-239
HIST1H1C	7.91E-213	-0.910814653	0.008	0.487	2.50E-208
PPP1R1A	1.22E-190	-0.909293583	0.016	0.467	3.87E-186
MRPL18	4.49E-226	-0.907648781	0.042	0.588	1.42E-221
PMPCB	2.39E-161	-0.904634638	0.149	0.634	7.57E-157
MMADHC	1.64E-213	-0.90373822	0.069	0.615	5.18E-209
EIF1AY	8.44E-191	-0.903663518	0.05	0.538	2.67E-186
TMEM14C	9.44E-215	-0.902271498	0.052	0.588	2.98E-210
CCT4	9.33E-187	-0.901422555	0.091	0.602	2.95E-182
RSL1D1	9.00E-200	-0.900268415	0.057	0.569	2.85E-195
CLPP	1.69E-224	-0.899501228	0.026	0.553	5.33E-220
IDH2	7.50E-139	-0.898285363	0.116	0.55	2.37E-134
PSMC3	6.59E-225	-0.897613089	0.032	0.566	2.08E-220
PDK2	1.99E-156	-0.897535256	0.196	0.684	6.28E-152
07-Sep	1.02E-248	-0.897307508	0	0.532	3.21E-244
FYN	4.84E-160	-0.89709473	0.097	0.564	1.53E-155
CWC15	4.07E-181	-0.896934825	0.074	0.564	1.29E-176
DYNLL2	1.01E-203	-0.896609902	0.066	0.594	3.20E-199
ARPC1A	7.98E-175	-0.896605702	0.11	0.61	2.52E-170
CCT7	1.37E-212	-0.895362169	0.04	0.56	4.35E-208
ABHD10	4.51E-158	-0.893927935	0.124	0.597	1.43E-153
MRPL32	6.91E-218	-0.893640576	0.041	0.57	2.18E-213
H2AFJ	3.70E-194	-0.892614842	0.05	0.545	1.17E-189
TDP2	1.11E-153	-0.892543207	0.17	0.647	3.51E-149
CAPNS1	3.46E-202	-0.892174012	0.064	0.585	1.10E-197
PDLIM2	6.47E-173	-0.889482737	0.059	0.525	2.05E-168
PCYT2	5.59E-206	-0.888555721	0.06	0.588	1.77E-201
RAB2A	2.45E-133	-0.888427355	0.394	0.82	7.73E-129
CSTB	5.70E-212	-0.888072623	0.026	0.529	1.80E-207
SMIM1	1.13E-232	-0.887523853	0.001	0.505	3.57E-228
KLHDC2	1.56E-144	-0.88703416	0.324	0.781	4.92E-140
EMC6	4.75E-246	-0.885714716	0.012	0.558	1.50E-241
MRPL43	1.08E-202	-0.885684348	0.056	0.573	3.42E-198
BUD31	4.50E-225	-0.885440768	0.026	0.554	1.42E-220
SDHA	3.19E-156	-0.883190933	0.177	0.656	1.01E-151
ASNA1	5.02E-243	-0.881117494	0	0.522	1.59E-238
C5orf24	5.41E-173	-0.880376572	0.089	0.575	1.71E-168
SLC39A4	4.44E-224	-0.879861514	0.02	0.537	1.40E-219
DAD1	1.14E-204	-0.879492755	0.065	0.592	3.60E-200
CYBA	8.74E-175	-0.879463474	0.06	0.527	2.76E-170
SSR4	2.25E-212	-0.878379782	0.035	0.551	7.12E-208
IGFBP4	9.34E-139	-0.878275795	0.174	0.627	2.95E-134
ASL	1.65E-132	-0.877806156	0.182	0.615	5.21E-128
TRAPPC1	3.35E-230	-0.87658733	0.01	0.525	1.06E-225
GOT1	3.03E-162	-0.875673454	0.168	0.671	9.57E-158
AGXT2	4.39E-129	-0.875325843	0.54	0.941	1.39E-124
PSAT1	1.17E-87	-0.874871754	0.092	0.4	3.70E-83
TPRG1L	1.47E-192	-0.874423667	0.059	0.56	4.64E-188
REX1BD	8.19E-188	-0.871900481	0.086	0.597	2.59E-183
LAPTM4A	1.10E-132	-0.8709948	0.191	0.626	3.49E-128
A1CF	2.54E-140	-0.870688254	0.207	0.68	8.03E-136
RPL17	1.02E-186	-0.869984019	0.108	0.63	3.24E-182
PCSK1N	3.55E-143	-0.868279496	0.015	0.368	1.12E-138
ASRGL1	4.00E-87	-0.867920058	0.252	0.588	1.27E-82
TPM3	2.47E-155	-0.866905332	0.15	0.627	7.81E-151
DDX5	8.62E-117	-0.865890125	0.635	0.91	2.73E-112
TMEM176B	1.60E-116	-0.865445761	0.246	0.656	5.05E-112
HSD17B14	1.06E-145	-0.86496653	0.172	0.633	3.36E-141
PSMD2	1.95E-200	-0.8645499	0.043	0.544	6.16E-196
ALDH1B1	8.91E-225	-0.864182671	0.016	0.53	2.82E-220
IGBP1	1.10E-159	-0.863967138	0.151	0.641	3.49E-155
CCT2	6.43E-171	-0.863845938	0.095	0.576	2.03E-166
MRPL16	1.16E-207	-0.863156182	0.033	0.538	3.65E-203
PAIP2	9.53E-147	-0.862803604	0.191	0.652	3.01E-142
FDPS	1.33E-161	-0.862687446	0.141	0.625	4.22E-157
CHCHD5	1.33E-219	-0.859712442	0.021	0.532	4.19E-215
COA5	7.34E-184	-0.859205223	0.069	0.561	2.32E-179
FBXL5	4.79E-96	-0.858947766	0.443	0.761	1.51E-91
ISCA2	3.91E-234	-0.857657544	0.015	0.545	1.23E-229
ETNK2	3.93E-143	-0.85735956	0.182	0.648	1.24E-138
SURF1	7.22E-211	-0.856746271	0.034	0.545	2.28E-206
UGT2B7	8.54E-15	-0.856621797	0.707	0.748	2.70E-10
MAF	2.92E-86	-0.856366695	0.402	0.726	9.22E-82
DNAJC8	2.17E-163	-0.855707351	0.115	0.594	6.87E-159
MORF4L2	4.35E-148	-0.855651756	0.209	0.681	1.37E-143
TCEAL4	6.51E-160	-0.854982561	0.11	0.58	2.06E-155
NORAD	5.09E-156	-0.851897601	0.12	0.592	1.61E-151
PPP1R14B	1.50E-203	-0.849858654	0.03	0.524	4.74E-199
CANX	1.39E-114	-0.849038242	0.217	0.622	4.40E-110
CISH	4.42E-176	-0.847804917	0.071	0.553	1.40E-171
SLC6A13	4.99E-121	-0.8477312	0.56	0.921	1.58E-116
PTP4A2	5.10E-143	-0.847355096	0.14	0.59	1.61E-138
ANP32E	4.21E-152	-0.847061856	0.069	0.5	1.33E-147
ZNF706	2.01E-158	-0.846796083	0.161	0.65	6.35E-154
FUNDC2	5.25E-203	-0.846464585	0.046	0.554	1.66E-198
POLR2J	4.72E-231	-0.845843282	0.016	0.54	1.49E-226
PDHB	1.88E-224	-0.84571793	0.024	0.547	5.94E-220
NHP2	6.54E-217	-0.84538923	0.014	0.509	2.07E-212
FAM200B	7.29E-142	-0.844157403	0.136	0.579	2.31E-137
AP1S1	2.62E-237	-0.841946467	0.01	0.538	8.27E-233
LYPLA1	1.48E-143	-0.840803513	0.183	0.647	4.69E-139
DDX18	4.96E-146	-0.84077177	0.127	0.574	1.57E-141
LGALS4	6.98E-20	-0.839737273	0.026	0.11	2.21E-15
IQGAP2	6.93E-93	-0.838965735	0.456	0.798	2.19E-88
DGCR6L	5.02E-227	-0.838828567	0.008	0.515	1.59E-222
RANBP1	4.10E-205	-0.836672517	0.028	0.522	1.30E-200
FAAP20	1.78E-144	-0.836108204	0.143	0.595	5.63E-140
MRPL15	3.15E-208	-0.83606544	0.047	0.57	9.95E-204
CENPS	2.24E-201	-0.834829585	0.046	0.555	7.09E-197
DNAJC12	9.51E-177	-0.83449093	0.057	0.53	3.01E-172
C12orf57	3.22E-226	-0.832471323	0.009	0.515	1.02E-221
PRODH2	5.98E-43	-0.832457794	0.353	0.606	1.89E-38
ZFAND5	1.16E-62	-0.829689354	0.572	0.791	3.65E-58
HYI	5.22E-165	-0.827187023	0.102	0.585	1.65E-160
CCS	3.93E-139	-0.827157583	0.139	0.584	1.24E-134
DPEP1	8.13E-61	-0.827099116	0.391	0.667	2.57E-56
VAMP2	1.68E-159	-0.826743612	0.095	0.558	5.31E-155
SAMM50	2.64E-166	-0.824836826	0.09	0.565	8.36E-162
NUPR1	1.75E-79	-0.823632586	0.104	0.397	5.54E-75
TOB1	1.65E-122	-0.823178357	0.169	0.585	5.20E-118
RNASEH2C	1.87E-199	-0.822974288	0.031	0.518	5.92E-195
AZGP1	8.82E-129	-0.822240151	0.138	0.565	2.79E-124
PNKD	2.47E-148	-0.821656923	0.154	0.619	7.80E-144
POLE4	4.66E-209	-0.821582202	0.026	0.524	1.47E-204
MRPL33	1.77E-133	-0.819813914	0.199	0.656	5.61E-129
UROS	4.45E-175	-0.816977506	0.08	0.567	1.41E-170
TCEAL8	6.92E-223	-0.816738631	0.017	0.53	2.19E-218
MRPL14	1.72E-184	-0.816297343	0.043	0.514	5.43E-180
CDC26	7.08E-200	-0.816056141	0.03	0.516	2.24E-195
DDAH1	3.12E-97	-0.816025629	0.483	0.823	9.87E-93
CTSB	7.19E-64	-0.81570091	0.2	0.478	2.27E-59
CAP1	4.74E-159	-0.81569557	0.116	0.589	1.50E-154
ZMAT2	4.98E-192	-0.815515991	0.047	0.537	1.57E-187
TMEM174	9.61E-205	-0.814480643	0.026	0.517	3.04E-200
GGCT	6.43E-181	-0.81410416	0.06	0.544	2.03E-176
NUDT22	4.71E-193	-0.81371149	0.048	0.544	1.49E-188
MRPL44	5.02E-209	-0.813166283	0.029	0.532	1.59E-204
HEBP1	1.03E-196	-0.812665636	0.042	0.537	3.25E-192
C6orf48	3.40E-231	-0.812581223	0	0.5	1.08E-226
SMIM37	1.07E-228	-0.812581223	0	0.495	3.38E-224
ATP6V0D1	6.96E-167	-0.812373858	0.082	0.555	2.20E-162
RFK	1.93E-211	-0.811948564	0.016	0.506	6.09E-207
ELOC	1.65E-181	-0.811671055	0.094	0.605	5.20E-177
HIGD1A	3.19E-221	-0.808712825	0.011	0.512	1.01E-216
PSMG2	1.40E-154	-0.808633477	0.12	0.589	4.44E-150
C1D	4.84E-165	-0.805743275	0.096	0.573	1.53E-160
SUMO3	1.33E-222	-0.805679205	0.017	0.53	4.19E-218
DPY30	1.45E-154	-0.805615972	0.109	0.572	4.60E-150
RAB21	8.03E-109	-0.804534118	0.302	0.694	2.54E-104
EAF2	2.40E-127	-0.804396647	0.137	0.554	7.59E-123
SUPT4H1	8.00E-209	-0.80426468	0.024	0.518	2.53E-204
SLC25A11	9.63E-204	-0.80373687	0.035	0.536	3.04E-199
TUSC2	3.81E-230	-0.802350056	0.008	0.521	1.21E-225
RTF2	1.67E-159	-0.801894814	0.106	0.577	5.28E-155
DNAJC7	9.14E-126	-0.801428981	0.216	0.641	2.89E-121
CD164	1.94E-102	-0.800952012	0.197	0.573	6.15E-98
RNF186	1.15E-126	-0.798432403	0.054	0.423	3.63E-122
FKBP1A	3.46E-169	-0.797977297	0.079	0.552	1.09E-164
SSFA2	1.45E-222	-0.797324557	0	0.484	4.58E-218
RPL26L1	7.74E-209	-0.797008511	0.02	0.51	2.45E-204
DUS1L	1.14E-161	-0.796394234	0.106	0.583	3.61E-157
TIMMDC1	9.21E-129	-0.794396324	0.172	0.606	2.91E-124
XRCC6	2.53E-130	-0.794261749	0.172	0.607	8.01E-126
TOMM5	2.53E-210	-0.794187992	0.021	0.515	8.00E-206
HNRNPDL	9.30E-108	-0.793596356	0.389	0.77	2.94E-103
C2orf74	4.41E-148	-0.792414665	0.089	0.525	1.39E-143
MRPS12	6.36E-217	-0.791892253	0.008	0.495	2.01E-212
RBM8A	1.46E-191	-0.791204109	0.048	0.539	4.63E-187
HNRNPA2B1	8.22E-105	-0.790241902	0.662	0.921	2.60E-100
ANP32A	1.18E-140	-0.789509221	0.153	0.609	3.73E-136
C1orf115	8.26E-180	-0.789466682	0.041	0.502	2.61E-175
FIBP	9.04E-219	-0.789127358	0.011	0.508	2.86E-214
MRPL55	1.24E-175	-0.788460813	0.068	0.546	3.92E-171
OTUD6B-AS1	4.12E-162	-0.787616853	0.072	0.529	1.30E-157
CPNE3	1.25E-124	-0.787133713	0.2	0.629	3.97E-120
SSR2	9.27E-187	-0.786901117	0.045	0.527	2.93E-182
PFKL	6.97E-121	-0.783876856	0.198	0.621	2.20E-116
TAGLN3	1.74E-89	-0.783277596	0.056	0.345	5.51E-85
RAB14	9.13E-122	-0.78229978	0.16	0.579	2.89E-117
MRPL22	5.94E-176	-0.781723111	0.061	0.537	1.88E-171
PGRMC1	1.22E-181	-0.781568494	0.023	0.465	3.87E-177
SIVA1	9.18E-181	-0.781523336	0.048	0.521	2.90E-176
MZT2A	1.50E-181	-0.781073429	0.046	0.518	4.76E-177
SNRPC	2.64E-182	-0.781050694	0.051	0.528	8.34E-178
AC004556.1	9.65E-229	-0.780935596	0	0.495	3.05E-224
SLC16A4	9.09E-97	-0.780321178	0.29	0.652	2.88E-92
PDCD5	1.03E-167	-0.779865383	0.07	0.536	3.25E-163
MPLKIP	1.81E-156	-0.779126779	0.096	0.557	5.72E-152
UBE2B	3.07E-115	-0.777498165	0.27	0.68	9.71E-111
IDH1	1.72E-93	-0.776693513	0.195	0.558	5.45E-89
OCEL1	1.37E-195	-0.77646906	0.036	0.524	4.32E-191
TKT	1.15E-165	-0.776413521	0.061	0.515	3.65E-161
SERPINB6	6.59E-123	-0.776221763	0.197	0.618	2.08E-118
SPAG7	1.38E-147	-0.775897596	0.087	0.527	4.36E-143
AASDHPPT	2.75E-152	-0.775287274	0.097	0.552	8.68E-148
ISCA1	4.70E-161	-0.773819032	0.07	0.522	1.49E-156
HDHD3	1.21E-133	-0.773047358	0.191	0.645	3.82E-129
HNRNPA3	6.84E-101	-0.772160188	0.333	0.706	2.16E-96
SRSF8	5.15E-165	-0.771829167	0.06	0.513	1.63E-160
NPR3	2.92E-100	-0.771461695	0.505	0.861	9.24E-96
ACTR2	1.85E-114	-0.771011234	0.223	0.63	5.86E-110
PINK1	1.51E-172	-0.770611333	0.062	0.531	4.78E-168
FBXW5	3.78E-143	-0.769042014	0.115	0.559	1.20E-138
ARHGDIA	1.22E-162	-0.768498676	0.066	0.52	3.87E-158
MRPL46	4.44E-192	-0.76814063	0.032	0.507	1.40E-187
NR2F6	1.04E-152	-0.767893959	0.088	0.539	3.28E-148
CAMTA1	1.21E-107	-0.765868845	0.594	0.891	3.81E-103
PNRC1	5.73E-135	-0.76548007	0.12	0.551	1.81E-130
STAU1	1.81E-87	-0.764011169	0.281	0.629	5.71E-83
SHMT2	9.89E-205	-0.763387007	0.016	0.493	3.13E-200
SNX2	2.15E-110	-0.762974522	0.238	0.643	6.80E-106
PSMB2	8.35E-156	-0.762672754	0.078	0.527	2.64E-151
C19orf24	5.11E-222	-0.761413038	0	0.483	1.62E-217
NUDC	1.78E-140	-0.76090888	0.104	0.536	5.62E-136
HAAO	2.63E-108	-0.760345278	0.173	0.566	8.31E-104
NINJ1	1.26E-188	-0.760164546	0.028	0.491	3.99E-184
TAF10	5.14E-179	-0.759424118	0.053	0.528	1.63E-174
PSMC1	5.56E-159	-0.759381003	0.091	0.557	1.76E-154
IMMT	1.82E-108	-0.759162869	0.239	0.633	5.76E-104
RPL36A	1.43E-164	-0.758849058	0.065	0.521	4.51E-160
MRPL50	3.34E-185	-0.756390771	0.032	0.493	1.05E-180
DUSP3	1.30E-144	-0.755813402	0.069	0.488	4.11E-140
VDAC3	1.02E-134	-0.755796416	0.141	0.581	3.22E-130
ACMSD	1.19E-102	-0.755652894	0.626	0.938	3.75E-98
UBE2D3	5.46E-106	-0.755375838	0.49	0.841	1.73E-101
FAM151A	8.39E-73	-0.754861523	0.091	0.364	2.65E-68
SRSF5	2.17E-95	-0.754420214	0.485	0.807	6.85E-91
PAIP1	1.31E-147	-0.753902295	0.114	0.569	4.15E-143
SLC25A10	1.82E-154	-0.753605409	0.07	0.512	5.75E-150
CES2	1.21E-121	-0.753518331	0.138	0.548	3.81E-117
HNRNPAB	4.92E-162	-0.753111741	0.057	0.501	1.56E-157
CHDH	4.51E-91	-0.752075823	0.374	0.725	1.43E-86
STMP1	1.27E-149	-0.751784771	0.106	0.56	4.03E-145
NBR1	4.88E-106	-0.751662166	0.232	0.626	1.54E-101
TMEM126B	1.00E-161	-0.751106237	0.07	0.525	3.16E-157
HNRNPH2	9.70E-188	-0.750739064	0.028	0.49	3.07E-183
SSR3	9.76E-130	-0.750734433	0.149	0.582	3.08E-125
MRO	1.32E-93	-0.7494497	0.087	0.412	4.18E-89
STARD10	4.56E-183	-0.749346558	0.023	0.47	1.44E-178
S100A1	1.54E-115	-0.748666417	0.003	0.279	4.87E-111
MAOB	4.01E-105	-0.747679799	0.334	0.73	1.27E-100
SSNA1	6.66E-193	-0.747144424	0.02	0.482	2.11E-188
CDKN1C	5.84E-144	-0.74706762	0.046	0.443	1.85E-139
PDAP1	8.85E-176	-0.746389254	0.055	0.527	2.80E-171
RBM3	4.29E-103	-0.746200163	0.216	0.597	1.36E-98
FKBP3	3.77E-134	-0.745715929	0.107	0.53	1.19E-129
CFAP36	5.27E-128	-0.745635691	0.147	0.575	1.67E-123
IK	7.03E-150	-0.744605426	0.06	0.482	2.22E-145
PKM	8.22E-131	-0.744367337	0.11	0.53	2.60E-126
PSMA1	2.97E-115	-0.744005914	0.183	0.594	9.40E-111
C8orf82	2.56E-183	-0.743775495	0.042	0.514	8.10E-179
SUCLA2	3.04E-92	-0.743200257	0.302	0.672	9.62E-88
YPEL5	5.33E-139	-0.742271118	0.113	0.55	1.68E-134
IDH3B	6.05E-177	-0.742043704	0.043	0.503	1.91E-172
POLR2E	9.89E-187	-0.73960007	0.041	0.517	3.13E-182
SDSL	2.76E-170	-0.739452232	0.054	0.513	8.71E-166
DEK	6.17E-105	-0.738654233	0.166	0.546	1.95E-100
COPS6	1.81E-169	-0.738032772	0.059	0.52	5.71E-165
ALDH4A1	1.99E-60	-0.737792316	0.28	0.565	6.29E-56
HSD17B8	6.79E-184	-0.736955503	0.021	0.467	2.15E-179
AOC1	6.75E-130	-0.73671895	0.032	0.385	2.13E-125
CCND1	8.05E-112	-0.736705573	0.087	0.453	2.54E-107
MRPL12	4.40E-191	-0.735478945	0.017	0.47	1.39E-186
PKLR	1.87E-170	-0.733794423	0.043	0.492	5.92E-166
LRPPRC	6.57E-87	-0.732951462	0.335	0.699	2.08E-82
NUDT14	2.04E-193	-0.732525627	0.017	0.476	6.46E-189
UFM1	5.86E-123	-0.731068689	0.132	0.544	1.85E-118
MRPL36	1.55E-199	-0.729566252	0.017	0.487	4.89E-195
CAMLG	4.07E-156	-0.729393959	0.056	0.488	1.29E-151
IFT22	2.32E-173	-0.728698853	0.051	0.513	7.33E-169
COX11	1.80E-129	-0.727738128	0.134	0.561	5.69E-125
DCTN6	2.96E-161	-0.727693646	0.039	0.464	9.37E-157
ARMT1	4.32E-143	-0.726400565	0.099	0.538	1.37E-138
PSMA2	8.58E-147	-0.726094639	0.077	0.508	2.71E-142
PLPBP	1.46E-168	-0.724055917	0.053	0.51	4.61E-164
VIL1	1.28E-144	-0.723461734	0.078	0.508	4.05E-140
SARAF	4.57E-120	-0.723274305	0.144	0.553	1.45E-115
WDR13	4.00E-110	-0.722224623	0.234	0.637	1.27E-105
SUCLG2	3.45E-92	-0.721255231	0.523	0.856	1.09E-87
MTX1	3.93E-181	-0.720396988	0.028	0.478	1.24E-176
GPS1	1.38E-134	-0.719295066	0.132	0.576	4.35E-130
HRASLS2	7.07E-137	-0.718522989	0	0.314	2.24E-132
EIF3D	3.65E-157	-0.718296748	0.068	0.513	1.15E-152
SEC62	1.88E-87	-0.71786646	0.286	0.639	5.94E-83
MRPL47	3.54E-175	-0.717819796	0.035	0.482	1.12E-170
CHTF8	8.98E-206	-0.716889974	0.007	0.471	2.84E-201
PPP1CC	6.83E-155	-0.716580247	0.072	0.518	2.16E-150
TMEM14B	1.14E-100	-0.716222107	0.292	0.687	3.60E-96
POLR1D	1.65E-107	-0.714913002	0.208	0.604	5.23E-103
XRCC5	5.13E-89	-0.71455118	0.37	0.725	1.62E-84
RAB17	2.19E-110	-0.713919657	0.19	0.594	6.91E-106
LEPROT	2.43E-92	-0.713580688	0.18	0.539	7.69E-88
PTP4A1	2.94E-158	-0.712521996	0.033	0.445	9.30E-154
LYRM1	4.37E-127	-0.711763922	0.096	0.499	1.38E-122
AK3	2.07E-86	-0.709954424	0.355	0.714	6.55E-82
COMTD1	6.56E-164	-0.709568678	0.032	0.454	2.07E-159
MTPN	2.69E-136	-0.706647321	0.099	0.527	8.51E-132
HAX1	9.21E-177	-0.706632355	0.034	0.485	2.91E-172
BIN1	4.63E-82	-0.705798843	0.397	0.715	1.46E-77
MRPL58	7.67E-179	-0.705747785	0.025	0.467	2.42E-174
FAM45A	1.01E-200	-0.705301159	0	0.442	3.19E-196
RABGGTB	4.60E-131	-0.704937192	0.118	0.543	1.45E-126
CBX3	1.26E-112	-0.704863763	0.159	0.555	3.98E-108
ARF5	7.54E-178	-0.704844022	0.015	0.44	2.38E-173
RAB18	2.88E-106	-0.70330355	0.195	0.591	9.11E-102
GLO1	1.69E-146	-0.702585712	0.069	0.495	5.33E-142
EIF2A	1.98E-114	-0.702028592	0.129	0.521	6.27E-110
MTHFD1	2.48E-103	-0.70156185	0.183	0.566	7.84E-99
ACLY	6.84E-100	-0.70156185	0.176	0.548	2.16E-95
GLYCTK	3.77E-132	-0.700126315	0.086	0.495	1.19E-127
DHX29	5.01E-83	-0.699685349	0.269	0.613	1.58E-78
AC100810.1	3.15E-159	-0.698088645	0.043	0.469	9.97E-155
KIF9	1.77E-145	-0.698005363	0.079	0.514	5.58E-141
PSMC6	3.53E-107	-0.69773476	0.194	0.59	1.12E-102
SMIM20	1.23E-143	-0.697626017	0.071	0.494	3.88E-139
MRPL17	5.66E-188	-0.697469021	0.009	0.443	1.79E-183
PPP1R7	3.41E-148	-0.697332514	0.068	0.495	1.08E-143
IMP4	2.03E-170	-0.696282283	0.03	0.464	6.41E-166
YY1	2.85E-94	-0.695004878	0.243	0.611	9.00E-90
UPP2	1.78E-28	-0.694216636	0.204	0.38	5.62E-24
COA6	3.80E-183	-0.694117038	0.023	0.471	1.20E-178
GGH	7.75E-141	-0.693668717	0.057	0.461	2.45E-136
MAF1	2.05E-171	-0.693537541	0.025	0.453	6.48E-167
ANP32B	9.98E-112	-0.693435825	0.124	0.509	3.15E-107
APOPT1	5.51E-205	-0.692987897	0	0.45	1.74E-200
SPCS2	1.52E-124	-0.692007808	0.102	0.502	4.81E-120
APEH	7.40E-140	-0.691261158	0.079	0.5	2.34E-135
HDLBP	3.75E-92	-0.691242304	0.29	0.657	1.19E-87
PNPLA4	1.02E-174	-0.690363907	0.032	0.477	3.23E-170
EIF4H	2.31E-136	-0.690363394	0.089	0.508	7.29E-132
RNF187	1.63E-198	-0.689815606	0.005	0.453	5.16E-194
TSFM	4.62E-147	-0.688323929	0.07	0.498	1.46E-142
SYAP1	3.90E-126	-0.688020155	0.102	0.512	1.23E-121
EIF4E2	7.22E-97	-0.687661199	0.177	0.543	2.28E-92
ISOC1	1.77E-155	-0.687607053	0.05	0.477	5.59E-151
CXXC5	9.67E-103	-0.685727841	0.13	0.498	3.06E-98
GTF2A2	2.81E-156	-0.685183323	0.04	0.457	8.89E-152
NUDCD2	2.24E-166	-0.684936796	0.033	0.462	7.09E-162
BANF1	1.83E-184	-0.684481176	0.012	0.446	5.78E-180
LRRC58	2.43E-114	-0.684377903	0.106	0.49	7.69E-110
MAGOH	1.85E-156	-0.683836931	0.057	0.492	5.86E-152
CLINT1	4.68E-83	-0.681970682	0.373	0.721	1.48E-78
TSPAN33	8.14E-122	-0.681591235	0.064	0.433	2.57E-117
CCDC25	7.82E-135	-0.680800386	0.068	0.47	2.47E-130
RAB4A	7.23E-124	-0.680629164	0.108	0.516	2.29E-119
TPGS1	7.62E-164	-0.6805788	0.035	0.462	2.41E-159
VCP	3.97E-123	-0.68004464	0.109	0.513	1.25E-118
NME1	1.40E-179	-0.679227683	0.015	0.442	4.43E-175
STRADB	2.98E-99	-0.678794588	0.176	0.548	9.43E-95
OSBPL8	4.67E-78	-0.678059461	0.524	0.82	1.48E-73
SMIM30	6.62E-172	-0.677923658	0.028	0.461	2.09E-167
MAP2K2	1.96E-136	-0.677631427	0.08	0.497	6.20E-132
DNAJB6	1.57E-90	-0.676915661	0.218	0.58	4.95E-86
SRRM1	1.63E-78	-0.675975355	0.356	0.692	5.15E-74
FMC1	2.72E-175	-0.675674343	0.028	0.467	8.59E-171
MRPL2	1.44E-150	-0.675532279	0.054	0.475	4.55E-146
TCEA2	1.28E-144	-0.675532279	0.055	0.464	4.05E-140
PSMD11	5.42E-100	-0.675352008	0.216	0.606	1.71E-95
COPS2	6.15E-115	-0.675243471	0.135	0.533	1.94E-110
CAPG	1.84E-135	-0.67510367	0.038	0.41	5.83E-131
MCCC2	6.39E-100	-0.674621513	0.2	0.584	2.02E-95
RAD23A	6.46E-133	-0.672533888	0.093	0.51	2.04E-128
EAPP	1.29E-102	-0.672018603	0.133	0.503	4.09E-98
MVP	1.24E-86	-0.670959907	0.252	0.604	3.91E-82
PTRHD1	6.14E-188	-0.66992462	0.005	0.431	1.94E-183
DDAH2	2.08E-140	-0.668673634	0.048	0.442	6.56E-136
ZNF770	1.78E-120	-0.668294634	0.094	0.483	5.63E-116
G0S2	3.86E-77	-0.668113865	0.061	0.334	1.22E-72
PSMD4	1.19E-137	-0.667613406	0.069	0.478	3.77E-133
MRPL23	8.18E-188	-0.667203103	0.013	0.454	2.59E-183
ZNF428	7.42E-161	-0.666885702	0.032	0.447	2.35E-156
ERP29	5.99E-153	-0.666692006	0.063	0.499	1.89E-148
RPL7L1	5.29E-106	-0.666276149	0.142	0.523	1.67E-101
H1F0	8.70E-134	-0.665826275	0.024	0.376	2.75E-129
MSN	6.88E-89	-0.665149172	0.216	0.575	2.18E-84
NIT1	2.85E-120	-0.665120921	0.118	0.522	9.02E-116
POLR2F	2.88E-137	-0.664545345	0.066	0.472	9.12E-133
CHMP3	1.26E-104	-0.664480679	0.172	0.562	3.99E-100
PPIB	1.57E-149	-0.663884342	0.037	0.435	4.96E-145
MAT2B	6.76E-133	-0.662860599	0.071	0.473	2.14E-128
H2AFV	2.30E-112	-0.659981137	0.134	0.527	7.28E-108
TMEM167A	4.20E-119	-0.659896708	0.093	0.478	1.33E-114
ZSCAN16-AS1	4.07E-114	-0.659652618	0.107	0.492	1.29E-109
UROD	5.07E-140	-0.659566505	0.056	0.458	1.60E-135
NUDT16	1.84E-111	-0.659128226	0.131	0.523	5.81E-107
SYPL1	6.13E-118	-0.658930684	0.109	0.5	1.94E-113
SLC37A4	5.94E-99	-0.658828444	0.182	0.561	1.88E-94
CCNC	3.90E-101	-0.658559702	0.184	0.574	1.23E-96
SPG21	1.40E-125	-0.658347688	0.109	0.521	4.41E-121
UFSP2	7.34E-97	-0.658221152	0.167	0.537	2.32E-92
CHMP2B	3.03E-134	-0.657591162	0.075	0.484	9.57E-130
GNB2	3.70E-162	-0.657546271	0.029	0.443	1.17E-157
UBXN6	6.21E-140	-0.657511369	0.071	0.488	1.96E-135
PPP2R1A	4.24E-118	-0.657331538	0.115	0.51	1.34E-113
GNB5	1.90E-88	-0.656973702	0.2	0.553	6.02E-84
MRPL37	1.65E-150	-0.655646437	0.055	0.477	5.22E-146
MMAB	7.72E-138	-0.654521752	0.08	0.499	2.44E-133
AK6	1.83E-128	-0.654399943	0.071	0.461	5.80E-124
SLC7A8	5.90E-23	-0.653971831	0.197	0.344	1.87E-18
HNMT	2.85E-64	-0.653626407	0.304	0.597	9.02E-60
C12orf10	1.59E-177	-0.653606569	0.015	0.44	5.02E-173
G6PC	5.82E-57	-0.653467242	0.254	0.55	1.84E-52
MUT	7.08E-189	-0.653287773	0	0.419	2.24E-184
METAP2	1.49E-95	-0.651872341	0.146	0.503	4.71E-91
HNRNPA0	2.18E-158	-0.651842048	0.038	0.458	6.91E-154
DDX1	9.53E-92	-0.651634803	0.217	0.579	3.01E-87
NAXE	6.08E-179	-0.651209402	0.016	0.445	1.92E-174
ASAH1	2.30E-97	-0.650815405	0.176	0.547	7.27E-93
ARCN1	1.07E-130	-0.650719768	0.092	0.506	3.39E-126
PGM1	6.53E-105	-0.649875019	0.146	0.531	2.06E-100
ZNF593	8.48E-177	-0.649422601	0.006	0.412	2.68E-172
VPS35	2.62E-101	-0.649188721	0.167	0.545	8.30E-97
SEC13	5.22E-109	-0.647730348	0.146	0.538	1.65E-104
COLEC11	5.77E-131	-0.647635973	0.061	0.449	1.82E-126
SDHAF3	3.49E-129	-0.647134727	0.085	0.493	1.10E-124
TUBA1B	1.68E-156	-0.6471129	0.024	0.42	5.30E-152
FBXL15	1.25E-153	-0.646162326	0.031	0.432	3.96E-149
RHEB	1.17E-83	-0.645445803	0.257	0.609	3.70E-79
HSD17B4	9.68E-88	-0.645439856	0.228	0.592	3.06E-83
IAH1	6.37E-120	-0.644504141	0.103	0.499	2.01E-115
TSEN34	3.02E-167	-0.644388231	0.017	0.426	9.56E-163
POP5	9.37E-159	-0.644198793	0.037	0.457	2.96E-154
SNX4	9.98E-83	-0.643426395	0.346	0.702	3.16E-78
GSS	1.99E-105	-0.642990933	0.123	0.497	6.30E-101
DCAF13	4.32E-125	-0.642811506	0.078	0.469	1.37E-120
TMED4	7.34E-106	-0.642117969	0.102	0.464	2.32E-101
ATP1B1	4.90E-49	-0.642021101	0.656	0.843	1.55E-44
GPN3	7.04E-142	-0.641239447	0.043	0.435	2.22E-137
BCAS2	7.54E-142	-0.640955352	0.059	0.468	2.39E-137
DIO1	8.08E-110	-0.640465136	0.101	0.477	2.55E-105
CERS2	6.34E-121	-0.640213852	0.088	0.476	2.00E-116
NONO	3.01E-100	-0.64018511	0.14	0.507	9.51E-96
GLTPD2	1.64E-165	-0.640114599	0.021	0.433	5.18E-161
POLD2	2.50E-146	-0.639688162	0.045	0.449	7.91E-142
CCNG2	3.14E-101	-0.63946041	0.123	0.487	9.94E-97
MYL6B	3.08E-146	-0.639442219	0.046	0.45	9.75E-142
EPB41L4A-AS1	1.77E-148	-0.639022416	0.038	0.439	5.58E-144
HOXC10	1.72E-154	-0.638419559	0.028	0.428	5.44E-150
RARRES3	3.75E-170	-0.638381566	0	0.382	1.18E-165
RIOK3	7.89E-74	-0.63494355	0.384	0.706	2.49E-69
SLC22A8	5.01E-42	-0.634202493	0.165	0.387	1.59E-37
EFHD1	3.28E-83	-0.633591625	0.261	0.627	1.04E-78
MIDN	1.25E-68	-0.632351734	0.22	0.525	3.96E-64
CHMP1B	6.31E-147	-0.63204252	0.042	0.445	2.00E-142
FAM96A	2.82E-178	-0.631945741	0	0.398	8.90E-174
SH3BGRL	9.06E-87	-0.631748273	0.194	0.552	2.86E-82
FAM173A	5.02E-173	-0.629794071	0	0.388	1.59E-168
VAMP3	3.31E-132	-0.628992563	0.071	0.472	1.05E-127
TRAP1	3.54E-77	-0.628830389	0.188	0.51	1.12E-72
C19orf33	6.89E-130	-0.627892086	0.003	0.308	2.18E-125
C1orf123	1.81E-179	-0.627639186	0	0.401	5.71E-175
FKBP4	7.44E-155	-0.627490291	0.026	0.424	2.35E-150
PJA2	2.85E-71	-0.62740569	0.262	0.584	9.01E-67
SNRPD1	1.21E-151	-0.626895114	0.041	0.452	3.82E-147
FBXO7	3.66E-70	-0.626824816	0.279	0.583	1.16E-65
LAMTOR3	7.30E-134	-0.62679105	0.061	0.456	2.31E-129
ALKBH5	2.56E-110	-0.62585592	0.104	0.478	8.10E-106
IFT57	1.38E-89	-0.625214373	0.209	0.569	4.37E-85
GTPBP6	3.07E-113	-0.62511328	0.113	0.5	9.72E-109
GOLGA7	3.34E-127	-0.624761943	0.061	0.442	1.06E-122
SH3BP5	1.92E-88	-0.623059293	0.172	0.531	6.09E-84
RCAN1	1.10E-57	-0.622992257	0.23	0.512	3.49E-53
GSTZ1	1.33E-163	-0.62275842	0.026	0.44	4.20E-159
SLC40A1	6.24E-107	-0.622700515	0.088	0.45	1.97E-102
PDK4	2.68E-11	-0.621543988	0.33	0.436	8.48E-07
RTCA	1.74E-102	-0.62127248	0.145	0.527	5.50E-98
PSMD6	7.08E-137	-0.620941518	0.053	0.448	2.24E-132
MALSU1	2.47E-120	-0.620242572	0.091	0.483	7.79E-116
TROVE2	1.37E-176	-0.620071641	0	0.395	4.33E-172
CHURC1	1.21E-94	-0.618319475	0.162	0.531	3.84E-90
PSMD12	5.44E-99	-0.618168185	0.132	0.494	1.72E-94
DRAP1	7.94E-147	-0.618035129	0.033	0.423	2.51E-142
TFEC	7.22E-71	-0.616846418	0.28	0.606	2.28E-66
SUGT1	1.09E-91	-0.615253908	0.18	0.545	3.45E-87
MRPL11	4.42E-150	-0.615103548	0.028	0.417	1.40E-145
LINC01874	5.73E-135	-0.614707379	0.008	0.336	1.81E-130
RWDD4	8.44E-113	-0.613979993	0.083	0.452	2.67E-108
CCDC28A	2.77E-128	-0.613827907	0.065	0.452	8.76E-124
SFXN2	2.05E-79	-0.612334655	0.196	0.536	6.48E-75
COPB2	2.84E-93	-0.61214889	0.121	0.464	8.97E-89
OARD1	1.03E-96	-0.612138635	0.145	0.509	3.25E-92
WBP2	9.05E-126	-0.612017592	0.086	0.486	2.86E-121
LGALS3	1.06E-118	-0.611788086	0.039	0.378	3.37E-114
SRI	8.30E-131	-0.611458101	0.057	0.442	2.62E-126
PSMC2	4.85E-121	-0.611353578	0.074	0.452	1.53E-116
LINC02294	1.60E-99	-0.610717157	0.087	0.432	5.07E-95
ALAD	1.89E-107	-0.610558651	0.104	0.478	5.96E-103
RAB7A	8.42E-69	-0.610384832	0.392	0.697	2.66E-64
ACAT2	1.25E-127	-0.610279138	0.044	0.408	3.94E-123
MPP1	3.02E-118	-0.609919624	0.078	0.455	9.56E-114
SPRYD4	1.04E-158	-0.608925551	0.021	0.418	3.29E-154
PYROXD1	4.67E-97	-0.608215905	0.129	0.49	1.48E-92
RABAC1	3.77E-151	-0.608069378	0.017	0.394	1.19E-146
ARL1	5.84E-130	-0.607806662	0.053	0.434	1.85E-125
RAB1B	7.48E-149	-0.606404617	0.032	0.424	2.37E-144
HSPA4	2.76E-84	-0.606281923	0.174	0.516	8.72E-80
MRPS10	1.10E-143	-0.605795126	0.043	0.439	3.49E-139
PLEKHJ1	2.24E-121	-0.60541218	0.066	0.439	7.10E-117
BOK	3.01E-115	-0.605039436	0.059	0.411	9.53E-111
KHDRBS1	5.09E-66	-0.604696393	0.291	0.592	1.61E-61
MAIP1	1.27E-117	-0.603186786	0.083	0.462	4.00E-113
IDI1	1.38E-146	-0.603025688	0.035	0.427	4.37E-142
AVP	1.18E-140	-0.602711144	0.005	0.336	3.73E-136
HSP90B1	1.77E-73	-0.602435365	0.163	0.472	5.61E-69
CMC2	2.10E-83	-0.601366365	0.204	0.555	6.63E-79
VBP1	9.85E-140	-0.601362562	0.045	0.435	3.11E-135
TACO1	1.16E-147	-0.600952239	0.024	0.404	3.67E-143
TOLLIP	3.50E-100	-0.600693883	0.119	0.48	1.11E-95
HSPA1A	6.09E-130	-0.60034444	0.021	0.359	1.93E-125
MRPL42	2.83E-94	-0.600115016	0.134	0.488	8.95E-90
FCGRT	1.24E-92	-0.599952276	0.098	0.428	3.93E-88
PIN1	7.44E-148	-0.599747087	0.031	0.42	2.35E-143
TXNDC9	2.69E-122	-0.599127276	0.071	0.452	8.52E-118
SNRPB	2.99E-140	-0.598629029	0.029	0.4	9.46E-136
MRPL28	2.36E-148	-0.597945976	0.034	0.428	7.47E-144
ZNF358	7.45E-120	-0.597849078	0.06	0.425	2.36E-115
PPP4C	6.98E-124	-0.595721675	0.059	0.431	2.21E-119
PQLC1	4.37E-169	-0.593820211	0	0.38	1.38E-164
PIN4	1.52E-90	-0.592680025	0.153	0.508	4.79E-86
CRNDE	1.62E-65	-0.592485551	0.093	0.35	5.13E-61
CSRP2	6.10E-120	-0.591610276	0.035	0.372	1.93E-115
TBC1D13	6.06E-88	-0.591351885	0.128	0.467	1.92E-83
OSTC	7.22E-119	-0.591049365	0.075	0.45	2.28E-114
DMAC1	9.82E-124	-0.590951567	0.049	0.41	3.11E-119
DDX3X	1.31E-69	-0.589488898	0.243	0.557	4.13E-65
FAM204A	2.53E-71	-0.588896058	0.215	0.529	7.99E-67
SMPDL3A	1.09E-127	-0.588351054	0.05	0.421	3.44E-123
NAP1L1	1.86E-72	-0.586839029	0.205	0.528	5.87E-68
PSMD7	3.97E-106	-0.586221591	0.105	0.475	1.26E-101
PFN2	1.24E-138	-0.585576872	0.024	0.385	3.92E-134
CEBPB	5.47E-100	-0.585174283	0.06	0.383	1.73E-95
CISD2	2.21E-122	-0.58437131	0.054	0.419	6.99E-118
NBDY	9.23E-81	-0.580705287	0.168	0.502	2.92E-76
TFAM	1.66E-119	-0.579601221	0.048	0.4	5.24E-115
ARPC4	3.55E-123	-0.579577605	0.059	0.432	1.12E-118
SERPINB1	9.53E-117	-0.579566002	0.065	0.428	3.01E-112
10-Sep	5.08E-161	-0.579398687	0	0.364	1.61E-156
LSM1	1.37E-138	-0.578946101	0.034	0.41	4.32E-134
ZFYVE21	5.93E-110	-0.57842442	0.069	0.42	1.87E-105
TSPO	8.63E-134	-0.577573133	0.021	0.368	2.73E-129
COX7A1	2.59E-104	-0.57737106	0.005	0.259	8.19E-100
NMRK1	5.36E-77	-0.577011726	0.214	0.552	1.70E-72
ARPC5	2.65E-117	-0.57681957	0.073	0.446	8.38E-113
ACOT4	9.98E-159	-0.576259157	0.005	0.373	3.16E-154
MRPL24	3.95E-145	-0.575398761	0.028	0.408	1.25E-140
EIF2AK1	1.27E-95	-0.575378652	0.143	0.507	4.01E-91
MPND	1.25E-134	-0.574626651	0.034	0.401	3.96E-130
COPS5	6.99E-108	-0.574072562	0.097	0.465	2.21E-103
PRNP	3.14E-73	-0.572984741	0.122	0.424	9.93E-69
AMN	7.34E-70	-0.572881437	0.293	0.629	2.32E-65
STK16	3.21E-128	-0.572760052	0.034	0.388	1.01E-123
FXR1	8.45E-63	-0.571123241	0.307	0.614	2.67E-58
EHD1	2.98E-117	-0.571087384	0.064	0.428	9.44E-113
MRPL35	2.24E-120	-0.571049431	0.059	0.424	7.07E-116
TMEM59	2.68E-76	-0.570835697	0.133	0.441	8.48E-72
METTL5	5.48E-109	-0.570587617	0.073	0.426	1.73E-104
COMMD7	1.55E-109	-0.569508961	0.091	0.461	4.90E-105
AIP	8.58E-156	-0.568442438	0.015	0.396	2.71E-151
LSM7	4.84E-120	-0.568290344	0.049	0.404	1.53E-115
WDR1	3.41E-91	-0.566797579	0.114	0.453	1.08E-86
STARD7	8.23E-85	-0.565980989	0.156	0.499	2.60E-80
CHMP4A	3.29E-99	-0.564700051	0.101	0.453	1.04E-94
ADRM1	1.66E-140	-0.564348708	0.025	0.393	5.26E-136
CFAP298	3.78E-104	-0.562866443	0.086	0.436	1.19E-99
RALB	6.54E-90	-0.562436049	0.113	0.452	2.07E-85
UHMK1	1.71E-90	-0.562305409	0.108	0.442	5.41E-86
TIPRL	2.11E-99	-0.562295598	0.093	0.441	6.69E-95
NT5C	7.08E-111	-0.562147166	0.068	0.421	2.24E-106
METTL23	2.68E-110	-0.561867487	0.08	0.443	8.47E-106
ARF3	4.97E-114	-0.56161176	0.077	0.446	1.57E-109
HEXIM1	2.07E-94	-0.561503575	0.088	0.419	6.54E-90
CPT2	5.28E-130	-0.561381099	0.039	0.404	1.67E-125
CLDN2	3.67E-97	-0.559367626	0.056	0.368	1.16E-92
APOOL	5.11E-70	-0.559322315	0.168	0.473	1.62E-65
SNX6	1.10E-57	-0.558848977	0.274	0.554	3.49E-53
LACTB	4.63E-91	-0.557771303	0.114	0.456	1.47E-86
XAB2	4.66E-118	-0.557720328	0.053	0.409	1.47E-113
BEX2	7.65E-115	-0.557647851	0.039	0.372	2.42E-110
NFS1	5.52E-102	-0.557227397	0.086	0.433	1.74E-97
CKB	5.67E-73	-0.557150799	0.052	0.306	1.79E-68
ARPP19	1.26E-80	-0.556882983	0.146	0.473	4.00E-76
WIPI2	1.18E-74	-0.556348873	0.213	0.543	3.74E-70
MRPS25	1.69E-77	-0.555820947	0.169	0.491	5.35E-73
ACADS	1.94E-116	-0.554792248	0.058	0.415	6.15E-112
RAB8A	6.78E-120	-0.554520778	0.046	0.397	2.14E-115
MIEN1	7.35E-148	-0.554304985	0.011	0.371	2.32E-143
IFRD2	2.17E-122	-0.553595354	0.043	0.397	6.88E-118
CMAS	1.61E-103	-0.553061415	0.09	0.445	5.08E-99
TIPARP	2.60E-45	-0.552606217	0.173	0.415	8.21E-41
PFDN6	5.24E-140	-0.552530932	0.021	0.381	1.66E-135
NAA10	1.23E-121	-0.552355867	0.043	0.394	3.89E-117
ACOX2	8.10E-87	-0.551997455	0.132	0.475	2.56E-82
KLF15	3.85E-88	-0.550729446	0.129	0.472	1.22E-83
PDXK	1.97E-53	-0.550579941	0.348	0.611	6.23E-49
CNP	8.72E-109	-0.549864047	0.042	0.365	2.76E-104
CHMP4B	1.03E-96	-0.549817466	0.102	0.448	3.25E-92
YWHAZ	3.94E-53	-0.548936741	0.386	0.664	1.24E-48
RAB5IF	1.50E-132	-0.548750957	0.033	0.395	4.75E-128
TMEM203	3.88E-149	-0.548348611	0.007	0.36	1.23E-144
POLR2C	2.41E-122	-0.547530218	0.042	0.395	7.63E-118
TMEM208	1.52E-137	-0.547267318	0.019	0.37	4.80E-133
PMM1	1.20E-98	-0.547152476	0.098	0.446	3.78E-94
LRRC75A	1.31E-121	-0.546811306	0.024	0.349	4.15E-117
PCYOX1	7.07E-87	-0.546623928	0.05	0.329	2.24E-82
PHYHD1	5.32E-93	-0.545520207	0.095	0.428	1.68E-88
KDELR1	4.74E-105	-0.545506605	0.071	0.413	1.50E-100
SNX17	5.31E-126	-0.545200158	0.045	0.409	1.68E-121
DHRS1	2.80E-124	-0.544884716	0.044	0.404	8.87E-120
CNDP1	1.99E-91	-0.544884716	0.043	0.328	6.30E-87
NUDT12	5.71E-103	-0.544709357	0.084	0.435	1.80E-98
EIF4A3	1.87E-138	-0.54396474	0.024	0.387	5.90E-134
SRP72	2.49E-78	-0.543091049	0.154	0.479	7.86E-74
SVIP	1.31E-84	-0.542997786	0.111	0.433	4.14E-80
BAX	9.93E-102	-0.542895681	0.064	0.395	3.14E-97
CUEDC2	5.13E-121	-0.542205252	0.056	0.421	1.62E-116
CTDNEP1	2.69E-118	-0.542205252	0.055	0.416	8.51E-114
SSSCA1	7.28E-163	-0.540984804	0	0.367	2.30E-158
PGPEP1	4.30E-59	-0.540173161	0.238	0.528	1.36E-54
TBCB	3.15E-126	-0.539643076	0.038	0.393	9.96E-122
HMOX2	2.68E-89	-0.539210247	0.12	0.461	8.49E-85
FABP3	6.63E-102	-0.538991802	0.024	0.306	2.10E-97
RNF11	8.87E-73	-0.538123861	0.159	0.47	2.81E-68
GPI	8.81E-69	-0.538069941	0.195	0.506	2.79E-64
FBXO9	3.34E-62	-0.538000381	0.268	0.568	1.06E-57
NR1I3	7.40E-61	-0.537902987	0.1	0.357	2.34E-56
TMEM70	1.69E-146	-0.537351466	0.019	0.389	5.34E-142
TWF1	6.60E-115	-0.536106515	0.052	0.401	2.09E-110
TMEM37	3.56E-82	-0.53587673	0.115	0.436	1.13E-77
ASB8	1.16E-100	-0.534885019	0.064	0.39	3.66E-96
PTS	1.16E-68	-0.534613355	0.207	0.522	3.67E-64
GNG12	1.21E-53	-0.534379432	0.406	0.684	3.83E-49
AHSA1	1.27E-127	-0.534307523	0.03	0.378	4.02E-123
EXOSC6	6.21E-116	-0.533597748	0.044	0.385	1.96E-111
ACBD5	7.21E-83	-0.533556516	0.129	0.457	2.28E-78
ARG2	9.65E-56	-0.533376494	0.106	0.356	3.05E-51
VPS51	1.58E-90	-0.533131467	0.12	0.465	4.99E-86
KIAA1147	8.26E-150	-0.532947485	0	0.341	2.61E-145
SMIM15	1.11E-136	-0.532458549	0.024	0.383	3.51E-132
EIF2S3	1.92E-79	-0.532081749	0.155	0.485	6.08E-75
C15orf40	4.00E-85	-0.531489625	0.114	0.441	1.27E-80
CYP4A11	5.28E-20	-0.53095112	0.357	0.536	1.67E-15
C7orf50	7.79E-73	-0.530771692	0.2	0.527	2.46E-68
PDCD2	2.68E-115	-0.530696037	0.046	0.388	8.49E-111
KMO	3.32E-80	-0.530379223	0.119	0.44	1.05E-75
ZSWIM7	7.06E-78	-0.530370611	0.163	0.49	2.23E-73
AIMP1	1.48E-68	-0.530299056	0.158	0.458	4.67E-64
NELFE	2.54E-112	-0.530044763	0.061	0.412	8.03E-108
DNAJC30	5.70E-135	-0.529834411	0.016	0.357	1.80E-130
PKIG	4.39E-69	-0.529681093	0.239	0.561	1.39E-64
VAT1	1.24E-129	-0.529629324	0.028	0.376	3.91E-125
RAD21	6.90E-65	-0.529377003	0.187	0.484	2.18E-60
ATPAF1	2.09E-90	-0.528570716	0.117	0.46	6.61E-86
DYNC1I2	7.26E-54	-0.528101943	0.319	0.589	2.30E-49
ADSS	4.96E-61	-0.527408499	0.198	0.491	1.57E-56
PIH1D1	6.88E-97	-0.527266532	0.073	0.401	2.17E-92
FOLR1	7.09E-143	-0.527152481	0.006	0.344	2.24E-138
KBTBD11	5.36E-86	-0.527119886	0.102	0.424	1.70E-81
PDCD10	1.04E-75	-0.526913514	0.163	0.487	3.28E-71
TP53TG1	8.08E-133	-0.526182235	0.019	0.361	2.55E-128
TEX30	7.93E-95	-0.524909974	0.07	0.39	2.51E-90
TAF9	1.73E-134	-0.524785718	0.032	0.398	5.48E-130
LYPLA2	7.22E-118	-0.523658502	0.039	0.378	2.28E-113
NDUFA9	3.63E-81	-0.523040011	0.127	0.452	1.15E-76
MRPL4	2.23E-110	-0.522760248	0.057	0.4	7.04E-106
COL4A3BP	8.07E-141	-0.522547555	0	0.322	2.55E-136
GRSF1	2.23E-77	-0.521930033	0.141	0.461	7.05E-73
PUF60	1.25E-93	-0.521063247	0.095	0.43	3.94E-89
FAM120A	1.35E-43	-0.520829474	0.37	0.607	4.27E-39
ALKAL2	7.45E-52	-0.520746939	0.138	0.386	2.36E-47
COQ9	2.39E-82	-0.519773739	0.123	0.446	7.55E-78
FAM210B	2.95E-120	-0.51962095	0.033	0.368	9.33E-116
ANAPC15	9.45E-140	-0.519558255	0.01	0.351	2.99E-135
NUDT16L1	1.68E-118	-0.519513187	0.034	0.368	5.30E-114
UCHL5	2.01E-84	-0.519305477	0.102	0.423	6.35E-80
MPV17	4.41E-109	-0.519260699	0.059	0.402	1.39E-104
FAM104B	2.07E-117	-0.518960734	0.035	0.37	6.55E-113
LARP7	5.82E-56	-0.518746532	0.21	0.49	1.84E-51
BUB3	2.61E-93	-0.51843564	0.073	0.391	8.26E-89
SF3B2	3.11E-93	-0.518417928	0.095	0.43	9.84E-89
GALNT11	3.28E-39	-0.518337622	0.411	0.63	1.04E-34
CCNB1IP1	1.28E-82	-0.518318479	0.097	0.405	4.05E-78
MAGEF1	4.19E-133	-0.517657073	0.022	0.37	1.32E-128
CFAP97	1.16E-62	-0.517226419	0.176	0.465	3.68E-58
HCFC1R1	5.82E-104	-0.516838668	0.057	0.386	1.84E-99
ARF4	4.43E-81	-0.516822932	0.127	0.45	1.40E-76
SARS	6.19E-92	-0.515946589	0.087	0.412	1.96E-87
MT-ATP8	1.98E-53	-0.515841878	0.832	0.953	6.27E-49
POLR2H	2.97E-72	-0.515467631	0.171	0.492	9.40E-68
SMIM10L1	7.74E-116	-0.515454957	0.033	0.359	2.45E-111
CRAT	6.75E-104	-0.515052048	0.067	0.406	2.13E-99
PTGES2	1.32E-118	-0.51495212	0.041	0.383	4.17E-114
CFL2	3.06E-107	-0.514835242	0.055	0.388	9.66E-103
LLPH	2.49E-112	-0.513930637	0.036	0.36	7.88E-108
TRIM8	7.72E-72	-0.51361753	0.152	0.457	2.44E-67
TOP1	7.25E-42	-0.51337642	0.355	0.599	2.29E-37
CAPZB	1.32E-56	-0.512920174	0.376	0.667	4.19E-52
C11orf71	2.05E-130	-0.51284553	0.02	0.358	6.48E-126
MGST2	2.54E-64	-0.512519417	0.173	0.47	8.04E-60
LMNA	1.44E-66	-0.512499213	0.163	0.458	4.56E-62
HDDC3	1.30E-129	-0.512398571	0.02	0.358	4.12E-125
PPP1CB	1.54E-59	-0.512024355	0.285	0.603	4.87E-55
PSMD9	9.95E-85	-0.511860818	0.114	0.44	3.15E-80
YTHDF2	8.70E-67	-0.51175295	0.2	0.507	2.75E-62
HMOX1	4.31E-109	-0.511554989	0.045	0.374	1.36E-104
MRPS11	2.98E-101	-0.51139314	0.061	0.389	9.41E-97
CLPX	5.73E-76	-0.51129954	0.142	0.46	1.81E-71
LZIC	1.04E-92	-0.51013049	0.085	0.412	3.27E-88
ACSL1	2.96E-41	-0.509730487	0.399	0.642	9.35E-37
GPANK1	8.40E-102	-0.509597618	0.042	0.35	2.65E-97
DNAJC15	6.84E-54	-0.509572119	0.225	0.501	2.16E-49
TMEM139	1.83E-86	-0.508736974	0.115	0.447	5.80E-82
ANXA4	3.20E-40	-0.507399965	0.46	0.7	1.01E-35
PLCXD2	1.69E-106	-0.507005099	0.049	0.375	5.33E-102
EIF3J	1.33E-61	-0.506863993	0.18	0.469	4.21E-57
SDCBP	3.35E-81	-0.506651699	0.11	0.424	1.06E-76
SS18L2	8.65E-123	-0.506490035	0.037	0.385	2.74E-118
LIN7C	1.65E-96	-0.506405708	0.066	0.387	5.22E-92
CTTN	1.90E-45	-0.505290446	0.334	0.579	5.99E-41
AES	9.60E-140	-0.505045986	0	0.32	3.03E-135
COPG1	1.47E-93	-0.50473752	0.079	0.404	4.63E-89
MLX	7.74E-101	-0.504179874	0.053	0.372	2.45E-96
DERA	1.11E-52	-0.504173994	0.389	0.673	3.51E-48
ADSSL1	1.10E-126	-0.503467379	0.016	0.339	3.46E-122
UBE2V2	3.15E-70	-0.503316127	0.151	0.455	9.95E-66
SOWAHC	4.58E-125	-0.503299995	0.019	0.344	1.45E-120
AFG3L2	5.21E-58	-0.503105411	0.227	0.518	1.65E-53
CARHSP1	2.25E-58	-0.502623097	0.203	0.492	7.13E-54
BAD	9.82E-120	-0.50220787	0.032	0.367	3.10E-115
CENPX	6.53E-127	-0.502114846	0.012	0.329	2.07E-122
RAB32	3.17E-106	-0.501951773	0.05	0.379	1.00E-101
DECR2	4.64E-68	-0.501882989	0.159	0.458	1.47E-63
BAG3	2.90E-74	-0.501765305	0.122	0.43	9.16E-70
HNRNPM	3.80E-51	-0.500758076	0.343	0.624	1.20E-46
CDV3	4.28E-74	-0.500593995	0.123	0.426	1.35E-69
PHAX	5.20E-96	-0.500537657	0.073	0.4	1.64E-91
MRPL1	2.89E-57	-0.500028442	0.191	0.473	9.13E-53
GOT2	5.76E-98	-0.499544214	0.064	0.387	1.82E-93
ZFP36L2	5.37E-55	-0.499246127	0.21	0.493	1.70E-50
LYRM2	1.02E-69	-0.499210474	0.124	0.42	3.23E-65
TMEM126A	9.40E-120	-0.498941236	0.03	0.361	2.97E-115
C9orf16	8.83E-135	-0.498930986	0.005	0.326	2.79E-130
EPN1	4.56E-70	-0.498890351	0.178	0.492	1.44E-65
UQCC3	1.26E-125	-0.49744823	0.021	0.351	3.99E-121
C15orf61	5.77E-121	-0.497439386	0.03	0.364	1.82E-116
PPP1R2	1.35E-82	-0.497305564	0.095	0.405	4.28E-78
HIBADH	4.66E-45	-0.497157609	0.533	0.767	1.47E-40
PPP1R11	9.33E-119	-0.496651243	0.03	0.36	2.95E-114
GSDMD	1.16E-76	-0.495849285	0.123	0.433	3.68E-72
COMMD3	4.45E-121	-0.495787303	0.024	0.349	1.41E-116
CALR	1.97E-119	-0.49563864	0.017	0.329	6.24E-115
C6orf203	1.87E-146	-0.49562427	0	0.334	5.92E-142
ANKS4B	4.28E-75	-0.495360936	0.092	0.379	1.35E-70
TRIP6	4.15E-74	-0.494336377	0.115	0.415	1.31E-69
LSM6	8.16E-98	-0.493884087	0.064	0.387	2.58E-93
ARF6	3.73E-115	-0.493528353	0.042	0.379	1.18E-110
TRMT10C	7.37E-100	-0.493487652	0.051	0.365	2.33E-95
FLOT1	6.22E-69	-0.493180945	0.138	0.438	1.97E-64
KARS	1.18E-95	-0.493098085	0.06	0.373	3.72E-91
BUD23	3.36E-93	-0.491036382	0.065	0.378	1.06E-88
EIF3A	5.10E-39	-0.490925359	0.346	0.568	1.61E-34
FAM84B	2.48E-140	-0.490890238	0	0.321	7.83E-136
SEPHS1	1.06E-83	-0.490459477	0.119	0.447	3.35E-79
ATP6V1A	1.26E-47	-0.489844283	0.253	0.518	3.99E-43
ERICH4	1.00E-118	-0.489086988	0.016	0.323	3.17E-114
BLOC1S4	2.62E-132	-0.488527962	0.01	0.336	8.29E-128
ZNHIT3	1.40E-107	-0.488314109	0.037	0.352	4.43E-103
TCEAL9	1.54E-82	-0.488111505	0.066	0.352	4.88E-78
ATXN7L3B	7.96E-76	-0.487988947	0.096	0.39	2.52E-71
CD24	3.43E-30	-0.487582577	0.283	0.485	1.09E-25
TOMM70	4.78E-60	-0.487308054	0.188	0.473	1.51E-55
TNFSF10	6.70E-49	-0.486490095	0.338	0.642	2.12E-44
TMEM106C	2.07E-107	-0.486025932	0.037	0.352	6.54E-103
APPL1	6.59E-65	-0.485501427	0.173	0.475	2.08E-60
PTPMT1	2.23E-130	-0.485108364	0.007	0.323	7.06E-126
PALM	1.01E-65	-0.484935583	0.129	0.416	3.19E-61
ATP6V0E2	1.85E-104	-0.484515857	0.038	0.346	5.84E-100
EIF4A1	3.52E-72	-0.484324801	0.15	0.463	1.11E-67
TMEM183A	1.87E-104	-0.484308341	0.043	0.358	5.90E-100
TUBA4A	2.14E-101	-0.484205574	0.046	0.359	6.76E-97
DARS	6.41E-47	-0.484081405	0.306	0.569	2.03E-42
UCHL3	9.46E-87	-0.48397443	0.096	0.419	2.99E-82
SETD3	2.08E-46	-0.483746237	0.475	0.734	6.58E-42
TUBB2A	3.85E-102	-0.483341819	0.014	0.281	1.22E-97
NR2F2	5.22E-53	-0.483133442	0.261	0.546	1.65E-48
TIMM9	2.10E-86	-0.483116884	0.08	0.389	6.63E-82
TUBG1	3.58E-118	-0.482814599	0.018	0.328	1.13E-113
MRPL49	4.14E-130	-0.482641805	0.01	0.331	1.31E-125
NSMCE1	2.21E-77	-0.482183727	0.085	0.376	6.98E-73
PET100	1.48E-107	-0.482046713	0.031	0.337	4.69E-103
AMD1	2.69E-64	-0.482028489	0.153	0.446	8.52E-60
ANPEP	2.69E-43	-0.481988787	0.514	0.763	8.50E-39
ATG3	3.61E-84	-0.481955078	0.089	0.403	1.14E-79
ATP5S	1.55E-137	-0.481375315	0	0.315	4.92E-133
BX547991.1	1.75E-131	-0.481375315	0	0.303	5.53E-127
MCEE	2.04E-68	-0.481195693	0.129	0.421	6.44E-64
MAPK1IP1L	3.93E-50	-0.480933229	0.268	0.535	1.24E-45
THY1	2.75E-45	-0.480744274	0.069	0.26	8.71E-41
CAST	2.23E-39	-0.480585902	0.497	0.718	7.06E-35
NEU4	1.08E-76	-0.480377598	0.021	0.242	3.43E-72
TIMM17A	4.80E-88	-0.480171624	0.078	0.391	1.52E-83
LAMP1	1.01E-53	-0.479876459	0.145	0.401	3.20E-49
ECHDC2	3.96E-45	-0.47933582	0.621	0.844	1.25E-40
LSM2	8.05E-112	-0.479075209	0.026	0.335	2.55E-107
MRPL9	1.38E-114	-0.478701504	0.026	0.341	4.36E-110
UFD1	2.73E-81	-0.478474044	0.091	0.395	8.63E-77
HNRNPD	1.29E-50	-0.478244016	0.338	0.619	4.08E-46
SEC11C	3.81E-103	-0.477701206	0.033	0.333	1.20E-98
MCAT	5.41E-113	-0.476916919	0.034	0.358	1.71E-108
IFT20	7.89E-101	-0.476677983	0.044	0.353	2.49E-96
ENOSF1	1.48E-38	-0.474716684	0.653	0.833	4.68E-34
ETNPPL	2.65E-96	-0.474557045	0.019	0.282	8.38E-92
SLC3A1	3.76E-23	-0.474446629	0.543	0.692	1.19E-18
KLF13	1.62E-45	-0.474443949	0.333	0.594	5.11E-41
EIF2S1	1.48E-79	-0.47442144	0.088	0.387	4.68E-75
F8A1	8.88E-127	-0.474050229	0.007	0.314	2.81E-122
MGAT4B	9.37E-78	-0.473704745	0.109	0.416	2.96E-73
SDC1	8.16E-48	-0.473678165	0.181	0.432	2.58E-43
SRP19	5.41E-71	-0.473559872	0.139	0.446	1.71E-66
PPM1K	1.10E-44	-0.472885862	0.213	0.464	3.49E-40
MAGED2	1.22E-91	-0.470980499	0.06	0.365	3.85E-87
USE1	5.29E-97	-0.470941614	0.043	0.342	1.67E-92
TEN1	7.09E-107	-0.470911346	0.046	0.371	2.24E-102
HTATIP2	1.57E-98	-0.470194455	0.042	0.343	4.96E-94
PCNA	2.51E-115	-0.470110543	0.026	0.344	7.94E-111
THYN1	5.63E-115	-0.470081075	0.027	0.345	1.78E-110
TYW3	5.10E-74	-0.469744252	0.088	0.372	1.61E-69
PURA	9.06E-49	-0.468869549	0.247	0.514	2.86E-44
VKORC1	1.30E-123	-0.468416266	0.01	0.316	4.11E-119
RAB11A	9.37E-51	-0.46812199	0.267	0.543	2.96E-46
DDX21	3.10E-61	-0.467754926	0.116	0.382	9.80E-57
RTF1	1.63E-48	-0.467553476	0.199	0.448	5.15E-44
TRUB2	6.10E-103	-0.467513659	0.042	0.355	1.93E-98
SRSF2	3.12E-51	-0.467281558	0.213	0.478	9.85E-47
MKNK2	7.12E-66	-0.466538267	0.13	0.415	2.25E-61
ACTR6	1.12E-71	-0.466202451	0.101	0.388	3.56E-67
FAM207A	8.75E-105	-0.465870736	0.023	0.311	2.77E-100
VPS26A	1.53E-64	-0.465652682	0.167	0.464	4.84E-60
ETHE1	3.22E-87	-0.465056834	0.052	0.338	1.02E-82
EEF1E1	1.55E-69	-0.464186821	0.119	0.411	4.89E-65
C3orf85	2.11E-88	-0.463519599	0.046	0.331	6.66E-84
ACAD8	2.76E-88	-0.463287008	0.074	0.383	8.74E-84
ANXA11	1.06E-51	-0.462338066	0.21	0.482	3.35E-47
MAP3K12	2.18E-86	-0.461874548	0.069	0.368	6.91E-82
PSMG1	6.29E-95	-0.461231422	0.056	0.364	1.99E-90
TSG101	8.33E-50	-0.461004078	0.255	0.525	2.63E-45
DNAJC4	9.81E-94	-0.46081246	0.06	0.37	3.10E-89
FRG1	2.31E-92	-0.460436691	0.059	0.365	7.31E-88
NT5C3B	3.21E-87	-0.460357519	0.067	0.368	1.02E-82
C14orf119	1.26E-108	-0.460256071	0.034	0.349	3.98E-104
ZBED3	2.41E-63	-0.4600918	0.093	0.353	7.63E-59
CTSL	1.87E-73	-0.460035041	0.062	0.326	5.91E-69
ZNF511	5.03E-110	-0.459908655	0.029	0.339	1.59E-105
OXT	7.88E-115	-0.459683023	0.007	0.289	2.49E-110
DNAJC21	1.27E-56	-0.459651784	0.153	0.421	4.01E-52
EMC9	3.60E-113	-0.45958214	0.02	0.322	1.14E-108
ACP5	1.19E-86	-0.459411861	0.043	0.319	3.76E-82
PRR34-AS1	1.19E-116	-0.459249735	0.011	0.306	3.75E-112
BPI	2.31E-53	-0.459108526	0.03	0.21	7.32E-49
DHFR	5.03E-72	-0.458736903	0.083	0.359	1.59E-67
SCO1	1.75E-76	-0.458726564	0.087	0.378	5.54E-72
CEBPZ	4.02E-55	-0.458292203	0.149	0.412	1.27E-50
EMX2	4.14E-35	-0.457634669	0.288	0.505	1.31E-30
NUDT6	1.44E-82	-0.457328237	0.069	0.361	4.56E-78
DCAF11	6.51E-82	-0.457287058	0.079	0.378	2.06E-77
MRPS14	1.57E-109	-0.457129747	0.034	0.351	4.97E-105
CDC40	1.37E-51	-0.45601662	0.195	0.458	4.34E-47
ACTR10	3.05E-56	-0.455989435	0.198	0.482	9.64E-52
AFMID	3.51E-35	-0.455853865	0.374	0.6	1.11E-30
WBP11	4.40E-66	-0.455211849	0.137	0.428	1.39E-61
S100A16	1.03E-97	-0.455204323	0.025	0.303	3.25E-93
ZDHHC4	3.42E-95	-0.45517344	0.036	0.322	1.08E-90
TIMM17B	4.31E-115	-0.45403245	0.019	0.323	1.36E-110
LSM12	2.57E-80	-0.453914665	0.08	0.375	8.11E-76
PDZD11	7.23E-125	-0.453651503	0.008	0.315	2.29E-120
RPL22L1	4.93E-113	-0.453640805	0.015	0.309	1.56E-108
CTSH	1.69E-44	-0.453361829	0.331	0.607	5.35E-40
GSPT1	2.73E-51	-0.453301696	0.232	0.509	8.63E-47
IRF2BP2	1.48E-41	-0.45301409	0.214	0.443	4.68E-37
NFU1	2.12E-71	-0.452761261	0.12	0.418	6.70E-67
RAB30-AS1	4.53E-126	-0.452448129	0	0.291	1.43E-121
IMPDH2	4.21E-95	-0.452432326	0.039	0.33	1.33E-90
ACTN4	8.79E-40	-0.452253279	0.53	0.756	2.78E-35
WDR61	6.86E-78	-0.451671521	0.092	0.389	2.17E-73
TLNRD1	3.67E-114	-0.451640554	0.011	0.299	1.16E-109
TMEM147	4.55E-127	-0.451236951	0.008	0.32	1.44E-122
DFFA	9.48E-81	-0.450911169	0.073	0.364	3.00E-76
CCDC124	2.68E-110	-0.450863096	0.032	0.348	8.48E-106
NME4	2.29E-107	-0.450841506	0.015	0.296	7.24E-103
FTCD	3.14E-51	-0.450037513	0.579	0.887	9.94E-47
C6orf106	4.59E-126	-0.450011144	0	0.291	1.45E-121
GPR160	2.67E-50	-0.449789296	0.207	0.476	8.44E-46
MED29	3.71E-98	-0.449690669	0.037	0.33	1.17E-93
SELENOT	5.57E-77	-0.449472891	0.097	0.397	1.76E-72
TRAPPC3	7.13E-88	-0.449375179	0.063	0.363	2.26E-83
YWHAG	4.09E-64	-0.449174069	0.122	0.4	1.29E-59
RAB11B	1.12E-75	-0.449067621	0.086	0.375	3.55E-71
TAF7	1.93E-63	-0.448160716	0.137	0.421	6.10E-59
ADD3	6.27E-35	-0.447277853	0.6	0.781	1.98E-30
RTL8A	5.27E-100	-0.446897536	0.028	0.313	1.67E-95
RBM42	6.78E-119	-0.446461218	0.02	0.335	2.14E-114
SRA1	2.32E-74	-0.446108278	0.091	0.38	7.34E-70
MPV17L	8.51E-69	-0.446080692	0.085	0.355	2.69E-64
MTFR1L	6.74E-53	-0.44604351	0.189	0.457	2.13E-48
CIR1	1.71E-39	-0.445695144	0.231	0.461	5.42E-35
HSPB11	3.03E-63	-0.445682086	0.138	0.421	9.59E-59
GLRX2	2.88E-95	-0.445383948	0.038	0.327	9.11E-91
DNAJB9	9.23E-97	-0.444987493	0.035	0.324	2.92E-92
DAP	5.90E-48	-0.44435114	0.249	0.52	1.86E-43
RFC1	3.46E-37	-0.444281635	0.25	0.472	1.09E-32
DHTKD1	2.56E-32	-0.443221316	0.424	0.63	8.10E-28
NTMT1	2.04E-91	-0.44317122	0.054	0.353	6.44E-87
NFIC	3.24E-35	-0.442894809	0.402	0.635	1.02E-30
APLP2	6.05E-24	-0.442800098	0.256	0.419	1.91E-19
DEPDC7	1.57E-40	-0.441116453	0.18	0.408	4.96E-36
GLYR1	1.79E-47	-0.441061589	0.248	0.508	5.67E-43
POP4	3.71E-118	-0.440864701	0.021	0.336	1.17E-113
HTATSF1	5.43E-90	-0.439864221	0.038	0.314	1.72E-85
SFXN1	4.64E-39	-0.439749322	0.299	0.543	1.47E-34
SHARPIN	2.71E-75	-0.439744892	0.086	0.375	8.57E-71
HP1BP3	4.81E-42	-0.439722894	0.364	0.625	1.52E-37
FAM50A	2.45E-80	-0.439531612	0.072	0.361	7.75E-76
TMEM134	7.12E-99	-0.439331199	0.056	0.375	2.25E-94
AIF1L	3.18E-34	-0.439266879	0.266	0.477	1.00E-29
KPNB1	3.16E-47	-0.438664229	0.207	0.464	9.99E-43
DHPS	1.22E-91	-0.438080577	0.05	0.345	3.87E-87
BROX	3.95E-61	-0.437998684	0.123	0.394	1.25E-56
UBA1	2.48E-63	-0.437977621	0.121	0.397	7.83E-59
PCCB	7.44E-71	-0.437923567	0.093	0.374	2.35E-66
PSMD13	5.99E-78	-0.437879799	0.09	0.388	1.89E-73
GSTM4	1.28E-99	-0.437447535	0.033	0.326	4.06E-95
POLD3	1.20E-34	-0.437430194	0.245	0.46	3.80E-30
WDR34	2.66E-65	-0.436890025	0.12	0.404	8.42E-61
TMEM120A	1.12E-77	-0.43683183	0.071	0.352	3.54E-73
TUBGCP2	1.38E-35	-0.436426638	0.313	0.532	4.36E-31
FAM229B	1.42E-90	-0.435766711	0.049	0.342	4.49E-86
RAB9A	2.91E-68	-0.435528964	0.1	0.381	9.20E-64
PBDC1	2.27E-106	-0.435252593	0.021	0.311	7.18E-102
ECSIT	1.07E-71	-0.434862661	0.089	0.368	3.39E-67
KDELR2	2.05E-80	-0.434115604	0.066	0.351	6.47E-76
SH3GLB1	4.87E-45	-0.434037941	0.239	0.49	1.54E-40
EPCAM	2.17E-64	-0.433932097	0.098	0.364	6.85E-60
COMMD4	1.38E-85	-0.433914311	0.057	0.345	4.36E-81
SNAPC5	1.15E-88	-0.433904823	0.036	0.307	3.63E-84
EXOSC4	5.38E-121	-0.433384703	0.007	0.304	1.70E-116
ABHD17A	4.94E-78	-0.433143696	0.076	0.364	1.56E-73
PCNP	3.24E-53	-0.432933428	0.223	0.503	1.02E-48
RALBP1	6.02E-52	-0.432851725	0.156	0.418	1.90E-47
STMN1	8.94E-79	-0.43227358	0.032	0.275	2.83E-74
OLA1	4.26E-41	-0.43223377	0.337	0.594	1.35E-36
SPRYD7	1.03E-82	-0.432047223	0.059	0.342	3.27E-78
CDK4	1.86E-87	-0.431983066	0.057	0.351	5.90E-83
NCBP2-AS2	3.36E-127	-0.431601344	0	0.293	1.06E-122
RNF114	6.98E-51	-0.431573388	0.189	0.454	2.21E-46
FAM32A	8.49E-102	-0.431352392	0.025	0.313	2.68E-97
MCTS1	7.44E-60	-0.431161472	0.142	0.419	2.35E-55
GFER	4.58E-113	-0.431004261	0.011	0.297	1.45E-108
OCIAD1	2.24E-41	-0.43063286	0.28	0.523	7.08E-37
ABCE1	1.91E-72	-0.430514629	0.094	0.381	6.02E-68
EI24	6.57E-77	-0.430260982	0.07	0.349	2.08E-72
CIAO1	2.17E-53	-0.430088139	0.183	0.454	6.86E-49
EMC2	1.90E-42	-0.429986663	0.235	0.475	6.00E-38
COQ4	3.80E-51	-0.429749576	0.22	0.494	1.20E-46
PIM3	3.56E-53	-0.429488669	0.141	0.397	1.13E-48
CYB5R3	5.39E-57	-0.429322174	0.15	0.421	1.70E-52
IMPACT	3.83E-82	-0.429175685	0.052	0.328	1.21E-77
MRPS2	4.96E-94	-0.428914733	0.042	0.334	1.57E-89
ADIPOR1	7.12E-92	-0.428876967	0.041	0.327	2.25E-87
TSTA3	1.40E-95	-0.42853144	0.027	0.303	4.44E-91
ID4	3.86E-81	-0.428482793	0.052	0.326	1.22E-76
PANK1	8.35E-50	-0.428322669	0.208	0.483	2.64E-45
AC007388.1	7.65E-116	-0.427891025	0	0.269	2.42E-111
ATP6V0B	2.37E-94	-0.427448008	0.028	0.303	7.50E-90
GON7	1.03E-100	-0.427284629	0.024	0.306	3.26E-96
ARPC5L	7.02E-83	-0.426870446	0.056	0.337	2.22E-78
SNRPA1	1.65E-61	-0.426526794	0.101	0.361	5.22E-57
EMC4	6.34E-93	-0.425548271	0.035	0.316	2.01E-88
ARFGAP3	5.24E-52	-0.425475072	0.153	0.415	1.66E-47
PARD6B	4.19E-32	-0.42524058	0.395	0.604	1.32E-27
MRPS22	6.23E-68	-0.425200638	0.088	0.359	1.97E-63
WDR45	1.25E-61	-0.425170235	0.117	0.388	3.94E-57
HOOK1	5.47E-40	-0.425040394	0.249	0.49	1.73E-35
OGG1	6.05E-59	-0.424958371	0.154	0.436	1.91E-54
MCRIP1	4.32E-79	-0.424831629	0.065	0.346	1.37E-74
PPP2CB	4.38E-31	-0.424754581	0.395	0.595	1.39E-26
PTOV1	8.86E-62	-0.424589781	0.102	0.361	2.80E-57
RMDN1	5.09E-45	-0.424425565	0.255	0.515	1.61E-40
PAICS	9.80E-77	-0.423850323	0.07	0.351	3.10E-72
TFG	4.83E-42	-0.423418242	0.27	0.518	1.53E-37
PPM1A	2.42E-42	-0.423230181	0.323	0.58	7.64E-38
HMGB3	8.91E-99	-0.422797431	0.009	0.261	2.82E-94
SNX27	2.44E-39	-0.422035435	0.228	0.458	7.70E-35
CRIPT	7.63E-70	-0.421621158	0.087	0.361	2.41E-65
CNPPD1	1.36E-69	-0.421621158	0.087	0.36	4.31E-65
GADD45B	1.14E-40	-0.421554849	0.059	0.231	3.60E-36
EBP	4.85E-78	-0.421505837	0.06	0.333	1.53E-73
FAM50B	1.65E-106	-0.421462576	0.006	0.269	5.21E-102
C16orf87	4.72E-55	-0.4210759	0.142	0.408	1.49E-50
CHRAC1	5.29E-106	-0.420971963	0.016	0.298	1.67E-101
NCBP2	9.20E-76	-0.420536073	0.068	0.342	2.91E-71
LSM10	1.17E-110	-0.420386912	0.011	0.293	3.71E-106
OSBPL1A	4.50E-31	-0.420266875	0.406	0.612	1.42E-26
MLEC	1.90E-48	-0.420238066	0.127	0.359	5.99E-44
BSG	1.07E-56	-0.42018511	0.086	0.322	3.39E-52
ANAPC5	8.62E-40	-0.419506733	0.293	0.538	2.73E-35
OXLD1	1.58E-89	-0.419495893	0.034	0.306	4.99E-85
FAM98A	9.69E-63	-0.419084412	0.081	0.331	3.06E-58
PDCL3	8.65E-106	-0.419005065	0.019	0.305	2.73E-101
TMEM251	2.59E-99	-0.418433858	0.026	0.309	8.18E-95
RNPEP	5.35E-63	-0.418226086	0.101	0.365	1.69E-58
NTPCR	1.18E-67	-0.418068563	0.09	0.363	3.74E-63
AC010642.2	3.85E-112	-0.417666671	0.016	0.309	1.22E-107
NIFK	1.55E-84	-0.417541377	0.047	0.323	4.90E-80
PGRMC2	3.42E-53	-0.417446976	0.149	0.408	1.08E-48
FAM92A	6.87E-52	-0.417428495	0.151	0.408	2.17E-47
GLRX3	2.44E-58	-0.417225982	0.146	0.424	7.72E-54
JAGN1	1.75E-109	-0.417061181	0.01	0.288	5.52E-105
YIF1A	1.21E-86	-0.416524361	0.051	0.336	3.83E-82
SNHG19	4.36E-85	-0.416300661	0.034	0.296	1.38E-80
DNPEP	1.42E-65	-0.416197052	0.096	0.366	4.49E-61
SLC22A12	3.56E-53	-0.4155618	0.208	0.507	1.13E-48
CITED2	4.96E-71	-0.415457872	0.064	0.323	1.57E-66
PIGP	7.41E-81	-0.415457249	0.053	0.328	2.34E-76
RAMMET	2.54E-122	-0.415453922	0	0.283	8.04E-118
DEXI	7.01E-108	-0.414588696	0.01	0.284	2.22E-103
COPS8	1.37E-68	-0.414527769	0.07	0.328	4.32E-64
VPS4A	7.36E-67	-0.414430761	0.089	0.358	2.33E-62
AC005726.1	8.34E-34	-0.413534974	0.222	0.441	2.64E-29
ZFAND2B	4.84E-66	-0.413429476	0.102	0.378	1.53E-61
ARL2BP	2.48E-86	-0.412899995	0.05	0.333	7.85E-82
NANS	4.83E-86	-0.412742308	0.033	0.296	1.53E-81
BLVRA	1.16E-59	-0.411816148	0.101	0.36	3.66E-55
CTH	4.25E-75	-0.411553818	0.056	0.319	1.34E-70
INO80C	2.57E-58	-0.411527091	0.091	0.336	8.13E-54
SAR1B	3.97E-46	-0.411497069	0.178	0.421	1.25E-41
FOXC1	1.25E-50	-0.410950057	0.075	0.289	3.95E-46
COPB1	2.51E-40	-0.410585414	0.232	0.471	7.93E-36
PNRC2	1.60E-63	-0.410463147	0.083	0.338	5.07E-59
SURF2	3.40E-109	-0.41043493	0.01	0.285	1.08E-104
CLNS1A	1.83E-49	-0.410418507	0.222	0.495	5.78E-45
UBE2A	5.20E-83	-0.410368853	0.053	0.333	1.64E-78
SPART	7.29E-33	-0.409851199	0.361	0.579	2.30E-28
CDK2AP2	6.41E-92	-0.409837547	0.025	0.289	2.03E-87
ENSA	7.41E-47	-0.409247311	0.268	0.542	2.34E-42
SEC22B	3.74E-63	-0.409105005	0.112	0.387	1.18E-58
CREBL2	2.83E-63	-0.408774797	0.105	0.375	8.95E-59
XIAP	2.02E-28	-0.408400234	0.311	0.508	6.39E-24
SLC13A2	1.24E-51	-0.408387028	0.107	0.348	3.91E-47
MCL1	8.09E-54	-0.408135446	0.133	0.389	2.56E-49
C2orf54	8.85E-115	-0.407939868	0	0.267	2.80E-110
TAF13	2.34E-79	-0.407852717	0.051	0.32	7.41E-75
PECR	2.85E-34	-0.407541526	0.366	0.592	9.00E-30
GCLM	2.33E-38	-0.406686593	0.186	0.408	7.35E-34
CTSD	4.11E-85	-0.406314977	0.02	0.263	1.30E-80
HMGN5	1.66E-63	-0.406311162	0.074	0.324	5.26E-59
UPB1	1.55E-49	-0.406200003	0.237	0.53	4.90E-45
SPTSSA	3.80E-100	-0.406161889	0.024	0.305	1.20E-95
AMZ2	7.00E-76	-0.406140582	0.065	0.338	2.21E-71
UBE2N	1.09E-58	-0.405872069	0.127	0.397	3.45E-54
DBT	1.03E-43	-0.405847428	0.176	0.416	3.24E-39
RASSF8-AS1	3.68E-34	-0.40535094	0.29	0.514	1.16E-29
PPM1G	1.05E-61	-0.405069256	0.092	0.349	3.33E-57
PRPF6	3.12E-45	-0.405012755	0.156	0.394	9.88E-41
GDPD3	1.44E-93	-0.404736536	0.012	0.258	4.55E-89
UBE2I	5.78E-55	-0.404322306	0.159	0.431	1.83E-50
HOGA1	3.83E-39	-0.404193387	0.268	0.508	1.21E-34
CBWD1	1.66E-50	-0.404031579	0.138	0.385	5.26E-46
RGS14	1.22E-89	-0.404028001	0.031	0.299	3.85E-85
G3BP1	1.14E-35	-0.403472623	0.25	0.475	3.59E-31
ABCF1	2.37E-48	-0.403452301	0.122	0.357	7.50E-44
NUDT5	1.27E-53	-0.403276424	0.15	0.413	4.01E-49
AC104126.1	1.32E-31	-0.402724821	0.027	0.145	4.18E-27
LRRC19	1.02E-50	-0.4025902	0.118	0.359	3.22E-46
TP53I3	6.32E-51	-0.402569446	0.133	0.38	2.00E-46
TECR	2.10E-56	-0.402495027	0.126	0.388	6.63E-52
DLST	2.29E-44	-0.402079638	0.191	0.436	7.24E-40
LYPLAL1	4.04E-32	-0.401887769	0.599	0.786	1.28E-27
PSMG3	3.11E-97	-0.401600284	0.024	0.298	9.83E-93
CCDC115	3.03E-87	-0.401416178	0.028	0.286	9.57E-83
MIEF1	8.35E-65	-0.401348273	0.066	0.311	2.64E-60
SPX	6.42E-53	-0.400878815	0.097	0.333	2.03E-48
CTNNA1	8.19E-32	-0.400460191	0.602	0.784	2.59E-27
CKS1B	5.77E-99	-0.400286306	0.014	0.276	1.82E-94
SMIM7	6.27E-47	-0.399500375	0.181	0.432	1.98E-42
[truncated: 3,380 more rows]
[truncated: 1 more columns]
