# Supplementary material for: Single-cell profiling of healthy human kidney reveals features of sex-based transcriptional programs and tissue-specific immunity
Source: Nat Commun. 2022 Dec 10;13:7634. doi: 10.1038/s41467-022-35297-z (PMC9741629; doi:10.1038/s41467-022-35297-z)
Supplement: Supplementary file 6 — Supplementary Dataset 3 [file 41467_2022_35297_MOESM6_ESM.xlsx]

## Sheet: Female FDR<0.25
NAME	SIZE	ES	NES	NOM p-val	FDR q-val	FWER p-val
PEPTIDE HORMONE METABOLISM%REACTOME DATABASE ID RELEASE 75%2980736	34	0.677098	1.76435	0	0.156183	0.613
ORGANIC HYDROXY COMPOUND TRANSPORT%GOBP%GO:0015850	49	0.636715	1.76716	0	0.175733	0.59
PROXIMAL TUBULE TRANSPORT%WIKIPATHWAYS_20210110%WP4917%HOMO SAPIENS	35	0.654354	1.73134	0	0.197614	0.828
RESPONSE TO ZINC ION%GOBP%GO:0010043	17	0.759698	1.76798	0	0.21438	0.581
DISEASES ASSOCIATED WITH GLYCOSAMINOGLYCAN METABOLISM%REACTOME DATABASE ID RELEASE 75%3560782	16	0.751324	1.73153	0.00126263	0.221053	0.827
MORPHOGENESIS OF A BRANCHING STRUCTURE%GOBP%GO:0001763	21	0.674945	1.63092	0.00483676	0.223612	0.999
MESENCHYMAL CELL DIFFERENTIATION%GOBP%GO:0048762	50	0.586002	1.63201	0.00108696	0.224451	0.999
GPI ANCHOR METABOLIC PROCESS%GOBP%GO:0006505	23	0.668718	1.63498	0.00120048	0.22592	0.999
AMINO ACID IMPORT%GOBP%GO:0043090	15	0.724364	1.63273	0.00487211	0.227418	0.999
RETINOID METABOLIC PROCESS%GOBP%GO:0001523	35	0.651068	1.7368	0	0.227581	0.795
GPI ANCHOR BIOSYNTHETIC PROCESS%GOBP%GO:0006506	23	0.668718	1.63552	0.00483676	0.230006	0.999
GLYCOLIPID METABOLIC PROCESS%GOBP%GO:0006664	61	0.571701	1.62754	0	0.230924	1
REGULATION OF ACUTE INFLAMMATORY RESPONSE%GOBP%GO:0002673	19	0.741545	1.77758	0.00125628	0.231459	0.518
ACYLGLYCEROL HOMEOSTASIS%GOBP%GO:0055090	16	0.722863	1.69039	0.00615764	0.2315	0.977
REGULATION OF SYSTEMIC ARTERIAL BLOOD PRESSURE%GOBP%GO:0003073	23	0.65828	1.64959	0.0060024	0.23179	0.999
POSITIVE REGULATION OF LIPID LOCALIZATION%GOBP%GO:1905954	31	0.628743	1.63596	0.00115741	0.234759	0.999
GLYCOLIPID BIOSYNTHETIC PROCESS%GOBP%GO:0009247	34	0.616981	1.63734	0.00348432	0.235955	0.999
DETOXIFICATION%GOBP%GO:0098754	26	0.662582	1.68228	0.00120919	0.236127	0.986
MEMBRANE BIOGENESIS%GOBP%GO:0044091	16	0.71419	1.64979	0.00372208	0.239044	0.999
HEPARAN SULFATE HEPARIN (HS-GAG) METABOLISM%REACTOME%R-HSA-1638091.1	21	0.671195	1.64342	0.00741656	0.240216	0.999
ER QUALITY CONTROL COMPARTMENT (ERQC)%REACTOME%R-HSA-901032.5	20	0.684509	1.6378	0.00123609	0.240578	0.999
MESENCHYME DEVELOPMENT%GOBP%GO:0060485	60	0.566629	1.62313	0	0.240621	1
MEMBRANE LIPID METABOLIC PROCESS%GOBP%GO:0006643	116	0.537432	1.64505	0	0.241456	0.999
ADAPTIVE IMMUNE RESPONSE BASED ON SOMATIC RECOMBINATION OF IMMUNE RECEPTORS BUILT FROM IMMUNOGLOBULIN SUPERFAMILY DOMAINS%GOBP%GO:0002460	26	0.661917	1.69165	0.00235571	0.242023	0.973
ESTABLISHMENT OF PROTEIN LOCALIZATION TO VACUOLE%GOBP%GO:0072666	37	0.612149	1.63949	0	0.242186	0.999
REGULATION OF CARDIAC CONDUCTION%GOBP%GO:1903779	25	0.674301	1.70025	0.00119332	0.242213	0.955
CHOLESTEROL TRANSPORT%GOBP%GO:0030301	22	0.686111	1.65059	0.00235571	0.244404	0.999
GLYCOSAMINOGLYCAN CATABOLIC PROCESS%GOBP%GO:0006027	23	0.686154	1.695	0	0.245057	0.967
NEGATIVE REGULATION OF MITOTIC NUCLEAR DIVISION%GOBP%GO:0045839	20	0.672586	1.63987	0.00601685	0.247589	0.999
SPROUTING ANGIOGENESIS%GOBP%GO:0002040	18	0.67272	1.59544	0.0086741	0.247696	1
NEUTRAL LIPID METABOLIC PROCESS%GOBP%GO:0006638	36	0.639738	1.71336	0	0.247962	0.921
REGULATION OF ORGANIC ACID TRANSPORT%GOBP%GO:0032890	20	0.700971	1.68263	0.00246002	0.248656	0.986
POSITIVE REGULATION OF LIPID TRANSPORT%GOBP%GO:0032370	22	0.653237	1.5961	0.00849515	0.24941	1
MORPHOGENESIS OF A BRANCHING EPITHELIUM%GOBP%GO:0061138	20	0.685447	1.65146	0.00121212	0.249897	0.999

## Sheet: Male FDR<0.25
NAME	SIZE	ES	NES	NOM p-val	FDR q-val	FWER p-val
AEROBIC RESPIRATION%GOBP%GO:0009060	61	-0.571564	-2.23434	0	0.00377169	0.016
ENERGY DERIVATION BY OXIDATION OF ORGANIC COMPOUNDS%GOBP%GO:0015980	143	-0.432017	-1.88786	0	0.10418	0.723
RESPIRATORY ELECTRON TRANSPORT%REACTOME%R-HSA-611105.3	100	-0.449048	-1.88942	0	0.113277	0.72
OXIDATIVE PHOSPHORYLATION%GOBP%GO:0006119	102	-0.475985	-1.92066	0	0.117875	0.61
CITRIC ACID CYCLE (TCA CYCLE)%REACTOME DATABASE ID RELEASE 75%71403	21	-0.609005	-1.8295	0	0.118961	0.885
RESPIRATORY ELECTRON TRANSPORT, ATP SYNTHESIS BY CHEMIOSMOTIC COUPLING, AND HEAT PRODUCTION BY UNCOUPLING PROTEINS.%REACTOME%R-HSA-163200.1	119	-0.450037	-1.90613	0	0.120672	0.665
THE CITRIC ACID (TCA) CYCLE AND RESPIRATORY ELECTRON TRANSPORT%REACTOME DATABASE ID RELEASE 75%1428517	161	-0.427525	-1.89219	0	0.122419	0.713
GENERATION OF PRECURSOR METABOLITES AND ENERGY%GOBP%GO:0006091	217	-0.398419	-1.84765	0	0.124567	0.842
ELECTRON TRANSPORT CHAIN%GOBP%GO:0022900	90	-0.4676	-1.92781	0	0.125769	0.579
RESPIRATORY ELECTRON TRANSPORT CHAIN%GOBP%GO:0022904	89	-0.473903	-1.83016	0	0.126207	0.884
ATP SYNTHESIS COUPLED ELECTRON TRANSPORT%GOBP%GO:0042773	80	-0.464513	-1.83307	0	0.132053	0.879
ELECTRON TRANSPORT CHAIN (OXPHOS SYSTEM IN MITOCHONDRIA)%WIKIPATHWAYS_20210110%WP111%HOMO SAPIENS	66	-0.501952	-1.85032	0	0.132128	0.841
TRICARBOXYLIC ACID CYCLE%GOBP%GO:0006099	26	-0.546077	-1.76424	0.00591716	0.142708	0.973
TRICARBOXYLIC ACID METABOLIC PROCESS%GOBP%GO:0072350	31	-0.524399	-1.79773	0.00694444	0.143221	0.938
CELLULAR RESPIRATION%GOBP%GO:0045333	123	-0.458874	-1.93122	0	0.146786	0.564
ATP METABOLIC PROCESS%GOBP%GO:0046034	144	-0.404257	-1.7658	0	0.147396	0.973
PURINE NUCLEOSIDE MONOPHOSPHATE METABOLIC PROCESS%GOBP%GO:0009126	162	-0.388597	-1.76973	0	0.149585	0.967
MITOCHONDRIAL ATP SYNTHESIS COUPLED ELECTRON TRANSPORT%GOBP%GO:0042775	79	-0.452977	-1.78304	0	0.150437	0.958
ACTIVATION OF CYSTEINE-TYPE ENDOPEPTIDASE ACTIVITY INVOLVED IN APOPTOTIC PROCESS%GOBP%GO:0006919	47	-0.47387	-1.77587	0	0.150491	0.963
HALLMARK_OXIDATIVE_PHOSPHORYLATION%MSIGDB_C2%HALLMARK_OXIDATIVE_PHOSPHORYLATION	154	-0.399569	-1.72452	0	0.170053	0.992
ANTERIOR/POSTERIOR PATTERN SPECIFICATION%GOBP%GO:0009952	34	-0.506002	-1.73167	0	0.175087	0.991
NUCLEOSIDE TRIPHOSPHATE METABOLIC PROCESS%GOBP%GO:0009141	170	-0.381424	-1.7248	0	0.176866	0.992
PURINE RIBONUCLEOSIDE TRIPHOSPHATE METABOLIC PROCESS%GOBP%GO:0009205	158	-0.38727	-1.69245	0	0.187433	0.997
RIBONUCLEOSIDE MONOPHOSPHATE METABOLIC PROCESS%GOBP%GO:0009161	165	-0.385489	-1.6954	0	0.190002	0.996
PURINE RIBONUCLEOSIDE MONOPHOSPHATE METABOLIC PROCESS%GOBP%GO:0009167	162	-0.388597	-1.67171	0	0.191145	0.998
PURINE NUCLEOSIDE TRIPHOSPHATE METABOLIC PROCESS%GOBP%GO:0009144	161	-0.389771	-1.70284	0	0.192821	0.996
RIBONUCLEOSIDE TRIPHOSPHATE METABOLIC PROCESS%GOBP%GO:0009199	161	-0.384938	-1.69797	0	0.193067	0.996
CITRATE METABOLIC PROCESS%GOBP%GO:0006101	27	-0.529755	-1.67239	0.00704225	0.196002	0.998
NEGATIVE REGULATION OF OXIDATIVE STRESS-INDUCED INTRINSIC APOPTOTIC SIGNALING PATHWAY%GOBP%GO:1902176	18	-0.561962	-1.67834	0.0196078	0.200636	0.998
NUCLEOSIDE MONOPHOSPHATE METABOLIC PROCESS%GOBP%GO:0009123	169	-0.382502	-1.67248	0	0.202262	0.998
POSITIVE REGULATION OF LEUKOCYTE DIFFERENTIATION%GOBP%GO:1902107	42	-0.456159	-1.63983	0.0188679	0.230226	0.999
