# Supplementary material for: Single-cell profiling of healthy human kidney reveals features of sex-based transcriptional programs and tissue-specific immunity
Source: Nat Commun. 2022 Dec 10;13:7634. doi: 10.1038/s41467-022-35297-z (PMC9741629; doi:10.1038/s41467-022-35297-z)
Supplement: Supplementary file 7 — Supplementary Dataset 4 [file 41467_2022_35297_MOESM7_ESM.xlsx]

## Sheet: Index
Index
DEGs LD_NK&T v PBMC_GSE148665	Differentially expressed genes (padj<0.05) between Living donor dataset NK and T cells and publicly available scRNAseq-dataset: GSE148665
DEGs LD_NK&T v PBMC_10XGenomics	Differentially expressed genes (padj<0.05) between Living donor dataset NK and T cells and publicly available scRNAseq-dataset:
	https://support.10xgenomics.com/single-cell-gene-expression/datasets/3.0.2/5k_pbmc_v3

## Sheet: DEGs  LD_NK&T v PBMC_GSE148665
Gene	avgExpr	logFC in LD wrt PBMC	statistic	auc	pval	padj	pct_in	pct_out
MT-CO1	4.64581	4.64581	1.51696e+06	0.999633	0	0	99.9265	0
MT-ATP6	4.40249	4.40249	1516400	0.999265	0	0	99.853	0
MT-CO3	4.3262	4.3262	1517515	1	0	0	100	0
MT-CO2	4.28247	4.28247	1.51696e+06	0.999633	0	0	99.9265	0
MT-CYB	3.96583	3.96583	1516400	0.999265	0	0	99.853	0
MT-ND3	3.681	3.681	1.51696e+06	0.999633	0	0	99.9265	0
MT-ND4	3.65833	3.65833	1.51584e+06	0.998898	0	0	99.7796	0
HLA-B	3.35777	3.35777	1509710	0.994857	0	0	98.9713	0
MT-ND1	3.23942	3.23942	1.51361e+06	0.997428	0	0	99.4857	0
HLA-A	3.1376	3.1376	1504135	0.991183	0	0	98.2366	0
HLA-C	3.077	3.077	1494100	0.98457	0	0	96.914	0
MT-ND2	2.96007	2.96007	1510825	0.995591	0	0	99.1183	0
HLA-E	2.72681	2.72681	1.49354e+06	0.984203	0	0	96.8406	0
MT-ND5	2.59937	2.59937	1487410	0.980162	0	0	96.0323	0
CCL4	2.65572	2.11137	1201082	0.791479	1.27e-156	7.14e-154	69.8751	26.8161
HSP90AA1	2.66209	1.71212	1368423	0.901753	6.34e-264	6.49e-261	93.975	52.7354
CXCR4	2.21368	1.48005	1251337	0.824596	1.13e-178	8.26e-176	82.6598	41.3453
JUND	1.69468	1.47776	1.28364e+06	0.845881	2.9e-224	2.89e-221	76.5614	13.4529
CD69	1.66922	1.43168	1250359	0.823952	2.34e-199	1.9e-196	73.5489	14.3498
MTRNR2L12	1.52966	1.37903	1.2673e+06	0.835117	3.82e-219	3.5e-216	73.1815	8.96861
SRGN	2.40694	1.30979	1.21841e+06	0.8029	2.02e-151	1.1e-148	90.8891	52.7354
PTPRC	2.56414	1.26706	1281761	0.844645	5.77e-193	4.56e-190	96.2528	65.3812
BTG1	3.30644	1.24554	1306297	0.860813	2.94e-210	2.63e-207	98.0896	84.2152
CALM1	2.71525	1.22718	1.27579e+06	0.840708	3.1e-188	2.4e-185	96.3997	71.0314
ARL4C	1.86441	1.2207	1212612	0.799077	2.34e-154	1.29e-151	80.4555	36.3229
DDIT4	1.51161	1.17773	1202442	0.792376	1.51e-159	8.89e-157	72.9611	19.8206
TXNIP	3.24325	1.17238	1261591	0.831353	1.22e-177	8.68e-175	97.2079	86.009
HLA-F	1.14677	1.14677	1.23932e+06	0.816679	9.31e-224	9e-221	63.3358	0
CCL5	2.63334	1.13481	1012909	0.667479	8e-49	9.73e-47	79.2799	46.9955
KIAA1551	1.34331	1.13241	1198768	0.789955	3.36e-167	2.17e-164	67.3769	13.0045
ZFP36L2	2.59536	1.12718	1211220	0.79816	7.2e-145	3.85e-142	92.3586	71.3004
SMAP2	1.32108	1.12577	1215429	0.800934	1.14e-178	8.26e-176	68.5525	12.9148
FKBP5	1.23935	1.11719	1195551	0.787835	4.58e-175	3.19e-172	62.9684	8.25112
MT-ND4L	1.11566	1.11566	1236535	0.814842	5.59e-222	5.26e-219	62.9684	0
ETS1	1.70294	1.10489	1185298	0.781078	4.23e-138	2.07e-135	77.8839	34.7085
NCL	1.64216	1.06333	1187457	0.782501	4.09e-139	2.04e-136	79.2799	34.0807
DUSP1	1.25707	1.05327	1145326	0.754738	1.12e-136	5.44e-134	60.0294	12.8251
DUSP2	1.36841	1.03492	1.09826e+06	0.723724	3.24e-104	1.15e-101	58.3395	17.3991
HSP90AB1	1.71636	0.998026	1160604	0.764806	1.66e-120	6.78e-118	79.5004	41.1659
GZMA	1.8424	0.985757	1063839	0.70104	1.57e-72	3.25e-70	73.1815	35.426
FOS	1.01302	0.979067	1081938	0.712967	5.43e-126	2.33e-123	44.3057	2.33184
CYTIP	1.31532	0.956747	1159966	0.764385	1.09e-131	5e-129	69.7281	22.1525
KLF2	1.65619	0.949018	1.08707e+06	0.716352	1.66e-84	4.01e-82	66.4217	40.3587
TSC22D3	1.81171	0.913396	1.10173e+06	0.72601	1.48e-87	3.73e-85	77.2961	48.4305
CD81	1.0059	0.886768	1140558	0.751596	2.7e-142	1.42e-139	57.0169	7.44395
LCP1	1.51979	0.882239	1115400	0.735017	7.89e-98	2.39e-95	74.1367	36.5022
2021-09-07	1.65343	0.879992	1127617	0.743068	3.64e-101	1.15e-98	79.7208	44.3946
SLA	1.0726	0.876829	1121401	0.738972	2.63e-123	1.09e-120	57.8251	12.1076
AREG	0.866909	0.854804	997452	0.657293	1.95e-90	5.06e-88	32.0353	0.717489
JAK1	1.41998	0.849328	1105867	0.728735	4.17e-94	1.18e-91	72.5937	33.2735
AKAP13	1.27122	0.840891	1101986	0.726178	2.25e-97	6.7e-95	65.7605	25.8296
DDX24	1.2489	0.834705	1112348	0.733006	9.22e-103	3.18e-100	66.9361	25.4709
UBC	2.08576	0.823757	1122850	0.739927	5.12e-95	1.47e-92	88.9787	64.7534
SLFN5	1.09712	0.817189	1.10093e+06	0.725483	4.96e-105	1.78e-102	59.3681	17.3991
TPT1	4.12443	0.817032	1231821	0.811736	2.15e-157	1.25e-154	99.853	93.0942
SYNE2	1.16492	0.815632	1.08019e+06	0.711814	2.19e-91	5.78e-89	59.9559	19.5516
GNLY	2.12264	0.812711	902138	0.594484	1.22e-18	4.33e-17	54.2248	36.5919
TLN1	1.09056	0.80873	1098326	0.723766	1.6e-103	5.56e-101	59.5885	17.0404
PRRC2C	1.32213	0.80737	1.10061e+06	0.725274	2.51e-93	6.94e-91	68.9199	31.0314
SRSF7	1.41899	0.806565	1094875	0.721492	5.16e-88	1.31e-85	71.6385	35.7848
IER2	1.29959	0.806194	1067228	0.703273	5.86e-79	1.35e-76	63.6297	28.6099
SOCS1	0.836499	0.806025	1.09625e+06	0.722398	4.67e-134	2.23e-131	46.1425	1.97309
PNRC1	1.79651	0.803446	1.10857e+06	0.73052	3.44e-89	8.87e-87	82.8802	55.426
IQGAP2	0.996094	0.798061	1094445	0.721209	6.17e-109	2.34e-106	54.8861	11.8386
KLRD1	1.47344	0.794854	997774	0.657505	3.88e-50	4.84e-48	54.8861	30.3139
JUN	0.845632	0.791899	1026599	0.6765	6.1e-95	1.74e-92	38.1337	3.58744
KLF13	1.05273	0.790522	1102565	0.72656	7.98e-107	2.92e-104	59.4416	16.0538
RBM39	1.61755	0.789883	1096978	0.722878	4.45e-85	1.09e-82	79.2799	46.8161
GNAS	1.24462	0.786107	1096627	0.722647	5.44e-93	1.48e-90	67.1565	27.8924
CAST	1.15269	0.779865	1085520	0.715327	1.31e-91	3.48e-89	61.9398	22.7803
CLIC1	1.56587	0.776953	1061918	0.699774	5.71e-70	1.12e-67	76.3409	41.1659
PIK3R1	1.0352	0.775671	1.07271e+06	0.706886	6.61e-93	1.78e-90	54.8126	15.7848
IL7R	1.45337	0.765723	921649	0.607341	7.19e-25	3.67e-23	45.4078	36.5022
NKG7	2.45061	0.761688	902582	0.594776	2.93e-17	9.34e-16	67.6708	45.8296
CD2	1.5572	0.75186	1038210	0.684151	1.02e-60	1.69e-58	68.626	43.6771
BPTF	0.949686	0.736545	1075953	0.709023	1.54e-97	4.62e-95	53.5636	13.3632
HLA-DPB1	0.734717	0.734717	1074860	0.708303	4.38e-130	1.98e-127	41.6605	0
SYTL3	0.94253	0.722131	1057130	0.696619	2.05e-88	5.26e-86	51.2858	13.3632
PIP4K2A	1.051	0.720553	1.06649e+06	0.702786	1.32e-84	3.21e-82	58.3395	20.0897
DDX3X	0.940969	0.720549	1066699	0.702925	3.64e-92	9.74e-90	52.6819	14.2601
BTG2	0.909249	0.71682	1062711	0.700297	2.59e-93	7.11e-91	50.698	11.9283
ITGA4	0.8781	0.71482	1067228	0.703273	1.5e-98	4.59e-96	49.7428	10.1345
TPM3	1.50564	0.706557	1.06223e+06	0.699982	1.38e-69	2.64e-67	75.0918	46.278
STK17A	1.28387	0.701997	1.05119e+06	0.692703	1.83e-68	3.45e-66	67.3035	34.4395
KLRB1	1.56817	0.691769	957088	0.630694	9.62e-34	7.14e-32	59.2212	33.5426
CDV3	0.829003	0.690458	1069889	0.705027	4.69e-102	1.57e-99	49.155	8.87892
IFI16	1.04525	0.683859	1048879	0.691182	3.23e-75	7.12e-73	57.5312	21.5247
HMGB1	2.17451	0.683312	1072344	0.706645	1.54e-70	3.07e-68	92.3586	73.2735
PRDM1	0.799992	0.683205	1049383	0.691514	7.13e-96	2.09e-93	44.8935	7.0852
HIST1H1D	0.703833	0.673934	1035996	0.682692	4.25e-104	1.5e-101	38.2072	1.88341
DNAJA1	0.949994	0.670016	1045475	0.688939	6.74e-78	1.51e-75	52.9758	17.8475
ANKRD12	1.22931	0.665184	1.04082e+06	0.685868	7.18e-65	1.29e-62	64.3644	33.3632
SET	1.25895	0.659315	1043338	0.687531	1.24e-64	2.22e-62	67.6708	35.426
DDX5	2.53503	0.656411	1108101	0.730208	8.22e-87	2.04e-84	94.9302	83.6771
CEMIP2	0.764477	0.654609	1.03722e+06	0.683497	2.68e-91	7.02e-89	42.9096	6.4574
BOD1L1	0.747247	0.653078	1050746	0.692412	2.38e-99	7.4e-97	44.0118	5.8296
ANKRD11	0.936215	0.645091	1034680	0.681825	9.81e-73	2.06e-70	52.388	17.6682
UTRN	0.862845	0.643506	1037240	0.683512	3.12e-79	7.24e-77	49.2285	12.8251
SP100	0.986982	0.640486	1040046	0.685361	1.48e-71	2.99e-69	56.0617	21.5247
CST7	1.70745	0.62949	944567	0.622443	7.18e-28	4.19e-26	69.4342	41.7937
NFKBIA	1.17551	0.627761	1.00097e+06	0.659612	6.25e-50	7.71e-48	58.7803	31.9283
SMCHD1	1.03823	0.627154	1029643	0.678506	1.35e-64	2.39e-62	57.7517	24.6637
SRRM1	1.10542	0.621541	1.02598e+06	0.676094	2.74e-60	4.47e-58	61.5724	28.8789
RUNX3	1.0187	0.620443	1020075	0.672201	2.1e-61	3.54e-59	56.2087	23.0493
HNRNPA2B1	1.72933	0.617322	1031566	0.679773	6.85e-55	9.93e-53	80.4555	59.6413
NR4A2	0.64095	0.616147	1028037	0.677448	1.89e-101	6.13e-99	36.9581	1.43498
DNAJB1	0.855765	0.616112	1.01496e+06	0.668829	1.32e-67	2.44e-65	46.8773	15.2466
SERBP1	1.22154	0.615564	1.02864e+06	0.677845	2.06e-58	3.24e-56	66.4217	36.4126
APBB1IP	0.884731	0.60658	1029026	0.678099	1.13e-70	2.26e-68	51.9471	16.5919
RPS24	3.51347	0.605826	1.15525e+06	0.76128	3.67e-111	1.41e-108	99.6326	93.0942
SON	1.44219	0.605781	1.02947e+06	0.678391	1.05e-55	1.54e-53	74.651	47.1749
SRRM2	1.17054	0.605348	1021712	0.67328	1.03e-56	1.55e-54	64.0705	33.2735
DDX17	1.13962	0.603654	1019881	0.672073	1.09e-56	1.64e-54	62.5276	31.7489
SF3B1	0.89353	0.603285	1.02938e+06	0.678336	8.9e-70	1.73e-67	52.3145	18.296
MT-ND6	0.603146	0.603146	1.052e+06	0.69324	9.89e-119	3.96e-116	38.6481	0
DEK	1.06211	0.594179	1.01714e+06	0.670264	4.06e-57	6.16e-55	59.809	28.5202
MBP	0.986845	0.590891	1011673	0.666664	5.46e-58	8.52e-56	55.18	23.2287
MSN	1.20974	0.58981	1005104	0.662335	1.68e-49	2.06e-47	64.4379	35.6054
CCL4L2	0.776545	0.589523	922388	0.607828	2.71e-37	2.37e-35	30.8597	11.1211
PYHIN1	0.927825	0.583361	998372	0.6579	1.92e-55	2.81e-53	50.1102	20.0897
RNF213	1.31108	0.578822	1004790	0.662129	8.32e-48	9.92e-46	68.1852	41.5247
GABPB1-AS1	0.577595	0.577595	1.01744e+06	0.670463	2.96e-102	1.01e-99	34.0926	0
ANXA1	1.31548	0.573595	985374	0.649334	1.48e-41	1.53e-39	65.9074	38.2063
RGS1	0.598974	0.571452	971206	0.639997	5.3e-75	1.15e-72	29.5371	1.79372
SPON2	1.08259	0.570036	947006	0.624051	3.19e-35	2.54e-33	47.0977	22.4215
RSRC2	0.803922	0.566492	1.00686e+06	0.663494	5.2e-64	9.15e-62	46.4364	14.8879
GPR65	0.78896	0.566489	1001605	0.66003	2.18e-63	3.77e-61	44.673	13.5426
HLA-DPA1	0.562502	0.562502	1.01521e+06	0.668993	3.21e-101	1.03e-98	33.7987	0
METRNL	0.601361	0.562006	994660	0.655453	3.89e-83	9.34e-81	33.3578	2.33184
NEAT1	1.69478	0.557267	973655	0.641611	3.62e-35	2.86e-33	74.8714	56.5919
KLF6	1.2199	0.554298	976920	0.643763	1.33e-39	1.29e-37	61.2785	36.5919
PDCD4	0.876722	0.552705	996650	0.656764	6.97e-55	1.01e-52	49.5224	20.2691
STK17B	0.955093	0.551739	996611	0.656739	1.1e-51	1.43e-49	53.1962	25.0224
PLCG2	0.612115	0.551132	1012402	0.667145	5.76e-87	1.44e-84	37.1051	3.58744
XRCC5	0.949666	0.5483	1.00367e+06	0.661391	6.93e-54	9.77e-52	55.2535	25.1121
PAK2	0.781181	0.548257	1010034	0.665584	3.75e-65	6.76e-63	47.0977	14.8879
GNAI2	0.986307	0.547551	1001320	0.659842	5.52e-52	7.22e-50	56.9434	26.278
HNRNPU	1.17225	0.543563	994021	0.655032	2.49e-45	2.78e-43	62.8215	37.3991
VPS13C	0.67899	0.542253	1010254	0.665729	2.37e-74	5.04e-72	41.5136	8.69955
YWHAB	1.41394	0.539781	991982	0.653689	1e-41	1.04e-39	73.3284	49.7758
STK4	1.37094	0.538415	995860	0.656244	1.76e-43	1.91e-41	71.712	46.9955
EIF5	0.854467	0.536471	1001469	0.65994	7.12e-57	1.08e-54	50.698	19.2825
DDX46	0.888634	0.535644	998544	0.658013	5.78e-54	8.18e-52	52.388	21.5247
TERF2IP	0.918601	0.535623	1001608	0.660032	7.36e-54	1.03e-51	54.2248	23.5874
HP1BP3	0.876363	0.534743	999436	0.6586	9.08e-55	1.3e-52	51.6532	21.2556
PTGER4	0.595535	0.531299	999798	0.658839	4.8e-80	1.12e-77	35.709	4.21525
JUNB	1.40019	0.527154	936716	0.61727	5.26e-26	2.83e-24	61.8663	46.6368
GOLGA4	0.646514	0.526621	994011	0.655025	1.01e-69	1.95e-67	38.1337	7.53363
YWHAZ	1.33737	0.526457	983692	0.648226	1.2e-39	1.16e-37	69.7281	45.5605
GZMB	1.49527	0.524677	896728	0.590918	8.8e-18	2.92e-16	51.5797	34.6188
KIF2A	0.671943	0.52414	1004835	0.662158	3.05e-70	5.99e-68	41.6605	9.77578
CFLAR	0.924691	0.521167	983694	0.648227	4.09e-47	4.78e-45	52.0206	23.9462
ID2	1.39966	0.5211	944977	0.622713	1.79e-28	1.08e-26	64.2175	41.8834
MT-ATP8	0.517672	0.517672	1.01186e+06	0.666789	1.13e-99	3.55e-97	33.3578	0
RBM25	0.938495	0.517042	989096	0.651787	4.63e-48	5.58e-46	54.0779	25.8296
REL	0.701044	0.516321	987810	0.650939	3.83e-60	6.19e-58	41.2932	11.6592
IKZF3	0.732737	0.5151	982227	0.64726	8.68e-56	1.29e-53	42.1014	13.2735
PARP8	0.724872	0.51083	987598	0.650799	9.89e-58	1.52e-55	42.9096	13.4529
ACTG1	2.46052	0.510097	972966	0.641157	8.59e-34	6.39e-32	91.9177	80.6278
CNOT6L	0.714332	0.508197	981550	0.646814	1.88e-56	2.8e-54	41.2932	12.5561
EIF1	3.01467	0.506718	1.07772e+06	0.710185	1.3e-72	2.7e-70	98.0896	92.1076
PPP1R12A	0.776556	0.502574	987138	0.650496	8.28e-54	1.15e-51	46.1425	16.7713
MYBL1	0.628407	0.501404	982063	0.647152	2.16e-64	3.81e-62	36.9581	7.35426
PHF3	0.620774	0.501027	995228	0.655827	1.1e-69	2.12e-67	38.5746	7.80269
SYNE1	0.763499	0.500601	982412	0.647382	8.2e-53	1.11e-50	45.0404	15.6054
HCST	1.93475	0.500377	957334	0.630856	1.38e-29	8.62e-28	83.9089	66.9058
PRF1	1.31833	0.500233	924213	0.609031	4.21e-24	2.06e-22	56.1352	36.1435
ARGLU1	1.18239	0.50005	974595	0.642231	4.72e-38	4.26e-36	63.4827	39.5516
RAB8B	0.617399	0.499369	988538	0.651419	1.73e-67	3.18e-65	37.4724	7.35426
EMB	0.776615	0.498068	981190	0.646576	3e-51	3.83e-49	45.4078	17.3991
PRPF4B	0.674989	0.497757	983651	0.648199	4.31e-59	6.89e-57	40.338	11.2108
URI1	0.600911	0.496996	993383	0.654612	4.52e-71	9.1e-69	37.4724	6.54709
FCGR3A	0.936957	0.496705	922555	0.607938	3.99e-29	2.48e-27	40.9258	20.6278
DHX36	0.759481	0.492458	982368	0.647353	3.57e-52	4.72e-50	45.4078	16.5022
HSP90B1	1.03593	0.490972	970828	0.639749	6.03e-39	5.69e-37	57.6047	31.8386
SCAF11	0.915063	0.490224	978787	0.644993	1.57e-44	1.73e-42	52.8288	25.2915
NUCKS1	0.923243	0.485891	974925	0.642448	2.16e-42	2.28e-40	53.8575	26.7265
HNRNPA3	1.06602	0.485274	970890	0.639789	3.67e-38	3.33e-36	59.5885	34.3498
CELF2	1.04417	0.484896	971542	0.640219	7.87e-39	7.39e-37	58.4129	33.0045
HSPA5	0.775489	0.483685	972518	0.640862	8.53e-48	1.01e-45	44.7465	17.3991
EFHD2	0.9916	0.483269	942746	0.621243	2.43e-32	1.7e-30	49.8163	25.3812
FAM107B	0.901364	0.483093	973257	0.641349	1.31e-42	1.4e-40	52.094	25.3812
ELF1	0.854833	0.482554	977868	0.644388	1.46e-45	1.65e-43	50.6245	22.9596
FYN	1.06934	0.482359	963240	0.634749	7.21e-36	5.93e-34	58.6334	33.5426
ITGB1	0.887555	0.480097	960628	0.633027	9.67e-40	9.46e-38	48.7877	22.1525
CD63	0.971886	0.479866	955023	0.629333	2.37e-35	1.9e-33	52.388	27.9821
TNFAIP3	0.595722	0.477479	964912	0.63585	7.61e-58	1.17e-55	34.2395	7.35426
MACF1	0.75661	0.476271	969908	0.639142	1.87e-47	2.2e-45	43.9383	16.5022
TAX1BP1	0.78172	0.475795	974982	0.642486	4.2e-47	4.89e-45	46.6569	19.5516
IQGAP1	0.803166	0.474672	971161	0.639968	2.18e-45	2.44e-43	47.2447	19.1928
RNF19A	0.594427	0.474213	975112	0.642572	5.96e-62	1.01e-59	35.856	7.0852
DIP2A	0.596846	0.472317	972185	0.640643	2.06e-60	3.39e-58	35.4886	7.44395
IKZF1	1.31142	0.468332	967866	0.637797	2.49e-34	1.9e-32	69.1403	48.4305
SMARCA5	0.579287	0.465992	980596	0.646186	8.23e-64	1.43e-61	36.5907	7.53363
TRAPPC10	0.530047	0.463434	982422	0.647389	7.65e-72	1.57e-69	33.7987	4.21525
HOPX	0.838779	0.462295	940843	0.619989	4.74e-35	3.73e-33	43.7913	18.9238
MPHOSPH8	0.956151	0.459894	963735	0.635074	2.55e-37	2.23e-35	54.7392	30.583
PRMT2	1.00813	0.458803	951282	0.626868	7.96e-33	5.7e-31	54.4453	32.8251
NACA	2.7599	0.458142	997374	0.657242	1.94e-41	2e-39	97.4284	88.4305
SNX6	0.74578	0.458039	971884	0.640444	1.32e-46	1.52e-44	45.7017	18.565
MTPN	0.674259	0.457939	973052	0.641214	1.54e-51	1.98e-49	41.734	13.5426
HIST1H4C	0.812104	0.457078	954008	0.628665	3.5e-38	3.19e-36	45.9221	22.3318
SYNRG	0.662688	0.456625	973264	0.641354	2.05e-52	2.74e-50	40.9993	13.0045
SAMD9	0.599374	0.455722	973760	0.641681	1.81e-58	2.86e-56	37.252	8.69955
S100A11	1.09979	0.454317	946554	0.623752	3.98e-30	2.57e-28	59.3681	35.8744
RSBN1L	0.72283	0.453451	969371	0.638788	9.71e-47	1.12e-44	44.1587	17.3991
PPP2R5C	1.20831	0.452504	952628	0.627755	1.51e-30	1e-28	65.8339	41.8834
AKAP9	0.773914	0.451232	955640	0.62974	3.11e-40	3.08e-38	44.2322	19.7309
LBH	0.832605	0.451147	957106	0.630706	3.43e-38	3.14e-36	48.0529	23.9462
CCL3	0.671069	0.450461	874914	0.576544	8.02e-21	3.21e-19	26.3042	12.7354
PPP1R10	0.539581	0.448743	964098	0.635314	2.64e-60	4.34e-58	32.77	6.00897
U2SURP	0.638558	0.448166	967472	0.637537	2.36e-51	3.04e-49	39.3093	12.1076
S100A4	2.39499	0.445527	905608	0.59677	8.81e-17	2.71e-15	88.2439	75.3363
NSA2	0.879806	0.441722	950819	0.626563	9.21e-35	7.19e-33	49.5959	27.1749
CD3G	1.18633	0.440878	927416	0.611141	1.44e-24	7.2e-23	55.1065	41.6143
GCC2	0.858563	0.440603	949742	0.625853	3.55e-35	2.83e-33	48.4938	24.9327
PAFAH1B1	0.558964	0.440587	973234	0.641334	9.36e-61	1.57e-58	35.7825	7.35426
AHNAK	0.83731	0.43996	948745	0.625196	2.36e-35	1.9e-33	47.759	23.5874
MAP2K2	0.553035	0.437655	972186	0.640644	9.95e-61	1.66e-58	35.5621	6.99552
RAP1B	1.51764	0.437437	935877	0.616717	1.64e-24	8.13e-23	73.4019	55.9641
KMT2A	0.692068	0.437274	959177	0.632071	1.68e-44	1.84e-42	41.5136	15.6054
RPL7A	3.30955	0.435479	1.02816e+06	0.677528	2.53e-52	3.36e-50	99.4857	93.2735
MYCBP2	0.776732	0.433385	954669	0.6291	8.55e-39	8e-37	45.9221	21.0762
GZMK	0.625644	0.432826	880162	0.580002	8.44e-26	4.47e-24	23.8795	8.43049
SLTM	0.705102	0.432618	951738	0.627169	1.01e-40	1.03e-38	41.734	17.0404
TPR	0.802474	0.432074	953274	0.628181	1.54e-37	1.36e-35	46.8038	22.6009
ATRX	0.811858	0.428399	946810	0.623922	4.38e-35	3.45e-33	46.7303	23.139
MIER1	0.574153	0.428382	962920	0.634537	1.34e-53	1.85e-51	36.0029	9.23767
RASA2	0.553925	0.427092	958528	0.631644	7.51e-54	1.05e-51	34.2395	8.07175
YTHDC1	0.638126	0.426132	954558	0.629027	6.54e-45	7.28e-43	38.942	13.5426
CEBPD	0.497938	0.425421	930939	0.613463	3.02e-51	3.85e-49	26.6716	4.03587
TMF1	0.539133	0.424028	959277	0.632137	1.69e-55	2.48e-53	33.6517	7.26457
TMPO	0.543833	0.42241	963480	0.634906	5.08e-56	7.56e-54	34.8273	7.89238
ABHD17A	0.98865	0.422212	935018	0.616151	5.2e-28	3.06e-26	53.8575	31.8386
HIST1H1E	0.456087	0.420589	955836	0.629869	1.92e-66	3.49e-64	28.2145	2.24215
CX3CR1	0.624987	0.419588	931668	0.613943	9.29e-39	8.67e-37	34.2395	11.7489
BZW1	0.768655	0.418627	951720	0.627157	2.62e-37	2.29e-35	46.5834	21.6143
TUBA4A	0.71602	0.418407	943914	0.622013	8.34e-37	7.17e-35	42.1014	19.0135
CLEC2B	0.834214	0.417456	940770	0.619941	4.02e-32	2.78e-30	48.4938	24.843
NAP1L4	0.738321	0.417385	950485	0.626343	3.69e-38	3.34e-36	44.2322	20
CTSW	1.22469	0.414525	914718	0.602774	4.03e-21	1.65e-19	60.7641	36.2332
H3F3A	2.3066	0.414496	965912	0.636509	1.1e-31	7.53e-30	93.1668	83.7668
PDIA3	1.02261	0.412883	935775	0.61665	1.91e-27	1.1e-25	56.0617	35.426
TGOLN2	0.695371	0.412701	950357	0.626259	6.25e-40	6.13e-38	42.2483	17.0404
YY1	0.734807	0.412215	951797	0.627208	3.23e-38	2.97e-36	45.3343	20.0897
CD53	1.11396	0.412195	940714	0.619904	1.31e-27	7.53e-26	62.3806	40
SKAP1	0.756348	0.410294	943515	0.62175	7.37e-35	5.76e-33	44.82	21.7937
ZBTB38	0.610188	0.410249	944980	0.622715	1.66e-42	1.77e-40	36.9581	12.3767
OSBPL8	0.582006	0.409835	952022	0.627356	7.06e-47	8.16e-45	36.3703	10.9417
EIF3A	0.723653	0.406996	943763	0.621913	3.96e-36	3.28e-34	43.3505	19.4619
ROCK1	0.717459	0.406463	942985	0.621401	3.38e-36	2.8e-34	42.8361	18.9238
MYH9	0.862157	0.405532	937592	0.617847	2.31e-30	1.5e-28	49.7428	26.9955
CTSC	0.82509	0.40165	934869	0.616053	1.67e-30	1.1e-28	47.612	24.3049
BTN3A2	0.901243	0.400964	938564	0.618487	1.43e-29	8.93e-28	52.6084	30.0448
FOSB	0.40248	0.400642	926000	0.610208	1.03e-61	1.75e-59	22.1896	0.179372
TOP1	0.540752	0.400544	948775	0.625216	1.06e-48	1.29e-46	33.7987	8.87892
ARAP2	0.48911	0.397181	945874	0.623305	4.49e-53	6.13e-51	30.4188	5.8296
HNRNPD	0.751281	0.395584	941937	0.62071	6.33e-34	4.74e-32	45.9221	21.8834
GIMAP7	1.45656	0.395289	927892	0.611455	1.78e-22	7.94e-21	72.8141	57.2197
TNFRSF1B	0.644794	0.39252	940174	0.619548	3.6e-38	3.28e-36	39.0889	14.8879
PLEK	0.74165	0.391822	920388	0.60651	5.33e-29	3.27e-27	40.2645	19.1031
HNRNPAB	0.486615	0.388104	948884	0.625288	8.18e-53	1.11e-50	31.5944	6.4574
PSMA3-AS1	0.387352	0.387352	949980	0.62601	2.32e-72	4.78e-70	25.2021	0
EPC1	0.744203	0.387001	937598	0.617851	1.44e-32	1.02e-30	45.3343	21.9731
CENPC	0.461216	0.386929	945862	0.623297	3.22e-55	4.69e-53	29.4636	4.84305
THRAP3	0.703336	0.385673	936963	0.617432	1.21e-33	8.91e-32	43.0566	19.8206
PTPN7	0.660357	0.385599	935427	0.61642	2.65e-35	2.12e-33	39.7502	16.7713
SRSF11	0.822235	0.385364	929972	0.612825	1.81e-28	1.09e-26	48.1264	26.0987
ZFP36	0.709056	0.384975	923664	0.608669	8.38e-30	5.3e-28	40.5584	19.9103
GLS	0.505752	0.384668	941628	0.620507	2.62e-47	3.08e-45	31.9618	8.16143
ATF7IP	0.530654	0.38431	940804	0.619964	1.68e-45	1.9e-43	33.0639	8.78924
FTH1	2.66671	0.383875	934401	0.615744	3.22e-23	1.51e-21	96.6201	88.9686
OTUD6B-AS1	0.383094	0.383094	941060	0.620132	1.28e-68	2.42e-66	24.0265	0
GOLGB1	0.466202	0.382997	937084	0.617512	4.11e-51	5.22e-49	28.5819	5.11211
PTPN12	0.51756	0.378762	917938	0.604896	2.37e-38	2.19e-36	29.0963	8.25112
PNN	0.885068	0.377824	930106	0.612914	3.17e-27	1.79e-25	51.7267	29.5964
SLC2A3	0.498628	0.377176	937080	0.61751	3.44e-46	3.94e-44	31.1536	7.62332
BRD7	0.55871	0.373404	936546	0.617158	1.53e-40	1.54e-38	34.9743	11.4798
RSRP1	1.02732	0.372922	923639	0.608652	1.39e-23	6.61e-22	57.5312	38.296
THUMPD3-AS1	0.372832	0.372832	939945	0.619398	3.72e-68	6.92e-66	23.8795	0
MBD2	0.427337	0.372426	945225	0.622877	7.08e-58	1.09e-55	28.288	3.58744
PCM1	0.651397	0.371885	933822	0.615363	2.15e-34	1.64e-32	40.191	17.13
CD48	1.56526	0.371506	921204	0.607048	1.46e-20	5.78e-19	77.3696	62.6009
ACTN4	0.545728	0.370963	935060	0.616178	9.24e-41	9.38e-39	34.313	10.6726
ZEB2	0.654679	0.370759	910096	0.599728	2.37e-28	1.42e-26	35.2682	15.3363
ACTR2	0.97883	0.367419	920739	0.606741	3.09e-23	1.45e-21	55.9882	35.6054
BDP1	0.531406	0.367323	931502	0.613833	2.72e-40	2.7e-38	33.0639	10.2242
SUPT16H	0.484549	0.365245	934647	0.615906	2.54e-45	2.84e-43	30.7862	7.62332
APOBEC3G	0.76362	0.363755	918354	0.60517	2.5e-26	1.37e-24	44.0118	23.3184
KDM5A	0.558353	0.363583	929936	0.612802	1.72e-37	1.51e-35	34.7539	12.1973
HSPD1	0.583719	0.362438	929793	0.612708	1.59e-35	1.29e-33	36.2234	14.7085
CD247	1.161	0.361363	895380	0.590031	1.59e-16	4.82e-15	56.8699	41.7937
TAGAP	0.618668	0.360387	924184	0.609011	3.55e-32	2.46e-30	37.7663	16.0538
FUS	1.18385	0.359844	919664	0.606033	2.33e-21	9.62e-20	64.2175	47.1749
CEBPB	0.594518	0.359638	921365	0.607154	1.79e-32	1.26e-30	35.9295	14.5291
CCNL1	0.792449	0.358684	922525	0.607918	2.82e-26	1.54e-24	47.5386	26.278
FNBP4	0.593477	0.35809	929108	0.612257	4.49e-35	3.54e-33	36.8846	14.3498
TCEA1	0.7448	0.355905	923344	0.608458	2.36e-27	1.34e-25	45.3343	24.3946
PTPRA	0.557933	0.355859	928822	0.612067	1.74e-36	1.48e-34	35.2682	12.7354
SAT1	0.838643	0.354355	909065	0.599048	4.41e-22	1.91e-20	47.6855	28.3408
HLA-DRB1	0.353749	0.353749	913742	0.602131	1.87e-57	2.85e-55	20.4262	0
BCLAF1	0.636358	0.353567	924613	0.609294	2.13e-31	1.44e-29	39.0154	17.3991
CBLB	0.470807	0.353509	924159	0.608995	5.44e-42	5.71e-40	29.0963	7.26457
IFNGR1	0.473352	0.35332	924780	0.609405	5.85e-42	6.1e-40	29.3902	7.35426
ARPC2	1.94028	0.352863	907827	0.598233	2.68e-17	8.54e-16	84.5702	73.0045
PRKDC	0.473897	0.352502	931012	0.613511	2.07e-43	2.25e-41	30.5658	8.07175
DHRS7	0.743528	0.352318	919480	0.605911	2.4e-26	1.32e-24	44.9669	23.8565
DDX18	0.714053	0.351663	922034	0.607595	1.2e-27	6.92e-26	43.8648	22.6906
LPIN2	0.457279	0.350211	925885	0.610132	2.54e-43	2.74e-41	28.8758	6.90583
FCER1G	0.64929	0.350139	876551	0.577623	1.53e-19	5.74e-18	29.5371	14.7982
ARPC5	1.08049	0.350012	913140	0.601734	2.6e-20	1.02e-18	60.6907	42.3318
CDKN1B	0.538723	0.348836	926066	0.610252	1.58e-36	1.35e-34	33.8722	11.9283
UBXN4	0.73949	0.348116	920120	0.606334	1.79e-26	9.89e-25	45.2608	23.8565
DNAJC1	0.505157	0.347232	922951	0.608199	5.34e-38	4.79e-36	31.4475	9.59641
VAV3	0.384007	0.345073	921942	0.607534	1.46e-52	1.95e-50	23.806	2.15247
EEF1B2	2.29153	0.344335	894108	0.589193	1.89e-14	4.87e-13	90.9625	80.2691
ODF2L	0.554057	0.344247	917468	0.604585	1.98e-32	1.39e-30	33.9456	13.2735
PTGDR	0.459784	0.344173	922816	0.60811	7.07e-42	7.34e-40	28.8758	6.81614
RFC1	0.48957	0.343821	921357	0.607149	6.31e-38	5.6e-36	30.7127	9.41704
SERPINB1	0.630339	0.343223	911706	0.600789	4.79e-27	2.68e-25	37.6929	18.6547
MT2A	0.8157	0.343062	887532	0.584859	2.25e-17	7.24e-16	42.9096	27.2646
SH3GLB1	0.537707	0.341655	921522	0.607257	1.86e-34	1.42e-32	33.8722	12.3767
ZC3H13	0.531092	0.341215	915108	0.603031	1.4e-32	9.99e-31	32.6231	12.3767
DOCK8	0.618803	0.34067	916058	0.603656	5.92e-29	3.63e-27	37.6194	17.2197
ARID4B	0.851883	0.340427	909442	0.599297	1.31e-21	5.51e-20	49.3755	30.852
SH3BGRL3	2.25207	0.339902	870214	0.573447	2.82e-10	5.18e-09	90.7421	77.9372
DNAJC8	0.696125	0.339123	915345	0.603187	6.15e-26	3.29e-24	42.6157	22.3318
ARPC3	1.47046	0.338512	912149	0.601081	1.37e-18	4.83e-17	75.6796	60.7175
CREM	0.454687	0.338454	911838	0.600876	5.39e-38	4.82e-36	27.1859	6.99552
PTPRE	0.498728	0.33767	918483	0.605255	2.99e-36	2.5e-34	31.0801	9.6861
FNBP1	0.802938	0.337549	912949	0.601608	4.2e-23	1.95e-21	48.0529	28.2511
SMC3	0.501433	0.337189	920890	0.606841	2.64e-36	2.21e-34	31.8883	10.4933
XIST	0.33693	0.33693	902035	0.594416	8.42e-53	1.14e-50	18.8832	0
PTPN22	0.475304	0.336268	917836	0.604829	1.3e-37	1.15e-35	29.6841	8.60987
MTDH	0.864753	0.335164	910089	0.599723	1.8e-21	7.51e-20	50.6245	32.0179
ARPC5L	0.727933	0.335016	910288	0.599854	5.04e-24	2.45e-22	43.4974	23.2287
DYNLT1	0.539301	0.334865	918650	0.605365	4.06e-33	2.92e-31	33.9456	12.7354
CHD1	0.48294	0.334858	922984	0.608221	2.81e-38	2.59e-36	31.227	9.41704
MCL1	0.804911	0.33459	907024	0.597703	9.61e-22	4.07e-20	46.5834	28.0717
TUT4	0.539906	0.33446	916139	0.60371	2.51e-32	1.76e-30	33.5048	12.8251
IK	0.696434	0.33403	911811	0.600858	8.1e-25	4.12e-23	42.3953	22.7803
CHORDC1	0.40617	0.333925	922005	0.607576	4.57e-46	5.22e-44	26.2307	4.75336
SAMD3	0.684405	0.333752	908080	0.598399	9.86e-25	4.97e-23	40.338	20.1794
GPATCH8	0.608276	0.331154	911798	0.600849	4.24e-28	2.5e-26	36.5907	16.4126
PTP4A2	0.91575	0.330153	904876	0.596288	1.14e-19	4.29e-18	52.5349	34.3498
TSPYL2	0.429639	0.32994	904560	0.59608	8.11e-37	6.99e-35	25.2755	6.27803
FGFBP2	1.1641	0.329757	855969	0.56406	4.05e-10	7.28e-09	45.1139	31.3004
UBE2M	0.373663	0.329586	931664	0.613941	1.8e-54	2.56e-52	25.7899	2.78027
TAF1D	0.671885	0.329222	910547	0.600025	4.73e-25	2.44e-23	40.9993	21.435
VPS4B	0.504915	0.327479	919089	0.605654	1.22e-34	9.45e-33	32.6965	11.3004
TMOD3	0.471373	0.327418	921705	0.607378	5.65e-38	5.05e-36	31.0066	9.23767
DIAPH1	0.557743	0.326881	916864	0.604188	1.6e-31	1.09e-29	35.0478	13.6323
CEP350	0.438696	0.326881	916772	0.604127	1.27e-39	1.23e-37	27.9206	7.0852
BRD1	0.350472	0.326793	918680	0.605384	8.92e-54	1.24e-51	22.5569	1.43498
MDFIC	0.396451	0.326756	912898	0.601574	6.2e-43	6.66e-41	24.8347	4.66368
CRYBG1	0.421686	0.326466	910469	0.599974	2.4e-39	2.3e-37	25.9368	5.91928
XRN1	0.414695	0.32615	922091	0.607632	1.42e-44	1.57e-42	27.1124	5.29148
PTPN1	0.428053	0.324914	917466	0.604584	2.71e-40	2.7e-38	27.7737	6.81614
STAG2	0.4923	0.3248	914744	0.602791	5.32e-34	4.01e-32	31.227	10.7623
TCF25	0.991783	0.32409	901800	0.594261	2.97e-18	1.02e-16	56.576	37.8475
CD99	1.3438	0.323889	888302	0.585366	4.58e-14	1.13e-12	69.2138	51.3901
RPL36AL	1.97932	0.323859	912642	0.601405	2.9e-18	9.98e-17	87.4357	78.0269
G3BP2	0.568979	0.323685	912033	0.601004	4.53e-29	2.8e-27	35.3417	15.157
PTPN4	0.711154	0.323257	905368	0.596612	5.92e-23	2.72e-21	41.9544	23.0493
UBB	1.75677	0.322952	898490	0.59208	1.91e-15	5.26e-14	81.4842	70.4036
CD46	0.50451	0.322419	922929	0.608184	5.75e-36	4.74e-34	33.2109	11.2108
ATXN7L3B	0.421064	0.322206	913432	0.601926	1.01e-39	9.89e-38	26.745	6.27803
ZBTB1	0.388958	0.320852	913628	0.602055	2.52e-43	2.72e-41	24.9082	4.57399
RORA	0.762515	0.320839	902091	0.594453	4.13e-21	1.69e-19	44.5996	25.4709
PSMB8-AS1	0.320457	0.320457	917088	0.604335	8.46e-59	1.34e-56	20.867	0
TMBIM6	1.04887	0.320358	905864	0.596939	1.28e-18	4.53e-17	60.1029	42.5112
SFPQ	0.793498	0.320153	902010	0.594399	3.59e-20	1.4e-18	47.3916	28.9686
PTMA	3.26074	0.319832	925062	0.60959	5.64e-21	2.27e-19	99.4857	93.8117
NFE2L2	0.456776	0.318998	907058	0.597726	1.29e-33	9.47e-32	28.3615	8.96861
HSPA1A	0.390148	0.318782	893167	0.588572	3.19e-36	2.66e-34	21.9691	4.39462
CLINT1	0.406972	0.318463	913201	0.601774	2.07e-40	2.08e-38	26.2307	5.91928
KIF5B	0.52582	0.318247	915275	0.603141	1.17e-31	7.97e-30	34.0191	13.0045
USP34	0.471782	0.317152	914933	0.602915	3.59e-35	2.85e-33	30.4923	9.59641
PPP1R15A	0.420707	0.31713	904716	0.596183	2.07e-36	1.74e-34	25.6429	6.4574
GNPTAB	0.534441	0.316566	900542	0.593432	2.55e-27	1.45e-25	31.7414	12.8251
CCDC186	0.404615	0.316	908081	0.5984	2.77e-39	2.65e-37	25.2021	5.47085
MAPK1	0.5705	0.315788	902114	0.594468	7.52e-26	4.01e-24	34.6069	15.3363
RNF125	0.546253	0.315569	907057	0.597725	4.07e-28	2.41e-26	33.8722	14.5291
ANP32E	0.474646	0.315308	910339	0.599888	3.88e-33	2.8e-31	30.1984	10.1345
RAB14	0.468463	0.31514	913992	0.602296	1.77e-34	1.36e-32	30.5658	10.0448
GIMAP4	1.12103	0.314573	894550	0.589484	6.28e-16	1.81e-14	60.2498	45.7399
GADD45B	0.523573	0.314448	893086	0.588518	2.78e-25	1.45e-23	30.1984	13.0045
NUB1	0.511169	0.314263	907089	0.597746	1.23e-29	7.75e-28	32.1087	12.6457
MORF4L1	0.979225	0.313639	899754	0.592913	1.41e-17	4.61e-16	57.1639	40.1794
ZNF292	0.487374	0.312965	908465	0.598653	1.55e-31	1.06e-29	30.7862	11.1211
SH3KBP1	0.659654	0.312512	905965	0.597006	1.08e-23	5.15e-22	40.6319	21.704
NCOA7	0.438504	0.312075	909227	0.599155	2.19e-35	1.77e-33	27.9941	8.07175
SPCS3	0.505403	0.312075	911319	0.600534	1.91e-31	1.29e-29	32.4026	11.8386
WASF2	0.709946	0.311069	905266	0.596545	2.61e-22	1.16e-20	43.7913	24.3946
EPB41	0.681137	0.310744	903095	0.595114	1.37e-22	6.2e-21	41.3666	22.1525
IFNG	0.321548	0.310001	888386	0.585422	1.38e-44	1.53e-42	17.781	0.717489
DNTTIP2	0.443346	0.309594	908866	0.598918	3.44e-34	2.61e-32	28.6554	8.96861
ERN1	0.410636	0.30938	905460	0.596673	7.81e-37	6.74e-35	25.7164	6.27803
LRRFIP1	0.993863	0.307802	893140	0.588554	3.29e-16	9.72e-15	56.576	39.1928
TPM4	0.476418	0.307744	898928	0.592369	4.56e-29	2.81e-27	28.9493	10.583
UBALD2	0.448105	0.307621	911161	0.60043	1.47e-34	1.14e-32	29.3167	9.23767
SSR4	1.17253	0.307312	892158	0.587907	4.66e-15	1.25e-13	65.1727	48.9686
CLIC3	0.785662	0.307113	866668	0.57111	6.83e-14	1.67e-12	36.8846	22.4215
NIPBL	0.472223	0.30667	907040	0.597714	1.19e-31	8.11e-30	30.1249	10.4933
HSPE1	0.787562	0.306539	898967	0.592394	2.81e-19	1.04e-17	47.5386	29.7758
SNTB2	0.348095	0.306273	913155	0.601744	4.88e-48	5.84e-46	22.9978	2.51121
MXD4	0.455152	0.305946	908940	0.598966	2.07e-33	1.5e-31	29.3902	9.50673
TLE4	0.559679	0.305473	901773	0.594243	4.3e-26	2.33e-24	33.9456	14.9776
MORC3	0.383567	0.304576	911283	0.60051	4.51e-41	4.62e-39	25.349	5.11211
XCL2	0.461503	0.304265	873277	0.575465	3.21e-23	1.5e-21	23.5121	8.69955
PRPF38B	0.887096	0.303855	893947	0.589086	3.72e-17	1.17e-15	51.8736	33.991
ISG20	1.0909	0.303815	889165	0.585935	7.44e-15	1.97e-13	59.7355	45.2915
PHF20	0.547768	0.303781	900688	0.593528	1.77e-25	9.3e-24	34.0926	15.6054
ARL6IP5	1.1831	0.30369	895500	0.590109	9.36e-16	2.66e-14	64.8053	49.148
SYAP1	0.424911	0.303474	904717	0.596183	1.61e-34	1.24e-32	26.9655	7.53363
KLRC1	0.355964	0.303263	865344	0.570238	3.44e-30	2.22e-28	16.6054	2.6009
DNAJC21	0.379941	0.303111	907310	0.597892	3e-40	2.97e-38	24.4673	4.84305
HSPA1B	0.310172	0.302725	892561	0.588173	6.62e-47	7.69e-45	18.1484	0.538117
BRD2	0.545072	0.301816	903117	0.595129	2.67e-26	1.46e-24	34.6069	14.9776
SLC38A1	0.663725	0.300258	898638	0.592177	1.62e-21	6.77e-20	40.5584	21.9731
SNRPD3	0.574956	0.299422	903892	0.59564	6.13e-25	3.14e-23	36.8846	17.9372
ADGRG1	0.495113	0.298709	890338	0.586708	8.98e-26	4.75e-24	28.7289	10.9417
RARRES3	1.3098	0.298566	886496	0.584176	1.1e-13	2.65e-12	68.1117	53.991
EZR	0.597423	0.298427	900818	0.593614	1.28e-23	6.1e-22	37.6194	18.4753
CDC40	0.453291	0.298282	899588	0.592803	1.26e-29	7.92e-28	28.5819	10.4036
PJA2	0.475381	0.296853	904604	0.596108	3.24e-30	2.1e-28	30.5658	10.9417
ZC3H15	0.592298	0.296669	896934	0.591054	1.5e-22	6.72e-21	36.8112	18.9238
AKNA	0.81783	0.295992	890099	0.58655	4.08e-17	1.28e-15	47.3916	29.8655
RAB8A	0.483685	0.295812	906337	0.597251	6.62e-30	4.2e-28	31.5944	11.9283
TAF7	0.672898	0.295778	895746	0.590272	2.11e-20	8.29e-19	40.9993	23.2287
DNAJB6	0.710137	0.295165	895270	0.589958	1.63e-19	6.1e-18	43.424	25.2915
FGFR1OP2	0.538278	0.294816	900002	0.593076	4.61e-25	2.38e-23	34.3865	15.8744
RBM8A	0.748648	0.294537	895822	0.590322	7.27e-19	2.6e-17	46.2895	27.9821
PRPF40A	0.547152	0.293443	895740	0.590268	1.27e-23	6.08e-22	34.0926	16.4126
BCL2	0.450613	0.293439	891380	0.587395	2.4e-27	1.37e-25	27.1859	10.1345
S100A10	1.29115	0.292741	880868	0.580467	1.08e-12	2.41e-11	66.8626	53.0045
ALOX5AP	0.703719	0.292527	887272	0.584687	3.1e-18	1.06e-16	40.1176	23.6771
C8orf59	0.48291	0.292281	902642	0.594816	2.49e-28	1.49e-26	31.5944	12.3767
CCNH	0.44315	0.291139	900693	0.593532	1.18e-30	7.9e-29	28.288	9.59641
SMARCA2	0.459673	0.290911	898512	0.592094	6.63e-29	4.04e-27	28.9493	10.583
EIF1B	0.501056	0.290507	901469	0.594043	3.96e-27	2.22e-25	32.4761	13.3632
SNW1	0.483972	0.290255	898489	0.592079	4.4e-27	2.46e-25	30.9331	12.4664
NR3C1	0.520823	0.289722	895521	0.590123	8.68e-25	4.39e-23	32.4026	14.2601
RGS2	0.351885	0.289462	890574	0.586863	1.01e-36	8.62e-35	21.0874	3.58744
NASP	0.459251	0.289282	900354	0.593308	3.96e-29	2.46e-27	29.6841	10.7623
DNAJB14	0.462371	0.288809	903229	0.595203	5.78e-30	3.67e-28	30.1249	10.852
CCSER2	0.491695	0.288592	897100	0.591164	3.23e-26	1.76e-24	31.227	13.0942
FGD5-AS1	0.288035	0.288035	905938	0.596988	2.41e-54	3.43e-52	19.3975	0
CCND2	0.476933	0.287686	896242	0.590598	8.04e-27	4.49e-25	30.1984	11.9283
NRDC	0.414685	0.287654	900484	0.593394	2.91e-32	2.03e-30	27.0389	8.07175
MAP1LC3B	0.574864	0.287432	895568	0.590155	1.83e-22	8.14e-21	36.2968	18.1166
HIPK2	0.376947	0.287431	886199	0.58398	6.33e-32	4.36e-30	22.0426	5.29148
NUFIP2	0.360844	0.287163	901585	0.594119	4.78e-38	4.3e-36	23.7325	4.93274
FXR1	0.466485	0.286716	899276	0.592598	6.05e-28	3.55e-26	30.2719	11.8386
RSF1	0.559413	0.286176	894688	0.589574	5.6e-23	2.58e-21	34.6804	16.861
CCDC107	0.574237	0.285982	896740	0.590927	8.01e-23	3.64e-21	36.4438	17.9372
DCP2	0.36452	0.285775	899890	0.593002	7.06e-37	6.12e-35	23.806	5.20179
YPEL1	0.391956	0.285687	892087	0.58786	1.72e-32	1.22e-30	23.806	6.00897
ASH1L	0.48652	0.285684	900092	0.593135	8.21e-28	4.77e-26	31.0066	12.0179
GTF3A	0.902995	0.284923	884909	0.58313	7.16e-15	1.89e-13	53.1227	36.4126
TRIP11	0.34916	0.284854	897180	0.591217	5.85e-38	5.21e-36	22.41	4.21525
CLK1	0.527	0.284795	894911	0.589721	5.21e-24	2.52e-22	33.2843	15.0673
TNFAIP8	0.699628	0.284444	892944	0.588425	6.04e-19	2.17e-17	43.0566	25.4709
ARID5B	0.527174	0.28443	884756	0.583029	1.04e-21	4.41e-20	30.9331	14.5291
GRB2	0.513715	0.283973	897114	0.591173	3.96e-25	2.05e-23	32.9904	14.1704
ITM2A	0.562291	0.283902	887113	0.584583	6.19e-21	2.49e-19	33.5783	17.0404
TRG-AS1	0.283065	0.283065	896460	0.590742	1.3e-50	1.64e-48	18.1484	0
RNF115	0.520073	0.283034	888290	0.585358	1.23e-22	5.56e-21	31.5209	14.5291
RAB11FIP1	0.342781	0.282749	896498	0.590767	7.2e-39	6.77e-37	21.8957	3.58744
DDX39B	0.39818	0.28194	898435	0.592044	1.56e-32	1.11e-30	26.0103	7.44395
IGFBP7	0.358183	0.281918	880145	0.579991	1.02e-31	6.99e-30	20.2792	4.21525
CDC5L	0.3679	0.281881	897554	0.591463	2.78e-35	2.22e-33	23.953	5.56054
TGFBR2	0.432551	0.281177	895256	0.589949	1.08e-28	6.57e-27	27.7737	9.77578
FAM129A	0.366187	0.280873	891927	0.587755	6.04e-34	4.53e-32	22.8508	5.20179
SETX	0.42403	0.280679	898250	0.591922	6.74e-31	4.51e-29	27.2594	8.52018
ILF3-DT	0.280501	0.280501	900362	0.593314	3.83e-52	5.06e-50	18.6627	0
NCOR1	0.706927	0.280314	888424	0.585447	1.14e-17	3.76e-16	43.277	26.1883
TRIM22	0.511307	0.280304	889314	0.586033	5.04e-23	2.34e-21	31.5209	14.3498
CSNK1G2	0.374257	0.280229	901075	0.593783	9.02e-36	7.39e-34	24.9082	5.91928
RIOK3	0.369274	0.280055	900048	0.593106	9.04e-36	7.39e-34	24.5408	5.73991
SH3BP5	0.517286	0.279035	888969	0.585806	1.71e-22	7.65e-21	32.1822	14.9776
OPTN	0.586902	0.279009	894180	0.589239	8.39e-22	3.57e-20	37.0316	18.296
CD96	0.521928	0.278663	886172	0.583962	1.75e-21	7.3e-20	31.8883	15.7848
PPIB	1.04769	0.277593	885569	0.583565	3.35e-14	8.47e-13	58.7068	44.843
LYST	0.374408	0.276866	886834	0.584399	6.31e-31	4.24e-29	22.8508	6.00897
ZBTB16	0.311161	0.276368	887740	0.584996	1.68e-39	1.61e-37	19.1771	2.15247
NCK2	0.37556	0.275543	891534	0.587496	7.52e-32	5.17e-30	23.8795	6.4574
CCDC82	0.386669	0.275339	894309	0.589325	9.38e-32	6.44e-30	25.0551	6.99552
KRR1	0.392491	0.2731	892896	0.588394	2.1e-30	1.37e-28	25.4225	7.713
SMC5	0.362381	0.272897	892682	0.588253	1.91e-33	1.39e-31	23.3652	5.65022
CSNK1A1	0.591476	0.272599	886950	0.584475	2.15e-19	8e-18	36.7377	20.2691
NIFK	0.404989	0.272352	892702	0.588266	4.31e-29	2.66e-27	26.3042	8.78924
PARK7	0.895008	0.272073	882776	0.581724	2.48e-14	6.32e-13	53.637	37.3094
EPB41L4A-AS1	0.271875	0.271875	897018	0.591109	7.87e-51	9.97e-49	18.2219	0
KLRF1	0.709842	0.271805	858762	0.5659	8.74e-13	1.98e-11	34.0191	20.3587
CASP8	0.540499	0.271488	886361	0.584087	7.01e-21	2.82e-19	33.5048	16.4126
PARP14	0.363554	0.271414	893136	0.588552	1.6e-33	1.17e-31	23.5121	5.65022
ZFP36L1	0.629924	0.271322	878138	0.578668	1.19e-16	3.64e-15	37.252	22.0628
HIST2H2AC	0.302968	0.270883	894782	0.589636	1.75e-42	1.86e-40	19.9853	2.06278
PRDM2	0.412655	0.270772	892620	0.588212	1.24e-28	7.51e-27	26.745	9.0583
HERPUD1	0.607448	0.269554	880592	0.580286	1.31e-17	4.32e-16	36.7377	20.6278
RPL24	2.77148	0.269128	868867	0.572559	4.9e-10	8.74e-09	96.9875	89.5964
HSPA8	1.6664	0.26863	861750	0.567869	4.39e-09	7.14e-08	79.9412	67.5336
KTN1	0.726069	0.268152	879745	0.579727	2.19e-15	6e-14	43.424	27.8924
GZMH	1.2315	0.267729	840639	0.553958	4.11e-07	5.28e-06	52.388	36.2332
NSD3	0.649753	0.26667	884140	0.582624	2.62e-17	8.37e-16	40.5584	24.0359
CHD9	0.398011	0.265668	886447	0.584144	2.29e-27	1.3e-25	25.349	8.43049
CUL3	0.409067	0.265466	891944	0.587766	3.92e-28	2.33e-26	27.0389	9.14798
XRN2	0.499245	0.265407	888049	0.585199	2.67e-22	1.18e-20	31.9618	14.8879
COPB1	0.361961	0.263613	893265	0.588637	1.89e-32	1.33e-30	24.1734	6.36771
SLC38A2	0.456067	0.263393	884483	0.58285	2.41e-23	1.14e-21	28.5819	12.0179
ZRANB2	0.538633	0.263354	883833	0.582421	7.06e-20	2.71e-18	33.7987	17.13
R3HDM2	0.423831	0.262935	888963	0.585802	4.26e-26	2.31e-24	27.7002	10.2242
RBM33	0.373918	0.262382	888122	0.585247	1.45e-29	9.05e-28	24.2469	7.17489
KLF9	0.333383	0.261898	889168	0.585937	4.04e-34	3.06e-32	21.8957	4.57399
HNRNPR	0.612125	0.261772	881415	0.580828	2.37e-17	7.62e-16	37.9868	22.0628
DBI	0.839221	0.261135	873171	0.575395	5.41e-13	1.24e-11	48.9346	33.0942
TFDP2	0.411136	0.26079	885224	0.583338	4.1e-26	2.23e-24	26.0103	9.14798
CTSD	0.610449	0.260406	876772	0.577769	1.06e-16	3.24e-15	36.2968	20.6278
SUZ12	0.378991	0.258731	889092	0.585887	7.57e-29	4.6e-27	25.2021	7.89238
TM9SF3	0.41253	0.258383	887452	0.584806	6.94e-26	3.71e-24	27.1124	10.1345
GRK2	0.413427	0.258214	890175	0.5866	3.93e-27	2.21e-25	27.2594	9.50673
BAZ1B	0.366303	0.257919	883560	0.582242	2.8e-28	1.67e-26	23.5121	6.99552
ESCO1	0.303546	0.257777	885144	0.583286	3.37e-36	2.8e-34	19.6914	3.04933
TOMM20	0.736622	0.257507	877288	0.578108	1.9e-14	4.89e-13	44.9669	30.1345
UBTF	0.406807	0.257336	882962	0.581847	1.02e-24	5.12e-23	26.3042	9.95516
NUTM2B-AS1	0.256646	0.256646	894788	0.58964	5.86e-50	7.25e-48	17.928	0
WSB1	0.487761	0.256137	879294	0.57943	4.77e-20	1.84e-18	30.6392	14.7085
UBE2S	0.317345	0.255901	889182	0.585946	2.28e-35	1.83e-33	21.3079	3.94619
DNAJA2	0.404815	0.255745	882611	0.581616	1.15e-24	5.74e-23	26.1572	9.95516
GSTP1	0.839232	0.255144	868513	0.572326	4.32e-12	9.2e-11	48.5672	33.2735
LPGAT1	0.317595	0.255085	883042	0.5819	5.31e-33	3.81e-31	20.4996	4.12556
PURA	0.430666	0.255041	882518	0.581555	2.55e-23	1.2e-21	27.7002	11.3004
ARFGEF1	0.313654	0.254825	890771	0.586993	3.4e-36	2.82e-34	21.3813	3.8565
CCT6A	0.463587	0.254258	885876	0.583768	1.69e-22	7.57e-21	30.6392	13.4529
PPIG	0.661178	0.253639	870874	0.573882	4.08e-14	1.02e-12	39.4563	25.6502
PSMD8	0.596964	0.2533	881376	0.580802	3.02e-17	9.59e-16	38.5746	21.9731
DYNC1H1	0.474744	0.253203	883422	0.58215	8.31e-22	3.54e-20	30.3453	13.4529
KAT6B	0.33139	0.252934	884170	0.582643	1.95e-32	1.37e-30	21.2344	4.4843
ZNF148	0.383202	0.252411	888095	0.58523	6.86e-28	4.01e-26	25.6429	8.34081
SLC4A7	0.386216	0.252317	880901	0.580489	4.78e-26	2.57e-24	24.3204	7.98206
RHOA	0.96939	0.252314	871716	0.574436	8.07e-12	1.68e-10	56.2821	41.2556
RPAP2	0.326098	0.251892	878870	0.579151	3.51e-30	2.27e-28	20.6466	4.84305
TRIP12	0.358332	0.251514	888648	0.585594	2.26e-30	1.47e-28	24.0265	6.54709
PGP	0.33069	0.251453	880919	0.580501	5.23e-30	3.34e-28	21.3813	5.38117
DOCK2	0.374029	0.250775	881917	0.581159	1.33e-26	7.4e-25	24.1734	7.89238
CDC42EP3	0.39583	0.250508	880288	0.580085	1.45e-24	7.23e-23	25.4225	9.14798
USP16	0.482225	0.250359	878438	0.578866	1.02e-19	3.89e-18	30.7127	14.8879
SPAG9	0.318557	0.250356	885168	0.583301	1.17e-33	8.65e-32	20.9405	4.03587
ADRB2	0.330816	0.249486	885011	0.583198	6.15e-32	4.24e-30	21.8222	4.84305
DDX21	0.476559	0.249424	881368	0.580797	6.13e-21	2.47e-19	30.4188	14.0807
LGALS1	0.775268	0.249184	858338	0.56562	1.87e-11	3.8e-10	39.5298	25.4709
NOL7	0.507811	0.249033	882021	0.581227	1.5e-19	5.66e-18	33.4313	16.6816
IRF2	0.434364	0.248676	880589	0.580284	2.17e-22	9.64e-21	27.9941	11.6592
VPS26A	0.369056	0.24802	883980	0.582518	3.41e-27	1.92e-25	24.5408	7.89238
SLK	0.308226	0.24788	882210	0.581352	3.6e-33	2.6e-31	20.2057	3.8565
CFAP97	0.368101	0.247733	879586	0.579623	9.24e-26	4.88e-24	23.8795	8.07175
AAK1	1.08909	0.246771	874149	0.57604	8e-12	1.67e-10	60.6172	48.1614
LMO4	0.35559	0.246632	880659	0.58033	9.08e-28	5.26e-26	22.9243	6.54709
ARCN1	0.295815	0.246566	884772	0.58304	1.65e-35	1.34e-33	19.9118	3.2287
MIDN	0.37601	0.246053	881290	0.580745	2.39e-26	1.32e-24	24.3204	7.713
PNRC2	0.560267	0.245842	878414	0.57885	2.46e-17	7.89e-16	35.9295	19.8206
TIPARP	0.267466	0.245542	880460	0.580199	3.07e-39	2.92e-37	17.4137	1.34529
DOCK10	0.374836	0.244851	881468	0.580863	5.45e-26	2.93e-24	24.6143	8.16143
GLIPR1	0.488793	0.244645	876411	0.57753	4.16e-19	1.52e-17	30.7862	14.7982
PRKACB	0.475824	0.244418	875066	0.576644	4.54e-19	1.65e-17	29.978	14.3498
TUBB4B	0.359404	0.244407	876234	0.577414	3.81e-25	1.97e-23	23.0713	7.713
VPS36	0.381827	0.243747	883950	0.582498	2.27e-26	1.25e-24	25.349	8.43049
MYL12B	1.48531	0.243739	862698	0.568494	2.69e-09	4.48e-08	75.9001	63.9462
MAP4	0.309824	0.243193	876883	0.577841	1.96e-30	1.28e-28	19.9118	4.30493
CREBRF	0.425971	0.243177	878747	0.57907	3.82e-22	1.66e-20	27.4063	11.3004
IER5	0.27017	0.243129	876776	0.577771	1.65e-36	1.41e-34	17.3402	1.79372
ZNF644	0.333516	0.243121	877337	0.578141	7.29e-28	4.25e-26	21.5283	5.91928
GPBP1	0.700888	0.242739	875099	0.576666	2.38e-14	6.07e-13	43.6444	27.5336
HELZ	0.392752	0.242684	880238	0.580052	2.43e-24	1.2e-22	25.6429	9.32735
PHF20L1	0.400166	0.242417	879128	0.57932	8.26e-24	3.97e-22	25.7164	9.50673
WNK1	0.482002	0.242113	877831	0.578466	8.16e-20	3.12e-18	30.4923	14.0807
SMC1A	0.333772	0.241977	876870	0.577833	8.82e-28	5.12e-26	21.4548	5.8296
APLP2	0.342204	0.241657	882205	0.581348	4.29e-29	2.66e-27	22.5569	6.00897
KPNA4	0.330652	0.241542	883042	0.5819	7.54e-30	4.77e-28	22.3365	5.73991
CANX	0.486374	0.241523	878799	0.579104	1.28e-19	4.82e-18	31.374	14.8879
ADGRE5	0.660416	0.241437	869121	0.572726	8.45e-14	2.05e-12	39.5298	24.843
SLFN12L	0.308395	0.2414	876342	0.577485	3.01e-30	1.95e-28	19.8384	4.30493
RALBP1	0.466122	0.241318	874793	0.576464	4.43e-19	1.61e-17	29.7575	14.2601
ARID4A	0.402301	0.240828	874049	0.575974	9.19e-22	3.9e-20	25.496	10.3139
MIS18BP1	0.332557	0.240745	876312	0.577465	6.55e-28	3.83e-26	21.2344	5.56054
AOAH	0.391448	0.240553	874346	0.576169	6.44e-23	2.96e-21	24.5408	8.96861
IVNS1ABP	0.386777	0.240046	876202	0.577393	9.88e-24	4.73e-22	24.5408	8.69955
PARP4	0.286595	0.239943	878247	0.57874	7.6e-34	5.66e-32	18.7362	2.95964
GSPT1	0.410126	0.239905	878927	0.579188	3.31e-22	1.45e-20	27.3328	11.3901
NBN	0.307663	0.239699	878420	0.578854	1.23e-30	8.14e-29	20.2792	4.4843
AC044849.1	0.271473	0.239149	873436	0.57557	1.88e-34	1.44e-32	17.1932	2.06278
STAT3	0.55016	0.238744	873576	0.575662	2.1e-16	6.31e-15	34.6069	19.4619
OXNAD1	0.41494	0.238566	865676	0.570456	1.21e-18	4.3e-17	25.2755	11.4798
IGF2R	0.368136	0.238518	876015	0.577269	1.12e-24	5.63e-23	23.5856	7.80269
BAZ1A	0.523732	0.238362	873366	0.575523	3.36e-17	1.06e-15	32.77	17.0404
RNF169	0.267836	0.238077	882251	0.581379	3.61e-38	3.28e-36	18.2219	1.88341
SETD2	0.304694	0.237922	877855	0.578482	1.93e-30	1.26e-28	20.2057	4.4843
CPNE3	0.35817	0.237916	877775	0.578429	2.52e-25	1.31e-23	23.6591	7.80269
ITGB2	1.2185	0.237851	858310	0.565603	4.33e-09	7.06e-08	61.7193	50.2242
DTHD1	0.284043	0.237792	866478	0.570985	4.18e-30	2.69e-28	16.9728	2.78027
HNRNPUL1	0.518112	0.237673	875887	0.577185	1.32e-17	4.33e-16	33.5783	17.4888
RRBP1	0.310507	0.237421	877357	0.578154	5.63e-30	3.58e-28	20.3527	4.57399
NUCB2	0.481029	0.23723	867662	0.571765	7.88e-17	2.43e-15	29.3902	15.426
DSTN	0.703711	0.237167	866971	0.57131	1.09e-12	2.43e-11	42.6892	27.8027
HIST1H1C	0.291717	0.236194	872769	0.57513	1.3e-30	8.63e-29	18.5893	3.49776
CCPG1	0.310718	0.235853	877132	0.578005	1.2e-29	7.54e-28	20.4262	4.75336
JOSD1	0.327853	0.23565	877778	0.578431	6.19e-28	3.63e-26	21.7487	5.8296
IDI1	0.474715	0.235511	873714	0.575753	1.28e-18	4.52e-17	30.1249	14.3498
HSPH1	0.303064	0.235487	878420	0.578854	1.46e-30	9.67e-29	20.3527	4.4843
SPTY2D1	0.284968	0.235393	874981	0.576588	3.32e-32	2.31e-30	18.5158	3.13901
RAB2A	0.494519	0.234857	871813	0.5745	4.42e-17	1.38e-15	31.8148	16.6816
SRPRA	0.38666	0.234568	876070	0.577305	3.73e-23	1.74e-21	24.9816	9.32735
ADSS	0.400409	0.234493	874604	0.57634	9.5e-22	4.02e-20	25.8633	10.4036
AKIRIN1	0.400705	0.234289	875790	0.577121	6.91e-22	2.96e-20	26.1572	10.7623
CTCF	0.373511	0.234041	874664	0.576379	2.54e-23	1.2e-21	24.1734	8.78924
ACTR3	0.875397	0.233939	864019	0.569364	7.96e-11	1.53e-09	51.5797	37.7578
ABCF1	0.401183	0.233774	873466	0.575589	2.02e-21	8.37e-20	25.7164	10.4036
HAVCR2	0.287119	0.233482	865538	0.570366	4.7e-29	2.89e-27	17.1932	3.04933
KMT2B	0.270289	0.233061	880774	0.580405	1.68e-36	1.43e-34	18.4423	2.24215
CHIC2	0.294867	0.232727	875164	0.576709	1.82e-30	1.19e-28	19.3975	3.94619
LNPEP	0.450931	0.232704	873299	0.57548	2.48e-19	9.16e-18	28.6554	13.0045
GPR171	0.374822	0.2327	867217	0.571472	1.18e-20	4.68e-19	23.4386	9.59641
PPIL4	0.280162	0.231879	878419	0.578854	1.87e-33	1.36e-31	18.9566	3.13901
CIR1	0.455985	0.231798	868547	0.572348	9.99e-18	3.31e-16	28.435	13.9013
USP15	0.578855	0.231754	873098	0.575347	9.88e-16	2.8e-14	36.5173	20.6278
GABARAPL1	0.328694	0.231632	871024	0.57398	1.74e-25	9.16e-24	21.014	6.00897
PA2G4	0.733001	0.231464	865558	0.570379	5.46e-12	1.15e-10	44.8935	30.4933
KLF3	0.514528	0.231145	865372	0.570256	2.6e-15	7.07e-14	31.374	17.4888
WAPL	0.349664	0.231041	875768	0.577107	6.54e-25	3.35e-23	23.2182	7.62332
TAF10	0.450833	0.23082	871140	0.574057	4.39e-18	1.49e-16	29.2432	14.5291
CDC42	1.25302	0.23057	858990	0.56605	5.33e-09	8.59e-08	66.5687	54.6188
GSAP	0.316267	0.230456	864436	0.569639	8.2e-25	4.16e-23	19.1036	5.11211
2021-03-07	0.390281	0.230256	869867	0.573218	2e-20	7.89e-19	25.1286	10.4933
XAF1	0.34308	0.230173	864344	0.569578	2.78e-22	1.22e-20	20.867	6.99552
ORMDL1	0.630891	0.229921	869530	0.572996	7e-14	1.71e-12	39.6767	24.7534
ARHGAP18	0.256888	0.229849	868945	0.57261	7.51e-34	5.61e-32	16.2381	1.70404
KMT2C	0.357803	0.229576	871886	0.574549	2.95e-23	1.39e-21	23.0713	8.07175
PARP1	0.467972	0.229208	869918	0.573252	1.72e-17	5.6e-16	29.6841	14.9776
C11orf58	0.86784	0.229196	861677	0.567821	2.27e-10	4.2e-09	51.6532	38.6547
RPS6KA3	0.373449	0.228707	875302	0.5768	4.53e-23	2.1e-21	24.8347	9.0583
YME1L1	0.373697	0.228532	870161	0.573412	2.11e-21	8.75e-20	24.1734	9.41704
ERICH1	0.426354	0.228256	868590	0.572377	1.82e-18	6.35e-17	27.1859	12.7354
EIF5B	0.632984	0.228227	858961	0.566031	7.99e-12	1.67e-10	37.6929	25.0224
DYNLL1	0.698823	0.227968	860938	0.567334	1.44e-11	2.94e-10	41.6605	27.8027
UBE2B	0.576436	0.227813	868757	0.572487	2.18e-14	5.57e-13	37.0316	22.1525
N4BP1	0.297516	0.227771	874170	0.576054	6.62e-29	4.04e-27	19.9118	4.57399
KMT2E	0.858463	0.227249	864481	0.569669	5.21e-11	1.02e-09	50.2572	37.2197
PPM1G	0.490002	0.227155	867389	0.571585	6.13e-16	1.77e-14	31.227	17.13
PTGDS	0.295437	0.226946	817794	0.538904	7e-14	1.71e-12	10.5805	2.86996
GTF2I	0.407014	0.226039	870118	0.573383	7.09e-20	2.72e-18	26.0838	11.1211
YWHAE	0.377116	0.225928	874488	0.576263	3.33e-22	1.45e-20	25.349	9.77578
MRFAP1	0.510362	0.225509	865782	0.570526	5.36e-15	1.44e-13	32.6965	18.296
GOPC	0.29817	0.225435	871359	0.574201	1.86e-27	1.07e-25	19.7649	4.93274
CDK12	0.33508	0.225137	872468	0.574932	1.59e-24	7.93e-23	22.1896	7.17489
H1FX	0.665385	0.224764	850758	0.560626	3.82e-10	6.9e-09	37.3255	26.0987
APPL1	0.329143	0.224578	865292	0.570203	8.35e-23	3.8e-21	20.7935	6.81614
SRSF4	0.476446	0.224395	867890	0.571915	2.34e-16	7.01e-15	30.7862	16.2332
RNMT	0.431187	0.224043	869721	0.573122	1.23e-18	4.37e-17	27.6267	12.8251
CALR	0.907259	0.223873	856659	0.564514	1.44e-09	2.46e-08	50.9184	38.296
SAMHD1	0.717799	0.223769	863191	0.568819	1.06e-11	2.18e-10	43.4974	29.6861
IPCEF1	0.339788	0.223619	868535	0.57234	5.75e-23	2.65e-21	21.9691	7.44395
MTSS1	0.32728	0.223486	867849	0.571888	3.29e-24	1.61e-22	20.7935	6.18834
MATK	0.578034	0.223413	864440	0.569642	4.07e-14	1.01e-12	34.8273	19.2825
CD226	0.360029	0.223257	865440	0.570301	4.23e-21	1.73e-19	22.4835	8.25112
PCMTD1	0.340023	0.223199	872435	0.57491	6.3e-24	3.04e-22	22.7039	7.62332
GGNBP2	0.533963	0.22315	864702	0.569815	2.24e-14	5.72e-13	33.5048	19.5516
ZNF331	0.292956	0.223136	862855	0.568597	1.4e-25	7.38e-24	18.0749	4.39462
ACIN1	0.367286	0.222995	872173	0.574738	1.77e-22	7.91e-21	24.0265	8.78924
ACBD3	0.269276	0.222753	872030	0.574643	2.09e-31	1.41e-29	18.0015	3.04933
ADAM10	0.350782	0.222611	870426	0.573586	1.42e-22	6.4e-21	23.1447	8.25112
IRF1	1.04563	0.22214	850317	0.560335	3.39e-08	4.99e-07	55.5474	44.2152
SPCS2	0.812033	0.221366	859905	0.566653	2.34e-10	4.34e-09	48.7142	35.6951
EML4	0.495425	0.221167	864567	0.569726	2.04e-15	5.61e-14	30.7127	16.5919
ZNF106	0.327597	0.220935	867008	0.571334	3.08e-23	1.45e-21	21.1609	6.81614
ATP2B1-AS1	0.220655	0.220655	867470	0.571639	1.68e-39	1.61e-37	14.3277	0
NFIL3	0.234014	0.220241	864075	0.569401	1.04e-34	8.11e-33	14.7686	0.896861
CARD16	0.553414	0.219612	860205	0.566851	4.82e-13	1.11e-11	34.1661	20.7175
EIF4G2	0.806704	0.219459	858102	0.565465	4.06e-10	7.29e-09	48.3468	34.5291
RNF168	0.314654	0.219442	866358	0.570906	9.33e-24	4.47e-22	20.4996	6.27803
CXCR6	0.226521	0.219308	846898	0.558082	4.59e-30	2.94e-28	12.05	0.44843
SEMA4D	0.486613	0.218167	868336	0.572209	2.38e-16	7.09e-15	31.374	16.1435
MCTP2	0.270918	0.217876	864096	0.569415	5.7e-28	3.35e-26	17.2667	3.31839
PSMB8	0.849352	0.217536	858361	0.565636	6.11e-10	1.08e-08	50.1102	37.2197
H3F3B	2.37707	0.217456	856083	0.564135	3.78e-08	5.52e-07	93.3137	88.1614
SERTAD1	0.242006	0.217369	867858	0.571894	6.02e-34	4.52e-32	15.9442	1.52466
MNAT1	0.281195	0.217333	870054	0.573342	2.7e-28	1.61e-26	18.9566	4.12556
USP8	0.37964	0.217317	864751	0.569847	4.24e-19	1.54e-17	24.3938	10.3139
OFD1	0.488476	0.21729	865321	0.570222	1.58e-15	4.37e-14	31.0801	16.5919
PLEKHF1	0.397732	0.217154	868483	0.572306	1.72e-19	6.44e-18	25.9368	10.852
SLAMF6	0.339597	0.21696	866998	0.571327	2.78e-22	1.22e-20	22.0426	7.53363
MIA2	0.347007	0.216761	870611	0.573708	7.37e-23	3.36e-21	22.9978	7.98206
SRP72	0.400136	0.216725	863134	0.568782	1.61e-17	5.27e-16	25.7164	12.0179
CEBPZ	0.3825	0.216597	862276	0.568216	2.74e-18	9.45e-17	24.2469	10.4933
USP28	0.29591	0.215742	867043	0.571357	4.89e-26	2.63e-24	19.324	4.75336
PIK3IP1	0.839586	0.215286	855201	0.563554	1.35e-09	2.31e-08	47.8325	35.6054
RBM17	0.436713	0.214788	862848	0.568592	4.76e-16	1.39e-14	28.2145	14.3498
SELENOK	0.62826	0.21474	859537	0.566411	1.03e-11	2.14e-10	39.3093	25.5605
MUC20-OT1	0.214727	0.214727	869142	0.572741	3.94e-40	3.89e-38	14.5481	0
JMJD1C	0.374185	0.214346	866090	0.570729	1.04e-19	3.95e-18	24.3938	9.86547
PDCD7	0.415464	0.213924	867737	0.571814	3.95e-18	1.34e-16	27.4798	12.6457
CEP78	0.439797	0.213895	856662	0.564516	3.21e-15	8.68e-14	26.1572	13.0045
2021-09-02	0.41932	0.213799	864592	0.569742	2.49e-17	7.98e-16	26.9655	12.7354
AKR1C3	0.318121	0.213781	855753	0.563917	3.72e-21	1.53e-19	18.6627	5.65022
NKTR	0.688701	0.213475	859840	0.566611	2.33e-11	4.68e-10	41.2932	28.1614
BRD4	0.403363	0.213105	866650	0.571098	2.16e-18	7.5e-17	26.4511	11.8386
GPRIN3	0.300591	0.21262	864274	0.569532	3.95e-24	1.94e-22	19.5445	5.47085
GFOD1	0.275754	0.212607	860555	0.567082	7.74e-26	4.12e-24	17.2667	3.76682
PSMA3	0.411022	0.212336	868473	0.572299	3.33e-18	1.14e-16	27.7737	12.8251
PPP4R3A	0.392506	0.212321	868542	0.572345	2.17e-19	8.04e-18	26.0103	11.1211
N4BP2L2	1.1718	0.211909	852726	0.561922	3.84e-08	5.61e-07	65.0992	52.1973
GBP5	0.381935	0.211599	865368	0.570253	2.28e-19	8.46e-18	24.5408	9.95516
SAMSN1	0.376463	0.21143	859774	0.566567	1e-17	3.31e-16	23.7325	10.4036
ARHGAP9	0.485685	0.211233	857114	0.564814	1.29e-13	3.09e-12	29.978	16.9507
ZFC3H1	0.307793	0.211224	866439	0.570959	4.04e-24	1.97e-22	20.3527	5.91928
TLK1	0.3569	0.210819	862831	0.568582	3.27e-19	1.2e-17	23.2917	9.59641
GNG5	0.659434	0.210403	858150	0.565497	3.93e-11	7.75e-10	40.7788	27.4439
PPP4R3B	0.339962	0.21036	864433	0.569637	7.45e-21	2.98e-19	22.263	8.25112
LMAN1	0.318773	0.210003	862865	0.568604	1.16e-21	4.9e-20	20.867	7.0852
MPHOSPH10	0.316836	0.209924	861494	0.5677	4.33e-21	1.76e-19	20.7935	7.26457
ABI3	0.410433	0.209635	860568	0.56709	1.08e-16	3.3e-15	25.9368	11.9283
TOP2B	0.375112	0.209428	864894	0.569941	6.76e-19	2.43e-17	24.8347	10.4933
TXK	0.531281	0.209123	846892	0.558078	5.63e-11	1.1e-09	29.9045	18.9238
DNMT1	0.433331	0.208739	861310	0.567579	9.18e-16	2.61e-14	27.8472	14.1704
SMAP1	0.374249	0.207807	864603	0.569749	8.41e-19	3e-17	24.8347	10.4933
USP47	0.326648	0.206732	863709	0.56916	1.96e-21	8.13e-20	21.4548	7.44395
FAM204A	0.396166	0.206589	860470	0.567026	1.22e-16	3.72e-15	25.8633	12.1076
CWC22	0.251745	0.206451	860274	0.566897	2.32e-27	1.32e-25	16.385	3.04933
SP140	0.301986	0.206409	866888	0.571255	4.97e-24	2.42e-22	20.5731	6.09865
MTRNR2L8	0.270585	0.206246	853585	0.562489	6.59e-23	3.02e-21	16.6789	4.12556
RSBN1	0.395312	0.206235	860850	0.567276	1.25e-16	3.79e-15	26.0103	12.3767
COQ10B	0.336722	0.205979	864558	0.569719	1.07e-20	4.25e-19	22.4835	8.43049
RTF1	0.578404	0.205682	855262	0.563594	1.97e-11	3.99e-10	36.0764	23.139
CWF19L2	0.39188	0.205583	858454	0.565697	2.19e-16	6.56e-15	25.0551	11.8386
RAD21	0.505564	0.205563	858316	0.565607	3.42e-13	7.94e-12	32.1822	18.8341
KIF13B	0.239443	0.205163	863478	0.569008	1.6e-30	1.06e-28	16.0176	2.15247
KIAA2026	0.369677	0.205107	861254	0.567543	3.58e-18	1.22e-16	23.953	10.2242
SENP7	0.265658	0.20485	863667	0.569132	1.06e-26	5.88e-25	17.781	3.8565
NCBP2-AS2	0.204465	0.204465	865240	0.570169	1.15e-38	1.07e-36	14.0338	0
FOSL2	0.290221	0.204465	864588	0.569739	9.4e-25	4.75e-23	19.324	5.02242
PLCL2	0.279777	0.20425	862400	0.568298	1.99e-24	9.83e-23	18.6627	4.93274
ANKRD28	0.246247	0.203859	853435	0.56239	1.32e-25	6.93e-24	15.2094	2.78027
TES	0.50832	0.203185	857890	0.565325	5.76e-13	1.32e-11	32.6231	19.1928
PRRC2B	0.348815	0.202958	858662	0.565834	2.2e-18	7.65e-17	22.41	9.14798
MAF	0.314084	0.202668	852415	0.561718	4.5e-19	1.64e-17	19.0301	6.63677
SH3BGRL	0.68322	0.202656	851826	0.56133	1.06e-09	1.83e-08	41.9544	29.6861
WDR82	0.427789	0.202573	860402	0.566981	1.71e-15	4.74e-14	27.9941	14.0807
ZNF217	0.245055	0.2023	862976	0.568677	6.16e-29	3.77e-27	16.532	2.69058
REST	0.413074	0.202256	861718	0.567848	2.39e-16	7.12e-15	27.1124	13.0942
RNF7	0.533304	0.202146	855599	0.563816	6.98e-12	1.46e-10	34.46	21.5247
PDE4D	0.245498	0.201941	857520	0.565082	3.09e-27	1.75e-25	15.7237	2.6009
BBX	0.456936	0.201908	857216	0.564881	4.57e-14	1.13e-12	28.9493	15.7848
ZBTB7A	0.424067	0.20161	860018	0.566728	1.66e-15	4.59e-14	27.7002	13.9013
MYOM2	0.212773	0.201392	841006	0.554199	1.55e-27	8.89e-26	11.3887	0.538117
CSNK1D	0.365742	0.201145	859751	0.566552	7.72e-18	2.57e-16	23.7325	10.0448
CLTA	0.504249	0.200623	856376	0.564328	1.36e-12	3.01e-11	32.8435	19.1031
GLUL	0.315833	0.200563	855576	0.563801	3.09e-19	1.14e-17	20.2057	7.26457
RECQL	0.327972	0.200426	861193	0.567502	3.66e-20	1.42e-18	21.6752	7.89238
RAC2	1.28056	0.200405	847852	0.55871	2.43e-07	3.22e-06	67.4504	58.296
TAF15	0.364678	0.200227	857117	0.564816	6.08e-17	1.88e-15	23.5856	10.4036
TFAM	0.289015	0.199061	859589	0.566445	4.57e-22	1.98e-20	19.2506	6.00897
ZFX	0.261114	0.198999	859950	0.566683	3.55e-25	1.84e-23	17.4137	4.03587
UBR2	0.27725	0.198958	859407	0.566325	2.24e-23	1.06e-21	18.3688	4.93274
RB1CC1	0.32624	0.198948	855247	0.563584	2.31e-18	8.02e-17	20.9405	8.07175
WAC	0.455329	0.198515	857891	0.565326	5.41e-14	1.33e-12	29.7575	16.1435
RNPEPL1	0.358327	0.198244	861948	0.568	1.85e-18	6.45e-17	24.0265	9.95516
ZNF830	0.286789	0.198194	859956	0.566687	1.33e-22	6.01e-21	19.1036	5.56054
CTDSPL2	0.254257	0.196785	860902	0.56731	4.42e-26	2.39e-24	17.2667	3.67713
SP140L	0.299161	0.196777	856741	0.564568	2.71e-20	1.06e-18	19.6179	6.72646
APOL6	0.442544	0.196376	859703	0.56652	6.1e-15	1.62e-13	28.9493	14.6188
PPP1R2	0.715468	0.196183	850146	0.560222	3.08e-09	5.11e-08	42.9831	31.3901
IDS	0.528333	0.196069	854084	0.562818	7.98e-12	1.66e-10	33.5783	20.2691
C9orf78	0.739324	0.196068	848294	0.559002	8.92e-09	1.41e-07	44.1587	32.9148
MFAP1	0.240461	0.195877	860254	0.566883	1.93e-27	1.11e-25	16.385	2.95964
TMX4	0.396002	0.195341	855329	0.563638	2.49e-15	6.78e-14	25.2755	12.1076
BTN3A1	0.383511	0.195258	861104	0.567443	2.71e-17	8.65e-16	25.349	11.1211
CNTRL	0.346257	0.195219	857051	0.564773	1.99e-17	6.41e-16	22.8508	9.77578
ZNF652	0.317327	0.195116	854157	0.562866	2.11e-18	7.34e-17	20.3527	7.80269
HLA-DRA	0.194963	0.194963	843498	0.555841	1.2e-30	7.99e-29	11.1683	0
TYROBP	0.867798	0.194952	826632	0.544727	4.17e-06	4.65e-05	37.8398	26.278
CHD4	0.361327	0.194845	852291	0.561636	1.26e-15	3.54e-14	22.9978	10.583
CHD6	0.293104	0.194837	858262	0.56557	5.63e-21	2.27e-19	19.6914	6.4574
CD55	0.362338	0.194789	850683	0.560576	3.01e-15	8.16e-14	22.7039	10.583
C1orf21	0.406437	0.194393	851440	0.561075	2.92e-14	7.41e-13	25.1286	12.1973
SPEN	0.26931	0.194284	855673	0.563865	9.14e-23	4.15e-21	17.4871	4.57399
MESD	0.400832	0.19418	857815	0.565276	1.68e-15	4.65e-14	26.3777	12.9148
EEA1	0.247671	0.193852	849100	0.559533	1.62e-22	7.27e-21	15.4298	3.58744
OTULIN	0.24761	0.193826	859554	0.566422	3.13e-26	1.71e-24	16.7524	3.40807
DGKZ	0.583943	0.193739	848762	0.55931	4.86e-10	8.67e-09	36.0764	24.2152
RABGAP1L	0.321884	0.193598	858225	0.565546	4.6e-19	1.67e-17	21.5283	8.16143
TERF1	0.382627	0.193494	854222	0.562908	3.38e-15	9.12e-14	24.7612	12.0179
QKI	0.261715	0.193391	857670	0.565181	2.87e-24	1.41e-22	17.2667	4.03587
MIA3	0.311171	0.193256	857960	0.565371	9.03e-20	3.43e-18	20.7201	7.35426
PTGES3	0.865669	0.193188	844162	0.556279	1.58e-07	2.14e-06	51.2123	40.8072
SUGT1	0.335648	0.193137	858949	0.566023	1.76e-18	6.18e-17	22.4835	9.0583
SEC14L1	0.250687	0.192946	857114	0.564814	8.01e-25	4.07e-23	16.7524	3.67713
TMEM238	0.196554	0.192376	857035	0.564762	1.86e-34	1.42e-32	13.2256	0.269058
PREX1	0.3165	0.192255	854721	0.563237	1.33e-18	4.69e-17	20.4996	7.62332
BIRC6	0.378774	0.19224	855296	0.563616	1.33e-15	3.72e-14	24.6877	11.7489
PAXBP1	0.231019	0.192088	859676	0.566503	1.15e-28	6.96e-27	15.7237	2.33184
SNRPB	0.753445	0.192014	847410	0.558419	1.7e-08	2.59e-07	46.1425	33.4529
C1GALT1	0.275887	0.191988	855151	0.563521	1.85e-21	7.7e-20	18.1484	5.38117
HIPK1	0.285906	0.191398	858563	0.565769	8.23e-22	3.51e-20	19.1771	5.8296
ZNF800	0.310629	0.19107	861600	0.56777	8.95e-21	3.57e-19	21.3079	7.35426
FAM133B	0.595671	0.191033	847156	0.558252	9.49e-10	1.65e-08	36.0764	24.0359
SRPK2	0.439996	0.191012	852177	0.561561	4.83e-13	1.11e-11	28.2145	15.3363
RAB21	0.309322	0.190983	859326	0.566272	4.62e-20	1.79e-18	21.014	7.44395
CD84	0.339529	0.190942	849784	0.559984	6.18e-16	1.79e-14	21.2344	9.32735
ZC3H6	0.271965	0.190812	851605	0.561184	1.65e-20	6.5e-19	17.5606	5.29148
RPL7L1	0.390706	0.190742	854661	0.563198	7.82e-15	2.07e-13	25.7164	12.8251
ITPR2	0.246279	0.190284	852868	0.562016	5.62e-24	2.72e-22	15.8707	3.40807
SEC62	0.801087	0.190036	847023	0.558164	3.11e-08	4.6e-07	48.4203	35.6951
THAP12	0.31218	0.18988	857876	0.565316	3.93e-19	1.43e-17	21.3079	7.98206
GATAD2A	0.311405	0.189868	856030	0.5641	7.2e-19	2.57e-17	20.7935	7.713
FUBP1	0.362546	0.189609	854518	0.563103	6.72e-16	1.93e-14	23.806	10.9417
SENP6	0.336916	0.189445	856213	0.56422	1.67e-17	5.44e-16	22.41	9.32735
SPTAN1	0.374111	0.189343	855977	0.564065	6.32e-16	1.82e-14	24.6143	11.3901
REEP5	0.445421	0.18912	856230	0.564232	1.18e-13	2.82e-12	29.6841	15.7848
UBE3A	0.301194	0.188585	856003	0.564082	2.89e-19	1.07e-17	20.3527	7.35426
CRCP	0.224578	0.188537	859077	0.566108	3.02e-28	1.79e-26	15.7237	2.42152
TUT7	0.273642	0.188463	859368	0.5663	1.58e-22	7.1e-21	18.9566	5.47085
RBPJ	0.332686	0.188443	850075	0.560176	3.02e-16	8.93e-15	21.0874	8.87892
ZNF638	0.35238	0.188362	851895	0.561375	1.99e-15	5.48e-14	23.1447	10.6726
AC243960.1	0.297609	0.188315	851831	0.561333	3.25e-18	1.11e-16	19.6179	7.26457
RBBP6	0.364126	0.187739	849738	0.559953	9.68e-15	2.53e-13	23.0713	10.9417
CAPRIN1	0.269959	0.187658	853978	0.562748	4.33e-21	1.76e-19	18.0015	5.38117
MYL6	1.90385	0.187643	825484	0.543971	0.0001555	0.00133955	85.158	77.0404
KIAA1109	0.279838	0.187498	857659	0.565173	5.47e-22	2.36e-20	18.7362	5.47085
PCNX1	0.288245	0.18729	851707	0.561251	3.57e-19	1.31e-17	18.6627	6.36771
GLRX	0.560243	0.187285	848178	0.558926	3.68e-10	6.66e-09	35.1212	22.6906
SRP14	1.66477	0.187251	842129	0.554939	2.18e-06	2.53e-05	81.4107	73.6323
XBP1	0.710896	0.187157	841472	0.554507	5.91e-08	8.44e-07	41.5136	30.2242
ZNF33A	0.256883	0.186791	852486	0.561764	6.83e-22	2.93e-20	16.8993	4.57399
MGST3	0.438826	0.186122	850996	0.560782	1.81e-12	3.97e-11	28.9493	16.1435
OGFRL1	0.210208	0.186097	851745	0.561276	4.09e-28	2.42e-26	13.8134	1.52466
USP7	0.283633	0.186087	854398	0.563024	5.79e-20	2.23e-18	19.1036	6.27803
UBN1	0.31446	0.186083	853400	0.562367	7.8e-18	2.59e-16	20.7935	7.98206
WAC-AS1	0.186076	0.186076	850188	0.56025	4.34e-33	3.12e-31	12.05	0
ADD1	0.430606	0.185848	849456	0.559767	1.63e-12	3.59e-11	27.6267	15.2466
ZNF721	0.293138	0.185222	855097	0.563485	1.9e-19	7.09e-18	19.8384	6.90583
CREBZF	0.310175	0.185205	853056	0.56214	9.41e-18	3.12e-16	20.6466	8.07175
PUM3	0.233567	0.184837	853254	0.562271	5.49e-25	2.82e-23	15.5033	2.95964
SLF1	0.217254	0.184125	847252	0.558316	6.8e-25	3.48e-23	13.8134	2.15247
STAU1	0.305603	0.183842	852539	0.561799	7.13e-18	2.38e-16	20.2792	7.80269
INTS6	0.340961	0.183751	850969	0.560765	6.42e-16	1.85e-14	21.9691	9.59641
SHOC2	0.287823	0.183597	854242	0.562922	1.93e-19	7.2e-18	19.471	6.72646
PDCD10	0.398362	0.183496	851986	0.561435	1.17e-13	2.81e-12	26.5246	13.9013
KIDINS220	0.302904	0.183274	847252	0.558316	1.09e-16	3.32e-15	19.2506	7.53363
RASSF1	0.372522	0.183243	850517	0.560467	1.64e-14	4.24e-13	24.0999	11.3901
PSIP1	0.665176	0.183009	840956	0.554167	5.08e-08	7.32e-07	39.6767	29.5067
ACAP2	0.340434	0.182558	849998	0.560125	1.9e-15	5.23e-14	22.1896	9.86547
FAM177A1	0.353056	0.182415	849546	0.559827	1.1e-14	2.87e-13	23.1447	10.852
PPP2R2A	0.302365	0.182393	852806	0.561975	6.85e-18	2.29e-16	20.4262	7.80269
CITED2	0.423334	0.181908	837154	0.551661	4.52e-10	8.08e-09	25.4225	15.3363
CDYL	0.215186	0.181606	850569	0.560501	3.82e-26	2.08e-24	14.2542	2.06278
DNAJC3	0.336763	0.181493	852554	0.561809	2.51e-16	7.46e-15	22.263	9.50673
MOB1A	0.49234	0.181452	847661	0.558585	6.39e-11	1.24e-09	31.374	18.9238
USP3	0.329176	0.181449	849478	0.559782	1.09e-15	3.07e-14	21.5283	9.41704
SLAIN2	0.231027	0.181385	850989	0.560778	1.48e-23	7e-22	15.5033	3.31839
GON4L	0.331132	0.181331	852063	0.561486	4.38e-16	1.28e-14	22.263	9.77578
MAN1A2	0.265617	0.181051	854450	0.563059	5.24e-21	2.13e-19	18.2954	5.47085
ATM	0.846315	0.181046	838857	0.552783	6.42e-07	8.05e-06	48.7142	38.7444
FRYL	0.327663	0.180918	849518	0.559809	8.62e-16	2.46e-14	21.3813	9.32735
VPS37B	0.299489	0.180804	848240	0.558966	3.81e-17	1.19e-15	19.2506	7.26457
SP110	0.534719	0.180738	845448	0.557127	7.4e-10	1.3e-08	33.6517	21.9731
SRP54	0.281181	0.18063	852108	0.561515	5.86e-19	2.11e-17	19.1036	6.54709
NSD1	0.416369	0.180576	849351	0.559699	9.61e-13	2.17e-11	26.9655	14.6188
LUZP1	0.229366	0.180532	851834	0.561334	2.73e-24	1.35e-22	15.4298	3.04933
MALT1	0.301026	0.18048	850294	0.56032	3.57e-17	1.12e-15	20.0588	7.89238
STIM2	0.337252	0.18025	851388	0.561041	2.72e-16	8.08e-15	21.7487	9.14798
RBMS1	0.426898	0.180155	847023	0.558164	6.91e-12	1.45e-10	27.5533	15.6054
EIF1AX	0.487696	0.180091	840988	0.554188	1.24e-09	2.13e-08	30.1249	19.6413
VPS28	0.669611	0.179847	845699	0.557292	1.24e-08	1.92e-07	41.9544	29.8655
ERBIN	0.370317	0.179776	850109	0.560198	3.07e-14	7.79e-13	24.3204	11.7489
UVRAG	0.217029	0.179668	853548	0.562464	1.63e-26	9.02e-25	14.9155	2.33184
EPRS	0.280403	0.179582	850434	0.560412	3.98e-18	1.35e-16	19.1036	6.99552
ATP2B1	0.304574	0.179289	848348	0.559037	1.27e-16	3.86e-15	19.8384	7.89238
ANP32A	0.44108	0.179065	848068	0.558853	1.27e-11	2.61e-10	29.2432	16.861
PKN2	0.24816	0.178987	849230	0.559619	5.39e-21	2.18e-19	16.4585	4.39462
ZFAND5	0.309962	0.178662	850160	0.560232	1.68e-16	5.08e-15	20.7935	8.60987
RPL30	3.70951	0.178616	827664	0.545407	9.89e-05	0.000883733	99.5591	95.7848
BCAS2	0.327278	0.178403	848933	0.559423	2.91e-15	7.91e-14	21.8222	9.86547
NCOA1	0.288639	0.178296	850732	0.560608	3.11e-18	1.06e-16	19.2506	6.81614
SERINC1	0.335357	0.178119	851212	0.560925	9.18e-16	2.61e-14	22.41	9.77578
ZCCHC17	0.339522	0.178069	845778	0.557344	4.35e-14	1.08e-12	22.0426	10.4036
PHACTR2	0.274537	0.178067	846535	0.557843	5.12e-18	1.73e-16	17.7076	6.00897
CHST11	0.254535	0.177881	851970	0.561424	4.05e-21	1.66e-19	17.3402	4.84305
HNRNPF	0.800241	0.177495	840154	0.553638	3.99e-07	5.14e-06	49.2285	37.3094
SCML4	0.315052	0.177429	845022	0.556846	6.78e-15	1.8e-13	20.4262	8.96861
MDM2	0.224853	0.177381	852422	0.561722	1.71e-24	8.49e-23	15.5033	3.04933
ASCC3	0.224375	0.177369	851524	0.561131	2.17e-24	1.07e-22	15.2829	2.95964
RABEP1	0.264436	0.177329	848404	0.559075	5.06e-19	1.83e-17	17.5606	5.65022
PSMA5	0.466891	0.177311	849002	0.559469	2.75e-11	5.47e-10	31.0801	18.6547
ZNF24	0.314937	0.177267	852708	0.561911	9.54e-17	2.93e-15	21.7487	9.0583
SUDS3	0.25556	0.177042	852066	0.561488	3.69e-21	1.51e-19	17.3402	4.84305
LUC7L3	0.809985	0.177023	839336	0.553099	4.35e-07	5.56e-06	47.759	36.5022
IFNAR1	0.271896	0.176915	847908	0.558747	3.67e-18	1.25e-16	18.0749	6.27803
SOS2	0.216556	0.176719	848760	0.559309	1.3e-24	6.51e-23	14.4012	2.42152
TACC1	0.355516	0.176516	848670	0.55925	2.89e-14	7.34e-13	23.3652	11.2108
LARP7	0.388414	0.176394	843906	0.556111	2.87e-12	6.2e-11	24.3938	13.0942
EIF3J	0.471245	0.176315	842997	0.555511	3.95e-10	7.11e-09	30.0514	18.9238
PLEKHO1	0.27225	0.176163	847396	0.55841	5.12e-18	1.73e-16	18.0015	6.27803
ARFGAP3	0.268801	0.176061	850150	0.560225	4.69e-19	1.7e-17	18.2219	6.00897
KMT2E-AS1	0.176012	0.176012	851860	0.561352	1.06e-33	7.82e-32	12.2704	0
HSPA4	0.232521	0.175956	850300	0.560324	6.36e-23	2.92e-21	15.6503	3.49776
ZC3H18	0.284673	0.175756	849548	0.559828	6.85e-18	2.29e-16	19.0301	6.90583
FAM49B	0.808977	0.175716	839276	0.553059	4.4e-07	5.63e-06	47.906	36.2332
GPR174	0.25597	0.17504	849394	0.559727	2.44e-20	9.56e-19	16.9728	4.84305
HTATSF1	0.283516	0.175035	847367	0.558391	6.42e-17	1.98e-15	19.0301	7.35426
BST2	0.625441	0.174842	837554	0.551924	1.07e-07	1.48e-06	38.2072	27.0852
UPF2	0.450203	0.174604	848024	0.558824	1.12e-11	2.31e-10	29.0963	16.5919
PTPN2	0.48467	0.174367	842612	0.555258	6.52e-10	1.15e-08	30.7127	19.3722
ORAI1	0.402269	0.173871	847544	0.558508	2.4e-12	5.21e-11	26.892	14.4395
CCDC174	0.291041	0.173848	846383	0.557743	2.34e-16	7e-15	19.2506	7.62332
RAC1	0.753313	0.173674	838528	0.552567	4.33e-07	5.55e-06	45.9956	35.0673
C12orf65	0.294031	0.173673	846174	0.557605	6.21e-16	1.79e-14	19.6179	8.07175
FAM208A	0.281483	0.173561	846304	0.55769	6.69e-17	2.07e-15	18.6627	6.99552
RAB27A	0.373801	0.173366	843635	0.555932	2.41e-12	5.23e-11	24.1734	12.6457
SEC61B	0.775784	0.173358	839566	0.553251	3.67e-07	4.76e-06	47.6855	35.3363
CALCOCO2	0.328125	0.17295	844720	0.556647	6.24e-14	1.53e-12	21.7487	10.2242
SF3B2	0.627557	0.172588	840610	0.553939	3.6e-08	5.27e-07	38.5746	27.0852
LBR	0.411908	0.172585	845182	0.556951	1.39e-11	2.85e-10	27.0389	15.426
USP33	0.286106	0.172421	850065	0.560169	7.19e-18	2.4e-16	19.324	6.99552
CCT5	0.357167	0.172417	846588	0.557878	2.45e-13	5.75e-12	23.8795	12.0179
ZFR	0.274747	0.172326	849569	0.559842	3.06e-18	1.05e-16	18.7362	6.54709
PLEKHA3	0.275175	0.17225	847879	0.558729	5.69e-18	1.91e-16	18.2954	6.36771
ZMYND8	0.282914	0.172194	847348	0.558379	3.79e-17	1.19e-15	18.8832	6.99552
MLEC	0.274894	0.172104	847595	0.558541	7.23e-18	2.41e-16	18.2954	6.36771
UCHL5	0.278127	0.172021	847802	0.558678	1.35e-17	4.42e-16	18.6627	6.63677
TENT5C	0.221351	0.17196	845924	0.55744	3.47e-22	1.51e-20	14.6951	3.13901
HMGN1	1.0671	0.171725	833599	0.549318	9.75e-06	0.000102939	60.3233	50.4933
KRIT1	0.234547	0.1716	845448	0.557127	2.52e-20	9.88e-19	15.5768	4.12556
ZNRD1	0.329423	0.171588	848309	0.559012	9.43e-15	2.48e-13	22.3365	10.3139
TANK	0.322198	0.171502	843394	0.555773	7.07e-14	1.73e-12	21.0874	9.86547
CNOT2	0.342361	0.171462	848701	0.55927	1.63e-14	4.23e-13	22.9243	10.852
FAM172A	0.25861	0.171232	849385	0.559721	2.97e-19	1.1e-17	17.781	5.65022
CRNKL1	0.213786	0.171164	847010	0.558156	1.85e-23	8.76e-22	14.4012	2.69058
DYNC1LI1	0.246116	0.17086	845394	0.557091	3.27e-19	1.2e-17	16.3115	4.84305
PPP4R2	0.292564	0.170719	847609	0.558551	2.07e-16	6.23e-15	19.7649	7.89238
CYTOR	0.460424	0.170516	841791	0.554717	2.05e-10	3.81e-09	28.3615	16.5919
SLU7	0.32326	0.17041	845447	0.557126	3.41e-14	8.6e-13	21.6752	10.1345
RPL22L1	0.387235	0.170334	844485	0.556492	6.91e-12	1.45e-10	25.7899	14.1704
SRPK1	0.237999	0.170302	846524	0.557836	4.31e-20	1.67e-18	16.0911	4.4843
CCDC88C	0.535924	0.170065	843042	0.555541	2.15e-09	3.6e-08	33.7252	21.8834
TSPAN5	0.219358	0.169881	846556	0.557857	2.09e-22	9.31e-21	14.7686	3.13901
SMNDC1	0.253785	0.169813	842776	0.555366	1.68e-17	5.46e-16	16.6789	5.56054
TARSL2	0.28233	0.169761	841657	0.554628	1.57e-15	4.36e-14	18.1484	7.0852
PHAX	0.286864	0.169525	847045	0.558179	1.08e-16	3.3e-15	19.1771	7.44395
AP3B1	0.249306	0.169379	844424	0.556452	1.51e-18	5.31e-17	16.4585	5.11211
CNOT4	0.345412	0.169283	846247	0.557653	8.19e-14	1.99e-12	22.8508	10.9417
ZFPM1	0.181592	0.16928	845642	0.557255	1.59e-28	9.6e-27	12.1969	0.717489
RTN4	0.548543	0.169197	839826	0.553422	1.55e-08	2.38e-07	35.1947	23.4978
GOSR1	0.251915	0.168846	845474	0.557143	2.75e-18	9.47e-17	17.0463	5.56054
PRKCQ	0.249668	0.168778	848078	0.55886	1.6e-19	6.01e-18	17.1198	5.11211
MBNL1	0.791582	0.168771	838195	0.552347	6.15e-07	7.75e-06	47.4651	36.5022
VIM	1.47845	0.16864	827721	0.545445	6.76e-05	0.000623784	65.9074	63.4081
MEX3C	0.217741	0.168317	845600	0.557227	3.43e-22	1.49e-20	14.6216	3.04933
LARS	0.283964	0.167982	844738	0.556659	6.01e-16	1.74e-14	19.0301	7.53363
NIN	0.29959	0.167657	841962	0.55483	1.31e-14	3.4e-13	19.3975	8.25112
TGS1	0.245992	0.167603	845885	0.557415	5.73e-19	2.06e-17	16.6789	5.11211
LTN1	0.214307	0.167577	847723	0.558626	3.98e-23	1.85e-21	14.7686	2.95964
PRDX1	0.452008	0.167568	842190	0.55498	4.05e-10	7.28e-09	29.5371	18.2063
SAFB	0.331698	0.167361	845626	0.557244	5.71e-14	1.4e-12	22.263	10.4036
PNPLA8	0.227896	0.167304	846837	0.558042	5.37e-21	2.17e-19	15.6503	3.94619
PRPF6	0.321617	0.167194	844536	0.556526	3.47e-14	8.73e-13	21.2344	9.77578
PDE4B	0.219497	0.167059	840032	0.553558	7.58e-20	2.9e-18	14.1073	3.40807
COX20	0.348835	0.167049	844444	0.556465	4.97e-13	1.15e-11	23.2917	11.5695
DDX42	0.258527	0.166957	844346	0.5564	1.97e-17	6.38e-16	17.3402	6.00897
GNB1	0.330841	0.166854	844104	0.556241	1.18e-13	2.82e-12	21.8957	10.4036
TROVE2	0.370086	0.166709	842227	0.555004	6.2e-12	1.31e-10	24.2469	12.8251
ITM2B	1.81	0.166651	831322	0.547818	3.91e-05	0.000376162	84.8641	77.8475
RAP2B	0.329696	0.166641	841202	0.554329	4.49e-13	1.04e-11	21.3813	10.1345
GALNT1	0.217657	0.166626	846387	0.557745	6.15e-22	2.64e-20	14.989	3.31839
CSNK2A2	0.204273	0.166614	847830	0.558696	1.05e-24	5.3e-23	14.1073	2.24215
ZBTB11	0.203574	0.16655	845858	0.557397	1.08e-23	5.16e-22	13.9603	2.42152
RBM38	0.27443	0.166528	846335	0.557711	4.94e-17	1.54e-15	18.5893	6.81614
ARHGAP26	0.265704	0.166268	840376	0.553784	4.48e-16	1.31e-14	17.0463	6.18834
FOXN2	0.217542	0.166159	847464	0.558455	2.75e-22	1.21e-20	15.1359	3.31839
TNRC6B	0.750985	0.166139	837086	0.551616	5.77e-07	7.3e-06	45.3343	33.4529
ARNTL	0.23462	0.166128	845353	0.557064	8.81e-20	3.35e-18	15.9442	4.39462
PPP2R2B	0.224623	0.165975	842627	0.555268	5.9e-20	2.27e-18	14.9155	3.76682
STK39	0.209978	0.165918	843927	0.556124	2.24e-22	9.91e-21	14.0338	2.69058
AP2B1	0.323736	0.165784	844634	0.55659	4.13e-14	1.03e-12	21.4548	9.86547
GNAI3	0.37223	0.165734	842350	0.555085	7.07e-12	1.48e-10	24.4673	13.0045
NRBF2	0.256177	0.165637	843710	0.555981	1.8e-17	5.82e-16	17.1198	5.73991
TAOK3	0.5412	0.165532	836634	0.551318	3.82e-08	5.58e-07	33.7252	22.9596
KANSL1-AS1	0.165298	0.165298	841825	0.554739	4.85e-30	3.11e-28	10.9478	0
VIRMA	0.212913	0.165063	845738	0.557318	6.09e-22	2.62e-20	14.7686	3.2287
AGFG1	0.199179	0.165038	843492	0.555838	3.83e-23	1.79e-21	13.5195	2.33184
SOS1	0.211205	0.164988	843977	0.556157	6.67e-22	2.86e-20	14.2542	2.95964
CASP4	0.53247	0.164955	836890	0.551487	3.34e-08	4.92e-07	33.6517	22.87
PSMA7	1.09676	0.164918	831696	0.548064	1.8e-05	0.000183326	61.8663	52.3767
SYNCRIP	0.337597	0.164907	842388	0.55511	7.78e-13	1.77e-11	22.41	11.1211
GIMAP1	0.641072	0.164763	834151	0.549682	5.2e-07	6.62e-06	39.5298	28.6099
MYL12A	2.23403	0.164738	820723	0.540834	0.000458576	0.00358247	91.036	85.2018
RBM28	0.2229	0.16443	840413	0.553809	3.43e-19	1.26e-17	14.6216	3.8565
ADH5	0.364754	0.164354	842998	0.555512	3.8e-12	8.11e-11	24.2469	12.7354
SSB	0.542089	0.164217	835657	0.550675	7.27e-08	1.03e-06	34.46	23.6771
TRIR	1.14874	0.164196	830864	0.547516	2.47e-05	0.000245861	63.4827	54.5291
ZNF91	0.270052	0.16415	838843	0.552774	3.53e-15	9.53e-14	17.2667	6.72646
CHD3	0.364549	0.164098	841246	0.554358	6.15e-12	1.3e-10	23.5121	12.4664
AMD1	0.361907	0.163831	840379	0.553786	1.15e-11	2.37e-10	23.5856	12.6457
SSR3	0.379901	0.163819	842531	0.555204	1.28e-11	2.62e-10	25.2021	13.722
PDIA6	0.514564	0.163791	837290	0.551751	1.79e-08	2.72e-07	32.4761	21.704
ATP2B4	0.308322	0.163651	846900	0.558083	1.51e-15	4.22e-14	20.6466	8.52018
MIR4435-2HG	0.163524	0.163524	840710	0.554004	1.23e-29	7.74e-28	10.8009	0
ANP32B	0.816033	0.163416	828368	0.545871	1.38e-05	0.000143654	47.5386	38.3857
TMEM173	0.394025	0.163245	842320	0.555065	2.21e-11	4.46e-10	25.6429	14.2601
RAPGEF1	0.247011	0.163135	842738	0.555341	7.79e-18	2.59e-16	16.4585	5.20179
POLR3GL	0.57228	0.163043	836847	0.551459	8.4e-08	1.18e-06	36.3703	25.4709
APC	0.199022	0.162918	840228	0.553686	1.09e-21	4.58e-20	13.2256	2.51121
UHMK1	0.346955	0.162824	842646	0.55528	1.31e-12	2.9e-11	23.0713	11.5695
CD8A	0.533453	0.162817	821262	0.541189	2.05e-06	2.39e-05	27.1859	19.1031
PUM1	0.258555	0.162773	844846	0.55673	1.76e-17	5.72e-16	17.5606	6.00897
MED13	0.233525	0.162568	842421	0.555132	1.26e-18	4.46e-17	15.7237	4.57399
EIF4G3	0.207759	0.162174	844646	0.556598	2.18e-22	9.67e-21	14.2542	2.78027
NABP1	0.25216	0.162022	837973	0.552201	8.15e-16	2.34e-14	16.3115	5.8296
MYSM1	0.211773	0.161999	841590	0.554584	1.25e-20	4.98e-19	14.1807	3.2287
RBM22	0.31279	0.161948	841540	0.554552	2.3e-13	5.4e-12	21.014	9.86547
RFLNB	0.254655	0.161905	831856	0.54817	9.12e-14	2.21e-12	15.7972	6.27803
LSM12	0.228679	0.161881	844036	0.556196	1.8e-19	6.73e-18	15.7237	4.30493
HCLS1	0.648061	0.161602	836937	0.551518	2.42e-07	3.2e-06	40.191	29.7758
SEC11A	0.605721	0.161548	837126	0.551643	1.51e-07	2.05e-06	38.8685	27.8027
RWDD1	0.635675	0.161543	833319	0.549134	6.74e-07	8.43e-06	39.0154	28.9686
DAB2	0.177209	0.161428	838034	0.552241	6.82e-25	3.48e-23	11.4622	0.986547
OSTF1	0.589596	0.161274	836129	0.550986	1.3e-07	1.79e-06	37.1051	25.8296
LAIR2	0.173919	0.160357	830114	0.547022	9.94e-23	4.5e-21	10.2131	0.807175
NFAT5	0.249032	0.160274	840967	0.554174	5.21e-17	1.62e-15	16.4585	5.47085
PPP2R5A	0.335817	0.159964	839343	0.553104	3.63e-12	7.76e-11	21.9691	11.0314
EPS15	0.297725	0.159954	841936	0.554812	2.04e-14	5.24e-13	19.6914	8.43049
ATAD2B	0.192226	0.15993	840859	0.554103	7.59e-23	3.46e-21	12.9317	2.06278
TNFSF14	0.191637	0.159922	839805	0.553408	1.08e-22	4.88e-21	12.7112	1.97309
SAMD9L	0.301148	0.159785	839010	0.552884	3.38e-13	7.88e-12	19.9853	9.14798
SRFBP1	0.19862	0.159666	839269	0.553055	3.91e-21	1.6e-19	13.2256	2.6009
HSPA9	0.3545	0.159572	838945	0.552841	2.06e-11	4.16e-10	23.2917	12.4664
VAPA	0.544448	0.159494	837550	0.551922	5.02e-08	7.24e-07	35.709	24.574
GUK1	0.996349	0.159427	828280	0.545813	3.38e-05	0.000329095	57.5312	47.8924
SQSTM1	0.519637	0.159403	837064	0.551602	2.39e-08	3.58e-07	33.2109	21.8834
PITPNB	0.268802	0.159307	843463	0.555819	5.39e-16	1.57e-14	18.4423	7.0852
GATAD1	0.244584	0.159097	834156	0.549686	3.11e-15	8.42e-14	15.3564	5.38117
TRIM44	0.326007	0.159085	838560	0.552588	2.18e-12	4.76e-11	21.0874	10.3139
SLC25A5	0.629475	0.159065	833593	0.549315	6.54e-07	8.2e-06	39.7502	28.6996
NSRP1	0.322607	0.158928	833344	0.54915	2.59e-11	5.17e-10	19.9853	10.3139
SHPRH	0.249957	0.158896	840094	0.553598	5.71e-17	1.77e-15	16.1646	5.29148
FTL	2.62639	0.158586	813523	0.536089	0.00197058	0.013419	96.3262	91.3901
RAN	0.858934	0.158517	829659	0.546722	1.49e-05	0.000153844	52.5349	41.5247
THUMPD1	0.366564	0.158354	839872	0.553453	3.09e-11	6.15e-10	24.3938	13.2735
SNRK	0.300903	0.158097	842839	0.555407	3.6e-14	9.06e-13	20.4996	9.0583
ROCK2	0.185724	0.157448	839633	0.553295	6.61e-23	3.03e-21	12.5643	1.88341
VGLL4	0.216005	0.157436	842332	0.555073	1.08e-19	4.09e-18	14.989	3.8565
CMIP	0.234558	0.157354	839806	0.553409	2.3e-17	7.41e-16	15.7237	4.93274
WDR33	0.331353	0.157327	841658	0.554629	1.11e-12	2.48e-11	22.3365	11.0314
SFSWAP	0.273258	0.157307	840041	0.553564	6.96e-15	1.85e-13	18.2219	7.26457
LIMA1	0.211319	0.157041	839483	0.553196	1.85e-19	6.9e-18	14.1807	3.49776
DDX27	0.306596	0.156942	838236	0.552374	1.07e-12	2.4e-11	20.3527	9.6861
ZNF708	0.201884	0.156905	840138	0.553627	1.72e-20	6.78e-19	13.8134	3.04933
TBCC	0.348541	0.156825	839386	0.553132	1.53e-11	3.13e-10	23.2917	12.3767
TIAL1	0.388087	0.156644	839962	0.553511	8.72e-11	1.68e-09	25.7164	14.4395
CCDC6	0.182595	0.156546	839359	0.553114	4.52e-23	2.1e-21	12.4173	1.79372
GPATCH11	0.198636	0.156511	835792	0.550764	8.42e-20	3.21e-18	12.8582	2.69058
TNF	0.16786	0.156419	829205	0.546423	5.19e-23	2.4e-21	9.91918	0.627803
CCDC59	0.452797	0.156366	836458	0.551202	5.44e-09	8.75e-08	29.1697	18.3857
ANKRD13D	0.326069	0.156303	837432	0.551844	9.16e-12	1.9e-10	21.6018	11.0314
DUS1L	0.239	0.156009	841557	0.554563	3.48e-17	1.1e-15	16.532	5.47085
NEDD9	0.224828	0.155882	837914	0.552162	1.19e-17	3.92e-16	14.842	4.30493
ANKRD36C	0.231148	0.155745	838689	0.552673	1.63e-17	5.33e-16	15.2094	4.57399
RNF216	0.284947	0.155663	839198	0.553008	5.42e-14	1.33e-12	18.9566	8.07175
PRR5	0.291887	0.155636	838441	0.552509	1.94e-13	4.59e-12	19.324	8.60987
MARK2	0.228887	0.15544	837101	0.551626	9.97e-17	3.06e-15	15.2094	4.84305
EP300	0.233215	0.155352	840523	0.553881	1.54e-17	5.03e-16	15.8707	4.93274
TOB1	0.335774	0.155351	822758	0.542175	1.78e-08	2.71e-07	19.8384	11.8386
SMARCC1	0.306266	0.155341	840449	0.553832	3.16e-13	7.36e-12	20.7201	9.59641
EXOSC6	0.245998	0.155312	841837	0.554747	5.26e-17	1.63e-15	16.8259	5.65022
PBRM1	0.273292	0.155195	836824	0.551444	1.02e-13	2.46e-12	18.0749	7.80269
TSPAN14	0.389617	0.15477	837028	0.551578	4.27e-10	7.66e-09	25.5694	14.7982
FAM76B	0.205139	0.154736	839476	0.553191	6.93e-20	2.66e-18	13.9603	3.2287
VDAC1	0.368146	0.15463	837560	0.551929	1.45e-10	2.72e-09	24.5408	13.8117
FAM111A	0.268743	0.15427	837390	0.551817	3.7e-14	9.28e-13	17.8545	7.35426
RINL	0.277091	0.154186	832685	0.548716	1.09e-12	2.45e-11	17.4871	7.80269
ITSN2	0.373008	0.154049	835898	0.550833	2.67e-10	4.93e-09	24.1734	13.5426
RAP1GDS1	0.236652	0.15394	835752	0.550737	1.11e-15	3.13e-14	15.5768	5.38117
UQCRB	1.52431	0.153862	815535	0.537415	0.00118483	0.008464	75.9001	67.9821
SRSF9	0.640182	0.153833	830635	0.547365	2.07e-06	2.42e-05	40.191	29.8655
HNRNPM	0.70685	0.153498	830788	0.547466	3.69e-06	4.13e-05	43.4974	33.5426
FYTTD1	0.280493	0.153438	840316	0.553745	3.47e-14	8.73e-13	19.1771	8.25112
ATF4	0.421044	0.153324	834679	0.55003	5.34e-09	8.6e-08	27.4063	17.2197
ALG13	0.218054	0.15325	837707	0.552026	2.75e-17	8.76e-16	14.989	4.57399
SESN1	0.182939	0.152996	833519	0.549266	1.25e-20	4.96e-19	11.8295	1.97309
XPO1	0.297476	0.152965	839483	0.553196	1.59e-13	3.77e-12	19.7649	8.78924
PPP1R14B	0.182231	0.152951	835239	0.550399	5.01e-21	2.04e-19	12.1234	2.06278
SYF2	0.80293	0.152875	826851	0.544872	2.32e-05	0.000231766	48.7142	38.7444
STAT4	0.395048	0.152814	837410	0.551829	3.41e-10	6.18e-09	25.5694	14.7085
SP3	0.258244	0.152806	842118	0.554932	5.4e-16	1.57e-14	17.928	6.63677
BLOC1S6	0.238749	0.152779	836196	0.55103	1.43e-15	4e-14	15.8707	5.56054
KCMF1	0.225215	0.152751	840743	0.554026	4.65e-18	1.57e-16	15.5768	4.57399
H2AFZ	0.802638	0.152718	826841	0.544865	2.2e-05	0.000221156	48.4938	37.9372
ZNRF2	0.167094	0.152642	839227	0.553027	2.47e-25	1.29e-23	11.6091	0.986547
BORCS5	0.214437	0.152324	835996	0.550898	2.15e-17	6.92e-16	14.3277	4.12556
TMCO1	0.486831	0.152247	837857	0.552124	9.43e-09	1.48e-07	31.8883	20.3587
HNRNPC	0.88954	0.152069	827194	0.545098	2.96e-05	0.00029126	51.5797	43.0493
AGTRAP	0.295183	0.152047	835256	0.55041	1.89e-12	4.15e-11	19.2506	8.87892
F2R	0.25812	0.15204	834355	0.549817	4.44e-14	1.1e-12	16.6789	6.4574
ICE1	0.232722	0.151836	839002	0.552879	5.32e-17	1.65e-15	15.7237	5.02242
TTF1	0.20848	0.151667	831171	0.547718	1.73e-16	5.23e-15	13.299	3.76682
STIP1	0.235749	0.151489	836724	0.551378	9.2e-16	2.61e-14	15.8707	5.56054
EIF2AK2	0.272583	0.151455	831967	0.548243	1.8e-12	3.96e-11	17.4871	7.80269
STK26	0.244215	0.151256	836714	0.551371	3.72e-15	1e-13	16.4585	6.09865
ARF1	0.696402	0.151238	829032	0.546309	5.89e-06	6.44e-05	43.2035	32.9148
LYAR	0.597086	0.150906	831624	0.548017	4.64e-07	5.93e-06	35.9295	24.3049
PPID	0.273897	0.15085	832359	0.548501	2.49e-12	5.41e-11	17.8545	8.16143
ZNF394	0.279588	0.150664	839500	0.553207	4.37e-14	1.08e-12	18.9566	8.07175
PIBF1	0.194351	0.150647	836064	0.550943	1.57e-19	5.9e-18	13.0786	2.86996
LEO1	0.191313	0.15046	837791	0.552081	2.01e-20	7.9e-19	13.1521	2.69058
TTC37	0.232698	0.150139	834882	0.550164	2.31e-15	6.32e-14	15.5033	5.47085
GK5	0.234305	0.150057	833682	0.549373	2.46e-15	6.71e-14	15.1359	5.11211
AUTS2	0.20379	0.14992	836348	0.55113	7.68e-19	2.74e-17	13.5929	3.2287
S100B	0.151555	0.149905	809933	0.533723	2.48e-18	8.57e-17	6.83321	0.0896861
CEP57	0.308489	0.149899	834222	0.549729	2.04e-11	4.13e-10	20.4262	10.3139
AKAP8L	0.256926	0.149881	838703	0.552682	7.83e-15	2.07e-13	17.7076	6.90583
TRIM38	0.328462	0.1498	838321	0.55243	6.45e-12	1.36e-10	21.9691	10.9417
UGP2	0.533323	0.149408	825983	0.5443	2.18e-06	2.53e-05	32.8435	24.4843
TNFSF10	0.275245	0.149392	833407	0.549192	1.06e-12	2.38e-11	17.8545	7.98206
SMARCD1	0.228622	0.14938	837001	0.55156	2.45e-16	7.31e-15	15.5033	5.11211
CCDC130	0.232173	0.149312	838158	0.552323	2.45e-16	7.29e-15	15.9442	5.38117
CCNK	0.24193	0.14917	838128	0.552303	1.43e-15	4e-14	16.6789	6.00897
SLC25A36	0.22381	0.149057	836097	0.550965	1.71e-16	5.16e-15	15.0625	4.75336
TXNL1	0.350139	0.149039	836874	0.551477	1.24e-10	2.35e-09	23.953	13.1839
SPN	0.523812	0.148935	831676	0.548052	1.61e-07	2.18e-06	32.1822	21.704
SMG6	0.20647	0.148928	836537	0.551255	3.54e-18	1.21e-16	14.0338	3.67713
KRAS	0.314538	0.148742	833541	0.54928	5.13e-11	1e-09	20.7935	10.852
CASP8AP2	0.218871	0.148586	833620	0.549333	3.67e-16	1.08e-14	14.4012	4.4843
CUL5	0.226615	0.148537	839351	0.553109	2.14e-17	6.89e-16	15.5768	4.75336
CEP290	0.186451	0.148343	828445	0.545922	5.77e-18	1.94e-16	11.6091	2.42152
LFNG	0.183783	0.148313	838575	0.552598	1.37e-21	5.77e-20	12.8582	2.24215
HDGF	0.218421	0.14815	834574	0.549961	2.54e-16	7.55e-15	14.6216	4.57399
AL627171.1	0.176816	0.14807	827055	0.545006	1.65e-18	5.79e-17	10.9478	1.97309
RPS19BP1	0.507768	0.148022	832017	0.548276	1.9e-07	2.55e-06	32.917	22.6906
ELF2	0.33206	0.147893	836556	0.551267	1.86e-11	3.77e-10	21.7487	11.2108
THOC2	0.358162	0.14784	832161	0.548371	1.19e-09	2.04e-08	23.2917	13.3632
TLK2	0.198551	0.147701	835555	0.550607	1.25e-18	4.42e-17	13.446	3.2287
SERINC3	0.291501	0.14767	835827	0.550787	1.65e-12	3.63e-11	19.471	8.96861
BAG5	0.224617	0.147369	836039	0.550926	3.22e-16	9.53e-15	15.2829	4.93274
SKAP2	0.19488	0.147357	831768	0.548112	4.29e-18	1.45e-16	12.5643	2.86996
MRPS5	0.308893	0.147336	832179	0.548383	6.63e-11	1.28e-09	20.2057	10.4933
PSMD12	0.277446	0.147279	833872	0.549498	1.31e-12	2.91e-11	18.2219	8.25112
CLTC	0.250211	0.147084	836394	0.551161	1.68e-14	4.34e-13	17.0463	6.63677
DOCK11	0.277575	0.146386	835143	0.550336	6.65e-13	1.52e-11	18.5158	8.16143
METTL9	0.479717	0.146097	831092	0.547666	1.5e-07	2.04e-06	31.1536	21.1659
ABRACL	0.62457	0.146056	826740	0.544799	6.31e-06	6.86e-05	38.7215	30.1345
MMP25-AS1	0.145957	0.145957	835135	0.550331	1.26e-27	7.27e-26	10.0661	0
IWS1	0.208094	0.145877	837413	0.551832	2.01e-18	7.01e-17	14.1807	3.67713
SLC39A10	0.209069	0.145839	830096	0.54701	5.47e-16	1.59e-14	13.299	3.8565
YPEL5	0.413048	0.145652	830340	0.547171	3.66e-08	5.37e-07	27.1859	17.3991
SRSF10	0.530173	0.145434	831845	0.548163	2.62e-07	3.45e-06	33.8722	23.2287
UFL1	0.269944	0.145136	832739	0.548752	1.69e-12	3.72e-11	17.8545	7.98206
ERLEC1	0.320886	0.144933	830564	0.547318	3.82e-10	6.9e-09	21.014	11.2108
CYBA	1.97618	0.144812	812768	0.535591	0.00220002	0.0148363	83.6885	78.2063
ACBD5	0.18388	0.144749	835449	0.550538	5.73e-20	2.21e-18	12.7112	2.51121
DGKD	0.238571	0.144745	832688	0.548718	3.33e-14	8.42e-13	15.7972	5.91928
BRI3	0.265427	0.144665	833739	0.549411	1.03e-12	2.32e-11	18.0015	8.07175
SSH2	0.3112	0.144609	832135	0.548354	6.5e-11	1.26e-09	20.2792	10.3139
RIF1	0.239911	0.144583	832890	0.548851	2.35e-14	6e-13	15.7237	5.8296
ST8SIA4	0.200112	0.144321	837578	0.551941	9.26e-19	3.3e-17	14.0338	3.49776
CREBBP	0.266973	0.144281	833532	0.549274	6.04e-13	1.38e-11	17.7076	7.53363
TIPRL	0.265377	0.144233	835195	0.55037	4.3e-13	9.95e-12	18.2219	7.98206
TOX	0.181236	0.144219	830444	0.547239	9.5e-19	3.38e-17	11.8295	2.33184
FBXW7	0.223484	0.144043	837911	0.55216	7.79e-17	2.4e-15	15.5033	4.84305
ZNHIT6	0.197558	0.144017	834180	0.549701	6.88e-18	2.3e-16	13.446	3.40807
GTF2B	0.256783	0.143995	830208	0.547084	3.1e-12	6.67e-11	16.9728	7.53363
WAS	0.462041	0.143947	830316	0.547155	1.4e-07	1.91e-06	30.1984	20.1794
ZSCAN16-AS1	0.143925	0.143925	834578	0.549963	2e-27	1.14e-25	9.99265	0
CWC25	0.269296	0.143698	835757	0.550741	1.53e-13	3.64e-12	18.0015	7.44395
TNFSF12	0.267142	0.143692	835201	0.550374	5.6e-13	1.29e-11	18.4423	8.07175
LSM8	0.501638	0.143667	833518	0.549265	9.35e-08	1.3e-06	32.6231	22.2422
TRAF5	0.261879	0.143174	832845	0.548822	5.98e-13	1.37e-11	17.2667	7.44395
B4GALT4	0.20031	0.143167	833283	0.54911	3.5e-17	1.1e-15	13.5929	3.67713
BCL10	0.174285	0.143108	831087	0.547663	1.36e-19	5.12e-18	11.6091	2.06278
DENR	0.330938	0.143025	831882	0.548187	6.05e-10	1.07e-08	22.3365	12.3767
PLA2G16	0.307174	0.142838	829974	0.54693	9.59e-11	1.83e-09	19.471	9.59641
KDELR2	0.30448	0.142707	833808	0.549456	2.75e-11	5.47e-10	20.5731	10.2242
PTBP3	0.295379	0.142662	832990	0.548917	2.51e-11	5.03e-10	19.9853	9.86547
SLC3A2	0.318283	0.14262	835652	0.550671	2.53e-11	5.06e-10	21.5283	11.0314
ZNF430	0.283687	0.142547	830706	0.547412	2.29e-11	4.6e-10	18.5893	8.96861
LRPAP1	0.389408	0.142261	833454	0.549223	3.16e-09	5.24e-08	25.7899	15.2466
MAP3K8	0.23429	0.142187	830229	0.547098	3.92e-14	9.79e-13	14.9155	5.29148
IMMT	0.266372	0.14204	832276	0.548447	2.32e-12	5.05e-11	17.8545	7.98206
VEGFB	0.167084	0.142035	832127	0.548348	3.18e-21	1.31e-19	11.2417	1.52466
SACM1L	0.232703	0.141928	832586	0.548651	3.29e-14	8.34e-13	15.7237	5.91928
MAP3K2	0.244931	0.1419	833499	0.549253	6.1e-14	1.5e-12	16.4585	6.36771
MECP2	0.399717	0.141869	833431	0.549208	4.38e-09	7.12e-08	26.3777	15.6054
ARL4A	0.199438	0.141818	829122	0.546368	1.54e-15	4.28e-14	13.2256	4.03587
MAP3K4	0.167668	0.141753	834646	0.550008	2.08e-21	8.61e-20	11.8295	1.79372
CCT8	0.438123	0.141714	829076	0.546338	1.37e-07	1.87e-06	28.7289	19.1928
MRPL1	0.281859	0.141628	826154	0.544412	3.1e-10	5.65e-09	18.0749	9.23767
PLIN2	0.264253	0.141488	828816	0.546167	2.33e-11	4.68e-10	17.5606	8.34081
COX8A	0.827265	0.14143	823751	0.542829	5.96e-05	0.000556453	49.302	40.5381
ZMYND11	0.232417	0.141373	829813	0.546824	1.84e-13	4.36e-12	15.3564	5.91928
CBX4	0.186702	0.141067	832850	0.548825	2.76e-18	9.5e-17	12.7847	2.95964
KIN	0.229039	0.140912	830914	0.547549	4.04e-14	1.01e-12	15.1359	5.56054
CCDC91	0.305575	0.140669	830495	0.547273	2.22e-10	4.11e-09	20.3527	10.7623
PTEN	0.297485	0.140504	832828	0.54881	4.29e-11	8.45e-10	20.2792	10.3139
CDC73	0.21468	0.140451	832953	0.548893	1.35e-15	3.78e-14	14.6216	4.75336
CSGALNACT2	0.198185	0.140443	831112	0.54768	2.1e-16	6.32e-15	13.3725	3.76682
AKIRIN2	0.308564	0.140434	830432	0.547231	2.96e-10	5.42e-09	20.7201	10.852
LUC7L	0.214644	0.140359	832353	0.548497	2.55e-15	6.95e-14	14.6216	4.84305
BROX	0.24305	0.140239	830368	0.547189	5.47e-13	1.26e-11	16.1646	6.54709
SUCO	0.180265	0.14012	833301	0.549122	4.11e-19	1.5e-17	12.4908	2.6009
ECI2	0.243962	0.140105	829842	0.546843	1.72e-12	3.78e-11	16.4585	7.0852
LSM14A	0.490195	0.1401	828978	0.546273	4.71e-07	6.02e-06	32.0353	22.1525
RHOC	0.42971	0.140095	832833	0.548814	7.25e-09	1.16e-07	26.9655	15.6951
SIRT7	0.351981	0.140094	831919	0.548211	1.39e-09	2.38e-08	23.5121	13.1839
KIF21A	0.197173	0.140044	827046	0.545	1.85e-15	5.11e-14	12.6378	3.58744
PHF10	0.192903	0.139978	832162	0.548372	2.03e-17	6.56e-16	13.0786	3.31839
HDDC2	0.398885	0.139969	826440	0.544601	9.75e-08	1.35e-06	25.496	16.4126
CCDC137	0.214817	0.139961	830269	0.547124	1.86e-14	4.79e-13	14.5481	5.11211
CHD8	0.239452	0.139922	833184	0.549045	3.88e-14	9.69e-13	16.0911	6.09865
HOOK3	0.22748	0.139796	831033	0.547628	3.33e-14	8.42e-13	15.1359	5.47085
ARID1A	0.343612	0.139781	829422	0.546566	3.39e-09	5.6e-08	22.7039	13.0942
NEDD8	0.810309	0.13975	822206	0.541811	8.83e-05	0.000795567	49.7428	39.8206
CLIP1	0.280939	0.139705	834530	0.549932	2.27e-12	4.96e-11	19.0301	8.69955
H2AFX	0.182169	0.139676	832523	0.548609	7.92e-19	2.82e-17	12.4173	2.6009
COPB2	0.201176	0.13965	831523	0.54795	3.69e-16	1.09e-14	13.6664	4.03587
CYCS	0.563718	0.139387	823673	0.542778	7.78e-06	8.34e-05	35.1947	26.0987
BHLHE40	0.223361	0.139367	829588	0.546675	5.41e-14	1.33e-12	14.7686	5.29148
PICALM	0.229039	0.13918	834309	0.549786	9.1e-15	2.39e-13	15.9442	5.73991
GPCPD1	0.209215	0.139166	832255	0.548433	1.1e-15	3.1e-14	14.3277	4.4843
PIK3C2A	0.173652	0.139148	831079	0.547658	3.85e-19	1.41e-17	11.8295	2.24215
BCL7C	0.355869	0.139084	834030	0.549602	7.34e-10	1.29e-08	24.1734	13.6323
NUDC	0.40386	0.138994	827565	0.545342	9.69e-08	1.35e-06	26.5981	17.13
CCAR1	0.271434	0.138958	830216	0.547089	1.59e-11	3.24e-10	18.0749	8.52018
TXN	0.487435	0.138956	827984	0.545618	6.3e-07	7.92e-06	31.8883	21.7937
USP1	0.254669	0.138931	831203	0.54774	2.04e-12	4.45e-11	17.2667	7.53363
GSTO1	0.364027	0.1389	830910	0.547546	4.76e-09	7.7e-08	24.3204	14.3498
SMU1	0.205725	0.138881	831504	0.547938	9.19e-16	2.61e-14	13.9603	4.30493
KANSL1	0.498828	0.138845	830780	0.547461	2.18e-07	2.9e-06	32.0353	21.6143
AIP	0.420307	0.138843	829782	0.546803	5.72e-08	8.19e-07	27.7737	17.5785
ITGAE	0.241947	0.13868	830403	0.547212	7.29e-13	1.66e-11	16.3115	6.72646
PBDC1	0.260269	0.138643	831704	0.54807	2.82e-12	6.09e-11	17.7076	7.89238
NCBP3	0.213961	0.138622	833238	0.549081	1.33e-15	3.72e-14	14.7686	4.75336
GLCCI1	0.19994	0.138277	832261	0.548437	1.42e-16	4.3e-15	13.6664	3.8565
EZH1	0.211989	0.138267	830341	0.547172	5.89e-15	1.57e-13	14.1807	4.66368
DHX29	0.227764	0.138084	827211	0.545109	8.07e-13	1.83e-11	14.9155	5.91928
TMEM167A	0.269932	0.137926	828535	0.545981	4.17e-11	8.23e-10	17.8545	8.60987
SLAMF7	0.221467	0.137802	828461	0.545933	4.97e-14	1.23e-12	14.3277	4.93274
ASXL1	0.235475	0.137626	832554	0.54863	9.74e-14	2.36e-12	16.2381	6.36771
PCNT	0.174274	0.137598	829438	0.546576	1.32e-18	4.65e-17	11.6091	2.24215
DLGAP1-AS1	0.137556	0.137556	829560	0.546657	1.25e-25	6.57e-24	9.33137	0
ANKRD36	0.191313	0.136967	830470	0.547257	9.27e-17	2.84e-15	12.9317	3.40807
POLE3	0.291252	0.136945	830350	0.547177	1.12e-10	2.13e-09	19.6914	10.0448
FAM96B	0.456789	0.136887	828058	0.545667	3.41e-07	4.44e-06	30.2719	20.0897
DNAJC2	0.243791	0.136799	828487	0.54595	2.7e-12	5.86e-11	16.0911	6.90583
USP48	0.236252	0.136691	829287	0.546477	6.97e-13	1.59e-11	15.7972	6.36771
CASP3	0.18066	0.136677	831296	0.547801	2.05e-18	7.15e-17	12.2704	2.6009
RAB30-AS1	0.13646	0.13646	827888	0.545555	4.91e-25	2.53e-23	9.11095	0
PWWP2A	0.174856	0.1364	829748	0.546781	3.59e-18	1.22e-16	11.903	2.51121
DYNLRB1	0.537592	0.136309	825597	0.544045	3.25e-06	3.68e-05	34.313	24.9327
MAN1A1	0.178912	0.136227	831934	0.548221	5.88e-19	2.11e-17	12.1969	2.42152
PITPNA-AS1	0.135884	0.135884	829002	0.546289	1.97e-25	1.03e-23	9.2579	0
GIGYF2	0.198681	0.135815	829957	0.546918	9.27e-16	2.63e-14	13.446	3.94619
ITGAL	0.517649	0.13569	826335	0.544532	1.29e-06	1.56e-05	32.2557	22.1525
HIF1A	0.230159	0.135688	828618	0.546036	5.96e-13	1.36e-11	15.4298	6.09865
SKIL	0.171015	0.135669	826334	0.544531	1.25e-17	4.11e-16	11.1683	2.24215
RLF	0.16012	0.135538	827861	0.545537	2.13e-19	7.94e-18	10.8009	1.70404
DERL1	0.258005	0.135287	831078	0.547657	3.11e-12	6.69e-11	17.5606	7.62332
TMED5	0.240384	0.135272	829878	0.546866	7.85e-13	1.78e-11	16.1646	6.54709
AKT1	0.191582	0.135242	830274	0.547127	1.74e-16	5.26e-15	13.0786	3.49776
SMIM10L1	0.265084	0.135221	824892	0.543581	2.8e-10	5.13e-09	17.3402	8.60987
USP14	0.256179	0.134966	829480	0.546604	8.63e-12	1.79e-10	17.3402	7.80269
TRGC2	0.492154	0.134884	819248	0.539862	2.8e-06	3.2e-05	26.3777	17.4888
GCLM	0.235263	0.134871	828873	0.546204	1.03e-12	2.3e-11	15.8707	6.36771
TRAPPC4	0.289909	0.13481	828521	0.545972	2.39e-10	4.41e-09	19.324	9.86547
BTBD6	0.156981	0.134808	830734	0.547431	5.1e-21	2.07e-19	10.9478	1.43498
PHB	0.393948	0.134807	828636	0.546048	6.24e-08	8.88e-07	26.6716	17.13
POLR1D	0.560744	0.13478	822796	0.5422	1.15e-05	0.000120385	35.856	26.4574
LLGL2	0.230288	0.134679	831174	0.54772	9.12e-14	2.21e-12	15.7237	5.8296
FAM89B	0.338162	0.134528	823795	0.542858	4.5e-08	6.54e-07	22.0426	13.3632
CARD8-AS1	0.134511	0.134511	830118	0.547024	7.89e-26	4.18e-24	9.40485	0
TNFSF8	0.168487	0.134442	822427	0.541956	2.74e-16	8.13e-15	10.6539	2.33184
SAP30	0.148812	0.1344	829212	0.546428	8.17e-22	3.49e-20	10.2866	0.986547
XCL1	0.15038	0.134387	813291	0.535936	2.11e-16	6.33e-15	8.15577	0.986547
TCP1	0.368844	0.134382	828480	0.545946	2.25e-08	3.38e-07	24.8347	15.0673
CDKN2AIP	0.210761	0.13436	827062	0.54501	1.28e-13	3.06e-12	14.1073	5.02242
DDX52	0.242137	0.134291	825576	0.544032	2.08e-11	4.21e-10	15.9442	7.0852
CRBN	0.493347	0.134263	826473	0.544623	1.25e-06	1.5e-05	32.0353	22.5112
SLC25A3	0.952124	0.13423	817547	0.538741	0.000429398	0.00338338	55.7678	47.5336
HNRNPL	0.336657	0.134202	829606	0.546687	1.76e-09	2.97e-08	22.1896	12.1973
ACTR6	0.233865	0.134079	826621	0.54472	6.11e-12	1.29e-10	15.7237	6.72646
FIP1L1	0.254644	0.133964	826569	0.544686	5.23e-11	1.02e-09	17.0463	7.98206
LGALS3	0.195131	0.133892	820361	0.540595	2.26e-13	5.31e-12	11.8295	3.67713
PPM1K	0.350686	0.133892	825558	0.544019	3.47e-08	5.1e-07	23.0713	13.991
RNF219	0.168496	0.133772	828885	0.546212	2e-18	6.97e-17	11.5356	2.24215
TBL1XR1	0.268611	0.133732	829699	0.546748	1.76e-11	3.58e-10	17.928	8.34081
CCDC47	0.193686	0.133614	830515	0.547286	4.84e-16	1.41e-14	13.446	3.8565
SELENOS	0.401939	0.133561	825451	0.543949	1.59e-07	2.15e-06	25.7899	16.3229
FBXO9	0.266683	0.133486	828516	0.545969	3.56e-11	7.06e-10	17.781	8.43049
LCOR	0.240024	0.133472	828139	0.54572	2.39e-12	5.2e-11	15.9442	6.63677
CCT3	0.496612	0.133453	826214	0.544452	1.45e-06	1.73e-05	32.1822	22.7803
NDUFA12	0.549167	0.13342	822048	0.541707	1.43e-05	0.000147983	35.3417	26.9058
LYN	0.227175	0.133211	826307	0.544513	1.04e-12	2.34e-11	14.7686	5.65022
NOL8	0.205101	0.133174	824603	0.54339	2.83e-13	6.62e-12	13.446	4.75336
ESF1	0.25421	0.133153	823602	0.542731	1.56e-10	2.92e-09	16.2381	7.713
ZNF131	0.294972	0.133121	824509	0.543328	3.55e-09	5.85e-08	19.3975	10.6726
VAMP8	0.81954	0.133086	818396	0.5393	0.000239436	0.00198689	50.4041	40.3587
TBC1D1	0.200384	0.13278	829895	0.546878	3.86e-15	1.04e-13	13.8868	4.39462
KIAA0232	0.170338	0.132392	827452	0.545268	1.4e-17	4.58e-16	11.5356	2.42152
TDG	0.287032	0.132305	826871	0.544885	5.97e-10	1.06e-08	19.1771	9.95516
SUGP2	0.245656	0.13229	828585	0.546014	3.38e-12	7.23e-11	16.385	6.90583
RNF149	0.350302	0.132288	829683	0.546738	3.82e-09	6.27e-08	23.1447	13.2735
INO80D	0.193749	0.131926	828857	0.546194	1.51e-15	4.21e-14	13.2256	3.8565
PPIP5K2	0.191031	0.131856	827393	0.545229	3.44e-15	9.28e-14	12.9317	3.8565
CHM	0.154141	0.131835	829012	0.546296	2.03e-20	7.96e-19	10.7274	1.43498
WBP11	0.300201	0.131813	824948	0.543618	3.4e-09	5.61e-08	19.6914	10.7623
TBX21	0.347224	0.131779	828394	0.545889	3.77e-09	6.2e-08	22.41	12.287
DDHD1	0.238566	0.131554	830124	0.547029	6.55e-13	1.49e-11	16.1646	6.54709
GRASP	0.133934	0.131549	822118	0.541753	3.07e-22	1.34e-20	8.52314	0.179372
LAX1	0.16615	0.131493	827655	0.545402	5.24e-18	1.76e-16	11.3887	2.24215
KDM2A	0.290218	0.131459	832744	0.548755	1.76e-11	3.58e-10	19.6914	9.32735
UBR5	0.202482	0.131459	829171	0.546401	8.18e-15	2.15e-13	13.8868	4.4843
ARPP19	0.292433	0.131433	826714	0.544782	1.09e-09	1.89e-08	19.6914	10.4036
SNHG12	0.213535	0.131218	826686	0.544763	4.55e-13	1.05e-11	14.4747	5.47085
UBE2K	0.26825	0.131103	827638	0.54539	9.66e-11	1.84e-09	18.1484	8.69955
KAT6A	0.31354	0.131094	828271	0.545807	1.21e-09	2.07e-08	20.7935	11.2108
DNAJB9	0.21486	0.130965	826850	0.544871	3.64e-13	8.44e-12	14.4747	5.38117
TET2	0.144531	0.13087	826043	0.544339	5.28e-21	2.14e-19	9.77223	0.896861
ABCE1	0.252139	0.13083	826555	0.544677	5.28e-11	1.03e-09	17.0463	7.98206
AGTPBP1	0.214759	0.130713	825268	0.543829	1.15e-12	2.55e-11	14.3277	5.47085
NDUFV2	0.483146	0.130273	826480	0.544627	1.18e-06	1.43e-05	32.0353	22.1525
NEMF	0.366052	0.13013	828864	0.546198	1.38e-08	2.13e-07	24.3938	14.5291
VCP	0.337311	0.130041	828518	0.545971	5.52e-09	8.88e-08	22.7774	13.0942
TSG101	0.227166	0.130003	828714	0.546099	6.03e-13	1.38e-11	15.5033	6.09865
NCR3	0.308712	0.129908	822866	0.542246	4.62e-09	7.48e-08	18.8097	9.95516
RALGAPA1	0.190579	0.129907	829578	0.546668	3.91e-16	1.15e-14	13.0786	3.58744
RAB9A	0.240648	0.129882	825874	0.544228	2.7e-11	5.39e-10	16.3115	7.26457
NCKAP1L	0.322815	0.129463	826974	0.544953	4.44e-09	7.22e-08	21.3813	12.0179
EHMT1	0.25243	0.129456	827648	0.545397	2.28e-11	4.6e-10	17.0463	7.80269
ALYREF	0.144927	0.129436	828516	0.545969	1.53e-21	6.43e-20	10.2131	0.986547
NARS	0.256208	0.129373	826110	0.544383	9.39e-11	1.8e-09	17.2667	8.16143
MRPS31	0.28457	0.129243	822524	0.54202	6.03e-09	9.67e-08	18.7362	10.2242
NOP56	0.343528	0.128903	824342	0.543219	4.7e-08	6.8e-07	22.4835	13.8117
CAPN7	0.186398	0.128864	826468	0.544619	7.03e-15	1.86e-13	12.8582	3.8565
GADD45A	0.14698	0.128837	826606	0.54471	1.39e-20	5.53e-19	10.0661	1.07623
MAPKAP1	0.212602	0.1287	824860	0.54356	1.44e-12	3.18e-11	14.2542	5.47085
STOM	0.348112	0.128427	828292	0.545821	6e-09	9.62e-08	22.9243	12.8251
ZCCHC2	0.1501	0.128418	826214	0.544452	1.11e-19	4.21e-18	10.2866	1.34529
COX14	0.423839	0.128322	820728	0.540837	2.58e-06	2.96e-05	27.4063	19.0135
PPP2R2D	0.188718	0.128242	828957	0.54626	1.79e-15	4.94e-14	13.299	3.94619
POLR3D	0.162768	0.128158	823152	0.542434	1.83e-16	5.51e-15	10.8009	2.33184
ENPP4	0.155361	0.127891	823548	0.542695	1.65e-17	5.38e-16	10.4335	1.88341
PCMT1	0.389331	0.127825	826585	0.544696	9.76e-08	1.36e-06	25.7899	16.3229
CCM2	0.384007	0.127802	825566	0.544025	1.28e-07	1.75e-06	25.349	16.1435
ARIH2	0.287676	0.127738	825786	0.54417	1.16e-09	2e-08	19.2506	9.95516
CRTAM	0.161513	0.127709	816742	0.53821	1.78e-14	4.59e-13	9.91918	2.33184
DYNC1I2	0.294109	0.127644	824847	0.543551	4.03e-09	6.58e-08	19.8384	10.852
MAFF	0.146307	0.127576	821722	0.541492	1.77e-18	6.21e-17	9.5518	1.25561
SDCBP	0.381761	0.127568	822612	0.542078	4.29e-07	5.5e-06	25.0551	16.3229
PPP1R35	0.234773	0.127392	826605	0.54471	1.09e-11	2.26e-10	16.0911	6.99552
HNRNPK	1.05951	0.127295	818196	0.539168	0.000452408	0.00353905	59.3681	52.6457
G2E3	0.161239	0.127192	825289	0.543842	1.8e-17	5.83e-16	10.9478	2.15247
C21orf91	0.179493	0.127157	824459	0.543295	7.99e-15	2.1e-13	12.1969	3.49776
CDK5RAP2	0.180433	0.127031	822685	0.542126	2.76e-14	7.01e-13	11.9765	3.49776
LDHA	0.695959	0.127022	816071	0.537768	0.000231694	0.00193139	43.0566	34.1704
HUWE1	0.238978	0.126914	826781	0.544826	6.32e-12	1.33e-10	15.8707	6.72646
EPC2	0.174328	0.126776	825380	0.543902	8.95e-16	2.55e-14	11.903	3.04933
TMED10	0.438895	0.126666	823575	0.542713	1.14e-06	1.38e-05	28.435	19.2825
PCNX4	0.228655	0.126639	820418	0.540633	1.12e-10	2.13e-09	14.5481	6.36771
PTPN11	0.179776	0.126546	827479	0.545286	8.05e-16	2.31e-14	12.5643	3.40807
AKAP17A	0.316352	0.126506	823395	0.542594	2.55e-08	3.82e-07	21.014	12.287
COL4A3BP	0.179065	0.126398	825460	0.543955	1.75e-15	4.84e-14	12.1234	3.2287
SMARCAD1	0.147068	0.126291	827369	0.545213	4.4e-20	1.71e-18	10.4335	1.34529
HIPK3	0.185606	0.126278	823596	0.542727	3.87e-14	9.68e-13	12.4173	3.76682
SOCS4	0.137862	0.126264	826131	0.544397	2.58e-21	1.07e-19	9.69875	0.807175
ATP11B	0.197772	0.126245	824686	0.543445	2.93e-13	6.84e-12	13.5195	4.75336
MAPKAPK2	0.2038	0.126235	826807	0.544843	1.43e-13	3.4e-12	14.1073	4.93274
STX8	0.292187	0.125944	822335	0.541896	9.82e-09	1.54e-07	19.1771	10.583
RASGEF1B	0.130781	0.125876	823508	0.542669	5.26e-22	2.27e-20	8.89052	0.358744
RRP1B	0.226442	0.125867	820634	0.540775	1.46e-10	2.74e-09	14.7686	6.63677
FAM13B	0.175997	0.125774	824198	0.543123	3.81e-15	1.03e-13	11.903	3.2287
CDC37	0.587208	0.125642	818442	0.53933	5.73e-05	0.000536595	36.8846	28.7892
UBE2Q1	0.190197	0.125638	824480	0.543309	7.55e-14	1.84e-12	12.9317	4.21525
C12orf57	0.83472	0.125637	812878	0.535664	0.0007844	0.00585081	47.0977	41.3453
COPS5	0.280297	0.125553	825114	0.543727	1.77e-09	2.99e-08	19.1771	10.1345
USP25	0.172063	0.125534	823405	0.542601	2.48e-15	6.77e-14	11.5356	2.95964
PSMC6	0.336333	0.125112	824332	0.543212	4.98e-08	7.19e-07	22.6304	13.8117
TULP4	0.167875	0.124947	821792	0.541538	8.86e-15	2.33e-13	11.3152	3.04933
CDK17	0.178775	0.124929	824145	0.543089	8.14e-15	2.14e-13	12.1234	3.40807
RIPOR2	0.884316	0.124912	816912	0.538322	0.000372936	0.00296659	50.1102	43.5874
CTR9	0.215804	0.124704	825981	0.544298	2.62e-12	5.68e-11	15.0625	6.00897
TTC3	0.483507	0.12463	817883	0.538962	1.57e-05	0.00016116	29.831	21.7937
DBF4	0.185072	0.124628	825310	0.543856	1.55e-14	4.03e-13	12.7112	3.8565
LPIN1	0.26621	0.124586	823565	0.542706	8.49e-10	1.48e-08	17.5606	8.87892
GRPEL1	0.199334	0.124585	826233	0.544464	1.86e-13	4.41e-12	13.9603	4.93274
ATG12	0.366211	0.124486	823083	0.542389	1.49e-07	2.02e-06	23.5856	14.5291
SLAMF1	0.150345	0.124454	820589	0.540745	8.76e-17	2.7e-15	9.91918	1.79372
EIF4G1	0.200584	0.124392	825237	0.543808	3.43e-13	7.96e-12	13.8134	4.93274
TNIK	0.253721	0.124379	825139	0.543744	1.24e-10	2.34e-09	16.9728	7.98206
TLE1	0.168231	0.124189	820281	0.540542	6.03e-15	1.61e-13	10.8009	2.6009
HLTF	0.150393	0.124153	823693	0.542791	5.89e-18	1.97e-16	10.2866	1.70404
SECISBP2	0.289391	0.124107	822230	0.541827	1.08e-08	1.69e-07	19.1771	10.6726
RHOBTB3	0.157923	0.12406	821210	0.541155	1.83e-16	5.52e-15	10.2866	1.97309
EIF2AK1	0.279697	0.124001	823656	0.542766	2.98e-09	4.95e-08	18.8097	9.95516
TOX4	0.317247	0.123946	824902	0.543587	1.05e-08	1.65e-07	21.0874	11.8386
PARP15	0.187777	0.123924	821937	0.541634	2.4e-13	5.63e-12	12.4173	4.03587
SEM1	0.521639	0.123906	818434	0.539325	2.96e-05	0.000291047	33.5048	24.9327
DDX50	0.244017	0.123891	825126	0.543735	9.34e-11	1.79e-09	16.7524	7.80269
CCND3	0.933707	0.123864	813034	0.535767	0.00109812	0.00792098	54.8126	46.4574
G3BP1	0.370893	0.123794	820170	0.540469	8.76e-07	1.08e-05	24.3204	15.8744
MCPH1	0.171135	0.123743	825770	0.54416	3.22e-16	9.53e-15	11.7561	2.86996
FASLG	0.162411	0.123722	821250	0.541181	1.35e-15	3.78e-14	10.7274	2.42152
DUSP6	0.133808	0.123657	818120	0.539119	7.03e-19	2.52e-17	8.52314	0.717489
ZNF787	0.142291	0.123603	824814	0.54353	1.77e-19	6.62e-18	9.99265	1.25561
TBC1D2B	0.200169	0.123543	823218	0.542478	9.66e-13	2.18e-11	13.446	4.84305
PNP	0.177462	0.123459	821620	0.541424	7.3e-14	1.78e-12	11.903	3.58744
MBD4	0.278776	0.123367	822082	0.541729	4.92e-09	7.96e-08	18.2954	9.77578
C2orf49	0.161426	0.123316	822028	0.541694	1.99e-15	5.48e-14	11.0213	2.69058
DDX58	0.159287	0.123295	825019	0.543664	3.56e-17	1.12e-15	11.0213	2.24215
ENY2	0.428288	0.123276	820703	0.54082	2.84e-06	3.23e-05	27.9206	18.9238
YBX1	1.51361	0.12306	808464	0.532755	0.00457788	0.0283711	76.1205	70.0448
MAZ	0.333118	0.122932	824768	0.543499	2.75e-08	4.1e-07	22.3365	12.9148
PAXX	0.714402	0.122853	819600	0.540094	9.82e-05	0.000879044	44.1587	33.9013
XPA	0.282806	0.122758	820316	0.540565	2.28e-08	3.43e-07	18.8097	10.4933
NDUFS6	0.4866	0.12265	817339	0.538604	2.74e-05	0.000270234	31.4475	23.2287
CAP1	0.835562	0.122627	814008	0.536408	0.000645474	0.00490174	49.5224	40.3587
DDX23	0.213704	0.122545	825321	0.543863	2.84e-12	6.14e-11	14.842	5.8296
CHST2	0.232326	0.122515	819630	0.540113	1.27e-10	2.38e-09	14.3277	6.09865
PPWD1	0.212059	0.122091	819028	0.539717	9.26e-11	1.77e-09	13.8134	5.8296
RNPC3	0.201763	0.122073	822446	0.541969	2.38e-12	5.19e-11	13.5195	5.02242
UTP23	0.182985	0.122034	819552	0.540062	1.63e-12	3.59e-11	12.1969	4.21525
TNKS2	0.220281	0.121921	823730	0.542815	1.46e-11	3e-10	14.989	6.18834
SMAD5	0.149657	0.121737	821239	0.541174	6.39e-17	1.98e-15	10.0661	1.79372
MED13L	0.172014	0.121715	822904	0.54227	9.82e-15	2.57e-13	11.7561	3.2287
GZMM	1.10023	0.12138	807628	0.532204	0.00377622	0.0240406	59.0007	50.1345
CD38	0.172018	0.121275	817255	0.538548	1.82e-13	4.3e-12	10.7274	2.95964
TMEM131	0.167075	0.121271	824370	0.543237	9.54e-16	2.7e-14	11.6091	2.86996
RGS9	0.151286	0.121267	821574	0.541395	5.4e-17	1.67e-15	10.1396	1.79372
MRPL20	0.497059	0.121223	816580	0.538104	3.91e-05	0.000375782	31.8883	23.8565
ZC3H7A	0.210562	0.121217	820370	0.540601	3.81e-11	7.54e-10	13.9603	5.73991
WBP4	0.188714	0.120947	816894	0.53831	2.12e-11	4.29e-10	12.1969	4.57399
PSMB4	0.350036	0.120908	822839	0.542228	1.73e-07	2.34e-06	23.6591	14.6188
PPP3CA	0.252259	0.120811	822920	0.542281	5.85e-10	1.04e-08	16.9728	8.25112
HBP1	0.243009	0.120779	825962	0.544286	4.24e-11	8.37e-10	16.6789	7.53363
FGL2	0.152876	0.120759	817631	0.538796	2.33e-15	6.36e-14	9.77223	1.97309
TAOK1	0.219793	0.120659	824597	0.543386	6.19e-12	1.31e-10	14.9155	6.00897
NOP14	0.159981	0.1206	825126	0.543735	2.3e-16	6.88e-15	11.4622	2.69058
RANBP2	0.21721	0.120389	826290	0.544502	1.62e-12	3.58e-11	14.989	5.8296
NSF	0.144391	0.120212	823338	0.542556	4.54e-18	1.54e-16	10.1396	1.61435
AP1G1	0.159968	0.120155	823837	0.542886	4.4e-16	1.29e-14	11.2417	2.6009
UBE2L3	0.583797	0.120118	813808	0.536277	0.000209798	0.00176067	36.9581	28.9686
C3orf38	0.178955	0.120088	823156	0.542437	8.27e-14	2.01e-12	12.4908	3.94619
METAP2	0.434269	0.119924	819888	0.540283	4.69e-06	5.19e-05	28.5084	19.5516
CCNL2	0.241782	0.119908	824628	0.543407	8.48e-11	1.63e-09	16.4585	7.53363
CSNK1G3	0.180987	0.11984	819362	0.539937	9.79e-13	2.2e-11	11.9765	3.94619
MED21	0.157716	0.119823	821852	0.541578	1.22e-15	3.42e-14	10.8744	2.51121
HERC1	0.251939	0.119754	821109	0.541088	1.23e-09	2.1e-08	16.532	8.16143
RBM48	0.163037	0.11963	820256	0.540525	1.59e-14	4.12e-13	11.0213	2.86996
SETD3	0.186899	0.119618	821116	0.541093	1.43e-12	3.17e-11	12.7847	4.4843
CCDC66	0.382077	0.119591	818638	0.539459	1.69e-06	1.99e-05	24.2469	16.1435
NCALD	0.156693	0.11952	821724	0.541493	6.92e-16	1.99e-14	10.7274	2.33184
ZNF22	0.310588	0.119492	821442	0.541307	6.05e-08	8.63e-07	20.867	12.1973
CSDE1	0.651128	0.119402	815056	0.537099	0.00023509	0.00195666	40.2645	32.6457
TUBA1A	0.421127	0.119387	816989	0.538373	8.37e-06	8.93e-05	26.6716	18.7444
XPC	0.261412	0.119384	817457	0.538681	2.05e-08	3.1e-07	16.8993	9.0583
LZIC	0.198571	0.11937	820809	0.54089	6.48e-12	1.36e-10	13.299	5.02242
ILF3	0.383406	0.119311	820972	0.540998	1.01e-06	1.23e-05	25.5694	16.5919
SNIP1	0.140248	0.119281	820314	0.540564	1.61e-17	5.25e-16	9.5518	1.43498
JMJD6	0.19289	0.119129	821778	0.541529	1.54e-12	3.4e-11	13.0786	4.66368
WDR43	0.220697	0.11911	821351	0.541247	9.61e-11	1.84e-09	14.9155	6.54709
SH2D2A	0.384585	0.119058	822629	0.54209	3.35e-07	4.36e-06	24.9082	15.426
MXRA7	0.135169	0.119015	818023	0.539054	6.01e-18	2.01e-16	8.81705	0.986547
LYRM2	0.256372	0.119014	821036	0.54104	3.1e-09	5.13e-08	17.2667	8.87892
DESI2	0.169375	0.11891	822710	0.542143	1.56e-14	4.05e-13	11.8295	3.31839
STK38	0.386854	0.118908	819200	0.53983	1.99e-06	2.33e-05	25.2755	16.861
INO80	0.171745	0.118879	820686	0.540809	4.52e-14	1.12e-12	11.4622	3.2287
STAG1	0.209929	0.118767	825372	0.543897	1.26e-12	2.81e-11	14.4747	5.47085
UTP11	0.180849	0.118705	819752	0.540194	1.23e-12	2.74e-11	12.1969	4.12556
EIF4A3	0.205838	0.118488	820331	0.540575	6.21e-11	1.21e-09	14.1807	6.00897
SELENOW	0.608097	0.118473	813364	0.535984	0.000285025	0.00231931	38.3542	30.4933
SAP18	0.813131	0.118317	812694	0.535543	0.000897835	0.00664158	49.8898	41.1659
POMP	0.593368	0.118266	815926	0.537673	0.000125548	0.00109645	37.9133	28.6996
CEP63	0.173858	0.118107	817376	0.538628	2.4e-12	5.21e-11	11.5356	3.8565
PSMD1	0.184574	0.11793	818233	0.539193	6.6e-12	1.39e-10	12.2704	4.39462
VPS35	0.273586	0.117835	819428	0.53998	2.81e-08	4.19e-07	18.4423	10.3139
EID1	0.684927	0.117816	810901	0.534361	0.000795156	0.00592343	42.3953	34.5291
CLPTM1L	0.166324	0.117771	820806	0.540888	2.29e-14	5.84e-13	11.3152	3.04933
KAT7	0.184467	0.117661	820715	0.540828	1.18e-12	2.63e-11	12.5643	4.30493
RILPL2	0.248742	0.117598	818218	0.539183	1.08e-08	1.69e-07	16.7524	8.78924
AC016831.7	0.159419	0.117562	820924	0.540966	9.65e-15	2.53e-13	11.0948	2.86996
ZNF791	0.236831	0.117496	821892	0.541604	2.75e-10	5.06e-09	15.8707	7.35426
PRR14L	0.145782	0.117441	818004	0.539042	6.98e-16	2.01e-14	9.62528	1.79372
RRP36	0.179195	0.117359	824226	0.543142	3.62e-14	9.1e-13	12.6378	3.8565
DCUN1D5	0.185208	0.117281	820594	0.540749	4.38e-12	9.3e-11	13.0051	4.84305
PDAP1	0.417063	0.117268	817458	0.538682	8.32e-06	8.89e-05	27.3328	19.0135
UBR1	0.165321	0.117196	820172	0.54047	4.81e-14	1.19e-12	11.3152	3.13901
RFTN1	0.222946	0.11701	819523	0.540043	2.9e-10	5.31e-09	14.7686	6.54709
SNX2	0.225861	0.116904	819543	0.540056	9.2e-10	1.6e-08	15.5033	7.35426
MFSD10	0.310081	0.116854	822942	0.542296	2.73e-08	4.08e-07	20.9405	11.9283
NSMCE3	0.345045	0.116835	816347	0.53795	2.06e-06	2.4e-05	22.5569	14.7982
MSH3	0.16808	0.116789	817036	0.538404	1.41e-12	3.11e-11	11.2417	3.58744
TRPM7	0.174493	0.116777	818567	0.539413	7.61e-13	1.73e-11	11.6091	3.67713
FBXO34	0.181633	0.116416	820286	0.540546	9.81e-13	2.21e-11	12.3439	4.12556
NDUFB10	0.606788	0.116328	813722	0.53622	0.00025463	0.00209401	38.5011	29.9552
ARID1B	0.424293	0.116312	821135	0.541105	1.9e-06	2.23e-05	27.2594	18.296
SYTL2	0.218814	0.116269	815603	0.53746	1.91e-09	3.21e-08	14.0338	6.4574
APMAP	0.473167	0.116265	816506	0.538054	2.05e-05	0.000207171	29.3902	20.8072
TOPBP1	0.1644	0.116147	817618	0.538787	3.41e-13	7.94e-12	11.0213	3.2287
BUB3	0.546608	0.116123	813615	0.53615	0.000149713	0.00129418	34.6069	26.0987
THEMIS	0.238213	0.116058	816976	0.538364	9.15e-09	1.44e-07	15.8707	8.16143
DCAF7	0.250525	0.116055	817339	0.538604	1.42e-08	2.19e-07	16.532	8.60987
TMED4	0.324829	0.116006	821536	0.541369	9.39e-08	1.31e-06	21.6018	12.8251
KPNB1	0.405816	0.115982	819198	0.539829	3.38e-06	3.82e-05	26.6716	18.1166
STK10	0.52054	0.115945	818336	0.539261	2.56e-05	0.000253681	32.917	23.8565
TMX3	0.160417	0.115914	819685	0.54015	1.76e-14	4.53e-13	10.8744	2.78027
THAP5	0.181296	0.115774	818283	0.539226	6.34e-12	1.34e-10	12.2704	4.39462
SLF2	0.171551	0.115704	821022	0.541031	1.61e-13	3.82e-12	11.9765	3.67713
TRANK1	0.189356	0.115665	818868	0.539611	7.95e-12	1.66e-10	12.6378	4.57399
IRF2BPL	0.1689	0.115631	820356	0.540592	1.05e-13	2.53e-12	11.6091	3.40807
KIAA0040	0.1941	0.115616	820061	0.540397	1.26e-11	2.6e-10	13.299	5.11211
TFEB	0.148851	0.115561	820528	0.540705	4.69e-16	1.37e-14	10.2866	2.06278
KIFAP3	0.15274	0.115468	821306	0.541218	8.98e-16	2.56e-14	10.6539	2.33184
ANKIB1	0.173454	0.115424	822435	0.541962	3.96e-14	9.89e-13	12.05	3.49776
PPIL2	0.182222	0.115308	820728	0.540837	6.03e-13	1.38e-11	12.3439	4.03587
CD2AP	0.15847	0.115105	818096	0.539102	9.46e-14	2.29e-12	10.8009	2.95964
BIN2	1.00468	0.115097	809566	0.533481	0.00241756	0.0161997	55.6943	49.5067
TRIM52	0.195882	0.11509	818811	0.539574	2.74e-11	5.46e-10	13.1521	5.11211
ITCH	0.210175	0.11506	819852	0.54026	8.1e-11	1.56e-09	14.1807	5.91928
DENND2D	0.535778	0.115025	813428	0.536026	0.000133896	0.00116556	33.5048	25.2915
TOR1AIP1	0.192297	0.114814	819949	0.540323	1.37e-11	2.82e-10	13.299	5.11211
USF2	0.306678	0.11469	817262	0.538553	3.56e-07	4.62e-06	20.2792	12.287
SLC1A5	0.140884	0.114476	820173	0.540471	5.94e-17	1.84e-15	9.77223	1.61435
SAFB2	0.316418	0.11442	815979	0.537707	8.4e-07	1.03e-05	20.6466	12.8251
CHD2	0.349802	0.114373	818716	0.539511	8.04e-07	9.92e-06	22.7774	14.7085
UBE2R2	0.240817	0.114355	818665	0.539477	5.52e-09	8.88e-08	16.4585	8.34081
DHX9	0.258312	0.114302	821150	0.541115	3.18e-09	5.26e-08	17.4137	8.87892
ASXL2	0.167895	0.114237	818613	0.539443	3.46e-13	8.03e-12	11.3887	3.40807
FNDC3A	0.160329	0.114225	818510	0.539375	7.38e-14	1.8e-12	10.8744	2.95964
TMEM208	0.249444	0.1142	818152	0.53914	9.37e-09	1.47e-07	16.6054	8.60987
SMURF2	0.152786	0.114149	817104	0.538449	4.66e-14	1.15e-12	10.2866	2.6009
USF3	0.164489	0.114042	817917	0.538984	2.97e-13	6.93e-12	11.0948	3.2287
NAPG	0.15211	0.114041	818592	0.53943	1.24e-14	3.21e-13	10.4335	2.51121
OSBP	0.149052	0.113803	817203	0.538514	1.11e-14	2.88e-13	9.99265	2.24215
ZNF267	0.141469	0.113795	817979	0.539025	1.08e-15	3.03e-14	9.69875	1.88341
GNG2	0.522862	0.11374	815762	0.537564	5.06e-05	0.000477747	32.4026	23.3184
PLEKHA1	0.331524	0.113678	815787	0.537581	1.33e-06	1.59e-05	21.2344	13.5426
DYRK2	0.285369	0.113606	819496	0.540025	5.27e-08	7.58e-07	19.2506	11.0314
HADHA	0.429909	0.113579	815560	0.537431	2.2e-05	0.000220736	28.2145	20.2691
CD164	0.658653	0.113535	813674	0.536188	0.000324773	0.00261402	40.1176	32.287
EIF2S2	0.649718	0.113489	812121	0.535165	0.000471391	0.00366204	39.8971	32.287
TRMT10C	0.236596	0.113462	815199	0.537193	2.22e-08	3.33e-07	15.6503	8.16143
CEP85L	0.203751	0.113449	819530	0.540047	7.53e-11	1.46e-09	13.9603	5.8296
BRD9	0.265086	0.113399	822205	0.54181	4.4e-09	7.16e-08	18.3688	9.59641
EIF5A	0.440779	0.113307	821752	0.541512	2.42e-06	2.79e-05	28.8024	19.2825
SMARCE1	0.241902	0.113273	816900	0.538314	1.67e-08	2.55e-07	16.385	8.60987
PACS1	0.268823	0.113184	819823	0.54024	1.89e-08	2.88e-07	18.3688	9.95516
NPC1	0.16691	0.113177	819256	0.539867	1.3e-13	3.09e-12	11.3152	3.2287
KMT5B	0.208885	0.112987	817999	0.539038	2.22e-10	4.11e-09	13.8868	5.91928
SUPT6H	0.19205	0.112959	816423	0.538	1.07e-10	2.03e-09	12.7847	5.11211
WHAMM	0.250719	0.112873	818712	0.539509	7.45e-09	1.19e-07	16.7524	8.60987
MDH1	0.310897	0.112829	821269	0.541193	1.06e-07	1.47e-06	21.6018	12.8251
ZDHHC5	0.129231	0.112825	817344	0.538607	1.85e-17	5.98e-16	8.81705	1.07623
MPC1	0.248175	0.11281	816682	0.538171	2.55e-08	3.82e-07	16.6789	8.87892
SAR1B	0.20056	0.11277	821238	0.541173	2.37e-11	4.77e-10	14.1073	5.73991
YTHDF2	0.323941	0.112761	817307	0.538582	7.38e-07	9.16e-06	21.4548	13.5426
CREB1	0.232632	0.112712	818476	0.539353	2.49e-09	4.16e-08	15.7237	7.62332
JADE1	0.225386	0.112684	814818	0.536942	7.94e-09	1.26e-07	14.6216	7.17489
SMARCC2	0.273728	0.112668	818030	0.539059	4.69e-08	6.79e-07	18.2219	10.0448
ARL14EP	0.254167	0.112657	816948	0.538346	2.72e-08	4.06e-07	16.8993	9.0583
TM9SF2	0.233118	0.112631	820358	0.540593	8.68e-10	1.51e-08	15.9442	7.53363
IER5L	0.116039	0.11263	811415	0.5347	3.91e-18	1.33e-16	7.20059	0.269058
TCHP	0.195749	0.112625	819407	0.539966	2.07e-11	4.2e-10	13.299	5.11211
EIF4B	0.839212	0.112504	810387	0.534022	0.00153394	0.0107397	49.7428	42.7803
MAPKAPK5-AS1	0.112259	0.112259	817852	0.538942	1.73e-21	7.25e-20	7.78839	0
SLBP	0.27211	0.112253	816963	0.538356	9.33e-08	1.3e-06	18.2954	10.3139
MAP4K5	0.165627	0.112232	816420	0.537998	1.89e-12	4.14e-11	11.1683	3.49776
BATF	0.30073	0.112156	818161	0.539145	1.67e-07	2.25e-06	19.9853	11.5695
GPX3	0.111989	0.111989	825658	0.544085	3.05e-24	1.5e-22	8.81705	0
TRIM33	0.250356	0.111927	817718	0.538853	1.15e-08	1.79e-07	16.532	8.60987
ZNF143	0.154963	0.111926	814405	0.53667	8.49e-13	1.92e-11	10.2131	2.86996
PRMT9	0.174763	0.111859	814665	0.536841	3.15e-11	6.24e-10	11.5356	4.12556
TP53BP2	0.133601	0.11184	813114	0.535819	5.92e-15	1.58e-13	8.6701	1.52466
PDS5B	0.188466	0.111805	817982	0.539027	2.11e-11	4.27e-10	12.7112	4.75336
CWC15	0.364583	0.111774	815947	0.537686	4.74e-06	5.24e-05	24.0999	16.2332
PSMD2	0.270406	0.111758	817732	0.538863	6.76e-08	9.58e-07	18.4423	10.3139
PFDN2	0.338001	0.111751	818559	0.539408	9.94e-07	1.21e-05	23.2182	14.7982
TMEM170A	0.212837	0.111698	821054	0.541052	1.26e-10	2.37e-09	14.989	6.54709
DUSP5	0.124272	0.111508	817217	0.538523	1.74e-18	6.1e-17	8.44967	0.717489
AFF1	0.133045	0.111508	817397	0.538642	1.59e-16	4.82e-15	9.18442	1.43498
LYSMD3	0.1346	0.111495	816744	0.538211	1.01e-15	2.87e-14	9.33137	1.70404
NUP50	0.23949	0.111463	818164	0.539147	7.74e-09	1.23e-07	16.4585	8.43049
NDUFAB1	0.357289	0.111383	816998	0.538379	3.27e-06	3.7e-05	24.3204	16.1435
RYK	0.141005	0.111294	818209	0.539177	1.02e-15	2.88e-14	9.77223	1.88341
RSRC1	0.265867	0.111271	817359	0.538617	5.15e-08	7.42e-07	17.8545	9.86547
TUBA1B	0.703556	0.111228	809739	0.533595	0.00111068	0.00800496	43.277	35.2466
AHCTF1	0.147757	0.111227	817063	0.538422	3.52e-14	8.86e-13	10.2131	2.51121
PAPOLA	0.499291	0.111086	815438	0.537351	6.17e-05	0.000574464	32.4761	24.3049
RAB10	0.244659	0.110964	817724	0.538857	1.7e-08	2.59e-07	16.8993	8.96861
INPP4A	0.288484	0.110795	819943	0.54032	4.35e-08	6.33e-07	19.471	10.852
KLHDC4	0.236061	0.110748	820223	0.540504	1.18e-09	2.02e-08	16.0911	7.713
ADNP	0.197217	0.110722	817553	0.538745	1.44e-10	2.7e-09	13.446	5.56054
CXXC5	0.216911	0.110569	814202	0.536537	3.46e-09	5.71e-08	13.8134	6.27803
UPF1	0.139139	0.11054	817376	0.538628	1.14e-15	3.21e-14	9.5518	1.79372
CTBP1-DT	0.110393	0.110393	814508	0.536738	2.58e-20	1.01e-18	7.34754	0
PRKCH	0.536052	0.110384	814909	0.537002	8.44e-05	0.0007635	33.5783	24.7534
SCLT1	0.15926	0.110338	819070	0.539744	4.32e-14	1.07e-12	10.9478	2.86996
UBE2A	0.243344	0.110325	816854	0.538284	2.04e-08	3.08e-07	16.6054	8.69955
RC3H2	0.158781	0.110147	818333	0.539259	1.16e-13	2.79e-12	10.9478	3.04933
HMGXB3	0.161749	0.110017	816847	0.538279	7.84e-13	1.78e-11	11.0213	3.31839
DDX3Y	0.209963	0.109992	816822	0.538263	9.12e-10	1.59e-08	14.1807	6.36771
TMEM50A	0.598792	0.109973	816885	0.538304	0.000110356	0.00097975	38.795	29.6861
PHIP	0.364576	0.109958	815651	0.537491	4.48e-06	4.97e-05	23.806	15.6951
BAZ2B	0.191413	0.109913	816274	0.537902	1.4e-10	2.63e-09	12.8582	5.20179
CBX1	0.224252	0.109865	815346	0.53729	8.38e-09	1.33e-07	14.989	7.35426
PPP6R3	0.187059	0.109796	820412	0.540629	5.05e-12	1.07e-10	13.0786	4.75336
RAP1A	0.623937	0.109648	810296	0.533962	0.000703636	0.00529377	39.6032	31.7489
GPATCH2	0.155895	0.109635	815215	0.537204	6.99e-13	1.59e-11	10.4335	2.95964
MRPS36	0.293612	0.109492	815140	0.537154	6.81e-07	8.52e-06	19.6914	11.9283
METTL14	0.153035	0.109257	815914	0.537665	4.19e-13	9.71e-12	10.507	2.95964
ZMAT2	0.364619	0.109213	811825	0.53497	2.3e-05	0.000230557	23.953	16.7713
NFKB1	0.164214	0.108997	816475	0.538034	2.91e-12	6.27e-11	11.3152	3.67713
2021-09-11	0.178433	0.108984	815011	0.537069	7.63e-11	1.47e-09	12.05	4.57399
PCF11	0.342268	0.108957	814786	0.536921	3.58e-06	4.03e-05	22.41	14.6188
STX4	0.226473	0.108685	815214	0.537203	1.36e-08	2.11e-07	15.2829	7.713
ZNF675	0.129272	0.108674	815729	0.537543	3.56e-16	1.05e-14	8.89052	1.34529
SLC2A4RG	0.24268	0.10865	814207	0.53654	7.98e-08	1.12e-06	16.3115	8.87892
CHMP2B	0.213705	0.108634	813427	0.536026	1.14e-08	1.78e-07	14.1807	6.90583
ATAD2	0.144431	0.108566	817280	0.538565	7.14e-15	1.89e-13	9.91918	2.15247
TTC1	0.290099	0.108557	814547	0.536764	8.02e-07	9.89e-06	19.471	11.8386
CCDC93	0.140821	0.10852	818601	0.539435	1.2e-15	3.36e-14	9.91918	1.97309
SSBP1	0.626776	0.108515	809176	0.533224	0.000947329	0.0069558	39.7502	32.287
SELPLG	0.434879	0.108499	812533	0.535437	5.13e-05	0.000483872	27.5533	19.9103
CUL2	0.175915	0.108451	817339	0.538604	8.18e-12	1.7e-10	12.05	4.21525
SYS1	0.207058	0.108347	816803	0.53825	9.23e-10	1.61e-08	14.1807	6.36771
HCG18	0.176859	0.108318	814596	0.536796	7.96e-11	1.54e-09	11.903	4.4843
GAB3	0.177644	0.108149	817536	0.538733	7.73e-12	1.61e-10	12.1234	4.21525
ZMYM4	0.120324	0.108139	817126	0.538463	3.54e-18	1.21e-16	8.52314	0.807175
CEP95	0.159094	0.108116	817050	0.538413	9.58e-13	2.16e-11	11.1683	3.40807
VDAC3	0.351605	0.108115	816263	0.537895	3.66e-06	4.1e-05	23.8795	15.7848
RYBP	0.140701	0.108098	816840	0.538275	6.57e-15	1.75e-13	9.77223	2.06278
DCTN3	0.402013	0.108095	814516	0.536744	2.09e-05	0.000210301	27.0389	18.6547
EIF3J-DT	0.107891	0.107891	814508	0.536738	2.58e-20	1.01e-18	7.34754	0
CACYBP	0.425398	0.10785	812835	0.535636	5.62e-05	0.000527217	28.1411	20.8072
UBLCP1	0.192844	0.107785	817362	0.538619	2.23e-10	4.13e-09	13.5929	5.73991
LCORL	0.120746	0.10778	814398	0.536666	2.95e-17	9.38e-16	8.15577	0.807175
SUPV3L1	0.144253	0.107773	816500	0.53805	2.71e-14	6.89e-13	9.99265	2.33184
LENG1	0.225951	0.10777	812335	0.535306	6.79e-08	9.61e-07	14.989	7.98206
TRIM4	0.202966	0.10774	815200	0.537194	2.63e-09	4.39e-08	14.0338	6.54709
FKBP2	0.373242	0.107715	814896	0.536994	7.17e-06	7.73e-05	24.1734	16.2332
BTN3A3	0.187412	0.107547	817167	0.53849	1.1e-10	2.08e-09	13.1521	5.29148
COQ7	0.168013	0.107417	814217	0.536546	2.18e-11	4.4e-10	11.2417	3.8565
FBXW11	0.167511	0.107357	817340	0.538604	3.1e-12	6.67e-11	11.6826	3.8565
CBL	0.177233	0.107307	817568	0.538755	1.37e-11	2.82e-10	12.3439	4.4843
VTA1	0.166577	0.107299	813909	0.536343	3.85e-11	7.6e-10	11.3152	4.03587
CAPNS1	0.383379	0.107003	814089	0.536462	1.49e-05	0.000153713	25.349	17.3991
PLCB1	0.116877	0.106978	812522	0.53543	1.75e-17	5.68e-16	7.64144	0.538117
NCOA3	0.198928	0.106949	812556	0.535452	5.38e-09	8.67e-08	13.2256	6.09865
ZNF92	0.14068	0.106925	816295	0.537916	1.99e-14	5.12e-13	9.8457	2.24215
VASP	0.428847	0.106815	813028	0.535763	4.62e-05	0.000438719	27.8472	20
FRAT2	0.129542	0.106763	815001	0.537063	1.64e-15	4.54e-14	8.964	1.52466
PITHD1	0.299327	0.106745	816342	0.537947	6.31e-07	7.94e-06	20.5731	12.4664
SDF2	0.258251	0.10671	815416	0.537337	1.09e-07	1.51e-06	17.4871	9.6861
EXOSC8	0.232733	0.106473	813208	0.535881	6.78e-08	9.6e-07	15.5768	8.25112
SEC63	0.251441	0.106439	817754	0.538877	2.85e-08	4.24e-07	17.4871	9.41704
DNAJC7	0.482679	0.106305	813600	0.53614	8.27e-05	0.00074977	31.1536	23.139
CMTM3	0.3187	0.106266	815198	0.537193	1.9e-06	2.22e-05	21.5283	13.6323
SPTLC2	0.162667	0.10623	813842	0.536299	9.74e-12	2.02e-10	10.8009	3.49776
LYSMD2	0.248467	0.106221	814716	0.536875	1.26e-07	1.73e-06	17.1198	9.59641
EMC6	0.283188	0.106101	813739	0.536231	9.87e-07	1.2e-05	19.1771	11.6592
JMY	0.145032	0.106095	812592	0.535475	1.1e-12	2.46e-11	9.69875	2.6009
DENND6A	0.160616	0.106072	816368	0.537964	1.55e-12	3.42e-11	11.0948	3.40807
ELK3	0.175795	0.10595	812193	0.535213	3.18e-10	5.8e-09	11.5356	4.4843
CGAS	0.126798	0.105847	815640	0.537484	3.96e-16	1.16e-14	8.89052	1.34529
FNDC3B	0.155144	0.105807	814430	0.536687	3.17e-12	6.8e-11	10.6539	3.2287
SIK3	0.151117	0.10578	813456	0.536044	3.07e-12	6.62e-11	10.2866	3.04933
ZNF480	0.163729	0.105691	813494	0.536069	2.58e-11	5.15e-10	11.0213	3.76682
TYW3	0.174953	0.105683	814432	0.536688	1.09e-10	2.06e-09	11.9765	4.57399
RASSF4	0.139417	0.105657	810984	0.534416	1.39e-13	3.32e-12	8.74357	1.79372
FCRL3	0.139209	0.105474	811923	0.535035	1.56e-13	3.72e-12	9.03747	1.97309
CYTH1	0.540278	0.105444	812779	0.535599	0.000187427	0.00158769	34.46	26.1883
AASDHPPT	0.178495	0.105439	816156	0.537824	4.99e-11	9.78e-10	12.3439	4.66368
ANXA5	0.265762	0.105309	811247	0.534589	1.04e-06	1.26e-05	17.4137	10.3139
KPNA3	0.190432	0.105299	811278	0.53461	7.44e-09	1.18e-07	12.7847	5.91928
PCGF5	0.216615	0.105273	811170	0.534538	6.25e-08	8.89e-07	14.3277	7.35426
RASA1	0.133284	0.105252	815284	0.53725	2.26e-15	6.19e-14	9.11095	1.61435
IMPA1	0.146779	0.105233	815036	0.537086	3.01e-13	7.03e-12	10.1396	2.69058
TSSC4	0.261971	0.105222	814812	0.536938	2.03e-07	2.7e-06	17.781	10.1345
IL18R1	0.142595	0.105176	813721	0.536219	9.96e-14	2.41e-12	9.47832	2.15247
EFR3A	0.210634	0.105155	818346	0.539267	6.74e-10	1.19e-08	14.7686	6.63677
SPPL2A	0.27167	0.10513	812932	0.535699	6.13e-07	7.74e-06	17.928	10.4933
NUDT1	0.200196	0.105063	812983	0.535733	6.7e-09	1.07e-07	13.5929	6.36771
CDC27	0.156377	0.104962	819389	0.539954	1.71e-13	4.06e-12	11.4622	3.31839
GFI1	0.161019	0.104937	813768	0.53625	1.47e-11	3e-10	10.9478	3.58744
REXO4	0.210271	0.104876	812321	0.535297	2.89e-08	4.29e-07	14.3277	7.17489
AATF	0.266398	0.104809	814067	0.536447	4.02e-07	5.18e-06	18.1484	10.583
HECA	0.230577	0.104808	814094	0.536465	3.46e-08	5.08e-07	15.5033	7.98206
VCL	0.223556	0.104788	815813	0.537598	4.3e-09	7.01e-08	14.7686	6.99552
MPC2	0.314902	0.104746	813158	0.535848	4.48e-06	4.97e-05	21.3813	13.9013
LAP3	0.187552	0.104723	815040	0.537089	3.71e-10	6.7e-09	12.8582	5.29148
NPAT	0.189767	0.104596	813927	0.536355	7.01e-10	1.23e-08	12.7112	5.29148
GLOD4	0.276024	0.104526	813861	0.536312	7.51e-07	9.3e-06	18.9566	11.2108
IKZF2	0.124636	0.104416	812203	0.535219	1.05e-15	2.97e-14	8.15577	1.07623
SEL1L	0.211113	0.10434	816296	0.537916	1.87e-09	3.16e-08	14.4747	6.54709
SPOP	0.262335	0.104242	816677	0.538167	7.61e-08	1.07e-06	17.8545	9.95516
SDAD1	0.20943	0.104192	813616	0.53615	9.58e-09	1.5e-07	14.1807	6.81614
PDCD6IP	0.263999	0.104144	816444	0.538014	1.06e-07	1.46e-06	18.1484	10.1345
MAT2A	0.23032	0.104125	814624	0.536815	3.07e-08	4.55e-07	15.7237	8.07175
SLC7A6OS	0.191535	0.104043	810279	0.533951	9.09e-09	1.43e-07	12.4908	5.65022
RABL6	0.207726	0.103889	813246	0.535906	1.02e-08	1.59e-07	14.0338	6.72646
PSMD11	0.243613	0.10383	815930	0.537675	5.75e-08	8.23e-07	17.0463	9.32735
ZNF322	0.12284	0.10376	813768	0.53625	8.87e-16	2.53e-14	8.52314	1.25561
ICK	0.1223	0.103667	814880	0.536983	3.78e-16	1.11e-14	8.6701	1.25561
PHLDA1	0.112329	0.103616	811999	0.535085	2.6e-17	8.32e-16	7.56796	0.538117
CCDC90B	0.226058	0.103539	813407	0.536012	4.45e-08	6.47e-07	15.2829	7.98206
SCAPER	0.194387	0.10352	811819	0.534966	5.21e-09	8.41e-08	12.8582	5.8296
CHRAC1	0.185729	0.103315	814318	0.536613	4.55e-10	8.13e-09	12.6378	5.20179
CCDC25	0.256849	0.103253	809862	0.533676	1.48e-06	1.76e-05	16.8993	10.0448
UBL3	0.256552	0.102957	813331	0.535962	3.46e-07	4.5e-06	17.4871	9.95516
UTP3	0.182806	0.102951	813096	0.535808	9.3e-10	1.62e-08	12.4908	5.20179
RIPK1	0.132893	0.102895	810662	0.534203	3.39e-13	7.89e-12	8.81705	1.97309
SMIM15	0.199561	0.10287	812525	0.535431	7.49e-09	1.19e-07	13.446	6.27803
ARHGAP35	0.147345	0.102799	809877	0.533686	2.37e-11	4.76e-10	9.69875	2.95964
MBTPS1	0.232728	0.102635	815830	0.537609	1.4e-08	2.17e-07	15.7237	7.89238
PSMD13	0.314333	0.102507	812828	0.535631	4.54e-06	5.03e-05	21.1609	13.6323
GSR	0.128486	0.102464	815822	0.537604	1.52e-15	4.24e-14	9.18442	1.61435
PRKRIP1	0.172718	0.102412	812238	0.535242	4.01e-10	7.21e-09	11.6826	4.57399
PYCARD	0.366674	0.102372	810816	0.534305	3.2e-05	0.000312724	23.953	16.5919
ZNF326	0.172803	0.102292	811348	0.534655	7.77e-10	1.36e-08	11.6091	4.66368
PSMB1	0.663557	0.102292	804651	0.530243	0.00305596	0.0198992	41.8075	34.2601
FAM208B	0.179139	0.102185	810471	0.534078	4.3e-09	7.01e-08	12.1234	5.29148
PSMD6	0.263873	0.102168	816639	0.538142	1.06e-07	1.47e-06	18.2954	10.2242
C4orf3	0.70853	0.102151	806175	0.531247	0.00265043	0.017554	44.1587	37.13
DHX8	0.152605	0.102067	811744	0.534917	1.81e-11	3.68e-10	10.2866	3.2287
NUMA1	0.266532	0.101803	813216	0.535887	5.35e-07	6.81e-06	17.928	10.4933
PMAIP1	0.158533	0.101703	808306	0.532651	2.65e-10	4.89e-09	9.99265	3.40807
FMR1	0.16192	0.101643	815179	0.53718	7.84e-12	1.64e-10	11.2417	3.67713
SELENOT	0.531068	0.101628	812092	0.535146	0.000221841	0.00185459	34.5334	25.8296
HMOX2	0.429055	0.101606	810269	0.533945	0.000132875	0.00115724	28.435	21.0762
ASCL2	0.223428	0.101603	813163	0.535852	1.34e-08	2.07e-07	14.3277	6.72646
ARHGEF6	0.211808	0.101603	817038	0.538405	2e-09	3.36e-08	14.842	6.90583
KATNBL1	0.20789	0.101539	811654	0.534857	3.32e-08	4.9e-07	14.1073	6.99552
CDC14A	0.181918	0.101445	809460	0.533412	8.54e-09	1.35e-07	12.05	5.38117
CEP192	0.13388	0.101421	811540	0.534782	1.95e-13	4.6e-12	8.964	1.97309
NORAD	0.260756	0.101308	814998	0.537061	1.91e-07	2.56e-06	17.928	10.0448
GTPBP8	0.14554	0.101228	809258	0.533279	4.65e-11	9.13e-10	9.69875	3.04933
DR1	0.276464	0.101166	813702	0.536207	7.43e-07	9.22e-06	18.8097	11.1211
SLC35E1	0.141766	0.100784	812137	0.535176	1.7e-12	3.75e-11	9.69875	2.6009
ALDH9A1	0.20678	0.100781	811622	0.534837	4.15e-08	6.04e-07	14.2542	7.17489
HLA-DMA	0.100747	0.100747	811720	0.534901	2.42e-19	8.98e-18	6.98016	0
YIPF5	0.180579	0.100693	811537	0.53478	2.97e-09	4.93e-08	12.4173	5.38117
TUBGCP2	0.25658	0.10066	814919	0.537009	1.51e-07	2.06e-06	17.5606	9.77578
IARS2	0.213418	0.100577	814296	0.536598	1.15e-08	1.79e-07	14.6951	7.17489
LCP2	0.376141	0.100528	812050	0.535119	2.41e-05	0.000240461	24.5408	16.861
FAR1	0.137777	0.100517	815716	0.537534	3.62e-14	9.09e-13	9.8457	2.24215
XIAP	0.236574	0.100478	811819	0.534966	1.92e-07	2.56e-06	15.7972	8.60987
PSMC1	0.31984	0.100336	811010	0.534433	1.05e-05	0.000110378	21.3079	13.991
NRBP1	0.2548	0.100285	812491	0.535409	5.22e-07	6.65e-06	17.4137	10.0448
PRKAR2A	0.204797	0.100231	810395	0.534028	3.55e-08	5.21e-07	13.5195	6.54709
YTHDC2	0.151726	0.100212	810740	0.534255	5.43e-11	1.06e-09	10.2866	3.40807
CCT2	0.328307	0.100186	810937	0.534385	1.44e-05	0.000148497	21.8222	14.7982
ING1	0.143887	0.100107	812384	0.535338	2.77e-12	5.99e-11	9.91918	2.78027
SLC25A28	0.140629	0.100079	812064	0.535127	3.24e-12	6.94e-11	9.8457	2.78027
CD2BP2	0.289664	0.100025	812996	0.535742	1.34e-06	1.6e-05	19.1771	11.5695
RNF187	0.177416	0.099977	812268	0.535262	1.06e-09	1.83e-08	12.1969	5.02242
THUMPD3	0.14595	0.0999391	812807	0.535617	4.84e-12	1.03e-10	10.2131	3.04933
CSRNP1	0.13234	0.0999387	811444	0.534719	2.15e-13	5.06e-12	8.964	1.97309
METRN	0.130337	0.0998451	810989	0.534419	2.89e-13	6.75e-12	8.89052	1.97309
ME2	0.207961	0.099746	811923	0.535035	3.3e-08	4.87e-07	14.2542	7.0852
APAF1	0.127785	0.0996872	812858	0.535651	3.3e-14	8.36e-13	8.964	1.79372
SECISBP2L	0.145833	0.0995577	810137	0.533858	3.53e-11	7e-10	9.91918	3.13901
CEP164	0.157865	0.0994323	813264	0.535918	3.12e-11	6.2e-10	11.0213	3.76682
DYNC1LI2	0.205761	0.0991633	811844	0.534982	1.93e-08	2.93e-07	13.8134	6.63677
GTF2A2	0.37176	0.0990877	808463	0.532755	9.24e-05	0.000830086	24.6143	17.6682
PHF12	0.156829	0.0990623	809975	0.533751	2.96e-10	5.41e-09	10.6539	3.8565
CXorf38	0.180489	0.0989994	811764	0.53493	1.63e-09	2.76e-08	12.1969	5.11211
ZNF831	0.188503	0.0989322	814302	0.536602	1.29e-09	2.22e-08	13.2256	5.73991
UBE2Q2	0.239197	0.0988671	811772	0.534935	2.29e-07	3.04e-06	16.0176	8.69955
TMBIM4	0.5338	0.0988663	807417	0.532065	0.000807668	0.00601406	34.5334	26.9955
FAM120AOS	0.164654	0.0988511	808915	0.533052	1.55e-09	2.63e-08	10.9478	4.30493
ZBED4	0.118067	0.0988388	813205	0.535879	8.42e-16	2.41e-14	8.37619	1.16592
ECH1	0.492595	0.0986781	807696	0.532249	0.000555564	0.00426925	32.3292	24.843
FAM3C	0.16215	0.0986474	808414	0.532723	1e-09	1.74e-08	10.5805	3.94619
TERF2	0.152374	0.0985808	811020	0.53444	4.8e-11	9.42e-10	10.36	3.40807
C1orf52	0.206054	0.0985365	811446	0.53472	3.39e-08	4.99e-07	14.0338	6.90583
KDELR1	0.247482	0.0985335	809248	0.533272	1.92e-06	2.24e-05	16.8259	10.0448
RPP38	0.1684	0.0985266	811347	0.534655	7.14e-10	1.25e-08	11.6091	4.57399
FAM32A	0.272362	0.0984632	812426	0.535366	1.23e-06	1.48e-05	18.5893	11.1211
C19orf12	0.184321	0.0983579	814914	0.537006	5.1e-10	9.08e-09	13.0051	5.38117
BTN2A1	0.165515	0.0983472	811130	0.534512	4.55e-10	8.13e-09	11.3152	4.30493
ETF1	0.165541	0.0983226	812056	0.535122	3.23e-10	5.87e-09	11.5356	4.39462
CDK11A	0.256337	0.0983076	813498	0.536072	3.08e-07	4.03e-06	17.4871	9.86547
RNF8	0.149095	0.0982068	810461	0.534071	5.46e-11	1.07e-09	10.2131	3.31839
LRRFIP2	0.164422	0.0982007	812132	0.535172	2.11e-10	3.92e-09	11.3887	4.21525
NUP98	0.151282	0.0981889	810268	0.533944	1.25e-10	2.37e-09	10.4335	3.58744
DPP8	0.178335	0.0981093	811352	0.534658	2.02e-09	3.39e-08	12.1234	5.11211
ZNHIT1	0.447023	0.0980077	807328	0.532007	0.000343516	0.0027566	28.7289	21.704
PKN1	0.405355	0.097948	809818	0.533647	8.77e-05	0.000790794	26.1572	18.8341
TXNRD1	0.146385	0.0978966	809844	0.533665	5.79e-11	1.13e-09	9.99265	3.2287
EDRF1	0.137571	0.0978856	811426	0.534707	1.37e-12	3.03e-11	9.40485	2.42152
GLRX2	0.131002	0.0978205	808146	0.532546	4.35e-12	9.26e-11	8.6701	2.15247
HSBP1	0.243488	0.097776	810765	0.534271	7.46e-07	9.25e-06	16.6789	9.59641
PRKCB	0.420571	0.097761	810723	0.534244	7.48e-05	0.000684067	26.8185	19.1031
SP4	0.158778	0.0977411	814612	0.536806	1.57e-11	3.21e-10	11.3152	3.76682
YWHAQ	0.592368	0.09769	807654	0.532221	0.00101088	0.00737887	37.1785	29.0583
ATP5IF1	0.769951	0.0976303	802541	0.528852	0.00644491	0.0387217	47.0977	40.2691
SREK1	0.246702	0.0975535	811324	0.53464	4.47e-07	5.71e-06	16.4585	9.23767
RBL2	0.495693	0.0975404	806919	0.531737	0.00059414	0.00454088	31.374	24.0359
RAMMET	0.219843	0.0974233	810695	0.534225	1.83e-07	2.46e-06	15.0625	8.07175
H2AFV	0.526459	0.097268	807904	0.532386	0.000641876	0.00487655	33.7987	26.0987
MTR	0.148257	0.097225	807598	0.532185	4.74e-10	8.46e-09	9.91918	3.49776
SPRY1	0.100586	0.0971956	798603	0.526257	1.01e-13	2.43e-12	5.51065	0.269058
ZCCHC8	0.154922	0.0971581	810824	0.53431	1.1e-10	2.08e-09	10.5805	3.67713
HAX1	0.404183	0.0971082	808759	0.53295	0.000141222	0.00122504	26.6716	19.4619
ZNF567	0.134341	0.0970521	810451	0.534065	3.49e-12	7.48e-11	9.33137	2.51121
CBX5	0.211441	0.0970356	809015	0.533118	2.12e-07	2.82e-06	14.1807	7.53363
DIDO1	0.224455	0.096971	808410	0.53272	6.15e-07	7.75e-06	14.9155	8.25112
TAF11	0.251853	0.0968864	810938	0.534386	7.32e-07	9.09e-06	16.7524	9.6861
RPRD2	0.201814	0.096782	812846	0.535642	1.46e-08	2.24e-07	14.1073	6.81614
MLKL	0.121726	0.0966816	809270	0.533286	1.88e-13	4.43e-12	8.30272	1.61435
GALC	0.126859	0.0966215	808330	0.532667	1.85e-12	4.07e-11	8.52314	1.97309
USP36	0.193444	0.0965646	812129	0.53517	8.54e-09	1.35e-07	13.3725	6.18834
PHF6	0.155283	0.0965132	810888	0.534352	1.42e-10	2.68e-09	10.7274	3.76682
SRP19	0.401245	0.0964961	805205	0.530608	0.000362871	0.00289391	25.7899	19.3722
GABARAPL2	0.513556	0.0962444	806015	0.531141	0.00104113	0.00756476	33.6517	26.4574
OXSR1	0.130953	0.0962295	809434	0.533394	1.98e-12	4.32e-11	8.89052	2.15247
ATAD1	0.180677	0.0961272	813640	0.536166	9.97e-10	1.73e-08	12.7847	5.38117
MPLKIP	0.260374	0.0960883	809552	0.533472	3.25e-06	3.68e-05	17.8545	10.9417
PLEKHA2	0.209114	0.0960856	810856	0.534331	4.34e-08	6.32e-07	13.9603	6.81614
RNF214	0.140849	0.096065	805990	0.531125	4.78e-10	8.53e-09	9.33137	3.13901
GNA13	0.18175	0.09601	809542	0.533465	1.21e-08	1.89e-07	12.3439	5.56054
B3GNT2	0.136831	0.0959555	811491	0.53475	2.72e-12	5.88e-11	9.62528	2.6009
TRAPPC2B	0.12957	0.095916	806936	0.531748	1.93e-11	3.92e-10	8.6701	2.33184
STRN	0.131531	0.0958909	813203	0.535878	1.01e-13	2.43e-12	9.33137	2.06278
SPAST	0.133796	0.0958866	811822	0.534968	7.93e-13	1.8e-11	9.40485	2.33184
DDOST	0.356714	0.095844	811040	0.534453	3e-05	0.000294344	24.1734	16.4126
RGS19	0.369773	0.0958033	808842	0.533004	6.89e-05	0.000633622	24.0999	17.0404
PRPF38A	0.261806	0.0957375	809959	0.53374	2.37e-06	2.74e-05	17.7076	10.6726
FOXJ3	0.150475	0.0957076	810826	0.534312	1.09e-10	2.08e-09	10.5805	3.67713
EMC3	0.246592	0.0956924	810491	0.534091	9.39e-07	1.15e-05	16.8259	9.6861
BCL2L11	0.128547	0.0955877	806906	0.531729	1.47e-11	3e-10	8.59662	2.24215
OPA1	0.134474	0.0955403	810470	0.534077	3.98e-12	8.47e-11	9.40485	2.51121
SPATA13	0.251924	0.0955233	808334	0.53267	3.01e-06	3.42e-05	16.8259	10.1345
PPFIA1	0.165262	0.0955095	809513	0.533446	1.18e-09	2.03e-08	11.0948	4.30493
RBM43	0.151007	0.0954829	808649	0.532877	2.77e-10	5.09e-09	10.1396	3.49776
TBC1D5	0.171903	0.0954572	810617	0.534174	2.69e-09	4.48e-08	11.9765	5.02242
ANKLE2	0.227222	0.0954401	805798	0.530998	2.23e-06	2.59e-05	14.6951	8.43049
NSUN6	0.147634	0.0954351	809939	0.533727	9.51e-11	1.82e-09	10.2131	3.40807
GLRX5	0.268104	0.0953862	809906	0.533705	3.51e-06	3.95e-05	18.2954	11.2108
DERL2	0.234203	0.0953462	812613	0.535489	1.65e-07	2.24e-06	16.2381	8.69955
PHF11	0.318336	0.0953217	811620	0.534835	9.6e-06	0.000101444	21.7487	14.1704
RBAK-RBAKDN	0.0953175	0.0953175	808932	0.533064	2.26e-18	7.85e-17	6.61278	0
TNFRSF1A	0.218444	0.0953096	809770	0.533616	1.9e-07	2.54e-06	14.6216	7.62332
ZNF107	0.117764	0.0952957	808576	0.532829	7.65e-14	1.86e-12	7.93534	1.34529
LSG1	0.140079	0.0952045	807652	0.53222	6.14e-11	1.19e-09	9.2579	2.78027
SRI	0.439695	0.0950746	805524	0.530818	0.000562543	0.00431812	28.5819	21.7937
RAB4A	0.253112	0.0950572	808941	0.53307	2.41e-06	2.79e-05	16.9728	10.1345
CMTM6	0.331549	0.0949835	808696	0.532908	3.4e-05	0.000330567	21.8957	14.8879
RABAC1	0.621837	0.0949586	802754	0.528992	0.00364755	0.023311	37.9868	32.3767
GTF2F1	0.234468	0.0949457	809704	0.533572	7.61e-07	9.42e-06	16.0176	9.0583
ABCB1	0.142054	0.0949312	807269	0.531968	8.64e-11	1.66e-09	9.2579	2.78027
RAB22A	0.219387	0.0949272	808769	0.532956	5.73e-07	7.25e-06	15.0625	8.34081
MTREX	0.193835	0.0947672	810978	0.534412	1.87e-08	2.85e-07	13.3725	6.27803
UBE2Z	0.204072	0.0947259	811986	0.535076	3.02e-08	4.48e-07	14.2542	6.99552
RHOQ	0.112698	0.0945669	809356	0.533343	1.55e-14	4.03e-13	7.86187	1.16592
AURKAIP1	0.478806	0.0945529	807273	0.53197	0.000583622	0.00446909	32.1822	24.1256
WDR20	0.138042	0.0943861	807408	0.532059	1.26e-10	2.38e-09	9.40485	2.95964
PDCD5	0.334561	0.0943098	806124	0.531213	0.000103706	0.000924481	22.3365	15.6951
VDAC2	0.433201	0.0942861	807213	0.531931	0.000365988	0.00291743	28.8758	21.8834
RIOK1	0.139013	0.0942642	808630	0.532865	7.12e-11	1.38e-09	9.62528	3.04933
CHMP2A	0.414075	0.0942527	807994	0.532445	0.000226665	0.0018914	27.6267	20.6278
R3HCC1L	0.120565	0.0942048	808578	0.53283	3.27e-13	7.61e-12	8.22924	1.61435
TMEM87A	0.268053	0.094153	814184	0.536524	4.17e-07	5.35e-06	18.3688	10.583
PWP1	0.219406	0.094058	809731	0.53359	2.61e-07	3.43e-06	14.9155	7.89238
AFTPH	0.153757	0.094032	810636	0.534186	2.61e-10	4.81e-09	10.8744	3.94619
RAD17	0.127933	0.0940274	805765	0.530977	5.83e-11	1.14e-09	8.59662	2.42152
WASHC3	0.226837	0.0940249	810742	0.534257	2.78e-07	3.65e-06	15.5768	8.43049
ALDOB	0.093896	0.093896	818968	0.539677	7.03e-22	3.01e-20	7.93534	0
ZNF451	0.212628	0.0938834	811301	0.534625	6.38e-08	9.05e-07	14.4747	7.35426
ARMC1	0.141105	0.0937805	808184	0.532571	1.33e-10	2.5e-09	9.69875	3.13901
RNF34	0.161546	0.0937521	811218	0.53457	3.54e-10	6.42e-09	11.2417	4.21525
STK24	0.194872	0.0936767	808114	0.532525	1.12e-07	1.55e-06	13.2256	6.54709
COPS9	0.651825	0.093666	801997	0.528494	0.00520414	0.0318777	41.3666	34.4395
MSH6	0.127011	0.0936441	806942	0.531752	1.04e-11	2.14e-10	8.52314	2.15247
LMAN2	0.455918	0.0934966	808172	0.532563	0.000340486	0.00273355	30.1984	22.6009
ZMYM5	0.166875	0.0934848	807783	0.532306	7.9e-09	1.25e-07	11.3152	4.75336
DIS3	0.173946	0.0934132	809390	0.533365	6.3e-09	1.01e-07	11.903	5.11211
GINM1	0.156811	0.0934131	809334	0.533328	5.95e-10	1.05e-08	10.7274	3.94619
MLLT6	0.407887	0.0933967	809751	0.533603	0.000102738	0.00091679	26.8185	19.1928
PARG	0.118194	0.0932409	807618	0.532198	9.16e-13	2.07e-11	8.15577	1.70404
DMTF1	0.172319	0.0931915	809304	0.533309	5.78e-09	9.28e-08	11.8295	5.02242
NKAP	0.247498	0.093069	808235	0.532604	3.24e-06	3.67e-05	16.8993	10.1345
ACBD6	0.186166	0.0929745	808148	0.532547	5.76e-08	8.24e-07	12.7112	6.09865
MRPL51	0.389784	0.092955	805350	0.530703	0.000323023	0.00260055	25.5694	18.9238
LARP1	0.220449	0.0929532	809197	0.533238	3.47e-07	4.51e-06	14.842	7.98206
RBM5	0.254308	0.0929502	807194	0.531918	5.78e-06	6.32e-05	16.9728	10.4036
ACAA2	0.250261	0.0929413	808245	0.532611	2.49e-06	2.87e-05	16.532	9.77578
SMG1	0.311837	0.0928085	813440	0.536034	3.61e-06	4.06e-05	21.3079	13.5426
ZFYVE16	0.143806	0.0927848	807043	0.531819	2.78e-10	5.1e-09	9.5518	3.13901
COPS2	0.213783	0.0927485	806423	0.53141	1.31e-06	1.58e-05	14.4747	8.16143
PTTG1IP	0.185064	0.0926699	807221	0.531936	7.24e-08	1.02e-06	12.4173	5.91928
C14orf119	0.272438	0.0926617	808196	0.532578	8.84e-06	9.39e-05	18.5158	11.6592
NIFK-AS1	0.0926039	0.0926039	805030	0.530492	5.1e-17	1.59e-15	6.09846	0
BCL9L	0.219517	0.0925135	810607	0.534167	2.26e-07	3e-06	15.2829	8.16143
FAF1	0.131523	0.0924456	807799	0.532317	3.14e-11	6.24e-10	9.11095	2.6009
STXBP3	0.211195	0.09243	808225	0.532598	3.71e-07	4.8e-06	14.3277	7.62332
JAKMIP2	0.12412	0.0924054	806430	0.531415	7.61e-12	1.59e-10	8.30272	1.97309
AC025164.1	0.217073	0.0923945	801898	0.528428	7.12e-06	7.68e-05	13.5195	7.89238
CFAP36	0.142988	0.0923616	805362	0.530711	1.89e-09	3.19e-08	9.62528	3.49776
PRKAA1	0.219432	0.0923271	809246	0.533271	3.82e-07	4.93e-06	14.989	8.07175
BTG3	0.172181	0.0923002	805139	0.530564	8.06e-08	1.13e-06	11.4622	5.29148
RPAP3	0.158164	0.0921396	804446	0.530107	2.8e-08	4.18e-07	10.507	4.4843
CKLF	0.513884	0.0921286	802137	0.528586	0.00223305	0.0150328	31.8883	25.5605
SEPHS2	0.225838	0.0920638	808496	0.532776	1.17e-06	1.41e-05	15.7237	8.96861
ARHGEF9	0.144899	0.0920197	806319	0.531342	7.09e-10	1.24e-08	9.62528	3.31839
MCTS1	0.237547	0.0919168	809495	0.533435	1.18e-06	1.42e-05	16.4585	9.41704
CCDC71L	0.112537	0.091897	806413	0.531404	5.7e-13	1.31e-11	7.71492	1.43498
BFAR	0.213187	0.09188	807002	0.531791	8.37e-07	1.03e-05	14.4012	7.89238
ZNF407	0.100376	0.0915935	808687	0.532902	3.5e-16	1.03e-14	7.12711	0.538117
OTUD5	0.180825	0.0915476	808152	0.53255	3.18e-08	4.7e-07	12.3439	5.65022
AKT3	0.138811	0.0914573	806904	0.531728	1.35e-10	2.54e-09	9.2579	2.86996
PSMD7	0.366406	0.0914053	804685	0.530265	0.000273692	0.00223807	24.0265	17.4888
RNF6	0.164843	0.0913611	809300	0.533306	3.99e-09	6.52e-08	11.6091	4.84305
FOXO1	0.153675	0.0912572	804213	0.529954	1.91e-08	2.9e-07	10.2131	4.21525
RIOK2	0.131348	0.0911703	808200	0.532581	4.28e-11	8.43e-10	9.33137	2.78027
TBK1	0.158372	0.0911375	809677	0.533555	9.55e-10	1.66e-08	11.0948	4.21525
BPGM	0.17265	0.0910842	804006	0.529817	1.29e-07	1.77e-06	11.2417	5.20179
SAP30BP	0.244397	0.0910598	811446	0.53472	6.3e-07	7.92e-06	17.0463	9.59641
LPP	0.220644	0.0909255	808526	0.532796	4.05e-07	5.21e-06	14.6216	7.80269
NIP7	0.172758	0.0908856	808423	0.532728	1.49e-08	2.29e-07	11.9765	5.29148
SETD5	0.224519	0.0908756	809891	0.533696	3.72e-07	4.81e-06	15.3564	8.34081
S100PBP	0.149153	0.0908183	804572	0.53019	6.22e-09	9.96e-08	9.8457	3.76682
ZNF808	0.0973606	0.0908031	807702	0.532253	3.73e-16	1.1e-14	6.90669	0.44843
AFG3L2	0.173639	0.0907571	808368	0.532692	1.18e-08	1.83e-07	11.8295	5.11211
PTCD3	0.181245	0.0907315	807288	0.53198	6.19e-08	8.81e-07	12.3439	5.8296
STX6	0.12549	0.0907011	809820	0.533649	2.19e-12	4.78e-11	9.03747	2.24215
SF3A1	0.223698	0.0906745	809232	0.533261	7.04e-07	8.76e-06	15.6503	8.69955
STRN3	0.125204	0.0906573	806298	0.531328	1.21e-11	2.48e-10	8.37619	2.06278
FAM214A	0.141404	0.090561	807446	0.532085	2.79e-10	5.11e-09	9.69875	3.2287
KLRG1	0.409772	0.0905305	807826	0.532335	0.000120238	0.00105697	24.9816	17.6682
PDGFD	0.132012	0.090467	807926	0.532401	2.43e-11	4.87e-10	9.11095	2.51121
TNPO1	0.170541	0.0904243	808128	0.532534	1.29e-08	2e-07	11.7561	5.11211
GALNT3	0.113231	0.0903973	806874	0.531707	1.78e-13	4.21e-12	7.64144	1.25561
NAA50	0.221445	0.0903818	806762	0.531634	1.38e-06	1.64e-05	14.842	8.25112
BMS1	0.152931	0.0903055	806877	0.531709	1.7e-09	2.87e-08	10.2131	3.76682
TWF1	0.128204	0.0902123	807002	0.531792	2.11e-11	4.26e-10	8.74357	2.33184
RNF20	0.151164	0.0900871	806326	0.531347	3.41e-09	5.63e-08	10.2866	3.94619
ELOA	0.146929	0.090072	805784	0.530989	2.02e-09	3.39e-08	9.8457	3.58744
KIAA1143	0.202262	0.0900592	806660	0.531566	6.17e-07	7.77e-06	13.8868	7.44395
ANKRD17	0.193903	0.090043	810474	0.53408	2.56e-08	3.83e-07	13.3725	6.27803
CLK4	0.18299	0.0899232	806069	0.531177	1.63e-07	2.21e-06	12.4173	6.09865
COA4	0.213082	0.0899049	808243	0.53261	5.53e-07	7.02e-06	14.7686	7.98206
ST3GAL5	0.174094	0.089875	803619	0.529562	2.37e-07	3.13e-06	11.4622	5.47085
AC118549.1	0.130654	0.0898425	806234	0.531285	1.14e-10	2.16e-09	8.964	2.69058
MTIF3	0.352409	0.0898259	802876	0.529073	0.000346938	0.00278022	22.5569	16.5919
GALNT10	0.157043	0.0898182	807001	0.531791	4.52e-09	7.34e-08	10.7274	4.21525
DYNLL2	0.176648	0.0898115	806397	0.531393	8.52e-08	1.19e-06	12.1234	5.73991
AKAP11	0.120861	0.0897999	805940	0.531092	1.05e-11	2.17e-10	8.22924	1.97309
UHRF2	0.146212	0.0896706	808514	0.532788	3.09e-10	5.65e-09	10.1396	3.49776
POLR2K	0.402861	0.0896133	805219	0.530617	0.000437592	0.00344171	27.0389	19.8206
KIAA0586	0.145331	0.0895365	808467	0.532757	3.21e-10	5.84e-09	10.1396	3.49776
AGO2	0.19411	0.0893495	809291	0.5333	4.48e-08	6.5e-07	13.1521	6.27803
AEBP2	0.150979	0.0893466	807859	0.532357	1.16e-09	2e-08	10.4335	3.8565
MXD1	0.112906	0.0893351	804461	0.530117	3.93e-12	8.38e-11	7.56796	1.52466
AC020916.1	0.101594	0.0893323	803886	0.529738	1.01e-13	2.43e-12	6.75974	0.807175
TOMM70	0.141226	0.0893237	806514	0.53147	1.02e-09	1.77e-08	9.8457	3.49776
KMT5A	0.117522	0.089269	805667	0.530912	5.88e-12	1.24e-10	8.00882	1.79372
ERV3-1	0.0892669	0.0892669	805588	0.53086	3.27e-17	1.03e-15	6.17193	0
YES1	0.120364	0.0891655	805822	0.531014	8.46e-12	1.76e-10	8.15577	1.88341
CTU1	0.105569	0.0891478	808876	0.533027	2.17e-14	5.54e-13	7.78839	1.16592
PDPK1	0.155659	0.0891179	808872	0.533024	8.5e-10	1.49e-08	10.7274	3.94619
CCR6	0.109174	0.0890912	800046	0.527208	2.36e-11	4.75e-10	6.68626	1.25561
SLC4A1AP	0.150891	0.089048	804602	0.53021	1.84e-08	2.8e-07	10.36	4.30493
HTT	0.136869	0.0890308	805604	0.53087	5.26e-10	9.36e-09	9.2579	3.04933
ZNF766	0.172444	0.0889904	806446	0.531426	6.13e-08	8.72e-07	11.903	5.56054
EXOSC3	0.131138	0.0889833	806358	0.531367	1.93e-10	3.58e-09	9.18442	2.86996
MGAT5	0.108756	0.0889189	805399	0.530735	4.94e-13	1.14e-11	7.42101	1.25561
JAML	0.192464	0.0886892	797804	0.525731	1.55e-05	0.000159084	11.8295	6.81614
UBE2H	0.220077	0.0886569	810186	0.53389	2.72e-07	3.57e-06	15.2829	8.07175
ATP1B1	0.0971718	0.0886279	807497	0.532118	1.72e-15	4.74e-14	7.05364	0.627803
LRMP	0.207854	0.0886136	806308	0.531334	7.45e-07	9.24e-06	13.8868	7.44395
SEC11C	0.321912	0.0885851	806314	0.531339	7.91e-05	0.000719804	21.7487	15.0673
GOLGA1	0.103116	0.0885351	805502	0.530803	1.72e-14	4.44e-13	6.90669	0.717489
POM121C	0.159004	0.0885053	807960	0.532423	3.71e-09	6.09e-08	11.0213	4.39462
SBNO1	0.273836	0.0884893	805709	0.53094	2.2e-05	0.000220721	18.1484	11.6592
NCOA2	0.136134	0.0884784	806756	0.53163	1.2e-10	2.26e-09	9.18442	2.78027
DNM1L	0.176011	0.0883053	806768	0.531638	6.37e-08	9.04e-07	12.1234	5.65022
BCAP29	0.155811	0.0882525	808364	0.532689	1.96e-09	3.3e-08	10.8744	4.21525
PSMD14	0.215853	0.0882334	804530	0.530163	3.17e-06	3.59e-05	14.3277	8.16143
HELB	0.200811	0.0882019	805280	0.530657	9.66e-07	1.18e-05	13.5195	7.26457
TMA16	0.163102	0.0882011	805408	0.530741	2.81e-08	4.19e-07	10.9478	4.75336
VPS41	0.132799	0.0881406	805045	0.530502	5.96e-10	1.06e-08	9.11095	2.95964
PURB	0.127409	0.0880973	805051	0.530506	1.94e-10	3.61e-09	8.74357	2.6009
AFF4	0.250705	0.0880776	809908	0.533707	1.13e-06	1.37e-05	16.6789	9.59641
CERK	0.187156	0.0880189	806993	0.531786	1.23e-07	1.69e-06	12.7112	6.18834
RBM26	0.2847	0.0879762	807858	0.532356	1.49e-05	0.000154079	19.324	12.287
ADIPOR2	0.138012	0.0879726	806854	0.531694	4.08e-10	7.33e-09	9.62528	3.2287
PMM2	0.103681	0.0879633	805176	0.530589	2.03e-13	4.79e-12	7.20059	1.07623
UFC1	0.614466	0.0879385	800364	0.527418	0.00626862	0.0377016	39.0889	32.5561
WWP1	0.189683	0.0879304	806927	0.531742	2.47e-07	3.27e-06	13.2256	6.72646
ACADM	0.185223	0.0879173	804697	0.530273	5.72e-07	7.24e-06	12.7112	6.54709
BTBD7	0.140626	0.0878355	807303	0.53199	2.5e-10	4.62e-09	9.62528	3.13901
CASD1	0.115267	0.0878241	807276	0.531972	1.9e-12	4.16e-11	8.22924	1.79372
TARS	0.158566	0.0877897	803229	0.529305	9.19e-08	1.28e-06	10.6539	4.75336
[truncated: 4,074 more rows]

## Sheet: DEGs LD_NK&T v PBMC 10xGenomics
Gene	avgExpr	logFC in LD wrt PBMC	statistic	auc	pval	padj	pct_in	pct_out
CCL4	2.66465	2.3668	2368324	0.815106	6.99904e-287	2.13394e-283	70.1987	16.6511
CCL5	2.64437	1.89267	2301230	0.792014	2.71768e-217	2.76199e-214	79.5438	27.783
NKG7	2.4674	1.66163	2102671	0.723676	1.97158e-134	6.23801e-132	68.0648	27.783
GNLY	2.13485	1.55839	2010833	0.692068	5.17227e-117	1.26619e-114	54.599	18.8026
SRGN	2.41012	1.36788	2509179	0.863584	8.20979e-291	3.05933e-287	91.0964	72.9654
CXCR4	2.21516	1.33267	2363186	0.813337	3.45299e-220	3.73569e-217	82.7079	63.4238
GZMA	1.85079	1.25354	2175608	0.748779	9.53066e-164	4.15116e-161	73.5099	26.1459
CST7	1.7162	1.18523	2155259	0.741775	6.96231e-157	2.84759e-154	69.7572	26.5669
GZMB	1.50733	1.16586	2039324	0.701874	1.60846e-139	5.23732e-137	52.0235	14.406
KLRD1	1.48323	1.12356	2072123	0.713162	2.30998e-146	8.51343e-144	55.2612	16.8382
KLRB1	1.57505	1.01029	2.02591e+06	0.697256	1.03891e-107	2.29229e-105	59.4555	29.7942
FKBP5	1.23869	0.952131	2181795	0.750908	1.59638e-168	7.54076e-166	63.0611	31.0571
GZMH	1.24347	0.857604	1975577	0.679934	1.07268e-107	2.35135e-105	52.9801	16.1833
PRF1	1.32898	0.841844	1958366	0.674011	9.8744e-89	1.59215e-86	56.5121	25.5379
SMAP2	1.32193	0.834452	2178490	0.749771	9.20549e-149	3.46892e-146	68.6534	49.9065
TXNIP	3.25043	0.818599	2.35124e+06	0.809225	2.80648e-209	2.2957e-206	97.4246	99.2049
SPON2	1.09139	0.808952	1951086	0.671505	2.0871e-104	4.29431e-102	47.3878	15.2479
FGFBP2	1.17015	0.798979	1895511	0.652378	1.92426e-84	2.88107e-82	45.401	15.2479
SYTL3	0.94527	0.78885	2071698	0.713016	2.51931e-150	9.60145e-148	51.582	16.9785
KIAA1551	1.34444	0.782219	2105971	0.724812	8.92661e-120	2.23418e-117	67.4761	53.3676
CCL4L2	0.781126	0.732462	1862545	0.641032	1.3719e-117	3.40822e-115	31.1258	3.78859
DDIT4	1.51288	0.721315	2066152	0.711107	3.56517e-102	7.07506e-100	73.0684	63.3302
ETS1	1.70675	0.72096	2.16085e+06	0.743701	4.5256e-132	1.37981e-129	78.1457	78.5313
S100A4	2.39792	0.702044	1922723	0.661743	5.8096e-59	5.15456e-57	88.3002	78.8587
PTPRC	2.56458	0.696422	2358260	0.811642	1.56508e-212	1.45805e-209	96.3944	98.1291
SLA	1.07323	0.673001	2.00373e+06	0.689624	7.82377e-93	1.32522e-90	57.9838	41.3938
CAST	1.15431	0.669716	2025654	0.697169	1.8112e-96	3.30131e-94	62.1045	46.2114
CLIC1	1.57084	0.646815	2014993	0.6935	9.68021e-86	1.46903e-83	76.6004	63.5641
MTRNR2L12	1.5325	0.644874	2073593	0.713668	1.21869e-102	2.46219e-100	73.3628	75.2105
PRDM1	0.797063	0.642984	1960777	0.67484	6.43908e-110	1.47914e-107	44.8124	15.9963
PYHIN1	0.935736	0.640553	1944898	0.669375	5.96679e-86	9.09611e-84	50.5519	27.1282
LCP1	1.52107	0.639505	2077086	0.71487	3.23981e-104	6.62541e-102	74.2458	71.3751
ITGA4	0.876336	0.628989	1957766	0.673804	8.81104e-91	1.47752e-88	49.7425	27.2217
IQGAP2	0.996719	0.628264	1965070	0.676318	7.348e-84	1.08563e-81	54.8933	36.8569
FCGR3A	0.944358	0.626096	1844609	0.634859	2.71943e-70	3.13417e-68	41.2804	14.5463
CTSW	1.23426	0.618455	1.90026e+06	0.654013	2.05563e-61	1.96976e-59	61.2215	40.6922
2007-09-01	1.65741	0.616249	2147329	0.739046	1.23593e-126	3.36996e-124	79.9853	82.9747
NCL	1.64575	0.614514	2127266	0.732141	7.74892e-120	1.95401e-117	79.4702	79.6071
AREG	0.869417	0.613242	1680585	0.578407	7.61638e-24	1.70976e-22	32.2296	23.0122
TLN1	1.09453	0.61183	1.98255e+06	0.682335	8.57763e-83	1.23466e-80	59.897	47.5678
IFI16	1.05182	0.592319	1954673	0.67274	6.81813e-76	8.86304e-74	57.9102	44.9953
CCL3	0.676949	0.576985	1747782	0.601534	3.38237e-60	3.0994e-58	26.4165	7.57717
TYROBP	0.87413	0.575264	1802932	0.620515	1.53893e-57	1.3268e-55	38.2634	15.435
GPR65	0.786826	0.573426	1.89684e+06	0.652834	4.26952e-76	5.61534e-74	44.5916	23.7138
EFHD2	0.998466	0.572025	1845889	0.635299	5.779e-54	4.51785e-52	50.1104	30.449
JAK1	1.42039	0.568038	2029871	0.69862	2.33248e-89	3.79741e-87	72.7741	72.0767
PIK3R1	1.03828	0.567328	1894368	0.651984	9.61524e-59	8.46394e-57	55.1141	48.2226
ARL4C	1.87401	0.56638	2065594	0.710915	9.42692e-99	1.79636e-96	80.8683	87.8391
AKAP13	1.27323	0.563014	1976397	0.680216	2.00706e-75	2.57903e-73	66.0044	65.014
HMGB1	2.1799	0.561929	2.23393e+06	0.768853	9.98837e-159	4.13568e-156	92.6416	95.884
CD2	1.55958	0.555292	1.92541e+06	0.662669	2.13163e-60	1.99695e-58	68.727	76.5669
CLIC3	0.79156	0.549816	1.79931e+06	0.619268	4.60614e-56	3.82378e-54	37.2333	16.4172
CYTIP	1.31653	0.543249	2029034	0.698332	9.79995e-90	1.61113e-87	69.8308	69.4107
BTG1	3.30735	0.539659	2.16734e+06	0.745933	3.97877e-133	1.23556e-130	98.1604	99.579
HCST	1.94253	0.527929	2010386	0.691914	4.60411e-82	6.59883e-80	84.2531	86.5295
PIP4K2A	1.05287	0.525384	1.91733e+06	0.659889	4.01007e-63	4.02664e-61	58.4253	52.058
MSN	1.21517	0.523051	1952653	0.672044	3.00293e-69	3.42559e-67	64.8271	63.6109
METRNL	0.605154	0.52004	1854222	0.638167	4.66585e-94	8.15017e-92	33.6277	8.13845
MT2A	0.818949	0.518528	1795931	0.618105	3.22048e-43	1.77938e-41	43.0464	30.7297
KLF13	1.05166	0.503435	1925579	0.662726	1.0114e-64	1.05017e-62	59.5291	53.695
RUNX3	1.02738	0.502009	1.87376e+06	0.644891	5.55885e-53	4.24676e-51	56.6593	49.5323
UTRN	0.859931	0.500862	1856527	0.638961	4.16474e-54	3.27112e-52	49.2274	36.9972
SMCHD1	1.03888	0.494063	1892421	0.651314	1.31474e-56	1.10234e-54	57.8366	52.9467
HSP90AA1	2.66423	0.492226	2.04904e+06	0.705217	2.70455e-93	4.60432e-91	94.1869	97.7081
PLCG2	0.613881	0.484451	1852251	0.637489	4.32094e-76	5.66077e-74	37.3068	14.7802
GZMM	1.10736	0.482747	1853662	0.637975	2.47191e-47	1.58212e-45	59.3819	52.1515
SYNE2	1.17188	0.476765	1.84217e+06	0.634019	6.35552e-44	3.58841e-42	60.3385	56.7353
STK17A	1.28609	0.475761	1928348	0.663679	7.10593e-62	6.90779e-60	67.4761	69.4107
CMC1	0.781306	0.469002	1755638	0.604238	4.93453e-36	2.05074e-34	40.3974	27.1282
RGS1	0.597848	0.468867	1752433	0.603135	5.16728e-52	3.80879e-50	29.5806	11.5996
KLRF1	0.714895	0.464429	1767648	0.608371	9.79894e-51	6.93326e-49	34.3635	13.7979
PLEK	0.744662	0.463814	1.8064e+06	0.621708	4.51671e-54	3.53929e-52	40.4709	18.9429
FCER1G	0.65355	0.462603	1.73573e+06	0.597386	9.77749e-47	6.1523e-45	29.7277	11.3658
HOPX	0.842618	0.461706	1788873	0.615676	1.93087e-44	1.11459e-42	44.0029	23.9476
MYBL1	0.631609	0.459937	1815730	0.62492	2.23005e-60	2.07754e-58	37.1597	17.3527
CX3CR1	0.630627	0.459317	1.80637e+06	0.6217	6.2914e-66	6.67724e-64	34.5843	11.927
HIST1H1D	0.701154	0.457708	1754104	0.60371	1.4778e-36	6.32175e-35	38.1163	26.5669
CD63	0.979177	0.456563	1793114	0.617136	1.01546e-36	4.35504e-35	52.6858	43.8728
CALM1	2.72492	0.448115	2153014	0.741003	6.37948e-128	1.76822e-125	96.6887	99.4387
ITGB1	0.889686	0.446554	1793828	0.617382	1.05599e-39	5.08847e-38	48.8595	35.2666
EMB	0.780451	0.445256	1804429	0.62103	1.21451e-42	6.54857e-41	45.6218	35.7343
RNF213	1.31522	0.437854	1911749	0.657966	1.77632e-57	1.52754e-55	68.5063	71.609
CYBA	1.98388	0.433127	1.95873e+06	0.674137	8.54098e-68	9.45371e-66	83.9588	91.6745
DEK	1.0648	0.431422	1866977	0.642557	4.64355e-49	3.12095e-47	59.9706	59.5416
ZBTB38	0.60961	0.429461	1794931	0.617761	1.2641e-51	9.23645e-50	37.0125	20.0187
PARP8	0.721794	0.424647	1.78194e+06	0.613291	4.20634e-39	1.98135e-37	42.8256	32.9747
RAB8B	0.621781	0.420522	1785323	0.614454	1.25017e-46	7.80787e-45	37.7483	22.6848
CEMIP2	0.761765	0.417952	1752010	0.602989	7.6406e-32	2.66372e-30	42.8992	35.594
RBM39	1.61907	0.415723	2005981	0.690398	7.17768e-81	9.94731e-79	79.4702	87.4649
CEBPD	0.499227	0.412476	1751428	0.602789	8.59566e-61	8.0751e-59	26.7844	7.76427
RNF19A	0.597359	0.410522	1769551	0.609026	5.85038e-44	3.31436e-42	36.1295	21.3751
PTPN12	0.52433	0.406531	1750719	0.602545	7.75845e-51	5.51278e-49	29.507	12.1141
ZEB2	0.654322	0.403522	1.75036e+06	0.60242	2.67672e-42	1.42721e-40	35.2465	17.0253
MALAT1	6.62842	0.401361	2423398	0.834061	6.85967e-244	1.35329e-240	100	100
SAMD3	0.688851	0.39717	1.76063e+06	0.605956	1.80001e-36	7.64162e-35	40.6181	28.6717
HSP90B1	1.04085	0.39059	1814251	0.624411	6.34036e-38	2.84282e-36	57.8366	59.6819
IFITM2	1.44184	0.386433	1.83964e+06	0.633149	6.18832e-41	3.11628e-39	69.7572	78.3442
REL	0.702651	0.383234	1741122	0.599242	9.74049e-31	3.209e-29	41.4275	32.6941
SLFN5	1.09826	0.38288	1811570	0.623488	7.63225e-37	3.29434e-35	59.5291	63.6576
MYO1F	0.756971	0.381559	1.77163e+06	0.609741	4.31797e-37	1.88073e-35	45.1803	30.6361
GZMK	0.624287	0.378823	1641673	0.565014	1.07384e-23	2.3725e-22	23.8411	11.8803
SYNE1	0.765368	0.377718	1752695	0.603225	8.81553e-31	2.90999e-29	45.3274	38.8213
ANXA1	1.31259	0.372112	1763677	0.607004	4.15185e-28	1.18506e-26	65.8572	59.3078
ZFP36L2	2.5969	0.371338	1939762	0.667608	7.40737e-63	7.39371e-61	92.5681	98.4097
CNOT6L	0.713641	0.369533	1710443	0.588683	7.04642e-24	1.58499e-22	41.2804	37.4181
SP100	0.993377	0.367587	1806982	0.621909	1.546e-36	6.58442e-35	56.5121	60.0561
PTGER4	0.599108	0.366614	1.7278e+06	0.594657	3.62783e-32	1.28751e-30	35.9088	24.4621
PAK2	0.781627	0.358589	1754858	0.603969	7.66565e-30	2.40722e-28	47.2406	44.1534
MBP	0.991182	0.35855	1.76287e+06	0.606727	6.84244e-29	2.02722e-27	55.482	55.7063
TNFRSF1B	0.641819	0.358287	1.73061e+06	0.595623	3.57178e-30	1.13978e-28	38.9993	29.2329
XCL2	0.462182	0.358228	1695021	0.583375	3.92135e-43	2.15597e-41	23.5467	8.0449
DDX46	0.88973	0.357277	1773831	0.610499	2.28656e-31	7.80129e-30	52.5386	53.4144
IKZF3	0.732657	0.356989	1707640	0.587718	2.90632e-23	6.25623e-22	42.1634	37.5585
ARPC5	1.07957	0.35632	1823765	0.627685	6.61216e-39	3.09287e-37	60.7064	66.6511
TPM3	1.51533	0.355858	1934524	0.665805	7.01051e-62	6.83484e-60	75.4967	86.623
LGALS1	0.78134	0.349947	1.68197e+06	0.578885	4.69523e-21	8.67596e-20	39.8823	28.6717
DHRS7	0.743632	0.344963	1733724	0.596696	4.78696e-27	1.28745e-25	45.1067	39.8036
CD8A	0.534523	0.342463	1688798	0.581233	1.46406e-33	5.49851e-32	27.2995	12.3012
IFNGR1	0.472209	0.342422	1716707	0.590839	2.301e-37	1.01141e-35	29.3598	15.435
XIST	0.342523	0.342015	1731216	0.595832	1.48589e-97	2.76854e-95	19.2053	0.0467727
VPS13C	0.676638	0.339666	1.71576e+06	0.590513	6.07527e-25	1.46059e-23	41.5011	36.623
HIST1H1E	0.45808	0.338693	1717161	0.590995	1.25284e-39	6.01112e-38	28.3297	13.6576
PTPRE	0.499178	0.336368	1712583	0.589419	1.58487e-33	5.9257e-32	31.1258	18.1946
S100A11	1.104	0.336351	1744147	0.600283	3.57813e-25	8.74659e-24	59.6762	59.2142
VAV3	0.387389	0.335123	1735490	0.597303	1.37452e-62	1.35984e-60	23.9882	5.79981
DDX24	1.24809	0.334702	1842505	0.634135	1.00699e-41	5.26872e-40	67.0346	76.0524
YPEL1	0.39655	0.332818	1724840	0.593638	6.32806e-56	5.22735e-54	24.0618	6.73527
PPP2R5C	1.2104	0.332217	1811057	0.623311	6.90778e-36	2.85663e-34	66.0044	70.2526
CD69	1.66958	0.32944	1738549	0.598356	5.10247e-23	1.0783e-21	73.6571	79.1862
TRAPPC10	0.531304	0.329401	1711627	0.58909	1.2452e-29	3.84899e-28	33.922	23.4331
ARAP2	0.491955	0.323686	1.70136e+06	0.585558	5.69214e-31	1.90522e-29	30.6107	18.2881
DNAJC1	0.507672	0.318522	1.69044e+06	0.581799	9.98019e-27	2.64388e-25	31.6409	21.188
CTSC	0.832663	0.316815	1696986	0.584051	7.32356e-20	1.243e-18	48.05	45.3695
DHX36	0.756851	0.316084	1698372	0.584528	3.30524e-20	5.72282e-19	45.3274	45.9308
APOBEC3G	0.768489	0.313459	1685169	0.579984	3.06883e-19	5.00595e-18	44.3709	38.6342
KLRC1	0.353041	0.313093	1656439	0.570096	1.06097e-49	7.29154e-48	16.4827	2.71282
PTGDR	0.462876	0.31094	1715497	0.590422	5.06437e-39	2.37884e-37	29.0655	13.3302
AKNA	0.820985	0.309783	1692625	0.582551	8.65886e-19	1.37046e-17	47.6085	49.8129
RPL27A	3.17795	0.308338	2.07711e+06	0.714877	4.29877e-102	8.48071e-100	98.3812	99.9065
CDV3	0.831072	0.306244	1715883	0.590555	7.5173e-22	1.4735e-20	49.301	52.8531
CFLAR	0.927135	0.304858	1707362	0.587623	4.79439e-20	8.20798e-19	52.1707	57.203
KIF2A	0.6753	0.304708	1689785	0.581573	5.19083e-20	8.85054e-19	41.9426	39.7568
PTPN22	0.475352	0.30444	1.68039e+06	0.578339	3.83681e-26	9.86801e-25	29.7277	19.0365
APBB1IP	0.887746	0.303894	1724033	0.59336	1.50313e-22	3.08898e-21	52.0971	57.1562
FYN	1.07605	0.301128	1.74863e+06	0.601827	2.43342e-25	6.00531e-24	59.014	67.9607
SH3BGRL3	2.26279	0.300255	1865174	0.641937	1.37357e-45	8.30034e-44	91.0964	97.1936
ALOX5AP	0.708185	0.299509	1639003	0.564095	5.89417e-13	6.04707e-12	40.3238	40.5987
SRRM1	1.1099	0.299199	1.78367e+06	0.613884	6.46354e-31	2.16126e-29	61.9573	71.7961
RAP1B	1.52408	0.299183	1.8353e+06	0.631653	1.12218e-39	5.39966e-38	73.7307	87.5117
ARPC2	1.94791	0.29487	1.91723e+06	0.659854	2.25281e-57	1.93234e-55	84.989	95.3695
PRPF4B	0.675594	0.294783	1.66196e+06	0.571997	3.83719e-16	5.05466e-15	40.4709	38.9616
ADGRG1	0.497544	0.293185	1688193	0.581025	1.34192e-31	4.63496e-30	28.8447	13.5641
TMPO	0.546652	0.292666	1677148	0.577224	4.14245e-21	7.67991e-20	34.9522	28.1572
IGFBP7	0.363896	0.291781	1.68398e+06	0.579574	5.52375e-48	3.63246e-46	20.6034	5.09822
MAPK1	0.57141	0.291752	1.64578e+06	0.566428	1.10629e-15	1.41451e-14	34.5843	30.2619
MATK	0.581196	0.291377	1676330	0.576942	4.48401e-22	8.94614e-21	35.0258	24.1347
SAMD9	0.596273	0.289376	1.6633e+06	0.572459	1.51556e-17	2.20516e-16	37.0861	32.9747
TERF2IP	0.917924	0.289352	1735714	0.59738	5.30797e-24	1.20446e-22	54.2311	60.3835
C1orf21	0.408719	0.285564	1.69126e+06	0.58208	3.90134e-37	1.70369e-35	25.3127	10.6174
AOAH	0.396623	0.285286	1.68656e+06	0.580464	9.37938e-36	3.85025e-34	24.8712	10.898
SERBP1	1.22571	0.281297	1814573	0.624521	4.2065e-36	1.75252e-34	66.8138	78.2039
CREM	0.458903	0.280392	1629078	0.56068	2.64846e-16	3.52757e-15	27.5202	20.4864
ARPC5L	0.732193	0.279959	1660139	0.57137	4.56359e-15	5.54543e-14	43.7822	44.4808
TSC22D3	1.81817	0.27857	1754479	0.603839	2.66766e-25	6.55443e-24	77.6306	86.2488
PAFAH1B1	0.560403	0.278179	1.66237e+06	0.572139	7.57837e-18	1.12263e-16	35.9088	31.2909
ELF1	0.85056	0.277397	1.69875e+06	0.584659	6.49106e-19	1.04062e-17	50.4783	56.9224
CBLB	0.469334	0.276507	1641693	0.565021	7.70654e-18	1.14061e-16	28.9919	21.609
AHNAK	0.831454	0.275469	1670770	0.575029	2.87186e-16	3.81149e-15	47.535	44.3405
MTPN	0.67587	0.27522	1660281	0.571419	2.23553e-15	2.79654e-14	41.869	42.7502
IQGAP1	0.799873	0.274395	1670075	0.574789	1.23728e-15	1.5742e-14	47.167	50.9355
DIP2A	0.598254	0.271262	1625900	0.559586	2.07651e-12	2.04539e-11	35.5408	33.4892
TRGC2	0.492878	0.269552	1625727	0.559526	3.90706e-17	5.5289e-16	26.4165	16.8382
PRRC2C	1.32056	0.268965	1819340	0.626162	8.50759e-37	3.65805e-35	68.8742	82.4135
GNPTAB	0.539123	0.268832	1624515	0.559109	1.77235e-13	1.90333e-12	32.0088	27.0814
DUSP2	1.37576	0.266539	1.6222e+06	0.558312	2.47909e-09	1.84354e-08	58.7196	67.3059
RARRES3	1.31668	0.265205	1.78898e+06	0.615712	2.96271e-31	1.00468e-29	68.4327	81.6183
DDX17	1.13999	0.265084	1752516	0.603163	1.35604e-25	3.39394e-24	62.6196	72.9654
RSBN1L	0.723509	0.265007	1658786	0.570904	1.52088e-14	1.77912e-13	44.2973	48.1759
HLA-DPB1	0.733551	0.264724	1629720	0.560901	8.14341e-12	7.58228e-11	41.869	39.8971
ARGLU1	1.18013	0.26455	1762037	0.60644	5.74975e-27	1.54392e-25	63.5026	76.4733
SYNRG	0.66311	0.262343	1650407	0.56802	3.31143e-14	3.77109e-13	41.1332	42.0019
STK4	1.3693	0.260735	1.84249e+06	0.63413	3.42679e-41	1.73869e-39	71.6703	85.9214
SH3GLB1	0.534836	0.258866	1.63448e+06	0.56254	3.80413e-14	4.31898e-13	33.8484	30.2619
NCOA7	0.438345	0.258049	1638431	0.563899	8.04253e-18	1.18929e-16	28.0353	20.4397
DTHD1	0.28402	0.258029	1668136	0.574122	7.62021e-55	6.1287e-53	16.9978	2.52572
ZBTB16	0.308816	0.2579	1.66723e+06	0.573812	3.06019e-43	1.69361e-41	19.1317	5.19177
ERN1	0.410475	0.257887	1626561	0.559813	5.30484e-17	7.42235e-16	25.7542	18.0543
PTPRA	0.55817	0.257239	1634652	0.562598	1.19338e-13	1.30328e-12	35.3201	32.8344
MTSS1	0.329609	0.256614	1661932	0.571987	1.30113e-34	5.11576e-33	20.9713	8.0449
SYAP1	0.422567	0.256192	1628632	0.560526	1.18548e-16	1.60966e-15	26.7844	19.551
ACTN4	0.546491	0.255201	1639690	0.564332	4.15932e-15	5.06335e-14	34.3635	28.6249
ISG20	1.09404	0.254806	1721067	0.592339	6.66396e-21	1.21597e-19	59.9706	72.5444
FAM129A	0.366265	0.253166	1643419	0.565615	2.29252e-24	5.30253e-23	22.8845	12.1141
SNTB2	0.35215	0.251792	1658905	0.570945	1.4633e-28	4.26008e-27	23.326	11.4125
TAX1BP1	0.780637	0.251499	1650898	0.568189	4.1537e-13	4.3263e-12	46.6519	53.6015
PTPN7	0.658727	0.250717	1626159	0.559675	1.7002e-11	1.5353e-10	39.7351	40.131
TMF1	0.537013	0.250261	1.61563e+06	0.556051	1.63523e-11	1.47863e-10	33.5541	31.5716
HP1BP3	0.878741	0.248758	1682481	0.579059	2.09377e-16	2.80322e-15	51.8028	60.9916
TCEA1	0.747558	0.248214	1655655	0.569827	7.05152e-14	7.81798e-13	45.6218	51.0758
YWHAZ	1.33856	0.247655	1795701	0.618026	2.12862e-32	7.61085e-31	69.9779	82.3199
LYAR	0.600227	0.247321	1625957	0.559605	1.36566e-12	1.36884e-11	36.1295	31.7119
DYNLT1	0.538874	0.246831	1613690	0.555383	4.0189e-11	3.50184e-10	33.922	32.6473
MIER1	0.577398	0.246749	1622406	0.558383	1.27764e-11	1.16756e-10	36.2767	36.2488
YTHDC1	0.638584	0.246545	1.6161e+06	0.556214	2.76943e-10	2.23918e-09	38.9993	41.6745
SUPT16H	0.486677	0.246286	1617594	0.556727	1.34363e-12	1.34867e-11	30.9787	27.3152
CD99	1.34692	0.245984	1.73643e+06	0.597627	8.55825e-23	1.77946e-21	69.4628	77.8765
MT-ATP8	0.517535	0.244267	1619637	0.55743	3.46611e-12	3.34138e-11	33.3333	30.4022
CEP78	0.443817	0.243828	1615253	0.555921	1.07247e-14	1.27142e-13	26.4165	18.8494
LYST	0.377923	0.242305	1.61641e+06	0.556318	5.49669e-17	7.6652e-16	23.1052	14.9205
SNX6	0.741477	0.242021	1653064	0.568935	1.40269e-13	1.52392e-12	45.5482	50.8887
PDIA3	1.02677	0.241678	1676357	0.576952	3.6707e-15	4.48645e-14	56.2914	69.1768
SON	1.44512	0.238582	1.85062e+06	0.636927	9.5111e-43	5.1532e-41	74.908	87.9794
RHOC	0.434031	0.23779	1632930	0.562005	9.48619e-18	1.396e-16	27.2995	18.1946
CRYBG1	0.420655	0.236388	1592359	0.548042	8.30308e-11	7.0552e-10	25.9014	21.3283
B2M	4.91418	0.236129	2.01912e+06	0.694921	2.37702e-84	3.54314e-82	100	100
SMARCA5	0.581542	0.235098	1.61387e+06	0.555447	1.76445e-10	1.45182e-09	36.7918	37.5117
SMC3	0.502143	0.234426	1605842	0.552682	1.17611e-10	9.85612e-10	32.0088	29.7942
HAVCR2	0.292	0.234155	1633751	0.562288	6.09949e-32	2.13756e-30	17.4393	5.84659
SOCS1	0.837735	0.233218	1605929	0.552712	2.22179e-08	1.5008e-07	46.284	54.6305
GPATCH8	0.613769	0.233152	1.58917e+06	0.546946	1.04559e-07	6.61019e-07	36.9389	40.8326
CCDC107	0.577066	0.232733	1617047	0.556539	6.51681e-11	5.58123e-10	36.7182	36.7633
DNAJB6	0.707538	0.231991	1622925	0.558562	2.411e-10	1.96041e-09	43.3407	49.579
CYTOR	0.459556	0.230543	1.62306e+06	0.55861	2.67066e-15	3.31245e-14	28.4032	19.9719
ATF7IP	0.53101	0.230486	1595499	0.549123	4.49287e-09	3.25728e-08	33.1862	32.8812
BPTF	0.951644	0.230365	1.6615e+06	0.571839	1.21513e-13	1.32573e-12	53.716	63.8447
BDP1	0.530652	0.230292	1599594	0.550532	1.20852e-09	9.22423e-09	33.039	31.7119
PTGDS	0.300623	0.230246	1544604	0.531606	9.95463e-13	1.00803e-11	10.6696	4.67727
RASA2	0.55323	0.229159	1592670	0.548149	1.49088e-08	1.02989e-07	34.2163	34.8924
SLAMF6	0.339689	0.228862	1626876	0.559922	1.66569e-20	2.94641e-19	22.1486	12.7222
SCAF11	0.917228	0.227901	1672204	0.575522	5.50633e-15	6.64285e-14	53.0537	62.7222
GFOD1	0.27826	0.22716	1643612	0.565682	6.73263e-37	2.92107e-35	17.4393	5.00468
GSAP	0.318286	0.225325	1607316	0.55319	8.48276e-19	1.3442e-17	19.2053	10.3835
AKR1C3	0.320114	0.22523	1627341	0.560082	1.42345e-26	3.75311e-25	18.8374	7.48363
IKZF1	1.30968	0.224294	1778219	0.612009	2.58365e-29	7.84878e-28	69.0949	84.1441
MACF1	0.758328	0.223703	1602677	0.551593	2.84374e-08	1.89835e-07	44.0765	50.8419
PHF3	0.622566	0.220976	1602833	0.551647	6.9648e-09	4.97096e-08	38.7785	42.0954
CLEC2B	0.836478	0.220342	1.62401e+06	0.558934	5.78057e-10	4.55519e-09	48.7123	57.1094
PTPN4	0.718169	0.219397	1596173	0.549355	8.57919e-08	5.47325e-07	42.4577	49.0645
PNRC1	1.79891	0.216693	1833269	0.630956	4.22911e-39	1.98929e-37	83.0758	94.2937
ARHGAP18	0.257235	0.216183	1631261	0.561431	3.37206e-34	1.30592e-32	16.3355	4.77081
VPS4B	0.503917	0.215619	1595129	0.548995	3.96029e-09	2.88051e-08	32.6711	32.1796
RNF125	0.547793	0.215523	1.57527e+06	0.542161	8.38294e-07	4.83403e-06	33.9956	36.2488
PRKDC	0.475173	0.21466	1584502	0.545338	2.41684e-08	1.62535e-07	30.6843	29.7007
SH3BP5	0.520133	0.214367	1588769	0.546806	1.49608e-08	1.03305e-07	32.3767	31.2442
RNF115	0.52072	0.213732	1560166	0.536962	9.52104e-06	4.93916e-05	31.5673	33.3489
SLTM	0.706418	0.213302	1586247	0.545938	6.23238e-07	3.64594e-06	41.869	49.4387
IGF2R	0.369373	0.212804	1598318	0.550093	6.7166e-13	6.86564e-12	23.7675	17.3059
IL32	1.85228	0.212518	1719838	0.591916	2.95254e-20	5.12272e-19	71.4496	83.4892
KTN1	0.728969	0.212415	1600082	0.5507	4.70673e-08	3.07708e-07	43.635	50.6548
FAM107B	0.906833	0.212212	1654780	0.569525	6.2297e-13	6.38154e-12	52.465	63.0028
UBXN4	0.744526	0.210381	1620490	0.557724	7.74488e-10	6.02384e-09	45.5482	53.508
GLIPR1	0.490291	0.209776	1583072	0.544846	2.96459e-08	1.97627e-07	30.8315	28.9523
BOD1L1	0.750714	0.208979	1599889	0.550634	5.89169e-08	3.82049e-07	44.2237	52.4322
XRN1	0.414119	0.20861	1589193	0.546952	7.01594e-10	5.47847e-09	27.1523	23.6202
TFDP2	0.411914	0.207687	1.5808e+06	0.544062	3.51863e-09	2.57547e-08	26.0486	22.1235
TM9SF3	0.413927	0.20763	1590404	0.547369	5.12341e-10	4.0497e-09	27.2995	23.6202
CENPC	0.459155	0.206991	1576857	0.542707	9.05281e-08	5.76225e-07	29.3598	28.1572
USP28	0.299063	0.206274	1617896	0.556831	1.74978e-21	3.34736e-20	19.5732	9.82226
H3F3A	2.30723	0.205827	1882997	0.648071	1.87847e-49	1.2831e-47	93.2303	99.1113
CXCR6	0.221707	0.205743	1602433	0.551509	9.87145e-38	4.41425e-36	11.8469	1.73059
PLA2G16	0.313187	0.204868	1606080	0.552764	1.05811e-17	1.55101e-16	19.9411	11.2722
F2R	0.261804	0.204176	1624596	0.559137	3.14638e-29	9.48952e-28	16.9242	5.9869
GABARAPL1	0.330657	0.204054	1.59492e+06	0.548923	6.23555e-14	6.94546e-13	21.1921	13.985
SLC4A7	0.38817	0.203869	1566762	0.539232	8.83202e-08	5.62813e-07	24.5033	21.3751
CEBPB	0.594984	0.20366	1566664	0.539199	7.19324e-06	3.77834e-05	35.9823	39.102
N4BP2L2	1.16774	0.202226	1729815	0.59535	7.3362e-22	1.43968e-20	65.1214	78.9055
GOLGB1	0.468577	0.202184	1564441	0.538433	1.22077e-06	6.92295e-06	28.7712	27.362
LPGAT1	0.318091	0.201812	1.59069e+06	0.547468	1.94127e-13	2.07609e-12	20.6034	13.7044
TRIP12	0.357166	0.200947	1589346	0.547005	3.25279e-11	2.86697e-10	23.9146	18.5688
SH2D2A	0.384209	0.198846	1581434	0.544282	1.16567e-09	8.90531e-09	24.9448	20.3461
ABHD17A	0.998192	0.198118	1.6123e+06	0.554904	1.61005e-08	1.10788e-07	54.3046	65.5285
GSTP1	0.844351	0.197586	1.60366e+06	0.551931	5.00286e-08	3.26369e-07	48.8595	57.7643
ABI3	0.415726	0.197303	1596293	0.549396	9.90831e-12	9.16197e-11	26.2693	19.2236
HSPA1A	0.390141	0.197233	1541557	0.530557	1.32507e-05	6.74054e-05	21.9279	18.9897
SERF2	2.22772	0.196349	1915965	0.659417	4.88808e-57	4.17141e-55	91.6115	99.2516
MCTP2	0.273974	0.196083	1.60659e+06	0.552939	3.37418e-21	6.30084e-20	17.5129	8.09167
CD96	0.523706	0.195999	1549102	0.533154	8.91877e-05	0.000411668	32.0824	35.3601
CELF2	1.04617	0.195677	1673290	0.575896	1.13731e-14	1.34544e-13	58.5725	71.6558
BRD7	0.559153	0.19552	1562306	0.537699	1.55409e-05	7.83659e-05	35.0993	39.4294
PRMT2	1.01313	0.195166	1626537	0.559805	9.81881e-10	7.56497e-09	54.6726	70.2993
RORA	0.763483	0.194401	1.58685e+06	0.546145	7.04816e-07	4.0946e-06	44.7388	50.7484
CCDC186	0.405798	0.193969	1555358	0.535307	2.59497e-06	1.42532e-05	25.2391	23.3396
HIST2H2AC	0.306022	0.192379	1583300	0.544924	2.86846e-12	2.78767e-11	20.1619	13.7512
CHD9	0.401391	0.191766	1564096	0.538315	3.38045e-07	2.02743e-06	25.6071	23.1057
CD81	1.00693	0.191573	1643480	0.565636	1.9585e-11	1.76003e-10	57.1744	68.6155
SPAG9	0.317041	0.191234	1582658	0.544703	1.08668e-11	1.00234e-10	20.8977	14.7802
NFIL3	0.234651	0.191058	1607511	0.553257	2.02559e-27	5.5959e-26	14.8639	4.86436
DSTN	0.707359	0.190852	1581406	0.544272	1.75268e-06	9.77409e-06	42.8992	50.3742
AKAP9	0.773024	0.190477	1.57256e+06	0.541226	1.07801e-05	5.54259e-05	44.1501	53.6483
ADRB2	0.332238	0.190273	1.59174e+06	0.547829	7.08182e-13	7.22574e-12	21.9279	15.014
XRCC5	0.953954	0.190049	1.67355e+06	0.575985	8.94642e-15	1.06626e-13	55.6291	71.0477
TMOD3	0.473514	0.189447	1.57156e+06	0.540884	6.87863e-07	4.00027e-06	31.1994	31.3845
PLEKHF1	0.399547	0.189128	1586263	0.545944	4.5274e-10	3.59725e-09	26.1221	20.8138
NAP1L4	0.738675	0.188885	1.58939e+06	0.54702	5.85069e-07	3.43403e-06	44.3709	55.3321
PRKACB	0.477865	0.188227	1.54656e+06	0.532278	9.30708e-05	0.000428824	30.1692	32.507
KIF13B	0.240482	0.187659	1607676	0.553314	4.04783e-24	9.21004e-23	16.1148	6.45463
HIPK2	0.380223	0.187543	1530173	0.526639	0.000219379	0.000963407	22.2958	21.1413
NRDC	0.414631	0.187472	1561729	0.5375	1.38881e-06	7.82562e-06	27.1523	25.9588
ERLEC1	0.319703	0.186778	1571062	0.540712	1.30921e-09	9.95203e-09	21.0449	16.0898
NR3C1	0.52118	0.186444	1543731	0.531306	0.000235933	0.00103192	32.5239	36.2021
ID2	1.40677	0.186236	1.63071e+06	0.561242	6.42267e-10	5.03868e-09	64.6063	77.3152
SPCS2	0.81544	0.185864	1613327	0.555259	8.69898e-09	6.15758e-08	48.933	61.7399
CHST12	0.515821	0.185718	1567925	0.539633	1.56534e-06	8.78194e-06	32.3767	30.9635
SAMSN1	0.374251	0.185479	1.54412e+06	0.531441	1.96687e-05	9.80601e-05	23.6939	22.3106
GPR171	0.375382	0.184599	1550898	0.533772	3.24685e-06	1.76745e-05	23.4731	21.0009
RALBP1	0.467047	0.184492	1.5492e+06	0.53319	4.96246e-05	0.000236542	29.8749	31.1974
MYOM2	0.215716	0.184236	1571701	0.540932	7.93187e-21	1.44184e-19	11.5526	3.78859
IRF2	0.436568	0.183417	1.54951e+06	0.533294	3.08866e-05	0.000150738	28.2561	28.8587
ADGRE5	0.667525	0.183203	1563520	0.538116	2.68593e-05	0.000132141	40.0294	46.0243
VPS26A	0.370916	0.182867	1563173	0.537997	2.75658e-07	1.66667e-06	24.6505	22.0767
ANKRD11	0.934952	0.182221	1.61236e+06	0.554926	1.48246e-08	1.02491e-07	52.3915	65.3414
NBN	0.307091	0.181995	1573974	0.541714	1.53354e-10	1.27243e-09	20.2355	14.5463
PDCD4	0.874764	0.180647	1595051	0.548968	3.58646e-07	2.14599e-06	49.5217	62.3948
BRD1	0.353867	0.180075	1.55033e+06	0.533575	2.84409e-06	1.55756e-05	22.8109	20.3461
TGOLN2	0.696329	0.179477	1569738	0.540257	1.51099e-05	7.62727e-05	42.3105	52.2919
TCF25	0.994525	0.179165	1650335	0.567996	4.23151e-12	4.04667e-11	56.8065	71.4219
SF3B1	0.896213	0.178923	1623026	0.558597	1.6001e-09	1.2073e-08	52.465	66.1833
CLINT1	0.410942	0.177298	1.54203e+06	0.530719	8.04125e-05	0.000373287	26.4901	26.7072
PPP1R12A	0.774978	0.176777	1588147	0.546592	8.62097e-07	4.96417e-06	46.0633	56.782
TOP1	0.545736	0.17614	1.54141e+06	0.530506	0.00045137	0.00189795	34.1428	39.3358
CHORDC1	0.404655	0.175903	1540781	0.53029	9.55341e-05	0.000439148	26.1957	26.4733
RIOK3	0.372547	0.175771	1558110	0.536255	1.09144e-06	6.21473e-06	24.7976	22.5912
TRIM22	0.512582	0.175644	1530188	0.526645	0.00167569	0.00648877	31.6409	36.015
CEP350	0.440226	0.174427	1543237	0.531136	9.6994e-05	0.000445248	28.1825	28.8587
FOSL2	0.289974	0.174074	1573210	0.541451	6.53184e-11	5.59267e-10	19.3525	13.4238
PCM1	0.649282	0.173374	1560059	0.536925	5.40352e-05	0.000256472	40.103	48.1291
ATXN7L3B	0.420295	0.173066	1529023	0.526244	0.000868413	0.00350986	26.7108	28.0168
LINC01871	0.336092	0.172206	1557012	0.535877	8.02787e-08	5.13814e-07	20.7506	15.9963
DOCK8	0.619145	0.171835	1543000	0.531054	0.000569357	0.00235626	37.6012	45.5566
ADSS	0.400314	0.169599	1526745	0.52546	0.00111643	0.00443637	25.9014	27.4088
SMC5	0.363573	0.169278	1539454	0.529834	4.90736e-05	0.000234115	23.4731	22.217
EIF3J	0.475013	0.168269	1535044	0.528316	0.000665201	0.00273267	30.39	33.536
SERPINB6	0.311456	0.16817	1566959	0.5393	2.56784e-09	1.90447e-08	20.5298	15.2011
ARL6IP5	1.18675	0.167912	1698799	0.584675	1.51137e-17	2.20001e-16	65.1214	80.1684
ROCK1	0.714484	0.167844	1558961	0.536547	9.16638e-05	0.000422806	42.752	53.5547
TES	0.508801	0.16776	1.54271e+06	0.530954	0.000280165	0.00121241	32.6711	36.2488
TBX21	0.350105	0.167583	1581362	0.544257	5.97176e-11	5.12883e-10	22.6637	15.6221
TPM4	0.478408	0.167481	1525212	0.524932	0.00222543	0.00843358	29.1391	31.1506
MAP3K8	0.236387	0.167266	1578304	0.543205	3.67934e-16	4.8601e-15	15.0846	7.39008
GPRIN3	0.304447	0.165301	1545583	0.531943	1.58622e-06	8.8961e-06	19.794	16.2769
CCDC82	0.382211	0.164949	1539272	0.529771	7.88324e-05	0.000366391	24.7976	24.0412
SRRM2	1.16978	0.164344	1702345	0.585896	5.15387e-18	7.76508e-17	64.1648	80.6361
PTPN1	0.42889	0.16427	1527804	0.525824	0.00134172	0.00527526	27.8146	30.2152
STAT4	0.395713	0.164137	1533414	0.527755	0.000324753	0.00139118	25.6806	26.1459
NFE2L2	0.453683	0.164076	1512653	0.52061	0.0115705	0.039018	28.1825	31.9457
CASP8	0.544841	0.163074	1525641	0.52508	0.00394959	0.0144419	33.7748	39.71
DCP2	0.36529	0.162573	1540249	0.530107	4.77144e-05	0.000227858	23.9146	22.6848
CCPG1	0.312699	0.161967	1545505	0.531916	2.72772e-06	1.49652e-05	20.6034	17.3994
PPP2R2B	0.226591	0.161668	1581968	0.544466	2.93313e-17	4.18067e-16	15.0846	7.10945
APLP2	0.345005	0.161514	1545765	0.532006	7.99868e-06	4.18437e-05	22.7373	20.3461
MIA2	0.348106	0.161097	1540640	0.530242	3.1295e-05	0.000152599	23.0316	21.3751
SETX	0.428294	0.160829	1.52448e+06	0.524682	0.00203763	0.00779315	27.5202	29.5136
RSRC2	0.811931	0.160601	1.56717e+06	0.539372	3.88851e-05	0.000187537	46.9463	61.2254
RAB11FIP1	0.347219	0.160439	1539238	0.529759	2.85533e-05	0.000139819	22.2958	19.9252
CCNH	0.444134	0.160316	1521710	0.523727	0.00349278	0.0128641	28.3297	31.1506
ZBTB1	0.388221	0.160103	1525740	0.525114	0.00103231	0.00412455	24.9448	25.5847
STAG2	0.494629	0.159683	1526071	0.525228	0.00292714	0.010909	31.4202	36.1553
OSBPL8	0.5782	0.159086	1533697	0.527852	0.00179855	0.00693889	36.2767	43.826
S1PR5	0.288374	0.158717	1575395	0.542203	1.63517e-12	1.62924e-11	18.1751	10.7577
ZC3H13	0.531425	0.15812	1520511	0.523314	0.0067745	0.0238183	32.7447	38.2133
RTF1	0.577977	0.157947	1.53164e+06	0.527143	0.00232688	0.00880404	36.2031	43.6389
ANKRD28	0.246085	0.157842	1545315	0.531851	2.03638e-08	1.38111e-07	15.1582	10.1964
MNAT1	0.279365	0.157557	1.55197e+06	0.534142	1.23259e-07	7.73552e-07	18.9845	14.7334
DAB2	0.178355	0.156961	1594563	0.548801	1.93577e-33	7.18957e-32	11.6262	2.058
EIF5B	0.632549	0.156765	1.52224e+06	0.523909	0.00826268	0.028539	37.6748	46.7259
UPF2	0.450514	0.156671	1523584	0.524372	0.00305442	0.0113242	29.1391	32.5538
NCR3	0.312312	0.156503	1544309	0.531505	1.06064e-06	6.04656e-06	19.0581	14.6866
MAP4	0.310257	0.156343	1.53416e+06	0.528012	3.5585e-05	0.000172389	20.0147	17.4462
GOLGA4	0.646097	0.155695	1522988	0.524167	0.00767672	0.0267548	38.0427	46.8662
RRBP1	0.310993	0.155649	1.54487e+06	0.531699	2.80612e-06	1.53802e-05	20.4562	17.072
SEC14L1	0.252806	0.155489	1556714	0.535774	2.21489e-09	1.65736e-08	16.9242	11.5996
OGFRL1	0.209407	0.155487	1568127	0.539702	5.48071e-15	6.61432e-14	13.7601	6.68849
LYN	0.226082	0.155479	1.57767e+06	0.542986	1.31093e-16	1.77712e-15	14.7167	6.87558
MYCBP2	0.781411	0.155376	1.56809e+06	0.539688	2.87581e-05	0.000140801	46.2104	57.5772
CFAP97	0.368208	0.155216	1519901	0.523104	0.0021179	0.00806332	23.8411	24.3218
GNG2	0.524458	0.155127	1516657	0.521988	0.0103626	0.035391	32.5239	37.6052
SMDT1	0.541332	0.154878	1526437	0.525354	0.00414174	0.0150657	34.805	42.6099
HELZ	0.394151	0.154817	1527802	0.525823	0.000855926	0.00346315	25.7542	26.4733
DNAJC3	0.335264	0.153683	1.53469e+06	0.528195	8.30053e-05	0.000385199	22.2222	20.6268
CARD16	0.55664	0.15358	1517307	0.522211	0.011546	0.039018	34.3635	41.6277
ATP2B4	0.30911	0.153125	1545022	0.53175	2.94615e-06	1.61162e-05	20.677	17.2123
PDE4D	0.243251	0.153114	1.54725e+06	0.532517	1.70022e-08	1.16681e-07	15.5997	10.6174
RAB27A	0.375606	0.1525	1528092	0.525923	0.000567575	0.00234917	24.3561	24.0412
SMC1A	0.334708	0.151531	1518633	0.522668	0.00157338	0.00612017	21.56	21.1413
MXD4	0.455112	0.151424	1527891	0.525854	0.00158486	0.00616266	29.3598	31.6183
HLA-DPA1	0.55815	0.150098	1521289	0.523582	0.00610497	0.0215684	33.7748	37.3246
ARCN1	0.295443	0.150051	1.53486e+06	0.528253	3.18619e-05	0.000155137	20.0147	17.6333
TOP2B	0.373925	0.149308	1.52337e+06	0.524299	0.00147778	0.00577643	24.8712	25.4911
SUDS3	0.255936	0.149127	1545588	0.531945	2.34243e-07	1.42552e-06	17.3657	13.0964
OPTN	0.586853	0.148509	1536969	0.528978	0.00117288	0.00464428	37.1597	43.4518
ZCCHC17	0.342239	0.147901	1.5156e+06	0.521625	0.00309191	0.0114544	22.2222	22.4977
CD8B	0.363208	0.147684	1544616	0.53161	7.39906e-07	4.28805e-06	19.2789	13.8447
SPCS3	0.506307	0.147458	1518060	0.522471	0.00912619	0.0313761	32.5239	38.5407
WASF2	0.707737	0.146811	1.55576e+06	0.535447	0.00016533	0.000738228	43.7822	55.6595
CWF19L2	0.390539	0.14666	1.5114e+06	0.520179	0.00909712	0.0312794	25.0184	26.8007
PARP14	0.362481	0.146649	1519173	0.522854	0.00217183	0.00825182	23.4731	23.667
DNAJC8	0.69574	0.146291	1540842	0.530311	0.00125538	0.00495386	42.752	55.7063
SELENOS	0.404746	0.146269	1512450	0.52054	0.00892637	0.0307301	25.975	28.0636
CD84	0.338641	0.145403	1517108	0.522143	0.00173513	0.00670731	21.1921	20.1123
PARP4	0.2875	0.14519	1523626	0.524386	0.000257316	0.0011167	18.911	17.0253
TIPARP	0.268864	0.144716	1.52767e+06	0.525777	5.07404e-05	0.000241517	17.5129	14.7334
AUTS2	0.204561	0.144403	1.56164e+06	0.537468	2.75018e-13	2.89866e-12	13.6865	7.06268
ARFGEF1	0.317214	0.144342	1526995	0.525546	0.000340107	0.00145047	21.6336	20.58
FUBP1	0.36433	0.144205	1.51214e+06	0.520435	0.00716531	0.0251187	23.9882	25.3976
GLUL	0.313513	0.144157	1522557	0.524018	0.000487918	0.00204088	20.1619	18.6155
YY1	0.73342	0.144024	1565224	0.538703	4.35989e-05	0.000209367	45.401	57.203
BZW1	0.773907	0.14364	1571493	0.540861	1.86562e-05	9.33701e-05	46.9463	59.9626
MYL6	1.90444	0.141532	1758866	0.605349	6.96068e-26	1.76854e-24	85.2097	96.4453
MIS18BP1	0.333055	0.14124	1506130	0.518365	0.0108052	0.0367381	21.3392	21.7025
ARHGAP26	0.267221	0.140432	1523380	0.524301	0.000119827	0.000544842	17.145	14.5463
CHST11	0.254849	0.139849	1542091	0.530741	8.016e-07	4.63039e-06	17.5129	13.4705
COPB1	0.357331	0.139497	1508980	0.519345	0.0110052	0.0373726	23.9146	25.5847
SP140	0.299985	0.139094	1527442	0.5257	0.000209363	0.000922079	20.5298	18.8962
TSPAN5	0.219681	0.138649	1547044	0.532446	5.76761e-09	4.14561e-08	14.7903	9.5884
CD160	0.222918	0.138561	1549429	0.533267	2.7534e-11	2.44553e-10	12.8771	6.68849
TLE1	0.169503	0.138	1563441	0.538089	4.53678e-19	7.32922e-18	10.8904	3.64827
ITPR2	0.244122	0.137799	1524806	0.524792	3.91972e-05	0.000188879	15.8205	12.7222
SLC38A1	0.662946	0.137681	1527335	0.525663	0.00561224	0.0200089	40.5445	52.0112
C12orf75	0.495361	0.137397	1521680	0.523716	0.00391206	0.0143094	30.5372	31.5248
LUZP1	0.231288	0.136684	1536861	0.528941	7.70918e-07	4.46008e-06	15.5261	11.4125
RNF169	0.267769	0.136495	1.52957e+06	0.526432	4.68378e-05	0.000223863	18.2487	15.5753
SLAMF7	0.222764	0.136372	1.55483e+06	0.535125	5.9488e-11	5.11042e-10	14.4224	8.27877
TTC38	0.300099	0.135849	1.55973e+06	0.536811	3.7429e-09	2.7289e-08	19.1317	12.5819
HSPA1B	0.306286	0.135807	1504012	0.517636	0.00743272	0.0259772	18.028	16.6978
UBR2	0.276689	0.135464	1517994	0.522448	0.000673091	0.00276305	18.3223	16.6511
GBP5	0.381765	0.13543	1519187	0.522858	0.00244617	0.00922727	24.5769	24.2283
PRSS23	0.260013	0.134884	1559916	0.536876	1.08854e-10	9.15432e-10	16.4091	9.68195
OTULIN	0.249946	0.134823	1.52969e+06	0.526473	2.10745e-05	0.000104773	16.9242	13.7979
CHST2	0.234678	0.134816	1534587	0.528159	4.98816e-07	2.94374e-06	14.496	10.0094
ACTR2	0.979205	0.133367	1.61201e+06	0.554806	2.4447e-08	1.64244e-07	56.0706	73.1993
ACBD3	0.268615	0.13273	1519165	0.522851	0.000470251	0.00197314	18.028	16.1366
KLF9	0.331971	0.132123	1505264	0.518067	0.0132239	0.0440464	21.8543	22.4977
MFAP1	0.239731	0.131611	1532037	0.527281	7.13064e-06	3.74722e-05	16.3355	12.8157
TNFSF14	0.192868	0.12992	1.54669e+06	0.532323	1.66841e-10	1.37787e-09	12.8035	7.15622
HLA-F	1.14788	0.12942	1656332	0.57006	1.67808e-12	1.66952e-11	63.5026	80.2152
SMARCE1	0.241751	0.1288	1525448	0.525013	4.73849e-05	0.000226317	16.4091	13.4238
TUT7	0.275143	0.128658	1.52842e+06	0.526035	9.34347e-05	0.000430382	19.1317	16.7914
MAN1A1	0.178423	0.128365	1.55479e+06	0.535111	2.5171e-13	2.66894e-12	12.2149	5.84659
TDG	0.289885	0.128289	1506811	0.518599	0.00682504	0.0239835	19.3525	18.9897
GPR174	0.257088	0.128229	1518836	0.522738	0.000333303	0.00142344	17.0714	14.7802
IL2RB	0.353749	0.128027	1532580	0.527468	9.60583e-05	0.000441376	22.2958	19.0833
EIF4G3	0.20608	0.127428	1540985	0.530361	3.24265e-08	2.15223e-07	14.2016	9.35454
LIMA1	0.212388	0.12693	1.53698e+06	0.528984	1.69129e-07	1.04693e-06	14.2752	9.68195
TMSB4X	4.30744	0.126733	1.77969e+06	0.612515	2.8005e-29	8.47683e-28	100	100
PAXX	0.715938	0.126031	1542060	0.530731	0.00110547	0.00439591	44.2973	55.753
XCL1	0.151626	0.123971	1.54212e+06	0.53075	1.81607e-17	2.63326e-16	8.24135	2.19832
ASCL2	0.226579	0.123897	1554995	0.535182	4.24499e-11	3.68926e-10	14.5695	7.95136
NEAT1	1.69277	0.123865	1620975	0.557891	6.81418e-09	4.86864e-08	74.9816	87.1375
CXXC5	0.221194	0.123864	1544496	0.531569	3.55611e-09	2.60063e-08	14.0545	8.37231
SHOC2	0.283697	0.123506	1.50212e+06	0.516986	0.0138226	0.0459583	19.2789	19.3171
CRNKL1	0.21479	0.123226	1520792	0.523411	4.97946e-05	0.000237319	14.496	11.3658
DBI	0.843431	0.123194	1.5467e+06	0.532328	0.000827556	0.00335687	49.1538	65.5285
SKAP2	0.194878	0.123068	1533233	0.527693	7.5131e-08	4.82617e-07	12.5828	7.90458
SYTL2	0.219136	0.122982	1514921	0.52139	0.000184064	0.000815583	14.0545	11.2254
ARID4B	0.860388	0.122667	1556344	0.535647	0.000232049	0.00101599	49.9632	65.9027
TNFSF8	0.169194	0.122209	1.53477e+06	0.528222	9.3979e-10	7.25234e-09	10.7432	5.65949
PICALM	0.230471	0.12209	1.52202e+06	0.523832	9.40414e-05	0.000433058	16.0412	13.2367
STOM	0.349626	0.121802	1511790	0.520313	0.00579715	0.0205501	23.0316	22.6848
CCDC6	0.184709	0.12094	1535143	0.52835	3.51922e-08	2.32796e-07	12.5828	7.85781
UVRAG	0.214029	0.120692	1526707	0.525447	9.9579e-06	5.14509e-05	14.7167	11.1319
RGS9	0.152507	0.120337	1558511	0.536393	7.75631e-19	1.23519e-17	10.2281	3.22732
NEDD9	0.227422	0.120085	1.51795e+06	0.522432	0.000143354	0.000644911	15.011	12.1141
RAP1GDS1	0.240016	0.119912	1500256	0.516343	0.0088092	0.0303392	15.7469	14.6866
KIAA1109	0.281243	0.119345	1.50372e+06	0.517535	0.00983441	0.0336867	18.8374	18.3817
HLA-E	2.72676	0.119218	1782277	0.613406	1.01899e-29	3.17022e-28	96.9095	99.8597
RFTN1	0.226123	0.118897	1516196	0.521829	0.000230556	0.00100958	15.011	12.348
KIF21A	0.197229	0.118728	1525021	0.524866	2.4387e-06	1.34279e-05	12.7299	8.69972
RHOBTB3	0.157856	0.117923	1545417	0.531886	1.13667e-13	1.24336e-12	10.2281	4.20954
AGTPBP1	0.214742	0.117466	1515564	0.521611	0.000188635	0.000834183	14.3488	11.5996
MPHOSPH8	0.959522	0.117206	1591566	0.547769	1.13172e-06	6.42989e-06	54.9669	72.7315
FAM49B	0.810098	0.116792	1.546e+06	0.532086	0.000839332	0.00340217	47.9765	62.6286
STK39	0.209999	0.116663	1516292	0.521862	0.000130076	0.000587858	14.0545	11.1787
ARNTL	0.233624	0.116472	1.50903e+06	0.519364	0.00174108	0.00672876	15.894	14.0786
ZNF217	0.248863	0.11611	1.50374e+06	0.517544	0.00642313	0.0226376	16.9242	15.8559
GPX3	0.116097	0.116097	1585327	0.545622	7.25921e-46	4.4346e-44	9.12436	0
LAIR2	0.175207	0.114888	1.53305e+06	0.527631	6.10812e-10	4.8009e-09	10.3017	5.09822
SLF1	0.217779	0.114885	1505138	0.518023	0.00179006	0.00690851	13.9073	11.7399
TOX	0.182911	0.114728	1.53268e+06	0.527503	3.21648e-08	2.13613e-07	11.9205	7.15622
SRP14	1.66948	0.114424	1.81223e+06	0.623714	4.5256e-35	1.81772e-33	81.6777	96.7727
NUCKS1	0.929099	0.114141	1580681	0.544023	6.75922e-06	3.55872e-05	54.2311	70.2526
CDYL	0.215954	0.113983	1508759	0.519269	0.000987906	0.003958	14.3488	12.1141
ASCC3	0.227131	0.113973	1.5095e+06	0.519524	0.00132563	0.00521512	15.4525	13.4238
IFNG	0.322954	0.113776	1528308	0.525998	3.0444e-05	0.000148752	17.8808	13.2834
GUK1	1.00109	0.113233	1614273	0.555584	1.74455e-08	1.19503e-07	57.9102	75.725
ABCB1	0.143286	0.112207	1536576	0.528843	2.99986e-12	2.91115e-11	9.34511	3.92891
TRDC	0.420621	0.111744	1.53667e+06	0.528875	1.06355e-05	5.47662e-05	20.7506	14.6399
GFI1	0.162321	0.111704	1540363	0.530147	6.78501e-11	5.80055e-10	11.0375	5.51918
S100A6	1.82718	0.111309	1680304	0.57831	5.1898e-15	6.27453e-14	82.7815	94.5276
ATRX	0.811464	0.111205	1.52908e+06	0.526264	0.00624788	0.02205	46.7991	63.1899
GCC2	0.857293	0.10985	1529563	0.526429	0.00622535	0.0219798	48.4915	65.435
SOS2	0.218044	0.109808	1502505	0.517117	0.00394355	0.0144214	14.496	12.7689
BHLHE40	0.2234	0.109197	1511564	0.520235	0.000589932	0.0024393	14.7903	12.1609
PDGFD	0.134296	0.107924	1.54957e+06	0.533315	1.44603e-17	2.10674e-16	9.27152	2.85313
CMIP	0.234903	0.106654	1497129	0.515267	0.0145661	0.0483061	15.7469	14.7802
NPC1	0.16672	0.106082	1522677	0.52406	9.89524e-07	5.66132e-06	11.2583	7.20299
TPR	0.805224	0.105995	1529546	0.526424	0.0058471	0.0206966	47.0199	62.0674
MORF4L1	0.979895	0.105661	1614334	0.555605	1.75698e-08	1.20305e-07	57.3216	76.754
MDM2	0.222583	0.105392	1503996	0.51763	0.0038936	0.0142465	15.379	13.7044
ENPP4	0.156351	0.105189	1527553	0.525738	2.82453e-08	1.88666e-07	10.5224	5.94013
NCALD	0.154487	0.103177	1528128	0.525936	2.4654e-08	1.65568e-07	10.596	5.9869
CAPN7	0.186672	0.102811	1508083	0.519037	0.000551482	0.00228878	12.8771	10.3368
GK5	0.235776	0.102687	1501717	0.516846	0.00552439	0.0197103	15.2318	13.4705
ITCH	0.207212	0.102605	1.49513e+06	0.51458	0.0134629	0.0448256	13.9809	12.7689
FASLG	0.162454	0.102191	1.5286e+06	0.526098	2.37285e-08	1.59737e-07	10.7432	6.03368
TRGC1	0.236225	0.101504	1511268	0.520133	0.000340201	0.00145069	13.8337	10.5706
CD38	0.174668	0.100686	1515737	0.521671	9.23859e-06	4.79783e-05	10.9639	7.20299
RASSF4	0.14055	0.100061	1525709	0.525103	9.72341e-10	7.49491e-09	8.83002	4.116
AAK1	1.09236	0.0997987	1631554	0.561532	5.49428e-10	4.33366e-09	60.8536	80.7764
FOXN2	0.218551	0.0996925	1496624	0.515093	0.0141001	0.0468361	15.2318	14.1721
CCL3L1	0.110182	0.0994038	1.52649e+06	0.525372	3.95237e-17	5.5836e-16	6.18102	1.16932
ALDOB	0.0999263	0.0985664	1.57267e+06	0.541265	6.33643e-40	3.09783e-38	8.38852	0.140318
TFEB	0.15162	0.0979657	1520550	0.523327	8.11811e-07	4.68534e-06	10.5224	6.5014
PCNT	0.17553	0.0973202	1505857	0.518271	0.000468531	0.00196666	11.6998	8.98036
SH2D1B	0.15789	0.0970157	1.52204e+06	0.523839	1.43396e-07	8.94905e-07	10.0074	5.65949
PRR5L	0.155435	0.0968068	1524694	0.524754	1.25013e-07	7.84263e-07	10.596	6.17399
SLF2	0.174841	0.0952403	1507285	0.518762	0.000450427	0.00189422	12.2149	9.54163
MTDH	0.865267	0.0951884	1549920	0.533436	0.000597877	0.0024691	50.699	69.4107
TIGIT	0.247535	0.0940076	1508158	0.519063	0.00167453	0.0064858	15.7469	13.0964
GAB3	0.179031	0.0936532	1.50864e+06	0.519229	0.000297041	0.00127933	12.2149	9.30776
ACBD5	0.184088	0.0934901	1497016	0.515228	0.0063883	0.0225219	12.7299	10.9916
RNF219	0.166183	0.0915587	1498186	0.51563	0.00283547	0.0105815	11.4054	9.26099
SOCS4	0.138824	0.0913795	1519893	0.523101	2.96269e-07	1.78582e-06	9.78661	5.65949
NCR1	0.126887	0.0906196	1525668	0.525089	2.71573e-10	2.19841e-09	8.4621	3.69504
PLEKHG3	0.16317	0.0901244	1507845	0.518955	0.000148077	0.000664019	10.9639	7.90458
BCL10	0.17667	0.0900413	1491275	0.513252	0.0145542	0.0482713	11.8469	10.3368
SMAD5	0.149284	0.0898486	1504895	0.51794	0.000180435	0.000800349	10.0809	7.15622
FNDC3B	0.156764	0.0889743	1506919	0.518636	0.000179288	0.000795578	10.8168	7.85781
CTBP2	0.169445	0.0882609	1.51804e+06	0.522462	4.59536e-06	2.46433e-05	11.1847	7.15622
LINC02084	0.134211	0.0880582	1517934	0.522427	2.10213e-07	1.28699e-06	9.12436	5.05145
PSMA7	1.10042	0.0880096	1629620	0.560866	8.78422e-10	6.80067e-09	62.1781	81.7119
DESI2	0.169428	0.0875679	1493723	0.514094	0.00903329	0.0310727	11.8469	10.1497
HPGD	0.127406	0.0871304	1505036	0.517988	1.18136e-05	6.048e-05	7.94702	4.67727
PPIB	1.05332	0.0870489	1600952	0.550999	2.52772e-07	1.53383e-06	59.0876	78.391
ANKRD12	1.22995	0.0869988	1619623	0.557425	7.73752e-09	5.49907e-08	64.6063	82.9747
IL18R1	0.142416	0.0869982	1507025	0.518673	4.56222e-05	0.000218302	9.49227	6.26754
KIAA0232	0.169006	0.0869518	1494601	0.514397	0.00675627	0.0237617	11.5526	9.72872
HLTF	0.149554	0.0869458	1504025	0.51764	0.000269976	0.00116967	10.2281	7.39008
GALNT3	0.110269	0.0865804	1.52567e+06	0.52509	3.9309e-12	3.76993e-11	7.50552	2.66604
FCRL3	0.140851	0.0862844	1.51041e+06	0.519838	7.0244e-06	3.6937e-05	9.12436	5.56595
FBXW11	0.168438	0.0852735	1.49276e+06	0.513761	0.0107072	0.0364161	11.7734	10.1497
USF3	0.166657	0.0852214	1490329	0.512926	0.0144044	0.0478029	11.2583	9.68195
RRAS2	0.158525	0.0840277	1500271	0.516348	0.00119374	0.00472231	10.8168	8.32554
SAP30	0.146915	0.0839499	1503929	0.517607	0.000277223	0.00119999	10.2281	7.39008
KIR3DL1	0.0879	0.0836466	1525447	0.525013	4.71205e-21	8.70225e-20	5.44518	0.467727
MIR4435-2HG	0.163574	0.0834117	1501963	0.51693	0.000726383	0.00296837	10.8168	8.09167
YES1	0.12039	0.0820352	1511185	0.520104	9.22312e-07	5.29032e-06	8.16777	4.49018
PTPRJ	0.152087	0.0813455	1.49357e+06	0.514042	0.00525373	0.0187746	10.4489	8.46586
SPRY1	0.101726	0.0809952	1500544	0.516442	4.51794e-07	2.68182e-06	5.59235	2.43218
RBM25	0.942597	0.0808193	1558563	0.53641	0.0002083	0.000917638	54.3782	73.3863
IL18RAP	0.12313	0.0806654	1.51469e+06	0.521312	1.00993e-07	6.40526e-07	8.09419	4.06922
ATAD2	0.146703	0.0805549	1496158	0.514932	0.00228187	0.00863665	10.0809	7.81104
SET	1.26013	0.0801062	1654579	0.569456	3.26791e-12	3.1603e-11	67.844	86.4359
BTN3A2	0.903732	0.0782388	1543363	0.531179	0.00142192	0.00556392	52.7594	70.6268
TP53BP2	0.134473	0.0773189	1487123	0.511823	0.0104945	0.0357215	8.75644	6.96913
ZNF322	0.123021	0.0762684	1500641	0.516475	0.000164789	0.0007366	8.53569	5.70627
MYH9	0.867141	0.075545	1523115	0.52421	0.0129674	0.0432523	50.0368	70.0655
OSBPL5	0.14618	0.0755042	1492867	0.5138	0.00419944	0.0152673	9.71302	7.57717
CGAS	0.12805	0.0752889	1496060	0.514899	0.00111913	0.00444655	8.97719	6.54818
ZNF808	0.0985684	0.0752157	1514930	0.521393	2.63469e-09	1.95017e-08	6.99043	2.89991
ITGA1	0.0837691	0.0742612	1503884	0.517592	9.58695e-11	8.103e-10	4.63576	1.16932
GOLIM4	0.0880843	0.0740497	1515375	0.521546	2.18526e-12	2.14673e-11	5.8131	1.59027
GALC	0.125962	0.0737167	1489590	0.512672	0.00485013	0.0174776	8.4621	6.45463
LINC02384	0.0872738	0.0735265	1518886	0.522755	5.77296e-14	6.45593e-13	5.88668	1.40318
ATP10D	0.0927688	0.0733787	1.51466e+06	0.521299	1.39177e-10	1.15738e-09	6.32818	2.19832
FTL	2.62682	0.07249	1.63035e+06	0.561118	1.04841e-09	8.04426e-09	96.3944	99.4855
JAKMIP2	0.124302	0.0716856	1495219	0.514609	0.000815568	0.00330984	8.31494	5.79981
PDCD1	0.0911403	0.0716419	1506173	0.518379	2.16427e-08	1.4643e-07	5.88668	2.33863
ELOVL6	0.0947755	0.0710693	1505419	0.51812	1.2224e-07	7.67442e-07	6.18102	2.71282
SYNC	0.116737	0.0709695	1.49318e+06	0.513909	0.00131679	0.00518157	8.09419	5.75304
PAM	0.0982118	0.0709655	1505284	0.518073	8.41061e-07	4.84915e-06	6.76968	3.36763
APAF1	0.126127	0.0709059	1.496e+06	0.514879	0.00111324	0.00442523	8.97719	6.5014
CCDC117	0.11971	0.0697701	1494397	0.514326	0.00122766	0.00485306	8.4621	6.08045
CXCR2	0.0864803	0.0692913	1.51014e+06	0.519744	1.23767e-10	1.03359e-09	5.59235	1.73059
ZNF683	0.0865221	0.0690596	1507024	0.518672	2.37326e-10	1.93049e-09	5.22443	1.5435
HLA-DRB5	0.0691377	0.0687395	1.51412e+06	0.521115	3.39389e-21	6.33414e-20	4.26784	0.0467727
SLC15A4	0.145469	0.0686088	1488617	0.512337	0.0137949	0.0458707	10.2281	8.46586
YWHAB	1.41793	0.068219	1.65085e+06	0.568174	9.08284e-12	8.4126e-11	73.5835	90.5987
STX6	0.126432	0.0679173	1.49235e+06	0.513622	0.00346067	0.0127501	9.12436	6.96913
TRGV9	0.0788109	0.067606	1511839	0.520329	9.70864e-13	9.83712e-12	5.22443	1.21609
ENC1	0.0845823	0.0674615	1510030	0.519707	8.20791e-10	6.37068e-09	5.88668	2.058
KMT2E	0.855354	0.0674441	1524579	0.524714	0.0111001	0.0376377	50.184	69.0833
MTRNR2L8	0.276406	0.0674382	1397095	0.480838	0.00779141	0.027132	16.9978	24.4153
ZBED4	0.11884	0.0673103	1.48901e+06	0.512472	0.00539219	0.0192571	8.38852	6.40786
ARHGEF12	0.0958693	0.0672401	1504123	0.517674	1.09529e-06	6.23244e-06	6.62252	3.27409
UMOD	0.06704	0.06704	1532946	0.527594	4.86162e-28	1.38412e-26	5.51876	0
APOE	0.0702865	0.0664253	1533853	0.527906	9.28666e-24	2.06618e-22	6.03385	0.467727
SYK	0.089522	0.0662148	1504095	0.517664	1.40167e-07	8.75729e-07	5.96026	2.5725
CAPN12	0.114601	0.0648767	1483969	0.510737	0.0111979	0.0379424	7.43194	5.65949
MT1G	0.0726447	0.0640791	1.5266e+06	0.52541	4.65858e-18	7.04098e-17	6.03385	0.982226
SELENOP	0.0654556	0.0636875	1506163	0.518376	1.1021e-16	1.49827e-15	3.89993	0.233863
DEFB1	0.0634014	0.0634014	1537222	0.529065	1.76946e-29	5.41461e-28	5.8131	0
RAB27B	0.0959873	0.0632384	1.49753e+06	0.515403	2.84143e-05	0.000139159	6.47535	3.6015
AC245060.5	0.0853747	0.0632199	1504449	0.517786	1.03669e-07	6.55885e-07	5.96026	2.52572
ATP1B1	0.0973148	0.0630457	1.49844e+06	0.515719	5.21386e-05	0.000247821	7.06402	4.16277
CD53	1.11516	0.0629816	1594032	0.548618	9.95774e-07	5.69319e-06	62.4724	82.8812
HSPA6	0.0782484	0.062789	1503350	0.517408	2.49322e-09	1.85323e-08	5.00368	1.59027
HLA-A	3.14569	0.0614121	1665108	0.57308	2.96189e-13	3.11495e-12	98.4547	99.9532
HSP90AB1	1.71736	0.0613748	1680680	0.578439	4.6476e-15	5.63933e-14	79.6909	95.276
PEAK1	0.0818183	0.060528	1493629	0.514062	1.59338e-05	8.02259e-05	5.29801	2.61927
PIK3AP1	0.0927591	0.0595417	1495618	0.514747	7.09404e-05	0.00033155	6.47535	3.74181
SSX2IP	0.103344	0.0594751	1.48377e+06	0.510667	0.00953686	0.0327143	7.06402	5.28531
S100B	0.155077	0.059449	1482064	0.510082	0.0130044	0.0433628	6.99043	5.05145
HES6	0.0954435	0.059281	1489732	0.512721	0.000631646	0.0025996	6.2546	3.92891
DIAPH2	0.0993392	0.0590416	1487874	0.512081	0.00305078	0.0113133	7.1376	5.05145
PERP	0.0930393	0.0587953	1483665	0.510633	0.00507692	0.0182087	6.18102	4.30309
MTMR12	0.099305	0.0587514	1488590	0.512328	0.00244585	0.00922709	7.1376	5.00468
PTCH1	0.0777364	0.0573267	1.49678e+06	0.515147	2.15367e-06	1.19152e-05	5.29801	2.38541
ZNF80	0.0631352	0.0569396	1498082	0.515595	2.83385e-11	2.50968e-10	3.75276	0.654818
HLA-DQB1	0.0826822	0.0567991	1492342	0.513619	7.40877e-05	0.000345488	5.66593	3.087
RBPJ	0.331384	0.0562247	1394133	0.479819	0.00988603	0.0338393	21.0449	30.6829
MLC1	0.0830178	0.0558531	1.4915e+06	0.513331	5.22081e-05	0.000248081	5.29801	2.75959
PPM1L	0.0755901	0.0549166	1498604	0.515774	5.92022e-07	3.4718e-06	5.29801	2.24509
KATNAL1	0.0755851	0.0548788	1487916	0.512096	0.000113173	0.000516199	4.78293	2.47895
KIR3DX1	0.058445	0.054483	1501817	0.51688	1.67369e-13	1.80142e-12	3.82634	0.467727
VIPR2	0.0621369	0.0542802	1500367	0.516381	2.95588e-11	2.61568e-10	4.04709	0.795136
PGP	0.33262	0.0542139	1391763	0.479003	0.00811812	0.0280599	21.56	32.1328
IL18	0.0630242	0.05413	1499085	0.51594	1.73111e-10	1.42719e-09	4.04709	0.888681
FSD1	0.0617345	0.0539784	1497211	0.515295	1.88676e-09	1.4172e-08	4.04709	1.029
RAMP1	0.077378	0.0532045	1486514	0.511613	0.000236453	0.00103392	4.78293	2.5725
FCGR3B	0.0549624	0.0531842	1491822	0.51344	2.07327e-12	2.0433e-11	2.86976	0.187091
DUSP4	0.0794714	0.0530781	1483227	0.510482	0.000994777	0.00398457	4.70935	2.71282
AC243829.1	0.0563292	0.0521697	1495797	0.514808	2.33945e-11	2.09061e-10	3.45843	0.5145
MT1E	0.0628726	0.0521496	1502182	0.517006	1.9594e-10	1.6075e-09	4.48859	1.12254
WIPI1	0.0869039	0.0517983	1489575	0.512667	0.000666183	0.00273637	6.2546	3.92891
TBXAS1	0.0960316	0.051769	1483295	0.510505	0.00835197	0.0288266	6.6961	4.86436
SMIM10L1	0.26558	0.051713	1399599	0.4817	0.0119146	0.0400472	17.4393	25.1169
NCAM1	0.0956015	0.051423	1.48578e+06	0.511361	0.00282776	0.0105586	6.32818	4.25631
RNASE1	0.0513219	0.0513219	1500876	0.516556	2.51605e-17	3.60921e-16	3.31126	0
LRRFIP1	0.992898	0.051124	1542289	0.530809	0.00175822	0.0067919	56.5857	75.0234
KIR2DL1	0.0742857	0.0506834	1490339	0.51293	2.71716e-05	0.000133521	4.78293	2.29186
CPNE7	0.0567262	0.0505584	1494002	0.51419	1.84928e-09	1.3903e-08	3.60559	0.795136
RPL36AL	1.97932	0.0503984	1.72435e+06	0.593469	1.03399e-20	1.86541e-19	87.5644	99.0178
PRRC2B	0.349444	0.0503089	1390961	0.478727	0.00801373	0.027857	22.443	33.1151
AL158071.4	0.0585469	0.0502098	1.5002e+06	0.516322	8.36487e-11	7.10411e-10	4.12068	0.888681
TRGV10	0.0566079	0.0501844	1497413	0.515364	7.62737e-11	6.49091e-10	3.75276	0.70159
ZNF184	0.0890534	0.0492627	1480559	0.509564	0.0140779	0.0467839	6.32818	4.67727
SUPT5H	0.273444	0.0486263	1397677	0.481038	0.00986733	0.0337855	17.8808	25.7717
FAM177A1	0.351924	0.0485843	1393674	0.479661	0.0119854	0.0402771	23.0316	34.0037
PALLD	0.0673568	0.0485709	1493331	0.51396	2.17878e-06	1.20501e-05	4.63576	1.91768
ADAMTS1	0.0569548	0.0484652	1494189	0.514255	5.69441e-09	4.09387e-08	3.75276	0.935454
KRR1	0.393484	0.0484277	1391671	0.478971	0.0122146	0.0408918	25.5335	38.073
AC108863.1	0.0575962	0.0483361	1493523	0.514026	6.41644e-08	4.14953e-07	3.97351	1.21609
ANKRD9	0.0564198	0.0480667	1490734	0.513066	9.3184e-08	5.92344e-07	3.60559	1.029
LINC00426	0.0794728	0.0479591	1479015	0.509032	0.0109438	0.0371794	5.3716	3.74181
GNGT2	0.074956	0.0476358	1483554	0.510595	0.00171404	0.00663191	5.15085	3.18054
BIN2	1.00316	0.0476072	1530395	0.526716	0.00677418	0.0238183	55.7763	77.4556
GIMAP4	1.12587	0.0475945	1552538	0.534337	0.000535559	0.00222572	60.5592	80.9167
EEA1	0.248035	0.0474346	1398253	0.481237	0.00682502	0.0239835	15.4525	22.1703
CEP126	0.0782147	0.0474141	1479678	0.509261	0.00667193	0.0234725	5.07726	3.36763
CCDC66	0.382948	0.0472194	1387770	0.477629	0.00683884	0.0240269	24.3561	36.4359
TMCC3	0.0564693	0.0467679	1.49325e+06	0.513933	2.96785e-08	1.97806e-07	3.82634	1.07577
SELPLG	0.434954	0.0456475	1388534	0.477892	0.0102913	0.0351548	27.5938	41.6277
IFNAR1	0.272443	0.0454947	1399114	0.481533	0.0124147	0.0415327	18.1751	26.0992
EAPP	0.403904	0.045428	1391706	0.478983	0.0127616	0.0426038	26.0486	38.7278
DOCK5	0.05757	0.0452491	1490433	0.512962	7.93631e-07	4.58752e-06	3.89993	1.35641
SPEN	0.26879	0.0444891	1.39619e+06	0.480527	0.00760289	0.0265223	17.5129	25.304
BNC2	0.0575216	0.0444738	1.48933e+06	0.512581	1.43169e-06	8.05772e-06	3.82634	1.35641
PSMB9	0.964185	0.0442637	1.52931e+06	0.526343	0.00743346	0.0259772	55.9235	74.696
CCR5	0.0609539	0.0439386	1481837	0.510004	0.000390432	0.00165249	3.89993	1.96445
KIR2DL3	0.0687616	0.0437331	1.48676e+06	0.511696	0.000120552	0.000547918	4.56218	2.29186
SSR4	1.18016	0.0435035	1610745	0.55437	4.79496e-08	3.13232e-07	65.5629	85.3134
C1QA	0.0453821	0.0434699	1489014	0.512474	4.10437e-11	3.57075e-10	2.72259	0.233863
CYB5B	0.235613	0.0431553	1401448	0.482336	0.010554	0.0359167	15.379	21.8896
PPP2R2A	0.304465	0.0430396	1396152	0.480513	0.0118069	0.0397053	20.5298	29.7007
RILPL2	0.246104	0.0429726	1.4001e+06	0.481872	0.0109685	0.0372594	16.6299	23.7138
KIR2DL4	0.0465883	0.0427549	1488511	0.512301	1.10442e-09	8.45854e-09	2.86976	0.420954
GATM	0.0453808	0.0426498	1499892	0.516218	1.55894e-13	1.68439e-12	3.60559	0.374181
TK2	0.0690595	0.0426123	1477152	0.508391	0.0103045	0.0351965	4.63576	3.087
SPP1	0.042581	0.042581	1500876	0.516556	2.51605e-17	3.60921e-16	3.31126	0
USP14	0.256062	0.0424277	1399734	0.481746	0.0120473	0.040477	17.4393	25.0234
RIF1	0.24153	0.0421446	1.40288e+06	0.482829	0.0138904	0.0461793	15.894	22.4041
TIPRL	0.264943	0.0412033	1400347	0.481957	0.0144865	0.048061	18.1751	26.0056
SUB1	1.23884	0.0411895	1.63185e+06	0.561632	6.51783e-10	5.11214e-09	67.6968	88.073
SMARCC2	0.275444	0.040939	1391698	0.478981	0.00486522	0.0175265	18.3959	27.0346
TTC37	0.235059	0.0408877	1400320	0.481948	0.00957643	0.0328433	15.6733	22.4041
ST3GAL4	0.0675074	0.0407114	1.47893e+06	0.509002	0.00591845	0.0209403	4.70935	3.04022
EHMT1	0.252577	0.0407011	1401186	0.482246	0.0137804	0.0458272	17.145	24.4153
IL2	0.043161	0.0406938	1487692	0.512019	5.13002e-10	4.05397e-09	2.72259	0.327409
PPID	0.274354	0.0406909	1382732	0.475895	0.00122873	0.00485614	17.9544	27.2217
STX11	0.0726788	0.0405342	1478124	0.508726	0.0127948	0.0427105	5.22443	3.64827
IPCEF1	0.340403	0.0404355	1388468	0.477869	0.00541478	0.0193336	22.0015	32.2732
AJM1	0.063165	0.0403882	1477884	0.508643	0.00466993	0.0168899	4.19426	2.5725
BAG5	0.223373	0.0402794	1399959	0.481824	0.00831307	0.0287042	15.1582	21.7961
DLG3	0.0578632	0.0402659	1481270	0.509808	0.000875531	0.00353607	4.12068	2.24509
NSRP1	0.323315	0.0398549	1377280	0.474018	0.000810268	0.00328952	20.0147	30.3087
RAD50	0.0606261	0.039416	1.47635e+06	0.508116	0.00930004	0.0319509	4.26784	2.75959
DHX29	0.227782	0.0394119	1399827	0.481778	0.00770433	0.0268455	14.9375	21.3751
GNAL	0.0492708	0.0393586	1483547	0.510592	7.24344e-06	3.80411e-05	3.16409	1.07577
RAB4A	0.253158	0.0391326	1394170	0.479831	0.00528009	0.0188668	16.9978	24.7895
TMEM160	0.399324	0.0385414	1383007	0.475989	0.00478857	0.0172761	26.2693	40.131
ST8SIA6	0.0441297	0.0384399	1490132	0.512859	3.54405e-09	2.59237e-08	3.16409	0.608045
SLBP	0.271614	0.0380262	1390194	0.478463	0.00384774	0.0140941	18.2487	26.9411
SLC4A4	0.048188	0.0379977	1486522	0.511616	2.42062e-06	1.33305e-05	3.45843	1.16932
TLK1	0.36067	0.0378768	1380398	0.475091	0.00239225	0.00902996	23.5467	35.6408
TRAPPC4	0.292504	0.0374861	1384757	0.476592	0.00226944	0.00859447	19.4996	29.2797
CCDC28A	0.17134	0.03741	1.4071e+06	0.484282	0.0103837	0.0354387	11.479	16.4172
HMGN4	0.057416	0.0371625	1476510	0.50817	0.00801629	0.027863	4.19426	2.66604
PDGFRB	0.0621001	0.0370195	1478935	0.509005	0.00294739	0.0109772	4.19426	2.47895
AL158071.3	0.0442243	0.0366312	1485795	0.511366	4.54156e-07	2.69441e-06	3.09051	0.841908
HLA-DQA1	0.052818	0.0365309	1.47962e+06	0.509241	0.000543179	0.00225571	3.53201	1.73059
DAPK2	0.0480697	0.0364348	1481532	0.509899	4.09106e-05	0.00019688	3.16409	1.21609
MALT1	0.303161	0.0363336	1386696	0.477259	0.00332391	0.0122732	20.2355	29.9813
ZNHIT1	0.447353	0.0361705	1382161	0.475698	0.00554801	0.0197904	28.7712	44.3873
RBM17	0.435957	0.0360488	1384148	0.476382	0.0065955	0.0232182	28.1825	43.0776
PCMTD1	0.340085	0.0357441	1386215	0.477093	0.00457915	0.0165723	22.7373	33.9102
SIGLEC7	0.0571726	0.0357051	1478847	0.508975	0.00138357	0.00543034	3.75276	2.01123
MRPS31	0.286574	0.0355378	1387325	0.477475	0.00282958	0.0105637	18.8374	27.8765
MRFAP1L1	0.214389	0.0352113	1401784	0.482452	0.00986829	0.0337855	14.7903	21.0477
UBTF	0.408427	0.0351245	1381400	0.475436	0.00395731	0.0144686	26.4165	40.3181
PRDM2	0.415827	0.0349905	1392392	0.479219	0.0147541	0.0488761	27.0787	39.8503
GCNT1	0.0551738	0.034845	1473835	0.50725	0.0130338	0.0434479	3.75276	2.38541
PBRM1	0.272611	0.0348219	1384999	0.476675	0.00172924	0.00668611	18.028	26.9878
HNRNPA3	1.06983	0.0345755	1556280	0.535625	0.000331317	0.00141691	59.8234	82.507
RRP1B	0.226775	0.0345191	1387240	0.477446	0.0011019	0.0043833	14.7903	22.3106
GPCPD1	0.209682	0.0341295	1.40042e+06	0.481981	0.00759481	0.0264969	14.4224	20.7203
COPZ2	0.0490424	0.0340956	1477202	0.508408	0.00127405	0.00502697	3.31126	1.68382
AC006369.1	0.051108	0.0340345	1473907	0.507274	0.00953684	0.0327143	3.53201	2.15154
KIAA1143	0.203249	0.0340331	1.39991e+06	0.481806	0.00639387	0.0225392	13.9809	20.159
B3GAT2	0.0416474	0.0340224	1480592	0.509575	2.13854e-05	0.000106208	2.86976	0.982226
XAF1	0.343584	0.0339946	1375181	0.473296	0.000696585	0.00285339	20.8977	31.6183
SURF6	0.156364	0.0339746	1411162	0.485679	0.0145523	0.0482696	10.4489	14.6866
PLIN2	0.262642	0.0338494	1385632	0.476893	0.00172323	0.00666364	17.5865	26.2862
ENPP5	0.0542742	0.0337734	1476003	0.507996	0.00479894	0.0173098	3.67918	2.15154
ACAA2	0.252609	0.0336092	1389609	0.478262	0.00255099	0.00960001	16.7035	24.6492
PDCD10	0.400335	0.0335934	1384781	0.4766	0.00616477	0.0217751	26.6372	40.5987
B3GALT4	0.153433	0.0334278	1411701	0.485865	0.0150897	0.0498058	10.2281	14.4528
CASC4	0.189262	0.0332296	1402907	0.482838	0.00776391	0.0270419	12.8771	18.522
C14orf119	0.273903	0.0330777	1381010	0.475302	0.00110423	0.00439153	18.6166	28.391
ZNF35	0.0423131	0.0330503	1.48251e+06	0.510234	1.257e-05	6.41566e-05	3.09051	1.07577
RNF165	0.0572576	0.0329864	1.47475e+06	0.507564	0.00993251	0.033988	3.82634	2.38541
TRGV8	0.0342344	0.032954	1486059	0.511457	6.06222e-11	5.20386e-10	2.42826	0.140318
FEZ1	0.053625	0.0328986	1474840	0.507595	0.00708719	0.0248552	3.60559	2.15154
CHMP2B	0.215709	0.0328493	1386126	0.477063	0.00080722	0.00327794	14.3488	21.8428
ELL2	0.0465884	0.0328403	1477178	0.5084	0.0012882	0.00507919	3.31126	1.68382
TRPM7	0.176812	0.03259	1405250	0.483645	0.00833289	0.0287697	11.7734	16.8382
ZNF224	0.199661	0.0325097	1403688	0.483107	0.0106583	0.0362535	13.8337	19.6445
COMMD8	0.253329	0.0324778	1387432	0.477512	0.00210484	0.0080401	17.2185	25.725
DIDO1	0.223309	0.0324386	1389023	0.47806	0.00152107	0.00593387	14.9375	22.3106
GSTA1	0.0323931	0.0323931	1490186	0.512877	8.88259e-14	9.79626e-13	2.57542	0
BRD9	0.266164	0.0323088	1397134	0.480851	0.0100044	0.0342132	18.4695	26.5669
PHF10	0.193187	0.0322086	1402933	0.482847	0.008202	0.0283411	13.0979	18.8026
CTCF	0.373544	0.0319932	1378271	0.474359	0.00192443	0.00739053	24.1354	36.4827
C1QB	0.0323553	0.0319598	1483107	0.510441	6.77983e-11	5.7976e-10	2.13392	0.0467727
CA5B	0.157783	0.0318833	1410226	0.485357	0.0128982	0.04303	10.5224	14.8737
NME8	0.0438153	0.0317502	1.47551e+06	0.507827	0.000837122	0.00339362	2.79617	1.26286
FCHO2	0.0421294	0.0317489	1477058	0.508359	0.000484831	0.00202848	2.94334	1.30964
SAR1B	0.201614	0.031688	1402919	0.482842	0.0103735	0.0354211	14.2016	20.2526
KRT2	0.0427741	0.0316323	1477039	0.508352	0.000489806	0.00204827	2.94334	1.30964
ANKRD49	0.22643	0.0316112	1400870	0.482137	0.0099692	0.0341031	15.5261	22.0767
AFG3L2	0.173895	0.0315068	1404468	0.483376	0.00756497	0.026401	11.8469	17.0253
ZBTB44	0.244584	0.0314761	1.39452e+06	0.479953	0.00477202	0.017222	16.3355	23.6202
GOSR1	0.252775	0.0314696	1389498	0.478223	0.0027548	0.010331	17.145	25.2572
TNIP3	0.0379627	0.0314655	1474198	0.507375	0.000190955	0.000844109	2.20751	0.748363
CALM2	0.96694	0.0314385	1.535e+06	0.528299	0.0041451	0.0150763	56.5121	77.5023
ST3GAL5	0.177368	0.0313272	1402612	0.482737	0.00535717	0.0191341	11.6998	16.8849
CHRAC1	0.184287	0.0311221	1.40015e+06	0.481889	0.00459248	0.016617	12.5092	18.1946
BNIP2	0.262371	0.0311022	1373549	0.472734	0.000248118	0.00107914	17.4393	27.3152
TRGV2	0.0340712	0.0308383	1479495	0.509198	3.16214e-07	1.90194e-06	2.20751	0.374181
PRKAA1	0.222603	0.0307827	1397696	0.481045	0.006098	0.0215483	15.2318	22.0299
ZNF805	0.0415317	0.0307572	1477468	0.5085	0.000469015	0.00196829	3.01692	1.35641
LUC7L	0.215001	0.0305777	1394598	0.479979	0.00337326	0.0124431	14.6431	21.4687
PWP1	0.22297	0.0304419	1392955	0.479413	0.00301265	0.0111844	15.2318	22.3573
GCHFR	0.173804	0.0302344	1.39301e+06	0.479433	0.000881475	0.00355837	11.1847	17.072
DDOST	0.358246	0.0301211	1384365	0.476457	0.00452806	0.0163892	24.3561	36.8569
RAP2B	0.334449	0.0299379	1375440	0.473385	0.000869269	0.0035129	21.7807	33.0215
GPATCH2	0.157908	0.0299089	1407307	0.484353	0.00829105	0.0286311	10.596	15.1543
CARHSP1	0.273704	0.0298982	1389750	0.47831	0.00375735	0.013778	18.543	27.2217
LSG1	0.13728	0.0297523	1.4119e+06	0.485933	0.0113118	0.0382588	9.12436	13.0496
ANKRD36C	0.231809	0.0296696	1386702	0.477261	0.00112992	0.00448784	15.2318	22.8718
LATS2	0.0358732	0.0296542	1.47998e+06	0.509365	9.96062e-06	5.1457e-05	2.64901	0.795136
MRPL19	0.166339	0.0294753	1405451	0.483714	0.00828991	0.0286301	11.6262	16.6511
2002-09-01	0.42001	0.0294296	1371234	0.471937	0.00117235	0.00464317	27.0787	42.6567
MRPS36	0.293161	0.0293786	1381320	0.475409	0.00140389	0.00549592	19.6468	29.6539
STXBP3	0.211727	0.029368	1390047	0.478412	0.00154216	0.00601267	14.3488	21.5154
NT5C	0.285069	0.0291865	1.38128e+06	0.475396	0.00125118	0.00493845	19.1317	28.8587
USP9X	0.172999	0.0289146	1406048	0.483919	0.0095456	0.0327409	11.8469	16.8382
INPP4A	0.291324	0.02891	1384591	0.476534	0.00222294	0.00842694	19.6468	29.2329
DDX50	0.245042	0.0288703	1381355	0.475421	0.000753834	0.00307604	16.8506	25.725
GTPBP8	0.146383	0.0288097	1.40647e+06	0.484065	0.00552145	0.0197019	9.71302	14.1721
DDX27	0.308223	0.0287319	1372389	0.472335	0.000426239	0.00179859	20.4562	31.5248
FBXO9	0.269251	0.0287254	1377812	0.474201	0.00056087	0.00232285	18.028	27.4556
DGKK	0.0331446	0.0287081	1479265	0.509118	1.04687e-06	5.9711e-06	2.28109	0.467727
SSR3	0.381203	0.0286311	1.37736e+06	0.474046	0.00207358	0.00792341	25.3127	38.9616
AFTPH	0.1551	0.0283892	1409369	0.485062	0.0126666	0.0423247	10.9639	15.4818
TRIM4	0.201463	0.0283593	1.39635e+06	0.480583	0.00374637	0.0137393	13.9809	20.4397
MOB2	0.242651	0.0282868	1387512	0.47754	0.00189408	0.00728066	16.7035	24.9766
MEF2C	0.0358195	0.0281874	1473696	0.507202	0.00060445	0.00249502	2.35467	0.935454
ATG12	0.368079	0.0280585	1369185	0.471232	0.000516968	0.00215192	23.7675	37.0907
LIM2	0.0327994	0.0280089	1.47538e+06	0.507781	1.94763e-05	9.71874e-05	2.06034	0.5145
IDI1	0.47707	0.0279244	1385254	0.476763	0.00863308	0.0297479	30.2428	45.6501
RNF214	0.139841	0.0279014	1.4091e+06	0.484971	0.00742529	0.0259568	9.27152	13.4238
PUS7L	0.196541	0.0277515	1392983	0.479423	0.00166189	0.00644055	13.0243	19.4107
ZNF770	0.160424	0.0277489	1407725	0.484497	0.010061	0.034396	11.0375	15.7156
CRIM1	0.0415374	0.0275706	1471347	0.506393	0.0104583	0.0356056	2.86976	1.63704
C6orf89	0.181845	0.0274931	1395516	0.480295	0.00202786	0.00775665	12.2884	18.2881
AC243829.4	0.0308861	0.02736	1477369	0.508466	1.33617e-06	7.53912e-06	2.06034	0.374181
DDX58	0.159522	0.027335	1.40493e+06	0.483533	0.00649465	0.0228776	11.0375	15.9495
C7orf50	0.237801	0.0273	1.38928e+06	0.47815	0.00216942	0.0082436	16.1884	23.9944
PPWD1	0.210719	0.0272707	1373973	0.47288	7.08891e-05	0.000331356	13.7601	21.9832
FNDC3A	0.159723	0.0272463	1408141	0.48464	0.0104293	0.035541	10.9639	15.5285
SSH2	0.308808	0.0272386	1365505	0.469966	0.000135312	0.000610533	20.2355	31.9457
SCRN1	0.0372171	0.0271778	1.47123e+06	0.506351	0.00516966	0.0185334	2.50184	1.26286
KDELR2	0.308604	0.0271754	1.37551e+06	0.473409	0.00076401	0.00311341	20.8977	32.0393
COA3	0.191593	0.027156	1394740	0.480027	0.00223827	0.00847928	13.0243	19.3171
ZZEF1	0.147312	0.0269573	1408737	0.484845	0.00903658	0.0310808	10.0809	14.4528
PPP4R2	0.293483	0.0269339	1374915	0.473204	0.000562988	0.00233105	19.8675	30.5893
DERL2	0.236543	0.0267177	1384434	0.47648	0.00109039	0.00433903	16.4091	24.7895
AGO2	0.19472	0.0265678	1396085	0.48049	0.00286695	0.0106942	13.1714	19.3171
IMP3	0.453556	0.0263281	1.3859e+06	0.476987	0.0092684	0.0318455	29.7277	45.884
CIAO1	0.202058	0.026299	1389736	0.478305	0.0012809	0.00505221	13.9073	20.9074
TCF4	0.036722	0.0262073	1472912	0.506932	0.00227461	0.00861111	2.57542	1.21609
RC3H2	0.15842	0.0261117	1408699	0.484832	0.011431	0.0386427	10.9639	15.5285
CHD8	0.238919	0.0259735	1385569	0.476871	0.0011869	0.00469689	16.1148	24.1347
CDK11A	0.257343	0.0259196	1382624	0.475858	0.00108125	0.00431036	17.5865	26.4733
ARID4A	0.402338	0.0258234	1371763	0.472119	0.000966198	0.00387751	25.6071	39.1955
PPIL2	0.184461	0.0257479	1399555	0.481685	0.00418133	0.0152048	12.5092	18.2413
PCYT1A	0.137197	0.0257385	1.41158e+06	0.485822	0.0117274	0.0394459	9.41869	13.4238
DENND6A	0.159465	0.0256914	1407436	0.484397	0.00959094	0.0328897	11.0375	15.7156
PEX2	0.21779	0.025628	1.38281e+06	0.47592	0.000513218	0.00213817	14.7167	22.5912
ZMYM5	0.166832	0.0256149	1399531	0.481676	0.00292781	0.0109092	11.3319	16.7446
PRKAR1A	0.328921	0.0255247	1372175	0.472261	0.00055021	0.00228406	21.8543	33.5828
UGT2B7	0.0255018	0.0255018	1483772	0.51067	1.18915e-11	1.09056e-10	2.13392	0
C1QC	0.0267523	0.0254521	1.47642e+06	0.508138	8.37504e-08	5.3481e-07	1.766	0.140318
C19orf12	0.183074	0.0254434	1401461	0.482341	0.00619297	0.0218723	12.8771	18.5688
STIP1	0.232922	0.0254348	1.37695e+06	0.473904	0.000258097	0.00111995	15.7469	24.4621
FOXO3	0.16456	0.0254109	1.40344e+06	0.483021	0.00508492	0.0182355	11.0375	16.043
CDC37L1	0.151821	0.0252728	1404762	0.483477	0.00543392	0.0193999	10.5224	15.3414
ZNF720	0.164861	0.0252652	1407297	0.484349	0.0101318	0.0346204	11.3319	16.0898
PDZK1IP1	0.0252278	0.0252278	1483772	0.51067	1.18915e-11	1.09056e-10	2.13392	0
ACAP2	0.341933	0.0252211	1362714	0.469005	0.000140039	0.00063059	22.2958	35.2666
CREBBP	0.267251	0.0252143	1368858	0.47112	0.000118957	0.00054118	17.7336	28.0168
AHCTF1	0.148734	0.0251341	1.41063e+06	0.485498	0.0129118	0.0430711	10.3017	14.5463
SMARCA2	0.457821	0.0251268	1.37389e+06	0.472852	0.00200381	0.00766991	28.8447	44.9486
PCMT1	0.390382	0.025121	1.37103e+06	0.471868	0.000955172	0.00383555	25.9014	40.4584
SLC7A6OS	0.190164	0.0249905	1385222	0.476752	0.000332926	0.00142201	12.362	19.1768
DMTF1	0.173571	0.0249891	1.4015e+06	0.482356	0.00478385	0.017261	11.9205	17.2591
OSTM1	0.160006	0.0249764	1408691	0.484829	0.0125338	0.0419101	11.3319	15.9963
MIA3	0.311631	0.0249105	1.36802e+06	0.47083	0.000236756	0.00103511	20.7506	32.6941
DLG5	0.0323861	0.0248651	1.47221e+06	0.506689	0.00103698	0.00414228	2.20751	0.888681
CDK11B	0.22617	0.0248344	1388063	0.477729	0.00158388	0.00615957	15.6733	23.3863
RBBP4	0.384218	0.0248193	1373099	0.472579	0.00111562	0.00443418	25.1656	38.7278
MICU2	0.223248	0.0245178	1384041	0.476345	0.000736222	0.00300711	15.2318	23.1525
GOLGA2	0.145612	0.0244558	1.40908e+06	0.484963	0.0084274	0.029078	9.71302	13.8915
ARSD	0.0316077	0.0244461	1471796	0.506548	0.00104728	0.00418189	2.13392	0.841908
AHI1	0.115184	0.0244396	1416321	0.487455	0.0130245	0.0434209	7.35835	10.5706
NUP98	0.150774	0.0244256	1.4035e+06	0.483041	0.00425481	0.0154402	10.4489	15.2947
TYW3	0.17683	0.0244193	1396167	0.480519	0.00212789	0.00809405	12.1413	17.9607
UBAP2L	0.144149	0.02437	1411198	0.485692	0.0138943	0.0461877	10.2281	14.4528
XPO1	0.30038	0.0243383	1.37359e+06	0.472747	0.000463663	0.00194671	20.0147	30.7297
NFATC2	0.205231	0.0243046	1395784	0.480387	0.00330766	0.0122159	13.9073	20.2526
ARHGAP5	0.115664	0.0242226	1.41297e+06	0.4863	0.0080426	0.0278909	7.65269	11.1787
GPR141	0.0354613	0.0241828	1470802	0.506206	0.00548264	0.0195655	2.42826	1.21609
NFYB	0.157092	0.0241619	1398619	0.481363	0.00188534	0.00724789	10.5224	15.8092
TAOK1	0.22114	0.0241561	1389272	0.478146	0.00161743	0.00627478	15.0846	22.3573
ARID5A	0.305935	0.0239886	1.37527e+06	0.473326	0.000635176	0.00261317	20.3091	30.9167
TIMM8B	0.27802	0.0239766	1.37634e+06	0.473695	0.000542915	0.0022549	18.8374	28.7652
CXCL14	0.0239598	0.0239598	1479496	0.509198	3.11668e-10	2.50905e-09	1.83959	0
B3GNT7	0.0321911	0.0238619	1473293	0.507063	0.000605403	0.00249865	2.28109	0.888681
SCO1	0.132445	0.0238475	1.41176e+06	0.485884	0.0105084	0.0357652	8.97719	12.8625
PSMA4	0.454341	0.0238452	1.38413e+06	0.476377	0.00729778	0.0255706	29.5806	44.9486
ZSCAN16-AS1	0.145067	0.0238401	1409748	0.485193	0.0105973	0.0360569	10.0809	14.3592
SLC12A1	0.0237803	0.0237803	1482703	0.510302	2.68996e-11	2.39109e-10	2.06034	0
VEGFA	0.0280517	0.0237558	1.47537e+06	0.507778	1.9642e-05	9.79704e-05	2.06034	0.5145
C1orf174	0.17221	0.02372	1400422	0.481983	0.00388092	0.0142032	11.7734	17.2123
NPAT	0.189586	0.0236968	1393209	0.479501	0.00154434	0.00602045	12.7299	18.8962
ACSM2A	0.0236308	0.0236308	1480565	0.509566	1.37706e-10	1.14629e-09	1.91317	0
GALNT11	0.136948	0.0235609	1408931	0.484912	0.00700948	0.0246032	9.19794	13.3302
MAPRE2	0.211335	0.0235374	1392420	0.479229	0.00226989	0.0085952	14.496	21.2816
FAM184B	0.0321638	0.023442	1472777	0.506885	0.00156946	0.00610564	2.42826	1.07577
PURA	0.432389	0.023435	1.37454e+06	0.473076	0.00191446	0.00735393	27.8146	42.8906
SLAMF1	0.150566	0.0234139	1400458	0.481995	0.00204501	0.00781601	9.93377	14.8269
RNF145	0.217404	0.0234073	1381139	0.475346	0.000402875	0.00170214	14.8639	22.9186
TMEM200A	0.0282745	0.0233657	1471479	0.506439	0.000286518	0.00123846	1.83959	0.561272
UBR4	0.171379	0.0233439	1.40033e+06	0.481952	0.00379246	0.0139037	11.7734	17.1656
LAMTOR2	0.302386	0.023297	1370094	0.471545	0.00030859	0.00132737	20.5298	32.0393
C18orf21	0.120993	0.0232038	1413223	0.486389	0.0108204	0.0367786	8.31494	11.9738
SENP6	0.333556	0.0231869	1374551	0.473079	0.000855132	0.00346035	22.2958	34.0973
EFCAB14	0.242686	0.0231623	1376363	0.473703	0.000295819	0.00127456	16.5563	25.5379
ZNF507	0.10874	0.0231184	1416662	0.487572	0.0142971	0.0474559	7.43194	10.6642
CALCOCO1	0.152569	0.0230986	1400578	0.482037	0.00237269	0.00896515	10.2281	15.2479
TXNDC9	0.205061	0.0230575	1.37957e+06	0.474805	0.000223123	0.000979208	13.9809	21.8428
NUP50	0.238139	0.0230331	1381037	0.475311	0.000622802	0.00256698	16.4091	24.9766
MSL2	0.157958	0.0228757	1403098	0.482904	0.00446767	0.0161811	10.8168	15.7624
IP6K2	0.185907	0.0228425	1393624	0.479643	0.00180984	0.00697764	12.9507	19.2703
TST	0.0304684	0.0228075	1469625	0.505801	0.0030125	0.0111844	1.98675	0.841908
EMC2	0.124348	0.0228067	1410575	0.485477	0.00783391	0.0272772	8.68286	12.6286
ZNF326	0.173816	0.0227594	1395193	0.480183	0.00155847	0.00606569	11.6998	17.493
SH2D1A	0.300077	0.0227369	1.3768e+06	0.473855	0.000698207	0.00285607	19.7204	29.7942
PDS5B	0.188418	0.0227352	1390502	0.478569	0.000980632	0.00393402	12.7299	19.1768
SDF4	0.341612	0.0227258	1364671	0.469679	0.000192325	0.000849718	22.2958	35.1263
AL136987.1	0.0308532	0.022627	1468935	0.505563	0.00488806	0.0176048	1.98675	0.888681
PCK1	0.0226113	0.0226113	1478427	0.50883	7.05585e-10	5.50579e-09	1.766	0
MIOX	0.0263102	0.0225816	1.47881e+06	0.508962	8.69251e-07	4.99965e-06	2.20751	0.420954
PHPT1	0.304075	0.0224158	1378588	0.474468	0.00107132	0.0042733	20.5298	30.7297
TRGV3	0.0257853	0.0224019	1.47027e+06	0.506023	0.000212275	0.000933799	1.61884	0.420954
SMG6	0.205559	0.0223819	1.387e+06	0.477363	0.000809483	0.00328673	13.9809	21.0945
PPP1R2C	0.0223621	0.0223621	1470944	0.506255	2.18068e-07	1.33265e-06	1.25092	0
TSG101	0.2275	0.0223523	1375579	0.473433	0.000191577	0.000846633	15.5261	24.3686
MRPL36	0.195458	0.0223079	1.38804e+06	0.477721	0.000894485	0.00360741	13.6865	20.7203
TUBGCP2	0.259388	0.0222763	1379002	0.474611	0.000648608	0.00266777	17.8072	27.1282
PARK7	0.899048	0.0222387	1522919	0.524143	0.014235	0.0472594	53.9367	76.754
CARD6	0.0307324	0.022151	1467791	0.505169	0.0147373	0.0488301	2.13392	1.12254
RAPGEF5	0.0225259	0.0221175	1.47134e+06	0.506392	5.39234e-07	3.17389e-06	1.3245	0.0467727
SNX5	0.257858	0.0220661	1.38286e+06	0.475939	0.00117291	0.00464428	17.8072	26.7072
COIL	0.153218	0.0220535	1404566	0.483409	0.00545529	0.0194721	10.6696	15.4818
HLA-C	3.0859	0.0219751	1667133	0.573777	1.76215e-13	1.89299e-12	97.1302	100
ZNF518A	0.167136	0.0219411	1.40079e+06	0.482111	0.00337221	0.0124406	11.1847	16.3237
KAT7	0.186038	0.0218931	1386821	0.477302	0.000513208	0.00213817	12.7299	19.5042
AF165147.1	0.023898	0.0218903	1.4708e+06	0.506206	2.17597e-05	0.000107955	1.47167	0.233863
ZDHHC24	0.148886	0.0218692	1398719	0.481397	0.00159862	0.00621258	10.0809	15.2011
ASS1	0.0218406	0.0218406	1478427	0.50883	7.05585e-10	5.50579e-09	1.766	0
L3MBTL4	0.0239459	0.0218399	1.47294e+06	0.506943	4.82716e-06	2.58451e-05	1.61884	0.233863
GMCL1	0.219245	0.0218307	1380650	0.475178	0.000339785	0.00144928	14.6431	22.5912
TWF1	0.129391	0.0218266	1.40619e+06	0.483967	0.00381289	0.0139756	8.83002	13.1431
BTBD7	0.141423	0.0218191	1408632	0.484809	0.00765488	0.0266843	9.63944	13.8447
AC108134.3	0.0286063	0.0217025	1469646	0.505808	0.00297649	0.0110659	1.98675	0.841908
NUPL2	0.171303	0.0217	1.40151e+06	0.482358	0.00519643	0.0186214	12.2149	17.6333
NORAD	0.261066	0.0216743	1384699	0.476572	0.00161717	0.00627449	18.028	26.8007
TMIGD2	0.213518	0.0215615	1365131	0.469837	6.97681e-06	3.67098e-05	12.8035	21.3283
MSH6	0.128889	0.0215025	1.40684e+06	0.484191	0.00399772	0.0145734	8.68286	12.8625
HAUS6	0.116369	0.0214671	1.40836e+06	0.484714	0.00342566	0.012628	7.65269	11.5529
KMT5A	0.117695	0.0214457	1413169	0.48637	0.00960149	0.0329225	8.0206	11.5996
OXR1	0.15989	0.021326	1397811	0.481084	0.00190257	0.00731076	10.9639	16.3704
KAT6A	0.314585	0.0213223	1.36424e+06	0.469532	0.000128644	0.000581854	20.8977	32.9747
PTPN18	0.267613	0.0211904	1383500	0.476159	0.00139017	0.00545497	18.2487	27.0346
CNOT1	0.193669	0.0210729	1389519	0.478231	0.00106254	0.00424082	13.4658	20.2526
CTDSP1	0.383684	0.0208191	1368301	0.470928	0.00055031	0.0022842	24.9448	38.9149
FAF2	0.126221	0.0207483	1413529	0.486494	0.0143628	0.0476695	9.05077	12.8157
LEMD3	0.105766	0.0207454	1415617	0.487213	0.0116003	0.0390339	7.35835	10.6642
FMR1	0.163195	0.0206853	1396771	0.480726	0.00181359	0.00698968	11.3319	16.9317
PTH1R	0.0205908	0.0205908	1474151	0.507358	1.86101e-08	1.27169e-07	1.47167	0
CMTR2	0.125712	0.0204848	1414089	0.486687	0.0136604	0.0454642	8.60927	12.2077
FCGR2B	0.0258593	0.0204465	1468653	0.505466	0.00180062	0.00694527	1.69242	0.608045
GNPDA1	0.1233	0.0203713	1406260	0.483992	0.00330563	0.0122097	8.4621	12.6754
GLCCI1	0.202773	0.0203586	1391606	0.478949	0.00169699	0.00656821	13.9073	20.58
IDH2	0.353899	0.0202888	1363814	0.469384	0.000198277	0.000875319	23.1788	36.3424
SART3	0.124843	0.020276	1.41196e+06	0.485956	0.0103821	0.0354387	8.83002	12.6754
CERCAM	0.0297573	0.0202612	1468913	0.505556	0.00494662	0.0178061	1.98675	0.888681
KLRK1	0.0248245	0.0201157	1468267	0.505333	0.00173137	0.00669357	1.61884	0.561272
CLIP4	0.104623	0.0200958	1.41626e+06	0.487433	0.012247	0.0409962	7.21118	10.4303
GABPA	0.103914	0.02008	1415525	0.487181	0.0110582	0.0375085	7.28477	10.5706
DNAJB12	0.14369	0.0200664	1398475	0.481313	0.00153781	0.00599639	10.0809	15.2479
EXOC2	0.11303	0.019968	1.41191e+06	0.485938	0.00709709	0.0248873	7.79985	11.4593
ETFA	0.209727	0.0199471	1380805	0.475231	0.00035273	0.00150125	14.6431	22.638
IARS2	0.214334	0.0198947	1373839	0.472834	0.000102108	0.000467762	14.7167	23.2928
POLA1	0.0270641	0.0198188	1.4679e+06	0.505207	0.00774247	0.0269728	1.91317	0.888681
VDAC1	0.369473	0.0197626	1.36678e+06	0.470404	0.000432849	0.00182556	24.7241	38.9616
TXLNG	0.135724	0.0197416	1392803	0.479361	0.000295009	0.00127156	8.97719	14.3124
OAZ1	1.69657	0.0197326	1.66137e+06	0.571794	7.47751e-13	7.60864e-12	81.8249	96.7727
CMBL	0.0263202	0.0196629	1470680	0.506164	0.00181989	0.00701315	2.06034	0.841908
INPP5D	0.327207	0.0196546	1.37192e+06	0.472173	0.000479053	0.00200505	21.4864	32.7877
YWHAE	0.378203	0.0196038	1376063	0.473599	0.00175813	0.0067919	25.4599	39.102
MRC1	0.0195891	0.0195891	1472013	0.506623	9.59253e-08	6.09192e-07	1.3245	0
YTHDC2	0.15195	0.0195271	1394430	0.479921	0.00078761	0.00320413	10.3017	15.8092
TRGV7	0.0212669	0.0194691	1471465	0.506434	7.05863e-06	3.71112e-05	1.47167	0.187091
KRT86	0.0206139	0.0194235	1.46786e+06	0.505193	4.65904e-05	0.000222807	1.17734	0.140318
CRIPT	0.17298	0.0194116	1394930	0.480093	0.00175154	0.00676844	12.1413	18.1478
MYO1E	0.0217774	0.019386	1469716	0.505832	4.66831e-05	0.000223219	1.39809	0.233863
GSK3B	0.157591	0.0193461	1400389	0.481972	0.00328779	0.0121465	11.2583	16.5575
USP48	0.232787	0.0193266	1368739	0.471079	5.3658e-05	0.000254754	15.5997	24.7895
MPC1	0.251039	0.0192914	1368483	0.470991	8.39234e-05	0.000389298	16.9242	26.754
ATXN1	0.178521	0.0192399	1393746	0.479685	0.00131375	0.00517505	11.9941	17.8672
NOC3L	0.115884	0.0190752	1.40653e+06	0.484087	0.00255964	0.00963145	7.79985	11.8335
PRPF39	0.102784	0.018961	1415255	0.487088	0.00995786	0.0340678	7.1376	10.4303
ZBTB11	0.205234	0.0188866	1381453	0.475454	0.000314919	0.00135216	14.0545	21.6558
PHF20	0.54407	0.0188807	1384407	0.476471	0.0102317	0.0349582	33.9956	52.5725
IL12RB2	0.0233942	0.0188651	1469342	0.505703	0.00095853	0.00384766	1.69242	0.561272
WDR43	0.222529	0.0188553	1.37149e+06	0.472027	7.25571e-05	0.000338728	15.011	23.8073
CH25H	0.0223546	0.0188308	1.4673e+06	0.505	0.00062407	0.00257126	1.3245	0.327409
CCDC130	0.233609	0.0188096	1379981	0.474948	0.000483617	0.00202365	16.1148	24.696
CWC15	0.367568	0.0187227	1354813	0.466286	6.29911e-05	0.000296713	24.3561	39.5229
PTMA	3.26248	0.0187089	1563328	0.53805	0.000145373	0.000653291	99.5585	100
AC004817.3	0.0202661	0.0185967	1468259	0.505331	6.98555e-05	0.000326934	1.25092	0.187091
ARIH2	0.290495	0.0185578	1372266	0.472293	0.000332512	0.00142079	19.4996	30.0748
CARD11	0.197566	0.018478	1380623	0.475169	0.000234346	0.00102538	13.613	21.2348
DOK6	0.0241408	0.0184711	1.46625e+06	0.50464	0.00894831	0.0307961	1.61884	0.70159
CFDP1	0.298452	0.0184689	1354098	0.46604	1.2368e-05	6.31736e-05	19.1317	31.0571
MBNL2	0.105209	0.0184134	1416610	0.487554	0.0141576	0.0470116	7.43194	10.6642
MBD2	0.429118	0.0184008	1374336	0.473005	0.00206052	0.00787441	28.4768	44.5276
EMC6	0.283965	0.0183849	1.36112e+06	0.468455	4.93739e-05	0.000235414	19.2789	31.0103
HPF1	0.173372	0.018247	1380444	0.475107	9.44751e-05	0.000434757	11.6262	18.6155
CCR1	0.0222261	0.0181877	1467856	0.505192	0.00167408	0.00648479	1.54525	0.5145
UBR5	0.203467	0.0181733	1.38373e+06	0.476238	0.000460305	0.0019331	13.9809	21.3751
FABP1	0.0181449	0.0181449	1476289	0.508094	3.62018e-09	2.64633e-08	1.61884	0
TRIM14	0.190399	0.018133	1385998	0.477019	0.000477708	0.00199967	12.9507	19.8316
HPD	0.0183154	0.0179976	1472412	0.50676	2.37934e-07	1.44667e-06	1.39809	0.0467727
ZCCHC9	0.143953	0.0179335	1.39597e+06	0.480452	0.000804707	0.00327012	9.71302	14.9205
SLC4A1AP	0.151113	0.017881	1397645	0.481027	0.00148388	0.00579893	10.3753	15.6688
IGFBP2	0.0197665	0.0178651	1466918	0.504869	0.000516759	0.00215159	1.25092	0.280636
MTRNR2L1	0.0240395	0.0178082	1468803	0.505518	0.00313152	0.011596	1.83959	0.748363
MYO9B	0.25558	0.0177694	1366494	0.470306	6.29495e-05	0.000296558	17.145	27.2217
M6PR	0.464253	0.0177105	1380058	0.474974	0.00502623	0.0180327	30.5372	47.4275
CGGBP1	0.306821	0.0176579	1360832	0.468357	6.55056e-05	0.000307693	20.5298	32.6941
JARID2	0.172393	0.0176554	1389040	0.478066	0.000496693	0.00207267	11.6262	17.8672
LAYN	0.0200711	0.0175434	1465845	0.5045	0.00103728	0.00414294	1.17734	0.280636
PHTF2	0.121087	0.0175203	1407515	0.484424	0.00399653	0.0145707	8.38852	12.4415
MRPS5	0.31071	0.0174575	1354473	0.466169	2.02502e-05	0.000100779	20.3091	33.0215
UHRF2	0.147187	0.017419	1396978	0.480798	0.00122141	0.00482891	10.2281	15.4818
ROMO1	0.292822	0.0173889	1377750	0.47418	0.000914434	0.00368211	20.3091	30.5893
PSMC6	0.337031	0.0173747	1365634	0.47001	0.000246142	0.0010714	22.7373	35.7343
LINC01146	0.0222167	0.0173194	1.46545e+06	0.504363	0.00930217	0.031955	1.47167	0.608045
PPP1R9A	0.0204192	0.0173109	1.46863e+06	0.505459	9.92359e-05	0.000455166	1.3245	0.233863
PRKAR2A	0.205865	0.0172459	1381653	0.475523	0.000279974	0.00121174	13.6865	21.0477
RIOK1	0.140241	0.0172362	1401751	0.48244	0.00239183	0.0090294	9.71302	14.4995
ARL14EP	0.256231	0.0172338	1.36178e+06	0.468682	2.56841e-05	0.000126527	17.0714	27.5491
SMURF2	0.152572	0.0171683	1.39491e+06	0.480085	0.000860127	0.00347679	10.3017	15.7624
CCDC71L	0.112265	0.0171568	1414727	0.486906	0.01099	0.0373248	7.65269	11.0384
ABCE1	0.254147	0.0171413	1.3686e+06	0.471032	9.47587e-05	0.000435882	17.2185	27.1749
RNF6	0.164624	0.017122	1393666	0.479658	0.00115392	0.00457719	11.6262	17.493
VEZF1	0.169191	0.0171021	1.38743e+06	0.47751	0.000344774	0.00147	11.479	17.8204
YWHAH	0.26148	0.0170322	1.37488e+06	0.473193	0.000276938	0.00119891	17.3657	26.4266
BHMT	0.0170304	0.0170304	1472013	0.506623	9.59253e-08	6.09192e-07	1.3245	0
TM2D3	0.190193	0.0170299	1379039	0.474624	0.000127609	0.000577407	12.8771	20.3461
SCAF4	0.11426	0.0169765	1413227	0.48639	0.0097078	0.0332802	8.0206	11.5996
SMC4	0.173527	0.0169704	1393611	0.479639	0.00103148	0.00412175	11.4054	17.1188
UBA6	0.16541	0.0168683	1390026	0.478405	0.000516109	0.00214942	11.2583	17.3527
SEC63	0.251378	0.016868	1377870	0.474221	0.000485979	0.00203302	17.4393	26.6137
MTMR6	0.102248	0.0167933	1413994	0.486654	0.00807339	0.0279919	7.21118	10.5706
MBTPS1	0.23337	0.0167587	1369752	0.471427	7.06983e-05	0.000330558	15.7469	25.0702
MT1H	0.0167079	0.0167079	1473082	0.50699	4.22349e-08	2.77142e-07	1.39809	0
THAP6	0.0925849	0.0166247	1418072	0.488058	0.0122489	0.0409984	6.40177	9.35454
PTTG1IP	0.186077	0.0165497	1376969	0.473911	7.16623e-05	0.00033469	12.5092	20.0187
HTRA1	0.016497	0.016497	1466668	0.504783	5.89906e-06	3.12647e-05	0.956586	0
SAP30BP	0.246379	0.016489	1375720	0.473481	0.000317837	0.0013633	17.145	26.4733
GSTA2	0.0164097	0.0164097	1468806	0.505519	1.13081e-06	6.42583e-06	1.10375	0
ANKLE2	0.22628	0.0163478	1360208	0.468143	6.74893e-06	3.55442e-05	14.7167	24.3218
CTBP1-DT	0.112971	0.0162291	1406401	0.484041	0.00215962	0.00820916	7.50552	11.5061
RUFY2	0.111801	0.0161564	1.41181e+06	0.485904	0.00653216	0.0230025	7.65269	11.2722
MYL12B	1.48914	0.016025	1653793	0.569186	4.69043e-12	4.46643e-11	76.1589	94.1534
DHX40	0.100838	0.0160066	1411730	0.485875	0.00481054	0.0173479	6.99043	10.5239
POLE3	0.292439	0.0159695	1371043	0.471872	0.000291017	0.00125516	19.794	30.5426
ADAM10	0.350568	0.0159642	1364494	0.469618	0.000219903	0.000965581	23.1788	36.2488
BTAF1	0.118453	0.0159115	1.40765e+06	0.48447	0.00389009	0.0142352	8.24135	12.3012
PANK2	0.183452	0.015895	1384638	0.476551	0.000301392	0.00129774	12.4356	19.2236
FAM171A2	0.0187898	0.0158098	1464503	0.504038	0.00481743	0.0173691	1.17734	0.374181
PNMT	0.0169806	0.015746	1466790	0.504825	0.000101776	0.000466308	1.10375	0.140318
NKAP	0.248115	0.0157315	1368224	0.470901	7.98014e-05	0.000370587	16.9242	26.754
DPF2	0.140513	0.0157198	1.39636e+06	0.480585	0.000934653	0.00375726	9.86019	15.1076
GLYR1	0.160248	0.0156956	1.38552e+06	0.476853	0.000181806	0.000806216	10.8904	17.2591
ZCCHC2	0.146405	0.0156665	1.3972e+06	0.480875	0.00123894	0.00489188	10.1545	15.3882
PMM2	0.10275	0.0156498	1413183	0.486375	0.0067655	0.0237917	7.1376	10.5706
GINM1	0.15808	0.015646	1390732	0.478648	0.000488063	0.00204123	10.8168	16.7446
ME2	0.20688	0.0156348	1374262	0.47298	8.82236e-05	0.000407835	14.2016	22.4509
GTF2B	0.256809	0.0156121	1357884	0.467343	1.20417e-05	6.15997e-05	16.9978	27.8765
ETF1	0.166786	0.0156042	1381479	0.475463	0.000116076	0.000528648	11.6262	18.522
SMIM29	0.129726	0.0155615	1404541	0.483401	0.00295112	0.0109887	8.97719	13.377
GOLGA3	0.151912	0.0155407	1394509	0.479948	0.000853881	0.00345612	10.4489	15.9963
DCPS	0.123572	0.0155164	1401074	0.482207	0.00140621	0.00550372	8.75644	13.4238
BFSP1	0.0218241	0.0154873	1.46626e+06	0.504642	0.00892802	0.0307326	1.61884	0.70159
UBE2E3	0.25051	0.0154747	1.36342e+06	0.469248	3.08273e-05	0.000150515	16.777	26.8943
HTATSF1	0.283645	0.0154125	1356961	0.467025	2.16213e-05	0.0001073	19.0581	31.0103
MRE11	0.139195	0.0153854	1402491	0.482695	0.00279232	0.0104601	9.78661	14.4995
ZFAND3	0.133132	0.0153849	1.39475e+06	0.480032	0.000480639	0.00201144	9.12436	14.3592
LYRM2	0.255881	0.0153133	1.37264e+06	0.472421	0.000186107	0.000823873	17.2185	26.6137
NPIPB15	0.0178224	0.0152333	1.46517e+06	0.504269	0.00233443	0.00883117	1.17734	0.327409
HLA-DQA2	0.0152086	0.0152086	1468806	0.505519	1.13081e-06	6.42583e-06	1.10375	0
AASDHPPT	0.176988	0.0151532	1384777	0.476599	0.000286196	0.00123755	12.2149	18.9897
CDC34	0.124544	0.0151357	1.40241e+06	0.482666	0.00175917	0.0067948	8.68286	13.2367
FAM111A	0.270627	0.015114	1366737	0.47039	8.49396e-05	0.000393576	18.028	28.2507
PANK3	0.0877403	0.0151004	1419887	0.488682	0.0146321	0.0485152	6.03385	8.79326
AC008735.2	0.0176019	0.0149923	1.46517e+06	0.504269	0.00233633	0.00883681	1.17734	0.327409
ZNF138	0.103569	0.0148904	1.41105e+06	0.485641	0.00431743	0.0156555	7.06402	10.6174
OSBP	0.149761	0.0148234	1390722	0.478645	0.000339183	0.0014469	10.0809	15.7624
MARF1	0.125712	0.0148022	1400065	0.48186	0.00123207	0.00486817	8.90361	13.6576
LINC00909	0.131668	0.0147936	1393860	0.479725	0.000351384	0.00149571	8.90361	14.1254
CPEB4	0.103221	0.0147755	1413429	0.48646	0.00703629	0.0246922	7.1376	10.5239
DAB2IP	0.0149996	0.0146882	1465995	0.504551	3.26165e-05	0.00015865	0.956586	0.0467727
MRPS14	0.15174	0.0146673	1384108	0.476368	0.00011359	0.000517887	10.5224	16.9317
CCDC127	0.108246	0.0146263	1402959	0.482856	0.000940072	0.00377628	7.28477	11.5061
FBXW2	0.162403	0.0145997	1.39224e+06	0.479166	0.000848055	0.0034342	11.479	17.4462
CCDC14	0.13986	0.0145961	1401176	0.482243	0.00226551	0.00858055	9.86019	14.6866
TOR1AIP1	0.196283	0.0145801	1377969	0.474255	0.000135345	0.000610601	13.5394	21.2348
SYNCRIP	0.337267	0.014553	1362960	0.46909	0.000143934	0.000647083	22.3694	35.0795
RMDN1	0.137095	0.0145093	1389349	0.478172	0.000174827	0.000778043	9.34511	15.014
CSPP1	0.107586	0.0144815	1410867	0.485578	0.00491988	0.0177156	7.43194	11.0384
PSMD11	0.245143	0.014474	1.37255e+06	0.472389	0.000188009	0.000831525	17.2185	26.8007
NF2	0.0842651	0.014428	1417913	0.488003	0.00940991	0.0323217	5.88668	8.79326
RPP38	0.169713	0.0144148	1381215	0.475373	0.000112123	0.000511754	11.6998	18.5688
SLC5A12	0.0143781	0.0143781	1470944	0.506255	2.18068e-07	1.33265e-06	1.25092	0
FAM210A	0.0796042	0.0143625	1421109	0.489103	0.0135868	0.0452236	5.3716	7.95136
CLSTN1	0.192047	0.0142959	1375880	0.473536	8.04162e-05	0.000373287	13.245	21.0477
OAS2	0.136942	0.0142817	1397325	0.480917	0.000944207	0.00379243	9.49227	14.5463
TRAK2	0.0976658	0.0142729	1416801	0.48762	0.0123055	0.0411837	6.99043	10.1029
CISD3	0.237494	0.0142516	1.38481e+06	0.476609	0.00106824	0.00426303	16.3355	24.1815
IMMT	0.265222	0.0142181	1354656	0.466232	8.46387e-06	4.41601e-05	17.8072	29.0926
UGGT1	0.108261	0.0141705	1408194	0.484658	0.00295995	0.0110056	7.43194	11.2722
TRGV4	0.0170897	0.0141672	1464503	0.504038	0.00481743	0.0173691	1.17734	0.374181
VCPKMT	0.100046	0.0141389	1410526	0.485461	0.00380375	0.0139436	6.99043	10.6174
CA2	0.0164289	0.0141025	1466908	0.504866	0.000521503	0.00216892	1.25092	0.280636
RPAP3	0.156978	0.0140734	1.38392e+06	0.476304	0.000103141	0.000472238	10.4489	16.7914
SLC3A1	0.0174176	0.0140561	1464892	0.504172	0.00512593	0.0183806	1.25092	0.420954
UACA	0.0171597	0.0139462	1.46516e+06	0.504263	0.00236701	0.00894678	1.17734	0.327409
DPEP1	0.013922	0.013922	1467737	0.505151	2.58052e-06	1.41808e-05	1.03017	0
SLC25A42	0.128589	0.0139164	1403293	0.482971	0.00234104	0.00885362	8.97719	13.4705
MRPS9	0.184213	0.0139111	1.36988e+06	0.471473	1.5516e-05	7.82517e-05	12.362	20.4397
CTR9	0.216023	0.0139097	1.3826e+06	0.47585	0.00054809	0.00227554	15.1582	22.9654
C9orf85	0.118912	0.0139045	1401628	0.482398	0.00125242	0.00494277	8.31494	12.8157
MED6	0.21425	0.013903	1375245	0.473318	0.000131947	0.000595991	14.7903	23.1057
HCFC1	0.108154	0.0139029	1408047	0.484607	0.00309169	0.0114544	7.5791	11.4593
ACSM2B	0.0144259	0.0138968	1.46706e+06	0.504918	1.44291e-05	7.3034e-05	1.03017	0.0467727
AC104695.3	0.0163571	0.0138539	1464101	0.503899	0.00447421	0.016203	1.10375	0.327409
CREBZF	0.310799	0.0138259	1364995	0.46979	0.000134489	0.000607158	20.7506	32.3199
MAP3K5	0.0836195	0.013821	1.41407e+06	0.486679	0.00328571	0.0121401	5.44518	8.5594
CAPG	0.119093	0.0137983	1.40194e+06	0.482506	0.000760927	0.00310236	7.35835	11.5529
RUFY1	0.128414	0.0137389	1396846	0.480752	0.000598365	0.00247066	8.75644	13.7044
MED10	0.495215	0.0136531	1366501	0.470308	0.00106924	0.00426655	31.6409	51.2629
OPHN1	0.0144855	0.0136364	1466392	0.504688	6.23105e-05	0.000293755	1.03017	0.0935454
ARHGAP25	0.328984	0.0135296	1.36403e+06	0.469459	0.000155923	0.000698175	21.9279	34.3779
FAM151A	0.013521	0.013521	1469875	0.505887	4.9627e-07	2.93233e-06	1.17734	0
TIMM10B	0.134942	0.0134883	1.38929e+06	0.478152	0.000150921	0.000676503	9.12436	14.7334
PLB1	0.0178703	0.0134309	1465689	0.504446	0.00545812	0.0194801	1.39809	0.5145
CXorf38	0.180948	0.0133963	1.37803e+06	0.474276	7.61264e-05	0.000354306	12.2149	19.5042
LINC01505	0.0156099	0.0133591	1465446	0.504362	0.000854941	0.00346	1.10375	0.233863
MYO1B	0.0140887	0.0133459	1465322	0.50432	0.000139081	0.000626528	0.956586	0.0935454
IFITM3	0.101467	0.0133448	1.41039e+06	0.485413	0.002756	0.0103344	6.47535	9.96258
DUSP23	0.147217	0.0133422	1389298	0.478155	0.000256476	0.0011132	10.0809	15.9027
LINC00484	0.0137902	0.013337	1465995	0.504551	3.26165e-05	0.00015865	0.956586	0.0467727
NFKBIL1	0.0782931	0.0133143	1.4206e+06	0.488929	0.011834	0.0397842	5.29801	7.90458
TRBV6-2	0.0138467	0.0133126	1463856	0.503815	0.000169693	0.0007563	0.809419	0.0467727
KBTBD2	0.114618	0.0133078	1.40398e+06	0.483208	0.0017994	0.00694136	8.09419	12.3948
PILRB	0.238085	0.0132907	1.37523e+06	0.473312	0.00018052	0.00080062	15.7469	24.275
PIN1	0.36443	0.0132397	1362663	0.468988	0.000218506	0.000959697	24.5033	38.681
FKBP15	0.091111	0.0132171	1.41836e+06	0.488157	0.0124188	0.0415379	6.32818	9.21422
TLR6	0.016255	0.0132157	1463428	0.503668	0.00891283	0.0306866	1.10375	0.374181
UNG	0.0756334	0.013193	1420932	0.489042	0.0122138	0.0408918	5.22443	7.81104
CCL23	0.0141789	0.0131239	1462507	0.503351	0.00222396	0.00842983	0.809419	0.140318
NUDT1	0.199429	0.0131181	1369869	0.471468	2.81559e-05	0.000137954	13.5394	21.9832
UMPS	0.0883773	0.0131158	1.41423e+06	0.486735	0.00482371	0.0173898	6.03385	9.21422
GFPT1	0.0957507	0.0130582	1.40842e+06	0.484735	0.00202344	0.00774061	6.62252	10.3368
SUCLA2	0.113232	0.0130393	1.40971e+06	0.485178	0.00563247	0.0200767	8.24135	12.1141
WDR48	0.141201	0.0130062	1396451	0.480616	0.00104016	0.00415395	10.0809	15.3414
METTL8	0.0795357	0.0129868	1420976	0.489057	0.0131983	0.0439697	5.3716	7.95136
RPN1	0.155771	0.0129546	1387468	0.477525	0.000288394	0.00124465	11.0375	17.3059
GBF1	0.079288	0.0129422	1.41912e+06	0.488419	0.0095007	0.0326002	5.44518	8.18522
NPM2	0.0146716	0.0129024	1463303	0.503625	0.00350454	0.0129032	0.956586	0.233863
AC010642.2	0.0933582	0.0129009	1413061	0.486333	0.00496647	0.0178718	6.54893	9.86904
ZDHHC17	0.0963732	0.0128649	1409626	0.485151	0.00248796	0.00937542	6.54893	10.1497
VHL	0.168268	0.012844	1378375	0.474395	5.40658e-05	0.000256581	11.4054	18.4284
PRODH2	0.0128247	0.0128247	1467737	0.505151	2.58052e-06	1.41808e-05	1.03017	0
INSIG2	0.103408	0.0128225	1.41308e+06	0.48634	0.00772909	0.026929	7.50552	10.9916
BBOX1	0.0127501	0.0127501	1466668	0.504783	5.89906e-06	3.12647e-05	0.956586	0
AKT3	0.137628	0.0126935	1385824	0.476959	7.44963e-05	0.000347249	9.19794	15.1076
CA12	0.0138183	0.0126634	1466782	0.504822	0.00010271	0.000470328	1.10375	0.140318
LRCH3	0.165069	0.0126594	1383990	0.476328	0.000146373	0.000657435	11.1111	17.5865
ERAP1	0.143964	0.0126247	1.39021e+06	0.478468	0.000276622	0.0011977	9.86019	15.5753
KDM5B	0.0844335	0.0125983	1414783	0.486926	0.00437667	0.0158618	5.66593	8.74649
F8A3	0.0125858	0.0125858	1464530	0.504047	3.10329e-05	0.000151365	0.809419	0
PDK4	0.0128857	0.0125542	1.46706e+06	0.504919	1.43496e-05	7.26427e-05	1.03017	0.0467727
FBXO28	0.0940161	0.0125403	1404573	0.483412	0.000650407	0.00267484	6.18102	10.1029
MCM3AP	0.100211	0.0124855	1410878	0.485582	0.00437256	0.0158486	7.1376	10.7577
PIGF	0.100886	0.0124478	1410498	0.485451	0.00418367	0.0152116	7.21118	10.8513
B4GALNT3	0.0124474	0.0124474	1465599	0.504415	1.35133e-05	6.86682e-05	0.883002	0
TXNDC15	0.140321	0.0124107	1389061	0.478073	0.00021315	0.000937417	9.78661	15.6221
ADRB1	0.0127523	0.0123937	1.46493e+06	0.504183	7.43383e-05	0.000346561	0.883002	0.0467727
CXCR3	0.114706	0.0123863	1406347	0.484022	0.00170897	0.00661382	7.1376	10.9916
SPIRE1	0.0147762	0.0123654	1.46303e+06	0.50353	0.0084454	0.0291341	1.03017	0.327409
BMS1	0.153156	0.0123563	1379581	0.47481	3.54999e-05	0.000172002	10.2281	16.8382
MAST3	0.117806	0.0123532	1405744	0.483815	0.00262347	0.00985065	8.16777	12.348
CLOCK	0.0929719	0.0123333	1412818	0.486249	0.00439744	0.0159319	6.40177	9.72872
DCUN1D1	0.117136	0.0123187	1.40231e+06	0.482634	0.00138306	0.00542896	8.24135	12.6754
SF3A1	0.224589	0.0122869	1363099	0.469138	1.89364e-05	9.46621e-05	15.6733	25.4443
LSM12	0.2297	0.0122626	1369345	0.471287	6.56964e-05	0.000308546	15.8205	25.0702
NAT8	0.0122552	0.0122552	1467737	0.505151	2.58052e-06	1.41808e-05	1.03017	0
MAPKAPK2	0.203002	0.0122308	1.37449e+06	0.473057	8.8931e-05	0.000410822	14.128	22.3106
OPRM1	0.0130996	0.012212	1464251	0.503951	0.000310382	0.00133405	0.883002	0.0935454
DYNC1LI2	0.205947	0.0121703	1368598	0.47103	2.4839e-05	0.000122471	13.9073	22.4041
PMS1	0.0901239	0.0121048	1412524	0.486148	0.00383274	0.0140422	6.2546	9.5884
LRRC59	0.124248	0.0120718	1390695	0.478635	0.000143656	0.000646097	8.53569	13.9383
RIT1	0.117614	0.0120379	1402674	0.482758	0.00153528	0.00598723	8.31494	12.7222
KLRC4-KLRK1	0.0128993	0.0120307	1464252	0.503951	0.000310007	0.00133261	0.883002	0.0935454
STX4	0.225017	0.0120233	1.36276e+06	0.469022	1.4102e-05	7.14861e-05	15.1582	24.7428
ZNF800	0.311158	0.0119603	1366093	0.470168	0.000192714	0.000851323	21.4128	33.3957
KPNA4	0.331873	0.0119337	1362916	0.469075	0.000144955	0.000651501	22.443	35.1731
MS4A4A	0.0126603	0.0119212	1465322	0.50432	0.000139081	0.000626528	0.956586	0.0935454
AL512625.3	0.0132419	0.0119065	1461834	0.503119	0.00594157	0.0210177	0.809419	0.187091
C6orf120	0.0778467	0.0118578	1414942	0.48698	0.00361281	0.0132891	5.29801	8.32554
RALGAPB	0.0906918	0.0118416	1412912	0.486282	0.00449093	0.016259	6.40177	9.72872
SRP19	0.398797	0.0117191	1.35091e+06	0.464942	4.34549e-05	0.000208706	25.7542	41.8616
R3HDM1	0.128524	0.0117034	1395531	0.4803	0.000494749	0.00206482	8.90361	13.985
PKNOX1	0.094899	0.0116764	1411856	0.485918	0.0039055	0.0142885	6.54893	9.96258
CALB1	0.012062	0.0116623	1.46706e+06	0.504919	1.43496e-05	7.26427e-05	1.03017	0.0467727
NUDT2	0.0977244	0.011636	1409863	0.485232	0.00294792	0.0109779	6.76968	10.3835
DENND4A	0.139177	0.0116304	1391729	0.478991	0.000346617	0.00147729	9.71302	15.2479
PDZK1	0.0128103	0.0116269	1466784	0.504823	0.000102476	0.00046932	1.10375	0.140318
AIFM1	0.100727	0.0116191	1407896	0.484555	0.00270303	0.0101426	7.35835	11.2254
SLC30A9	0.08324	0.01158	1415261	0.48709	0.00504696	0.0181051	5.73951	8.79326
FAM217B	0.183355	0.0115539	1375710	0.473478	4.69346e-05	0.000224262	12.2149	19.6445
ESRRA	0.123888	0.0114896	1397062	0.480827	0.000680051	0.00278957	8.90361	13.8915
LDLRAD4	0.0814805	0.011469	1409951	0.485263	0.00103093	0.00412005	5.15085	8.51263
PRPF8	0.312324	0.0114553	1362812	0.469039	0.000109646	0.000501131	21.2656	33.536
AOC1	0.011421	0.011421	1467737	0.505151	2.58052e-06	1.41808e-05	1.03017	0
DKC1	0.1981	0.0114056	1369133	0.471214	2.228e-05	0.000110389	13.3922	21.7961
CBX5	0.212289	0.011388	1.36623e+06	0.470214	1.85156e-05	9.2697e-05	14.2752	23.1525
FAM98B	0.104694	0.0113281	1408073	0.484616	0.00266664	0.0100105	7.28477	11.0851
ATXN7L3	0.10411	0.0112508	1401822	0.482465	0.000671015	0.0027552	7.1376	11.4125
NKAPD1	0.142447	0.0112272	1388446	0.477861	0.000167854	0.000748902	9.63944	15.3882
TRAPPC9	0.0615106	0.0112099	1422754	0.489669	0.00881407	0.0303507	4.04709	6.36109
DHDDS	0.078747	0.0111487	1416027	0.487354	0.00478092	0.0172523	5.3716	8.32554
TRDV2	0.0111262	0.0111262	1465599	0.504415	1.35133e-05	6.86682e-05	0.883002	0
ATAD1	0.181531	0.0111123	1.37961e+06	0.474819	0.000136551	0.000615873	12.8035	20.159
UBA5	0.11874	0.0110924	1395877	0.480419	0.000380546	0.0016137	8.31494	13.2367
THY1	0.0120108	0.0110525	1464245	0.503949	0.000312643	0.00134325	0.883002	0.0935454
C12orf65	0.297604	0.0110461	1354118	0.466047	1.54244e-05	7.78019e-05	19.794	31.9925
SLC16A9	0.010995	0.010995	1465599	0.504415	1.35133e-05	6.86682e-05	0.883002	0
CARNMT1	0.0864259	0.0109839	1.41556e+06	0.487195	0.00582316	0.0206358	5.88668	8.93358
SLU7	0.324678	0.0109474	1.36004e+06	0.468085	7.76449e-05	0.000361023	21.7807	34.4715
CAMTA2	0.069904	0.0108978	1.41674e+06	0.487601	0.00360598	0.0132665	4.70935	7.5304
Z93930.2	0.0846065	0.0108832	1.41189e+06	0.485931	0.00270531	0.0101488	5.88668	9.21422
MRPL50	0.149054	0.0108301	1383998	0.47633	0.000109283	0.000499744	10.5224	16.8849
PECAM1	0.109138	0.010797	1409837	0.485223	0.00430585	0.0156152	7.5791	11.2722
MRPS12	0.262323	0.0107799	1.36112e+06	0.468457	3.31208e-05	0.00016094	18.1015	29.1394
RAB39B	0.070241	0.010711	1419671	0.488608	0.00724315	0.0253836	4.78293	7.39008
ATP6V1E1	0.234992	0.0107043	1357459	0.467196	6.48782e-06	3.4239e-05	15.8205	26.0992
GAPDH	1.86138	0.0106926	1.61958e+06	0.557409	9.86967e-09	6.94813e-08	84.1795	97.334
AL592295.4	0.0138372	0.0106816	1463415	0.503663	0.00899645	0.0309523	1.10375	0.374181
SPRED2	0.0125015	0.0106725	1.46223e+06	0.503256	0.00697112	0.0244763	0.883002	0.233863
VLDLR	0.0123248	0.0106413	1461160	0.502887	0.0136675	0.0454788	0.809419	0.233863
AQP1	0.0109803	0.010582	1.46279e+06	0.503447	0.000388063	0.00164329	0.735835	0.0467727
MACO1	0.122768	0.0105803	1396885	0.480766	0.00055617	0.00230709	8.60927	13.5173
SLC5A3	0.147491	0.0105759	1.38846e+06	0.477865	0.000175537	0.00078079	9.71302	15.4818
MYL12A	2.24351	0.0105692	1629938	0.560976	1.14464e-09	8.75261e-09	91.3171	99.2049
CCDC90B	0.226148	0.0105663	1358594	0.467587	6.68707e-06	3.5235e-05	15.379	25.3976
SMIM14	0.126789	0.0105654	1398350	0.48127	0.000805841	0.00327354	8.75644	13.5641
RNF34	0.16236	0.0105614	1.38333e+06	0.476099	0.000146016	0.00065592	11.3319	18.0075
KIAA1468	0.104311	0.0105597	1402164	0.482583	0.000789919	0.00321313	7.28477	11.5529
HLA-DMA	0.101638	0.0105351	1415791	0.487273	0.0107312	0.036494	7.1376	10.29
GKAP1	0.0975365	0.0104828	1406395	0.484039	0.00118818	0.0047014	6.47535	10.29
THEMIS2	0.190889	0.0104032	1379074	0.474636	0.000128555	0.000581534	12.9507	20.2993
AL034397.3	0.0127317	0.0103811	1.46223e+06	0.503254	0.00700104	0.0245762	0.883002	0.233863
TBP	0.0676973	0.0103799	1422747	0.489667	0.0128183	0.042776	4.63576	7.0159
ATP9A	0.012385	0.0103642	1.46223e+06	0.503256	0.00697112	0.0244763	0.883002	0.233863
RPRD2	0.20165	0.0103234	1.3745e+06	0.473062	8.74934e-05	0.000404683	14.128	22.217
BHMT2	0.0106613	0.0103093	1463856	0.503815	0.000169693	0.0007563	0.809419	0.0467727
ZNF791	0.237475	0.0103016	1380754	0.475214	0.000498306	0.00207889	15.9676	24.0412
LATS1	0.104507	0.0102842	1.40702e+06	0.484254	0.0024427	0.00921624	7.50552	11.4593
PTBP3	0.29603	0.0102713	1.36284e+06	0.46905	7.75178e-05	0.000360481	20.0147	31.478
CYP20A1	0.215697	0.0102611	1367750	0.470738	2.76048e-05	0.000135531	14.496	23.2928
VCPIP1	0.129026	0.0102414	1394978	0.480109	0.000512302	0.00213515	9.19794	14.3592
VPS35	0.276396	0.0102245	1356811	0.466973	1.7777e-05	8.91722e-05	18.6902	30.2152
CRYAB	0.0102128	0.0102128	1466668	0.504783	5.89906e-06	3.12647e-05	0.956586	0
PIP4K2B	0.0690822	0.0101667	1421333	0.48918	0.0112532	0.0380838	4.9301	7.43686
CYTL1	0.0138909	0.010151	1461536	0.503017	0.0151087	0.049854	0.883002	0.280636
AC007365.1	0.0110668	0.0101123	1462506	0.50335	0.00222629	0.00843581	0.809419	0.140318
FAM120AOS	0.165959	0.0101068	1.37107e+06	0.471881	8.97798e-06	4.67117e-05	11.0375	18.5688
PLTP	0.0110627	0.0100833	1462508	0.503351	0.00222163	0.0084229	0.809419	0.140318
EFCAB13	0.0113268	0.0100781	1462508	0.503351	0.00222163	0.0084229	0.809419	0.140318
DPP8	0.179357	0.0100441	1369092	0.4712	1.16885e-05	5.98671e-05	12.2149	20.2058
RABGAP1	0.104625	0.0100388	1397868	0.481104	0.000261514	0.00113404	7.06402	11.5996
NOMO2	0.0112822	0.010014	1460763	0.502751	0.0120504	0.0404796	0.735835	0.187091
AL121935.1	0.0102858	0.00997647	1461717	0.503079	0.000889332	0.00358793	0.662252	0.0467727
AC005921.2	0.0749357	0.00997221	1.42045e+06	0.488877	0.0124163	0.0415339	5.44518	8.09167
TFCP2L1	0.00995893	0.00995893	1464530	0.504047	3.10329e-05	0.000151365	0.809419	0
TMEM52B	0.00994949	0.00994949	1464530	0.504047	3.10329e-05	0.000151365	0.809419	0
MED31	0.10944	0.00994551	1.39912e+06	0.481536	0.000512916	0.00213745	7.65269	12.2077
PDXK	0.100273	0.00992716	1405049	0.483576	0.00134136	0.00527454	7.1376	11.1787
ZNF121	0.0835584	0.00988295	1.41668e+06	0.487577	0.00787948	0.0274245	6.03385	9.02713
THUMPD3	0.14695	0.00986934	1382502	0.475816	7.08739e-05	0.000331331	10.3017	16.7446
QPCT	0.0115263	0.00985792	1460763	0.502751	0.0120504	0.0404796	0.735835	0.187091
LDB2	0.0115377	0.00984358	1460758	0.502749	0.0121042	0.0405382	0.735835	0.187091
DDC	0.0100344	0.0098146	1.46279e+06	0.503447	0.000388063	0.00164329	0.735835	0.0467727
ALKAL2	0.0124662	0.00981004	1461553	0.503022	0.0149134	0.0492482	0.883002	0.280636
IREB2	0.190385	0.00978557	1374408	0.47303	5.00375e-05	0.000238375	12.8771	20.6268
RBM41	0.077214	0.00977607	1.42037e+06	0.488847	0.0112254	0.038005	5.29801	7.90458
AP001020.3	0.0109906	0.0097607	1.46144e+06	0.502983	0.00472896	0.0170887	0.735835	0.140318
PPM1A	0.14596	0.00975437	1.3908e+06	0.47867	0.000384646	0.00162985	10.3017	16.043
NEIL1	0.0763337	0.00972726	1422182	0.489472	0.0144382	0.0479103	5.07726	7.5304
MRPS22	0.150278	0.00971974	1.3842e+06	0.476398	0.000118995	0.00054128	10.596	16.9785
OTUD4	0.102604	0.00970035	1402651	0.48275	0.000957646	0.00384497	7.43194	11.6932
FOLR2	0.0106461	0.00969612	1462508	0.503351	0.00222163	0.0084229	0.809419	0.140318
N4BP2	0.131173	0.00969264	1388974	0.478043	0.000110371	0.000504241	8.75644	14.2657
ZFPM1	0.18186	0.00967126	1372521	0.47238	2.43091e-05	0.00012	12.2149	19.9252
ZNF611	0.0803671	0.00962641	1.41976e+06	0.48864	0.0115651	0.039018	5.59235	8.27877
NOTCH2	0.0750098	0.00960184	1415883	0.487304	0.00382775	0.014027	5.07726	7.99813
COX14	0.422125	0.00957709	1.35428e+06	0.466104	0.000103391	0.000473317	27.3731	44.4808
HSD11B2	0.00952536	0.00952536	1462392	0.503311	0.000165254	0.000738088	0.662252	0
IL10	0.0103415	0.00951994	1461042	0.502847	0.00338921	0.0125005	0.662252	0.0935454
MTIF2	0.101974	0.00951797	1398793	0.481422	0.000308418	0.0013268	6.99043	11.4593
ZNF254	0.0729179	0.00950486	1420553	0.488912	0.00998226	0.0341408	5.00368	7.57717
ZNF576	0.0813331	0.00947152	1411166	0.485681	0.00200946	0.00768892	5.66593	9.02713
PAFAH2	0.0947189	0.00946017	1.4143e+06	0.486761	0.006102	0.0215601	6.47535	9.68195
NECAP1	0.16502	0.00945945	1.38569e+06	0.476912	0.000227945	0.000999455	11.3319	17.7268
NOM1	0.111989	0.0094362	1407059	0.484267	0.00311263	0.0115273	8.0206	12.0206
NRAS	0.0836526	0.0094182	1412594	0.486172	0.00314897	0.0116567	5.88668	9.16745
ERCC4	0.0867064	0.00937974	1414222	0.486733	0.00421051	0.0153042	5.8131	8.93358
SLC22A8	0.00937875	0.00937875	1464530	0.504047	3.10329e-05	0.000151365	0.809419	0
ADPRHL2	0.115692	0.00935151	1394671	0.480004	0.000259101	0.00112386	8.09419	13.0964
GATC	0.072222	0.00934269	1417965	0.488021	0.00576022	0.0204241	5.00368	7.76427
LRP2	0.0093413	0.0093413	1462392	0.503311	0.000165254	0.000738088	0.662252	0
BDH2	0.0940538	0.00930878	1406069	0.483927	0.00133494	0.0052499	6.76968	10.6642
TSIX	0.00972196	0.00928747	1.46065e+06	0.502711	0.00204318	0.00781027	0.588668	0.0467727
LARS	0.285158	0.00927561	1.35513e+06	0.466395	1.48948e-05	7.52436e-05	19.1317	30.9167
AQR	0.149783	0.00925959	1387514	0.477541	0.000197674	0.000872775	10.3017	16.2769
MOSMO	0.100801	0.00922733	1402196	0.482594	0.000511933	0.00213388	6.62252	10.7577
GNL3L	0.084109	0.00920414	1416434	0.487494	0.00777374	0.0270733	6.10743	9.12067
ZNF43	0.0815543	0.00912267	1416757	0.487605	0.00604716	0.0213776	5.51876	8.41908
DMWD	0.0906494	0.00911769	1.41243e+06	0.486114	0.00358533	0.013192	6.18102	9.49486
PINX1.1	0.0740441	0.00910336	1417354	0.487811	0.00605057	0.0213874	5.29801	8.13845
GNPDA2	0.0946223	0.00907731	1404917	0.48353	0.000898128	0.00361862	6.54893	10.4771
CYS1	0.00904663	0.00904663	1461323	0.502943	0.000383795	0.00162686	0.588668	0
KDM1A	0.134831	0.00902535	1383752	0.476246	5.22669e-05	0.00024829	9.34511	15.4818
MME	0.0110891	0.0089897	1.46222e+06	0.503251	0.00706124	0.0247668	0.883002	0.233863
TMEM120A	0.0681909	0.00898913	1.42289e+06	0.489717	0.0136673	0.0454788	4.70935	7.06268
ZNF480	0.165291	0.00897505	1369510	0.471344	6.64527e-06	3.50368e-05	11.1111	18.8026
GRK5	0.0736057	0.00895614	1420214	0.488795	0.0100967	0.0345112	5.15085	7.76427
UBE2Q2	0.239945	0.00892177	1358986	0.467722	1.02588e-05	5.28997e-05	16.1148	26.4733
LRPAP1	0.392726	0.00892049	1.35439e+06	0.466141	8.44306e-05	0.00039138	26.0486	42.5164
CDH16	0.0089042	0.0089042	1462392	0.503311	0.000165254	0.000738088	0.662252	0
NPR3	0.00890231	0.00890231	1462392	0.503311	0.000165254	0.000738088	0.662252	0
FBXO8	0.0677686	0.00889004	1.42063e+06	0.488938	0.0085441	0.0294504	4.70935	7.24977
AQP2	0.00888677	0.00888677	1463461	0.503679	7.14808e-05	0.000333889	0.735835	0
TMEM87B	0.100934	0.00887744	1408550	0.48478	0.0030389	0.0112742	7.35835	11.1319
ARHGAP42	0.0103183	0.00883786	1461834	0.503119	0.00594157	0.0210177	0.809419	0.187091
ZNF654	0.0751037	0.00883587	1.42136e+06	0.489188	0.0147143	0.0487588	5.44518	7.99813
ELMOD2	0.0740636	0.0088102	1419528	0.488559	0.00915404	0.0314687	5.22443	7.90458
MGAM	0.0100161	0.00878795	1460367	0.502614	0.00997454	0.0341179	0.662252	0.140318
AC007349.3	0.0106991	0.00875513	1461821	0.503115	0.00601354	0.0212655	0.809419	0.187091
SHLD2	0.0981977	0.00874428	1399803	0.48177	0.000332511	0.00142079	6.76968	11.1319
TDRD3	0.119634	0.00871448	1.39935e+06	0.481614	0.000883353	0.00356466	8.53569	13.2367
AC243960.1	0.298477	0.00864447	1359387	0.46786	3.77406e-05	0.000182226	19.7204	31.1506
COPB2	0.200294	0.00864216	1364004	0.469449	8.51961e-06	4.44302e-05	13.613	22.4977
GPR34	0.00941013	0.00863872	1461040	0.502846	0.00339695	0.0125249	0.662252	0.0935454
BICD2	0.0955558	0.00859999	1.40881e+06	0.484869	0.00256221	0.00964006	6.91685	10.6174
XPA	0.285039	0.00858875	1.35104e+06	0.464988	6.54271e-06	3.45123e-05	18.9845	31.1038
CXXC4	0.00903113	0.00857761	1.46065e+06	0.502711	0.00204318	0.00781027	0.588668	0.0467727
NHLRC3	0.190401	0.00854873	1.38074e+06	0.47521	0.000187646	0.000830028	13.0979	20.3461
RAB11FIP4	0.0929891	0.00854088	1413354	0.486434	0.0054352	0.0194024	6.62252	9.91581
TMEM9B	0.27991	0.00848932	1358281	0.467479	2.64554e-05	0.000130192	19.0581	30.6361
ERCC3	0.0690151	0.0084856	1.4225e+06	0.48958	0.0148548	0.0490598	5.00368	7.43686
SLC27A2	0.0100562	0.00844432	1461825	0.503116	0.00599131	0.0211891	0.809419	0.187091
GMFB	0.0949702	0.00840174	1408398	0.484728	0.00236755	0.00894744	6.91685	10.6642
AC012615.1	0.0844564	0.00838938	1412526	0.486149	0.00295188	0.0109892	5.8131	9.0739
SLC6A6	0.0730656	0.00835378	1416186	0.487409	0.00427367	0.0155035	5.15085	8.0449
GTPBP4	0.184851	0.00834995	1369496	0.471339	1.76499e-05	8.85609e-05	12.8035	20.9542
MRPL10	0.160999	0.0083315	1373861	0.472842	1.59361e-05	8.02259e-05	10.9639	18.2413
CASP1	0.286353	0.00831354	1369302	0.471272	0.000194085	0.000857268	19.4996	29.8877
KNG1	0.00827687	0.00827687	1466668	0.504783	5.89906e-06	3.12647e-05	0.956586	0
SLC13A3	0.0091159	0.0082268	1.46143e+06	0.502981	0.00474824	0.0171491	0.735835	0.140318
BRCC3	0.110722	0.00820067	1396012	0.480465	0.000245996	0.0010709	7.5791	12.348
FTCD	0.00876961	0.00819966	1463181	0.503583	0.000690599	0.00283146	0.809419	0.0935454
YKT6	0.0696007	0.00819291	1419363	0.488502	0.0074275	0.0259618	4.9301	7.57717
CASP7	0.0733107	0.00817839	1418971	0.488367	0.00817393	0.028247	5.22443	7.95136
SIKE1	0.170799	0.00817366	1374536	0.473074	2.68948e-05	0.000132277	11.6262	18.9897
DERL1	0.25723	0.00817347	1356425	0.466841	1.11566e-05	5.72474e-05	17.5865	28.7184
NCOR2	0.132424	0.00817213	1.38462e+06	0.476545	4.90209e-05	0.000233897	8.97719	14.9205
TMEM161B	0.100918	0.00816351	1403032	0.482881	0.000790602	0.00321552	6.99043	11.1319
UTP23	0.183168	0.00815493	1367857	0.470775	8.91543e-06	4.63935e-05	12.2149	20.2993
KANSL3	0.0804613	0.00813525	1411208	0.485695	0.00182184	0.00701987	5.51876	8.84004
ANKRD39	0.111026	0.00810461	1390100	0.478431	6.71679e-05	0.000314883	7.65269	12.9093
HEG1	0.0732835	0.00807881	1417859	0.487984	0.00561361	0.0200116	5.00368	7.76427
TWIST2	0.00856693	0.00807721	1.46065e+06	0.502711	0.00204318	0.00781027	0.588668	0.0467727
CSNK2A2	0.203682	0.00807603	1367791	0.470752	2.32034e-05	0.000114711	14.0545	22.7783
MIS12	0.111444	0.00806188	1399524	0.481674	0.000667366	0.00274089	7.94702	12.5351
KIF21B	0.101671	0.00805807	1.39759e+06	0.481008	0.00022122	0.000970982	6.91685	11.4593
CARD8-AS1	0.135862	0.00804719	1390675	0.478628	0.000248505	0.00107944	9.49227	15.0608
ZNF227	0.0575562	0.00804595	1.42359e+06	0.489958	0.010128	0.034611	3.97351	6.22077
BRPF1	0.0653516	0.00803065	1421347	0.489185	0.00950201	0.0326014	4.63576	7.10945
LRRC57	0.0807903	0.00799626	1.41676e+06	0.487605	0.00680435	0.0239208	5.73951	8.65295
RBAK-RBAKDN	0.0974555	0.0079653	1.40062e+06	0.482051	0.000402938	0.00170219	6.76968	11.0851
FCF1	0.0784425	0.00793143	1.41119e+06	0.485691	0.00171653	0.00664053	5.44518	8.74649
ZBTB8OS	0.285412	0.00792844	1.36549e+06	0.469959	0.000111081	0.000507205	19.6468	30.7764
BTBD6	0.160413	0.00790319	1.37821e+06	0.474339	4.6792e-05	0.000223676	11.1847	18.1946
TNFAIP3	0.588372	0.00784228	1.38721e+06	0.477436	0.0121672	0.0407413	33.9956	47.4743
SACS	0.0671162	0.00781804	1.41445e+06	0.486813	0.00187924	0.00722524	4.56218	7.5304
LNPK	0.0866724	0.00779571	1409531	0.485118	0.001861	0.00715843	6.10743	9.63517
C11orf54	0.0863231	0.00779281	1415142	0.487049	0.00694938	0.0244076	6.40177	9.54163
S100PBP	0.146765	0.00777255	1383096	0.47602	5.55171e-05	0.000263096	9.71302	15.9027
SMG7	0.109746	0.00776749	1397259	0.480894	0.000358935	0.00152588	7.72627	12.4415
USPL1	0.0710756	0.00776525	1.41621e+06	0.487416	0.00393508	0.014392	5.00368	7.90458
EAF1	0.0829581	0.00772481	1414878	0.486958	0.0048316	0.0174164	5.8131	8.88681
TDP2	0.14665	0.00770055	1378738	0.47452	2.97344e-05	0.000145433	10.2281	16.9317
ADIRF	0.00903435	0.00767454	1460753	0.502747	0.0121581	0.0407148	0.735835	0.187091
VPS13B	0.0870496	0.00762943	1411879	0.485926	0.00320594	0.0118546	6.18102	9.54163
HINT3	0.0791957	0.00762595	1408177	0.484652	0.000857343	0.00346637	5.44518	8.98036
ZCRB1	0.256403	0.00761193	1353996	0.466005	4.9595e-06	2.65409e-05	16.8506	27.7362
HSPB11	0.288001	0.00759147	1352226	0.465395	9.86103e-06	5.10054e-05	19.426	31.8054
FAM50B	0.054457	0.00758708	1423651	0.489978	0.00826114	0.0285366	3.67918	5.89336
ZNF264	0.141332	0.00758283	1385476	0.476839	9.31915e-05	0.000429321	9.71302	15.7156
TMEM214	0.0671729	0.00758158	1.41833e+06	0.488146	0.00465217	0.0168293	4.56218	7.24977
IFI35	0.204332	0.00757031	1364228	0.469526	9.89766e-06	5.11633e-05	13.8337	22.7315
MAN2A1	0.126954	0.00751176	1393986	0.479768	0.000308701	0.00132768	8.68286	13.7512
CAPZA1	0.464665	0.00749874	1379592	0.474814	0.00464197	0.0167942	30.6843	46.6791
NCS1	0.00793035	0.00749559	1459578	0.502343	0.00470778	0.0170158	0.515085	0.0467727
ATF1	0.1693	0.00748503	1.37052e+06	0.471693	9.4226e-06	4.88885e-05	11.3319	18.9429
DHRS4-AS1	0.0833844	0.0074577	1.40576e+06	0.483822	0.000611664	0.00252325	5.73951	9.49486
DCTN4	0.0644486	0.00744681	1422474	0.489573	0.0125957	0.0421088	4.70935	7.10945
IGFBP5	0.00744136	0.00744136	1461323	0.502943	0.000383795	0.00162686	0.588668	0
TRAV20	0.00882047	0.00743036	1460362	0.502613	0.0100236	0.0342752	0.662252	0.140318
SFSWAP	0.272243	0.00739776	1354610	0.466216	9.78919e-06	5.06494e-05	18.2487	29.6539
PTPRB	0.00778054	0.00735236	1.46065e+06	0.502711	0.00204318	0.00781027	0.588668	0.0467727
ZNF780A	0.074553	0.00734792	1413187	0.486376	0.00232573	0.00880066	5.22443	8.37231
LIN7C	0.10248	0.0073101	1396635	0.48068	0.000168324	0.000750796	6.84327	11.4593
TRAPPC2	0.196087	0.00730429	1361147	0.468466	3.48581e-06	1.8917e-05	13.0979	22.0767
RNGTT	0.122651	0.00725284	1389053	0.47807	0.000103652	0.000474447	8.60927	14.1254
OSBPL11	0.0741408	0.00722289	1417781	0.487957	0.00689723	0.024227	5.3716	8.18522
FAM136A	0.170185	0.007149	1367354	0.470602	4.87092e-06	2.60751e-05	11.4054	19.3171
RP9	0.130152	0.00714898	1395823	0.4804	0.000473811	0.0019846	8.75644	13.7044
TTC14	0.441357	0.0071462	1.3637e+06	0.469344	0.000435623	0.00183657	28.1089	43.6389
HENMT1	0.13318	0.00712083	1400507	0.482012	0.00160702	0.00624054	9.34511	14.0786
HECTD4	0.0865817	0.00711294	1405844	0.483849	0.000733123	0.00299519	5.96026	9.72872
C1orf52	0.205273	0.00709817	1.36133e+06	0.468528	5.90736e-06	3.13037e-05	13.9809	23.246
SNUPN	0.127518	0.0070602	1389841	0.478341	0.000134553	0.000607353	8.75644	14.2189
UBL7-AS1	0.068758	0.00701529	1.4166e+06	0.487551	0.00347397	0.0127977	4.70935	7.5304
TRMT6	0.105662	0.00701106	1402463	0.482686	0.000835338	0.00338761	7.28477	11.5061
MAOA	0.00744332	0.00699538	1459578	0.502343	0.00470778	0.0170158	0.515085	0.0467727
SLC12A3	0.00699371	0.00699371	1463461	0.503679	7.14808e-05	0.000333889	0.735835	0
BRAP	0.0843864	0.00697816	1407632	0.484465	0.00100094	0.00400783	5.8131	9.44808
CYGB	0.00734564	0.00694376	1.45851e+06	0.501975	0.0108843	0.0369847	0.441501	0.0467727
WAS	0.462283	0.00692493	1.37041e+06	0.471653	0.00146616	0.00573234	30.1692	47.3807
MSR1	0.00737804	0.00691245	1459578	0.502343	0.00470778	0.0170158	0.515085	0.0467727
TENT5C	0.221244	0.00690818	1.37795e+06	0.47425	0.000196538	0.000867874	14.7167	22.4041
PPP1R8	0.0889249	0.00690804	1.40487e+06	0.483513	0.000770027	0.00313679	6.32818	10.2432
G3BP1	0.371183	0.00690703	1353261	0.465752	4.72016e-05	0.000225506	24.4297	39.2891
USP3	0.327277	0.00690579	1.33865e+06	0.460722	1.48203e-06	8.33268e-06	21.4864	36.1553
TMEM72	0.0068923	0.0068923	1459185	0.502208	0.00210996	0.00804226	0.441501	0
TRAF2	0.0676023	0.00686677	1.42027e+06	0.488815	0.0086457	0.0297883	4.85651	7.43686
ERCC6L2	0.104481	0.00684987	1401739	0.482436	0.000783678	0.00318852	7.43194	11.7399
KCNJ16	0.00684817	0.00684817	1460254	0.502575	0.000896514	0.00361255	0.515085	0
AC074032.1	0.0643354	0.00684326	1420952	0.489049	0.00792649	0.0275766	4.48859	6.96913
DICER1	0.17603	0.00683012	1.37108e+06	0.471886	1.49093e-05	7.53055e-05	11.9205	19.5978
CCNT1	0.130295	0.00680998	1.3936e+06	0.479636	0.0004015	0.00169655	9.27152	14.5463
IL1RL1	0.00680168	0.00680168	1459185	0.502208	0.00210996	0.00804226	0.441501	0
2008-03-01	0.0697516	0.00679621	1.41598e+06	0.487337	0.00371431	0.0136277	5.00368	7.90458
GOLPH3L	0.0675981	0.00676521	1416900	0.487654	0.00435412	0.0157835	4.9301	7.76427
USO1	0.167491	0.00675016	1372622	0.472415	1.72477e-05	8.65561e-05	11.5526	19.0833
CEP89	0.0510628	0.00674401	1426613	0.490997	0.014711	0.0487528	3.53201	5.51918
SIK3	0.151394	0.00673805	1369669	0.471399	3.81532e-06	2.06351e-05	10.3017	17.6801
MAN2A2	0.0605434	0.00672533	1422060	0.48943	0.00873676	0.0300928	4.26784	6.64172
HSD17B4	0.0872088	0.00671151	1404586	0.483416	0.000616123	0.0025407	6.10743	10.0094
RABEP2	0.108232	0.00670657	1400856	0.482132	0.000675416	0.00277192	7.50552	11.8803
CLCNKA	0.00668034	0.00668034	1460254	0.502575	0.000896514	0.00361255	0.515085	0
WLS	0.00747994	0.00667648	1459972	0.502478	0.00747094	0.0261001	0.588668	0.0935454
PDCD11	0.0792526	0.00666455	1407179	0.484309	0.000559758	0.00231911	5.22443	8.79326
MUM1	0.113501	0.00664955	1396666	0.48069	0.000359063	0.00152607	7.94702	12.7222
GYG1	0.175658	0.0066476	1372748	0.472458	1.90767e-05	9.53495e-05	11.6998	19.2236
SCAPER	0.196366	0.0065912	1365579	0.469991	8.86816e-06	4.61689e-05	13.0979	21.609
STX2	0.0929677	0.00650329	1400447	0.481992	0.000288331	0.00124454	6.40177	10.6174
EMX2	0.00645991	0.00645991	1459185	0.502208	0.00210996	0.00804226	0.441501	0
RGS13	0.00694422	0.00645845	1459577	0.502342	0.00471389	0.017036	0.515085	0.0467727
BAG4	0.0683458	0.00645132	1420682	0.488956	0.00982591	0.033661	4.9301	7.48363
TOGARAM1	0.0731892	0.00642111	1419728	0.488628	0.00986304	0.0337779	5.29801	7.95136
ATP2C1	0.0690914	0.00641848	1415748	0.487258	0.00319038	0.0117996	4.85651	7.76427
TBC1D14	0.0993383	0.00641839	1402052	0.482544	0.00069822	0.00285607	7.1376	11.3658
MAP9	0.0655204	0.00640187	1417461	0.487847	0.00281818	0.010524	4.19426	6.87558
SLC22A6	0.00637579	0.00637579	1459185	0.502208	0.00210996	0.00804226	0.441501	0
ANKRA2	0.109842	0.00634787	1391326	0.478852	7.06988e-05	0.000330558	7.35835	12.4415
FXYD4	0.00633636	0.00633636	1459185	0.502208	0.00210996	0.00804226	0.441501	0
ACADM	0.186251	0.00630514	1363954	0.469432	5.3922e-06	2.87327e-05	12.8035	21.4219
CCDC65	0.0600176	0.00629575	1422276	0.489505	0.00922117	0.0316897	4.26784	6.64172
KLHL8	0.0755646	0.00626033	1410853	0.485573	0.0010614	0.00423675	4.9301	8.18522
EIF2B4	0.106147	0.00623165	1402131	0.482571	0.00092723	0.0037314	7.5791	11.8803
PCGF5	0.217252	0.00623125	1350548	0.464818	7.32524e-07	4.24674e-06	14.496	24.7895
ATG5	0.19999	0.00623071	1364136	0.469495	9.68949e-06	5.01956e-05	13.7601	22.7783
MON2	0.119327	0.00619491	1.39442e+06	0.479919	0.000290269	0.00125258	8.38852	13.4238
SLC13A1	0.00616036	0.00616036	1460254	0.502575	0.000896514	0.00361255	0.515085	0
FAM122A	0.104532	0.00615314	1.39818e+06	0.481213	0.000310594	0.00133479	7.21118	11.7399
TRIM44	0.325007	0.00613397	1343187	0.462284	3.06092e-06	1.67085e-05	21.1185	34.986
TOP3A	0.0600757	0.00613152	1423898	0.490063	0.0136917	0.0455459	4.34143	6.59495
AP005482.1	0.0854313	0.00611148	1413109	0.48635	0.00361291	0.0132891	5.96026	9.16745
SLC6A19	0.0061097	0.0061097	1459185	0.502208	0.00210996	0.00804226	0.441501	0
CMTM2	0.00610915	0.00610915	1459185	0.502208	0.00210996	0.00804226	0.441501	0
CGNL1	0.00610214	0.00610214	1459185	0.502208	0.00210996	0.00804226	0.441501	0
WFDC2	0.00609724	0.00609724	1459185	0.502208	0.00210996	0.00804226	0.441501	0
SDC1	0.00609507	0.00609507	1459185	0.502208	0.00210996	0.00804226	0.441501	0
AKAP2	0.0060925	0.0060925	1459185	0.502208	0.00210996	0.00804226	0.441501	0
ZSCAN26	0.0704593	0.00606919	1413843	0.486602	0.00193192	0.00741677	4.78293	7.81104
REXO1	0.108479	0.00606653	1392951	0.479412	0.000109361	0.000500034	7.43194	12.3948
MPND	0.0675496	0.00606549	1.41044e+06	0.485431	0.00069397	0.00284423	4.56218	7.81104
FMO1	0.00606182	0.00606182	1459185	0.502208	0.00210996	0.00804226	0.441501	0
KIAA0586	0.145107	0.00605008	1384871	0.476631	0.000101758	0.000466289	10.0809	16.2301
PWP2	0.00651924	0.00604845	1459578	0.502343	0.00470778	0.0170158	0.515085	0.0467727
PAH	0.00604077	0.00604077	1460254	0.502575	0.000896514	0.00361255	0.515085	0
ZNF24	0.315238	0.00602709	1358104	0.467418	5.70031e-05	0.000269986	21.8543	34.7521
GOLPH3	0.144164	0.00602223	1375294	0.473335	1.06477e-05	5.48206e-05	9.86019	16.7446
CLDN4	0.00602076	0.00602076	1460254	0.502575	0.000896514	0.00361255	0.515085	0
CLDN10	0.00600569	0.00600569	1459185	0.502208	0.00210996	0.00804226	0.441501	0
TRIM13	0.120082	0.00596785	1394181	0.479835	0.000286694	0.00123891	8.4621	13.5173
TTC1	0.290419	0.00592345	1344191	0.46263	2.1e-06	1.16355e-05	19.4996	32.5538
ZNF7	0.125399	0.0059179	1384871	0.476631	4.15981e-05	0.000200045	8.68286	14.4995
UPF1	0.139373	0.00587918	1380442	0.475107	2.90427e-05	0.000142174	9.63944	15.9963
ANKRD13C	0.0772635	0.00587738	1409154	0.484988	0.000904194	0.00364263	5.22443	8.65295
MRPL47	0.213225	0.00587657	1361696	0.468655	1.01106e-05	5.21835e-05	14.9375	24.4621
FGFR3	0.00586215	0.00586215	1458116	0.50184	0.00501614	0.0179984	0.367918	0
APOL1	0.0961181	0.0058301	1400873	0.482138	0.000399523	0.00168926	6.6961	10.9448
ZNF292	0.483192	0.00581953	1371185	0.471921	0.00160559	0.00623893	30.5372	46.8662
FAM208B	0.175544	0.00580302	1370674	0.471745	1.44839e-05	7.32891e-05	11.9941	19.7848
EPCAM	0.00580182	0.00580182	1458116	0.50184	0.00501614	0.0179984	0.367918	0
AC099518.5	0.00622713	0.00579667	1.45851e+06	0.501975	0.0108843	0.0369847	0.441501	0.0467727
QTRT2	0.069145	0.00579612	1413003	0.486313	0.00178488	0.00689168	4.9301	8.0449
DDAH1	0.00578796	0.00578796	1458116	0.50184	0.00501614	0.0179984	0.367918	0
PITPNA	0.0985936	0.00574832	1.39507e+06	0.48014	0.000122027	0.000554018	6.91685	11.6464
ALB	0.00573284	0.00573284	1462392	0.503311	0.000165254	0.000738088	0.662252	0
CCL18	0.00572228	0.00572228	1458116	0.50184	0.00501614	0.0179984	0.367918	0
IGSF21	0.00572218	0.00572218	1459185	0.502208	0.00210996	0.00804226	0.441501	0
MFSD1	0.0806898	0.0057148	1.40903e+06	0.484944	0.00142957	0.0055932	5.88668	9.40131
SLC39A6	0.068406	0.00570626	1411636	0.485843	0.00100352	0.00401719	4.63576	7.81104
CDK2AP2	0.388831	0.00569772	1363085	0.469133	0.000254602	0.00110549	25.5335	39.0552
LIG3	0.0674271	0.00569704	1417134	0.487735	0.00413893	0.0150571	4.78293	7.57717
LINC02470	0.00569121	0.00569121	1457047	0.501472	0.0120957	0.0405138	0.294334	0
CCNT2	0.148825	0.00568997	1378918	0.474582	3.06103e-05	0.00014952	10.2281	16.8849
PPP1R12B	0.0634097	0.00568595	1421267	0.489157	0.00770005	0.0268334	4.34143	6.78204
PTGER3	0.00567683	0.00567683	1460254	0.502575	0.000896514	0.00361255	0.515085	0
GON4L	0.33262	0.00567632	1354078	0.466033	3.21599e-05	0.00015652	22.2958	35.8279
ZNF92	0.140887	0.00567022	1.38646e+06	0.477179	0.000123182	0.000559112	9.86019	15.7624
MED30	0.204774	0.00566683	1363909	0.469416	1.19064e-05	6.09274e-05	14.2752	23.4799
ATP6V0A2	0.0920337	0.00565886	1404360	0.483338	0.000714504	0.00292197	6.40177	10.3368
ZNF14	0.049915	0.00565726	1426726	0.491036	0.0142833	0.0474148	3.45843	5.42563
CDC16	0.0934142	0.00560212	1401117	0.482222	0.000358558	0.00152451	6.47535	10.6642
KCTD5	0.0867954	0.00559619	1.40407e+06	0.483238	0.000516953	0.00215192	6.03385	9.96258
ZNF704	0.0055942	0.0055942	1459185	0.502208	0.00210996	0.00804226	0.441501	0
FABP5	0.0936774	0.0055858	1408656	0.484817	0.00180344	0.00695536	6.40177	9.96258
CEP120	0.0786965	0.0055786	1408538	0.484776	0.000983503	0.00394413	5.51876	9.02713
CD34	0.00556379	0.00556379	1458116	0.50184	0.00501614	0.0179984	0.367918	0
DCAF1	0.0686791	0.00555908	1416179	0.487406	0.00369829	0.0135719	4.9301	7.81104
KLF12	0.199256	0.00555712	1.36489e+06	0.469752	9.59416e-06	4.97555e-05	13.5394	22.217
AP1AR	0.0798825	0.00555482	1.40343e+06	0.483018	0.000267855	0.00116109	5.44518	9.30776
ZFP57	0.00554977	0.00554977	1458116	0.50184	0.00501614	0.0179984	0.367918	0
LYVE1	0.00554497	0.00554497	1458116	0.50184	0.00501614	0.0179984	0.367918	0
SETD1A	0.0510708	0.00550992	1424037	0.490111	0.00806166	0.0279541	3.53201	5.70627
POLR3C	0.0582984	0.00550176	1418837	0.488321	0.00352192	0.0129658	4.04709	6.64172
DPYS	0.00550162	0.00550162	1459185	0.502208	0.00210996	0.00804226	0.441501	0
APPL2	0.0743567	0.00549491	1412407	0.486108	0.00182871	0.0070447	5.15085	8.32554
TSR1	0.087466	0.00548442	1401282	0.482279	0.000312833	0.0013439	6.2546	10.3835
PHB	0.396323	0.00545588	1353552	0.465852	8.54021e-05	0.00039561	26.858	43.8728
MECOM	0.00544452	0.00544452	1458116	0.50184	0.00501614	0.0179984	0.367918	0
AL627171.1	0.175323	0.00542072	1358274	0.467477	3.65771e-07	2.18745e-06	10.8904	19.2703
ANKRD36B	0.109753	0.00541547	1391815	0.479021	9.44108e-05	0.00043452	7.5791	12.6754
CHSY1	0.0641152	0.00540075	1418912	0.488347	0.00529789	0.0189264	4.56218	7.20299
RHCG	0.0053913	0.0053913	1458116	0.50184	0.00501614	0.0179984	0.367918	0
LSM8	0.503216	0.00537924	1378243	0.47435	0.00474272	0.017131	32.7447	50.7951
FAM53B	0.127207	0.0053597	1401095	0.482215	0.0014638	0.00572447	8.90361	13.4705
PRKAA2	0.00535199	0.00535199	1458116	0.50184	0.00501614	0.0179984	0.367918	0
ZBTB14	0.0784527	0.00535132	1.41212e+06	0.48601	0.00233458	0.00883117	5.59235	8.84004
RAD54L2	0.0807732	0.00533715	1412849	0.48626	0.00313858	0.01162	5.8131	9.02713
GSTM1	0.00533649	0.00533649	1458116	0.50184	0.00501614	0.0179984	0.367918	0
GTPBP10	0.0997781	0.0053327	1.39873e+06	0.481401	0.000286948	0.00123968	6.91685	11.3658
LSM14A	0.487672	0.0053259	1372848	0.472493	0.00237294	0.00896515	31.9352	50.3274
ANKRD20A2	0.00532109	0.00532109	1459185	0.502208	0.00210996	0.00804226	0.441501	0
RAP1GAP2	0.0710412	0.00528248	1419053	0.488395	0.00689476	0.0242209	4.9301	7.57717
PCP4	0.00528176	0.00528176	1458116	0.50184	0.00501614	0.0179984	0.367918	0
GDF15	0.00525959	0.00525959	1457047	0.501472	0.0120957	0.0405138	0.294334	0
ZNF136	0.0910934	0.00524805	1402252	0.482613	0.000397432	0.00168127	6.2546	10.3368
WDR76	0.065347	0.00524515	1420015	0.488726	0.00710942	0.0249279	4.63576	7.20299
RFX1	0.108537	0.00520194	1.39436e+06	0.479895	0.00016104	0.000720512	7.50552	12.3948
TM2D2	0.088565	0.0051952	1402993	0.482868	0.000420592	0.00177566	6.10743	10.1029
RERE	0.18323	0.00518442	1370513	0.471689	1.91969e-05	9.59074e-05	12.5828	20.5332
NSUN3	0.0612722	0.0051676	1420994	0.489063	0.00653573	0.0230126	4.19426	6.64172
CUL5	0.226467	0.00513931	1361709	0.468659	1.38907e-05	7.04683e-05	15.6733	25.3976
PIP4K2C	0.0455354	0.0051058	1.42713e+06	0.491177	0.0118269	0.0397685	3.09051	5.00468
PRIMPOL	0.0504132	0.00510102	1423961	0.490084	0.00789601	0.0274734	3.53201	5.70627
BRWD3	0.0811592	0.00509883	1405895	0.483867	0.000595291	0.00246024	5.66593	9.40131
DNAJB11	0.140077	0.00506617	1382628	0.475859	4.79123e-05	0.00022877	9.63944	15.8559
DUSP15	0.0050584	0.0050584	1457047	0.501472	0.0120957	0.0405138	0.294334	0
ZNF181	0.0566705	0.00505526	1.42482e+06	0.49038	0.0132822	0.0442318	3.97351	6.12722
ATP5S	0.167888	0.0050498	1.37642e+06	0.473721	3.32588e-05	0.000161563	11.3319	18.3817
AC087286.2	0.00503834	0.00503834	1458116	0.50184	0.00501614	0.0179984	0.367918	0
NUDCD1	0.0661608	0.00501846	1414904	0.486967	0.00221765	0.00841446	4.63576	7.57717
UBE3A	0.300325	0.0050148	1352624	0.465532	1.41995e-05	7.1948e-05	20.3826	33.0215
SFRP1	0.00500286	0.00500286	1458116	0.50184	0.00501614	0.0179984	0.367918	0
ENOX2	0.0517443	0.00499085	1424354	0.49022	0.009168	0.0315134	3.60559	5.75304
EMILIN2	0.0375785	0.00497136	1.43011e+06	0.4922	0.0146802	0.0486602	2.50184	4.16277
CYP4A11	0.00495919	0.00495919	1459185	0.502208	0.00210996	0.00804226	0.441501	0
VPS25	0.114452	0.00495089	1.38924e+06	0.478134	6.85606e-05	0.000321098	7.94702	13.3302
KIF3A	0.107419	0.004946	1.39422e+06	0.479848	0.000138874	0.000625764	7.35835	12.2077
SMAD7	0.0672378	0.00493329	1.4206e+06	0.488929	0.00766352	0.0267116	4.56218	7.06268
EPB41L1	0.00492684	0.00492684	1457047	0.501472	0.0120957	0.0405138	0.294334	0
TPD52	0.155358	0.00491068	1368792	0.471097	4.08694e-06	2.20615e-05	10.6696	18.2413
ATMIN	0.126504	0.0048922	1.38569e+06	0.476913	5.05456e-05	0.000240692	8.68286	14.4528
GPRIN1	0.00485735	0.00485735	1458116	0.50184	0.00501614	0.0179984	0.367918	0
RAB2B	0.0683727	0.00485458	1412246	0.486053	0.00116485	0.00461563	4.63576	7.76427
PDCL	0.110323	0.00482033	1391107	0.478777	8.45056e-05	0.000391619	7.65269	12.8157
TRAPPC13	0.0534818	0.00481319	1421974	0.489401	0.00623622	0.0220124	3.82634	6.17399
FTX	0.22023	0.00480692	1364822	0.469731	1.66777e-05	8.38083e-05	14.7903	23.7138
PDE4DIP	0.092873	0.00476925	1397227	0.480883	0.000118755	0.000540481	6.2546	10.7109
CTTNBP2	0.00474881	0.00474881	1458116	0.50184	0.00501614	0.0179984	0.367918	0
MYNN	0.0927924	0.00474463	1.39942e+06	0.48164	0.000242519	0.00105708	6.47535	10.8045
ZNF75D	0.0457597	0.00473441	1.42582e+06	0.490723	0.00853951	0.0294376	3.09051	5.09822
DVL3	0.0544363	0.00468336	1423269	0.489846	0.00844665	0.0291354	3.82634	6.08045
LINC02042	0.00504975	0.00466629	1.45851e+06	0.501974	0.0108982	0.037028	0.441501	0.0467727
HERC3	0.0786348	0.00460056	1408438	0.484742	0.000957746	0.00384497	5.51876	9.02713
C18orf32	0.0691653	0.00458296	1415534	0.487184	0.00301879	0.0112033	4.85651	7.76427
SERINC3	0.287308	0.00456078	1349140	0.464333	4.92678e-06	2.637e-05	19.2053	31.6183
ERBIN	0.37367	0.00456018	1.35256e+06	0.465509	4.1887e-05	0.000201348	24.5769	39.2423
PKHD1	0.00450151	0.00450151	1457047	0.501472	0.0120957	0.0405138	0.294334	0
INPP5B	0.0693202	0.00449255	1415415	0.487143	0.00310104	0.0114857	4.9301	7.85781
CALU	0.108216	0.00448457	1.39538e+06	0.480248	0.000224903	0.000986759	7.65269	12.4883
UBASH3B	0.0617624	0.00446443	1413607	0.486521	0.000873739	0.00352926	3.97351	6.92236
SUSD6	0.103109	0.00440897	1.40169e+06	0.482418	0.000738495	0.00301603	7.35835	11.6464
NMT1	0.29818	0.0043648	1347844	0.463887	4.82307e-06	2.58273e-05	19.8675	32.6473
LANCL1	0.0680724	0.00436257	1413220	0.486388	0.00156224	0.00607825	4.70935	7.76427
RMDN3	0.0815523	0.00433817	1405638	0.483778	0.000555259	0.0023036	5.66593	9.40131
DAPK3	0.08655	0.00433226	1400911	0.482151	0.000243751	0.00106168	6.03385	10.1964
EMX2OS	0.00431283	0.00431283	1457047	0.501472	0.0120957	0.0405138	0.294334	0
RFWD3	0.0515439	0.00427596	1422219	0.489485	0.00484576	0.0174637	3.45843	5.75304
LSM1	0.247237	0.0042721	1.3504e+06	0.464765	2.9764e-06	1.62763e-05	17.2185	28.8587
HAO2	0.00426834	0.00426834	1457047	0.501472	0.0120957	0.0405138	0.294334	0
GTF2F1	0.236285	0.00425515	1.35659e+06	0.466897	6.18224e-06	3.27035e-05	16.1884	26.5201
MAML1	0.072342	0.00425435	1413910	0.486625	0.00259565	0.00976148	5.15085	8.23199
OSGIN2	0.0643066	0.00425236	1418686	0.488269	0.00528906	0.0188968	4.63576	7.29654
ALPL	0.00423559	0.00423559	1457047	0.501472	0.0120957	0.0405138	0.294334	0
SLC17A1	0.00422829	0.00422829	1458116	0.50184	0.00501614	0.0179984	0.367918	0
NSD2	0.0648382	0.00421703	1419166	0.488434	0.0058602	0.0207408	4.63576	7.24977
UVSSA	0.106053	0.00418902	1.39884e+06	0.481438	0.000392894	0.00166234	7.35835	11.8335
C19orf84	0.00418428	0.00418428	1457047	0.501472	0.0120957	0.0405138	0.294334	0
AZGP1	0.00417033	0.00417033	1458116	0.50184	0.00501614	0.0179984	0.367918	0
ENPEP	0.0041626	0.0041626	1458116	0.50184	0.00501614	0.0179984	0.367918	0
SOAT1	0.0856987	0.00413176	1406909	0.484216	0.00113661	0.00451333	6.2546	9.96258
AC003991.1	0.00412974	0.00412974	1457047	0.501472	0.0120957	0.0405138	0.294334	0
DDX1	0.186681	0.00409961	1.36578e+06	0.47006	9.42239e-06	4.88885e-05	13.0979	21.6558
GTF2E1	0.0506051	0.00409675	1425694	0.490681	0.012536	0.0419132	3.60559	5.65949
ELP1	0.0458728	0.00409345	1421683	0.4893	0.00317292	0.0117428	3.16409	5.4724
OSBPL2	0.108744	0.00407979	1395927	0.480436	0.00028068	0.00121448	7.79985	12.6286
CEP152	0.03404	0.00406132	1431216	0.492581	0.0134632	0.0448256	2.13392	3.69504
EIF6	0.296378	0.00403996	1347704	0.463839	5.42602e-06	2.89083e-05	20.2355	33.3022
RNF186	0.00402569	0.00402569	1457047	0.501472	0.0120957	0.0405138	0.294334	0
ADAMTS9-AS1	0.00399263	0.00399263	1457047	0.501472	0.0120957	0.0405138	0.294334	0
ZNF626	0.0766989	0.00397405	1412099	0.486002	0.00189686	0.00729052	5.29801	8.51263
CCDC43	0.10697	0.00394588	1392399	0.479222	9.62804e-05	0.000442215	7.43194	12.4415
DUSP9	0.00394011	0.00394011	1457047	0.501472	0.0120957	0.0405138	0.294334	0
AGXT2	0.00393745	0.00393745	1458116	0.50184	0.00501614	0.0179984	0.367918	0
GLYAT	0.00392978	0.00392978	1457047	0.501472	0.0120957	0.0405138	0.294334	0
NCBP1	0.0579031	0.003926	1416364	0.48747	0.00178845	0.0069031	3.97351	6.73527
FAT1	0.00392142	0.00392142	1457047	0.501472	0.0120957	0.0405138	0.294334	0
MGME1	0.0711677	0.00391817	1.41067e+06	0.485511	0.00107903	0.00430203	5.00368	8.27877
LINC00671	0.00390262	0.00390262	1457047	0.501472	0.0120957	0.0405138	0.294334	0
TSPAN1	0.00389052	0.00389052	1457047	0.501472	0.0120957	0.0405138	0.294334	0
WWP2	0.062314	0.00387888	1419036	0.488389	0.00516754	0.0185278	4.48859	7.10945
PGM1	0.0872653	0.00387663	1401549	0.482371	0.000357081	0.00151861	6.32818	10.4771
SNRK	0.301346	0.00386326	1354807	0.466284	2.18948e-05	0.000108545	20.5298	32.9747
SOD3	0.00384476	0.00384476	1457047	0.501472	0.0120957	0.0405138	0.294334	0
DIS3	0.173822	0.00383318	1.37758e+06	0.474121	5.66994e-05	0.000268623	11.9205	18.9429
TGDS	0.0616435	0.00382877	1.41271e+06	0.486211	0.000806161	0.00327444	4.12068	7.15622
DSP	0.00382171	0.00382171	1457047	0.501472	0.0120957	0.0405138	0.294334	0
RCHY1	0.10566	0.00381136	1392660	0.479312	0.000115737	0.000527317	7.5791	12.6286
MED1	0.134137	0.00377363	1378360	0.47439	1.24513e-05	6.35892e-05	9.12436	15.5285
CLPX	0.137032	0.0037629	1380194	0.475021	2.77263e-05	0.000136068	9.63944	16.043
HSPH1	0.302666	0.0037481	1361846	0.468706	6.90515e-05	0.000323352	20.3826	31.7587
SCN2A	0.00371375	0.00371375	1457047	0.501472	0.0120957	0.0405138	0.294334	0
ADO	0.0527843	0.00371238	1422333	0.489524	0.00603274	0.0213289	3.67918	5.9869
TPMT	0.100327	0.00368361	1394186	0.479837	9.79782e-05	0.000449643	6.91685	11.6932
LRPPRC	0.169676	0.00367196	1367397	0.470617	6.69469e-06	3.52696e-05	11.9205	19.9252
CTSZ	0.119925	0.00366058	1.38371e+06	0.47623	2.29282e-05	0.00011345	8.24135	14.0786
EGFL7	0.00365859	0.00365859	1457047	0.501472	0.0120957	0.0405138	0.294334	0
WDR11	0.101568	0.00364271	1395268	0.480209	0.000134202	0.000606016	6.99043	11.6932
PSMC1	0.325838	0.00363915	1333955	0.459107	6.1856e-07	3.6192e-06	21.6336	36.8569
GLOD4	0.276758	0.00361007	1.34972e+06	0.464533	5.123e-06	2.7394e-05	18.9845	31.2909
COPA	0.217036	0.00359628	1361927	0.468734	1.03035e-05	5.30977e-05	14.9375	24.3218
NUP43	0.045557	0.00354209	1425569	0.490638	0.00855921	0.0294994	3.16409	5.19177
AC008763.1	0.00353863	0.00353863	1457047	0.501472	0.0120957	0.0405138	0.294334	0
CA10	0.00353498	0.00353498	1457047	0.501472	0.0120957	0.0405138	0.294334	0
PCGF1	0.0474656	0.00352789	1425971	0.490776	0.0119455	0.040147	3.45843	5.4724
AL451060.1	0.00350618	0.00350618	1457047	0.501472	0.0120957	0.0405138	0.294334	0
HMBOX1	0.0877584	0.0035	1401099	0.482216	0.000268032	0.0011617	6.10743	10.2432
RGN	0.00349233	0.00349233	1457047	0.501472	0.0120957	0.0405138	0.294334	0
AC007495.1	0.00347438	0.00347438	1457047	0.501472	0.0120957	0.0405138	0.294334	0
HAUS1	0.123726	0.00347428	1381517	0.475477	1.80462e-05	9.0482e-05	8.60927	14.6866
JOSD2	0.137094	0.00346851	1384188	0.476396	7.03308e-05	0.000329021	9.71302	15.8092
FNIP2	0.0474871	0.00343295	1425734	0.490695	0.0100624	0.0343974	3.31126	5.33209
TIMP3	0.00343081	0.00343081	1457047	0.501472	0.0120957	0.0405138	0.294334	0
SPATA13	0.254176	0.00341618	1350282	0.464726	2.47001e-06	1.35913e-05	16.9978	28.2507
FUOM	0.063323	0.00341222	1413242	0.486395	0.0013099	0.00516173	4.48859	7.5304
MTAP	0.103916	0.00336623	1.3894e+06	0.47819	3.89767e-05	0.00018787	7.21118	12.3948
SPRYD3	0.0775342	0.0033408	1.40251e+06	0.482701	0.000185459	0.000821221	5.29801	9.21422
CHD3	0.366509	0.00333035	1344515	0.462742	8.26163e-06	4.31587e-05	23.6203	38.5875
PLXNC1	0.0340777	0.00332192	1.43052e+06	0.492341	0.0141054	0.0468475	2.35467	3.97568
ZCCHC3	0.0952409	0.00328484	1403382	0.483002	0.000741018	0.00302597	6.76968	10.8513
EXOC6	0.0820909	0.0032576	1.40757e+06	0.484444	0.00102407	0.00409312	5.88668	9.49486
RTL8C	0.0431577	0.00320914	1.42487e+06	0.490397	0.00582721	0.0206408	2.94334	5.00468
POLD3	0.0707186	0.00320775	1412510	0.486143	0.00166476	0.00645093	5.00368	8.13845
SLC22A2	0.00318682	0.00318682	1457047	0.501472	0.0120957	0.0405138	0.294334	0
RNF40	0.0747864	0.00317206	1407973	0.484582	0.00076156	0.00310381	5.3716	8.88681
SPARCL1	0.00317089	0.00317089	1457047	0.501472	0.0120957	0.0405138	0.294334	0
UBLCP1	0.190897	0.00316294	1367555	0.470671	1.67147e-05	8.39692e-05	13.5394	21.9832
ADNP	0.197102	0.00315241	1363088	0.469134	6.28255e-06	3.31884e-05	13.4658	22.2638
UBXN2A	0.137685	0.0031515	1.37765e+06	0.474146	1.31279e-05	6.68111e-05	9.41869	15.9495
PGBD2	0.052959	0.00314964	1.42378e+06	0.490024	0.0094752	0.0325265	3.82634	6.03368
RNASEL	0.0665824	0.00312004	1413384	0.486444	0.00152908	0.00596377	4.63576	7.67072
C5orf22	0.0381269	0.00310293	1429172	0.491878	0.0123527	0.0413335	2.57542	4.30309
NUP85	0.058906	0.00306917	1416842	0.487634	0.0027763	0.0104058	4.34143	7.10945
SRSF4	0.479337	0.00305775	1359062	0.467748	0.000349451	0.001489	30.9787	50
SEC24D	0.0521724	0.00304043	1422629	0.489626	0.00683189	0.024005	3.75276	6.03368
ZNF329	0.0441563	0.00302325	1422891	0.489716	0.00344926	0.0127094	2.94334	5.145
TBPL1	0.186061	0.00301491	1360812	0.46835	3.07833e-06	1.67981e-05	13.0243	21.9832
ABCA2	0.075063	0.00299299	1413347	0.486431	0.00237783	0.00898161	5.22443	8.32554
FRS2	0.0470201	0.00298413	1423557	0.489945	0.00674993	0.0237419	3.45843	5.65949
TTC13	0.0766804	0.00297454	1.41352e+06	0.486491	0.00318188	0.0117734	5.59235	8.74649
TMEM141	0.191882	0.00295577	1353945	0.465987	5.87206e-07	3.44476e-06	12.8771	22.3573
PSMD10	0.0526632	0.00294256	1414461	0.486815	0.000734382	0.00299997	3.60559	6.45463
CHCHD1	0.212095	0.00290179	1347619	0.46381	4.20279e-07	2.50228e-06	14.6431	25.304
PPP4R1	0.0567468	0.0028796	1418741	0.488288	0.00342979	0.0126419	4.04709	6.64172
RAB30-AS1	0.135811	0.00287335	1.37892e+06	0.474584	1.42121e-05	7.20009e-05	9.12436	15.4818
CTU1	0.105761	0.00286875	1399139	0.481541	0.000582841	0.00241057	7.87344	12.4415
FRY	0.0479703	0.00280394	1423478	0.489918	0.00660237	0.0232375	3.45843	5.65949
ETS2	0.0450059	0.00275544	1424856	0.490392	0.00715026	0.0250685	3.16409	5.23854
FIG4	0.0429385	0.00271117	1.42621e+06	0.490858	0.00823229	0.0284428	2.94334	4.91113
GSE1	0.0853837	0.00267493	1408570	0.484787	0.00134483	0.00528568	5.96026	9.49486
PPP6R3	0.189026	0.0026584	1.36504e+06	0.469807	8.55563e-06	4.45972e-05	13.245	21.8428
PTS	0.074365	0.00261634	1408479	0.484756	0.000718639	0.00293744	5.15085	8.60617
HPS6	0.0472229	0.00255761	1.425e+06	0.490442	0.0089914	0.0309381	3.38484	5.4724
TFIP11	0.0759873	0.00253264	1411499	0.485795	0.00192587	0.00739522	5.51876	8.79326
NUTM2A-AS1	0.0809771	0.00252265	1404349	0.483335	0.000407241	0.00172016	5.66593	9.49486
PPME1	0.0646982	0.00249433	1411059	0.485644	0.000871772	0.00352259	4.63576	7.85781
FAM169A	0.054946	0.00247651	1418410	0.488174	0.00227609	0.00861576	3.67918	6.26754
PRIM1	0.0879599	0.00246959	1.39487e+06	0.480071	5.31037e-05	0.000252194	6.03385	10.6174
NPLOC4	0.11087	0.00246011	1387657	0.47759	3.90843e-05	0.000188362	7.72627	13.1431
SULT1B1	0.0375062	0.00245285	1428574	0.491672	0.0105995	0.0360569	2.57542	4.34986
PIGV	0.0424355	0.00244536	1422480	0.489575	0.00284596	0.0106195	2.86976	5.09822
OSM	0.0582246	0.00242212	1423999	0.490098	0.011426	0.0386334	4.04709	6.22077
CWC25	0.268671	0.00241991	1350871	0.464929	4.30884e-06	2.32033e-05	18.028	29.6539
ZNF266	0.100413	0.00241707	1.39737e+06	0.480934	0.000234339	0.00102538	7.06402	11.6464
NAALADL1	0.0763859	0.00236634	1407139	0.484295	0.000553513	0.00229664	5.22443	8.79326
GNAI3	0.373978	0.00233064	1.34357e+06	0.462417	9.36691e-06	4.86221e-05	24.5769	40.5519
SHQ1	0.0365533	0.00232164	1428121	0.491516	0.00870823	0.0299976	2.50184	4.30309
FBXW7	0.221548	0.00230874	1363965	0.469436	1.85223e-05	9.27164e-05	15.379	24.6492
ABL1	0.036949	0.00229861	1429028	0.491828	0.0128089	0.0427534	2.64901	4.39663
PDZD11	0.0973476	0.00229679	1393056	0.479448	7.01193e-05	0.000328124	6.84327	11.6932
YAE1D1	0.0417772	0.00227801	1.42176e+06	0.489326	0.00176769	0.0068269	2.64901	4.91113
CMTM6	0.329744	0.00226874	1353358	0.465785	2.37177e-05	0.000117184	21.8543	34.7521
SLC46A3	0.0638092	0.00226597	1415361	0.487125	0.00245531	0.00925966	4.63576	7.5304
ZNF174	0.0414088	0.00224422	1423143	0.489803	0.00341065	0.0125741	2.86976	5.05145
FAM192A	0.162729	0.0022252	1367156	0.470534	3.93517e-06	2.12696e-05	11.1847	18.9897
PGRMC2	0.163452	0.00221407	1.36689e+06	0.470442	4.11909e-06	2.22279e-05	11.3319	19.2236
GZF1	0.0434235	0.0022133	1.4257e+06	0.490682	0.00825703	0.0285254	3.09051	5.09822
OSBPL9	0.127144	0.00220941	1381168	0.475356	2.30728e-05	0.000114115	9.05077	15.2479
ZMIZ2	0.0656277	0.00219289	1413586	0.486514	0.0015113	0.00590263	4.56218	7.57717
ZNF680	0.0715226	0.00218517	1405248	0.483644	0.000263133	0.00114091	4.9301	8.60617
TAF1	0.116787	0.0021805	1390272	0.47849	9.83568e-05	0.000451257	8.16777	13.4238
MARK2	0.22857	0.00213829	1.34605e+06	0.463271	3.7771e-07	2.25644e-06	15.1582	25.9588
GID4	0.047895	0.00212475	1420761	0.488983	0.00267824	0.0100518	3.23767	5.61272
TRUB1	0.0433439	0.00209474	1.42577e+06	0.490707	0.00842986	0.0290835	3.09051	5.09822
POM121C	0.160926	0.00206994	1367647	0.470703	4.46846e-06	2.4005e-05	11.1847	18.9897
RNF4	0.202228	0.00205166	1354023	0.466014	1.04406e-06	5.95705e-06	13.7601	23.5267
NHSL2	0.0487153	0.00203911	1422896	0.489718	0.00573741	0.0203685	3.45843	5.70627
MMD	0.0475541	0.00203338	1418599	0.488239	0.00162764	0.00631147	3.31126	5.84659
CASC3	0.130442	0.00202531	1379547	0.474799	1.58711e-05	7.99225e-05	9.05077	15.3882
CLYBL	0.0424678	0.0020017	1.42354e+06	0.48994	0.00410249	0.0149505	2.94334	5.09822
B4GALT7	0.0727189	0.00197844	1404846	0.483506	0.000294022	0.00126747	5.15085	8.88681
SRGAP2	0.0417206	0.00195704	1427261	0.49122	0.0114274	0.0386344	3.01692	4.91113
ZNF700	0.0412239	0.00195533	1.42482e+06	0.49038	0.00573626	0.0203666	2.94334	5.00468
UGCG	0.128105	0.0019486	1379843	0.4749	1.50503e-05	7.59947e-05	8.90361	15.1543
THAP3	0.0711559	0.001942	1406711	0.484148	0.000357069	0.00151861	4.85651	8.41908
ZNF273	0.0459532	0.00194123	1.42404e+06	0.490111	0.00623657	0.0220124	3.23767	5.37886
COX10	0.0421314	0.00193	1425081	0.49047	0.00571497	0.0202953	2.86976	4.91113
PSMD14	0.213969	0.00189141	1353235	0.465743	1.13246e-06	6.433e-06	14.2752	24.1347
ACSL3	0.112515	0.00187903	1382197	0.475711	8.89381e-06	4.62953e-05	7.5791	13.377
AP4S1	0.0643462	0.00185673	1402936	0.482848	6.07778e-05	0.000287053	4.19426	7.95136
WDR3	0.0660474	0.00184434	1411441	0.485775	0.000949314	0.00381249	4.63576	7.81104
BID	0.165218	0.00182078	1368185	0.470888	6.80523e-06	3.58183e-05	11.6262	19.551
STK40	0.0760231	0.00181987	1403121	0.482912	0.000233376	0.00102153	5.3716	9.26099
TDRKH	0.0213857	0.0017988	1434456	0.493697	0.0115922	0.039018	1.3245	2.61927
CROT	0.0568259	0.00179747	1410702	0.485521	0.000372748	0.00158243	3.89993	7.06268
TAOK2	0.051141	0.00177653	1417433	0.487838	0.00151798	0.00592529	3.53201	6.17399
FEM1B	0.0789946	0.00176236	1.40475e+06	0.483472	0.000371853	0.00157883	5.44518	9.21422
RRN3	0.102141	0.00176076	1391553	0.478931	6.64765e-05	0.000311817	7.21118	12.2544
TRIM23	0.0818242	0.00174373	1403627	0.483086	0.000364139	0.00154706	5.73951	9.63517
SLC25A51	0.0387669	0.00173712	1424190	0.490163	0.00383503	0.0140491	2.72259	4.81759
PPP1R21	0.0884859	0.00173426	1393814	0.479709	4.40439e-05	0.000211413	6.10743	10.8045
CRELD1	0.0667728	0.00172084	1.41159e+06	0.485825	0.00106134	0.00423675	4.70935	7.90458
METTL13	0.0859774	0.00164999	1396383	0.480593	7.33755e-05	0.000342405	5.96026	10.4303
RNF11	0.105247	0.00164824	1389261	0.478142	4.0874e-05	0.000196761	7.28477	12.5351
GLRX	0.565721	0.00164336	1.37075e+06	0.471772	0.00242496	0.00915036	35.4673	56.8288
ARFGEF2	0.0700293	0.00162822	1.40952e+06	0.485113	0.000819543	0.00332557	5.00368	8.37231
ALKBH8	0.0407847	0.00162024	1.42393e+06	0.490075	0.00387869	0.0141966	2.79617	4.91113
TMEM11	0.128826	0.00161745	1381184	0.475362	2.4458e-05	0.000120717	9.12436	15.3414
JPX	0.22564	0.0016169	1.35955e+06	0.467917	6.29351e-06	3.32397e-05	15.011	24.4621
SCYL2	0.0715697	0.00159299	1413300	0.486415	0.0023494	0.00888223	5.22443	8.32554
DDB2	0.151569	0.00158293	1.37559e+06	0.473436	1.79863e-05	9.01952e-05	10.596	17.5398
ORMDL2	0.205097	0.00153666	1355367	0.466476	1.38072e-06	7.7813e-06	13.7601	23.3396
PARVB	0.0555109	0.00147331	1421052	0.489083	0.00588502	0.0208242	4.04709	6.45463
BLOC1S2	0.223532	0.00145406	1.35091e+06	0.464944	1.33907e-06	7.55418e-06	15.4525	26.0524
RCOR3	0.10638	0.00138276	1391316	0.478849	7.9505e-05	0.000369313	7.50552	12.6286
ZBTB2	0.0648549	0.00138072	1412756	0.486228	0.00131339	0.00517427	4.63576	7.71749
FBXW8	0.0349308	0.0013687	1427196	0.491198	0.00570272	0.0202561	2.35467	4.20954
TMEM87A	0.265455	0.0013644	1356734	0.466947	1.4453e-05	7.31438e-05	18.2487	29.3732
PIAS4	0.0556818	0.00135461	1.41572e+06	0.487249	0.00152073	0.00593325	3.97351	6.78204
NUDT14	0.0598896	0.00134821	1411957	0.485953	0.000716441	0.00292917	4.19426	7.29654
FAM214A	0.143394	0.00134622	1374167	0.472947	7.90869e-06	4.13858e-05	9.86019	16.7446
AL645568.1	0.0480564	0.00132489	1.421e+06	0.489065	0.00330464	0.0122074	3.38484	5.75304
MGMT	0.287672	0.00132336	1348373	0.464069	5.01435e-06	2.68259e-05	19.6468	32.3667
MTHFR	0.0988176	0.00132109	1394178	0.479834	8.60028e-05	0.000398283	6.76968	11.5061
ARHGEF7	0.0924617	0.00131747	1395992	0.480458	0.000104983	0.000480344	6.47535	11.0384
ZNF280D	0.0959579	0.00127663	1388413	0.47785	1.52564e-05	7.6966e-05	6.47535	11.5996
VPS13A	0.169846	0.0012556	1.36916e+06	0.471223	8.04748e-06	4.20793e-05	11.6262	19.3171
TBC1D7	0.0455894	0.00122627	1426904	0.491097	0.0140903	0.0468199	3.38484	5.33209
UPF3A	0.294116	0.00120967	1345270	0.463001	2.41176e-06	1.32839e-05	19.426	32.0861
RBSN	0.0529632	0.00120807	1418825	0.488317	0.00270526	0.0101488	3.75276	6.31431
SNAP29	0.161205	0.00120577	1360665	0.4683	7.42386e-07	4.30168e-06	10.9639	19.3171
PI4K2A	0.0501752	0.00118182	1424294	0.490199	0.0090218	0.0310363	3.60559	5.75304
ALG2	0.0813464	0.00118067	1402925	0.482845	0.000327356	0.00140162	5.8131	9.77549
ZBTB33	0.0442017	0.0011741	1426379	0.490917	0.0117405	0.0394858	3.31126	5.28531
SESN1	0.185759	0.00115238	1361420	0.46856	1.76467e-06	9.83277e-06	12.0677	20.3929
PRR34-AS1	0.0513308	0.00114162	1.42151e+06	0.489242	0.00491518	0.0177006	3.67918	6.03368
C2CD3	0.0375657	0.00102252	1.42789e+06	0.491438	0.010989	0.0373248	2.79617	4.6305
ORC3	0.0882603	0.00099649	1395361	0.480241	6.45974e-05	0.000303852	6.10743	10.6642
MKNK1	0.104863	0.000985071	1385399	0.476813	1.44967e-05	7.33431e-05	7.21118	12.7222
TTF2	0.0703016	0.000972293	1410068	0.485303	0.000872677	0.00352582	4.9301	8.23199
FBXL17	0.112244	0.000948336	1384570	0.476527	1.72368e-05	8.65144e-05	7.65269	13.2834
ARID2	0.146812	0.000940198	1373608	0.472754	8.15605e-06	4.26204e-05	10.0809	17.072
SLC25A12	0.057734	0.000915296	1.41379e+06	0.486583	0.00123119	0.00486529	4.26784	7.24977
TEX2	0.0207061	0.000907152	1435377	0.494014	0.0137586	0.0457592	1.25092	2.47895
BICRAL	0.0812313	0.000898567	1399909	0.481806	0.000135588	0.000611612	5.66593	9.82226
LRCH1	0.0474105	0.000893262	1.42013e+06	0.488765	0.00226485	0.00857902	3.23767	5.65949
SMCR8	0.0509293	0.00087248	1416863	0.487642	0.00119745	0.00473642	3.45843	6.12722
KMT5B	0.211576	0.00082769	1345182	0.462971	1.59943e-07	9.92264e-07	14.0545	24.6024
CHPF2	0.0637114	0.000827092	1.4082e+06	0.484658	0.000335041	0.00142996	4.41501	7.81104
HDLBP	0.161832	0.000825435	1.36269e+06	0.468997	1.22275e-06	6.93299e-06	11.0375	19.13
CMPK2	0.0272776	0.000775411	1432758	0.493112	0.0146121	0.0484536	1.83959	3.27409
RARS2	0.110502	0.000755706	1389031	0.478063	6.13088e-05	0.00028948	7.87344	13.2367
ANKRD13A	0.171934	0.000755587	1367296	0.470582	7.44791e-06	3.9066e-05	12.1413	20.2058
ODR4	0.0832953	0.000736231	1402020	0.482533	0.00029698	0.00127923	5.96026	10.0094
IMPAD1	0.0865437	0.000730049	1397943	0.48113	0.000123949	0.000562519	6.10743	10.4771
CCDC7	0.0838353	0.000729668	1396724	0.48071	5.96566e-05	0.000282036	5.66593	10.0561
ATR	0.0643938	0.00068774	1.41518e+06	0.487063	0.00249064	0.00938446	4.70935	7.62395
PRKAG2	0.188177	0.000669447	1355397	0.466487	8.05079e-07	4.64889e-06	12.8771	22.1703
MARK4	0.0603499	0.000647925	1413942	0.486636	0.00135254	0.00531412	4.34143	7.29654
CALHM2	0.0836431	0.00062851	1408764	0.484854	0.00162248	0.00629361	6.18102	9.72872
THADA	0.0761241	0.000624662	1406578	0.484102	0.000541942	0.00225113	5.3716	8.98036
S1PR4	0.493468	0.000610051	1368841	0.471114	0.00134418	0.00528379	31.5673	49.2984
GABARAP	0.0670914	0.000604963	1407100	0.484281	0.000316233	0.00135746	4.63576	8.13845
LCLAT1	0.0440783	0.000596637	1420042	0.488736	0.00172214	0.00666019	3.01692	5.42563
FAM228B	0.06974	0.000579601	1.40839e+06	0.484724	0.00054073	0.00224638	4.85651	8.27877
RBAK	0.0465236	0.000564448	1420973	0.489056	0.00262192	0.00984591	3.16409	5.51918
RAB5A	0.181714	0.000549303	1359547	0.467915	1.8838e-06	1.04826e-05	12.7299	21.609
DGKH	0.047084	0.000529496	1419483	0.488543	0.00173961	0.00672387	3.16409	5.61272
DCTN6	0.129171	0.000526521	1378055	0.474285	1.00127e-05	5.17023e-05	8.90361	15.3414
ZMPSTE24	0.0842763	0.000520385	1.39888e+06	0.481451	0.000128011	0.000579149	5.88668	10.1497
IFT27	0.0793858	0.000518243	1.39705e+06	0.480822	6.07474e-05	0.000286991	5.59235	9.96258
FAM120B	0.052699	0.000510962	1416962	0.487676	0.00155619	0.00605761	3.67918	6.36109
ICMT	0.0546104	0.00051046	1415755	0.48726	0.00141899	0.0055531	3.89993	6.68849
DSN1	0.0351702	0.000497872	1430266	0.492254	0.014205	0.0471643	2.42826	4.06922
CEP83	0.049392	0.000488847	1418135	0.488079	0.00168073	0.00650755	3.45843	6.03368
UBA6-AS1	0.0348485	0.000466952	1428952	0.491802	0.0100358	0.0343136	2.42826	4.16277
MRPS18A	0.0942094	0.000456219	1392039	0.479098	4.17081e-05	0.000200546	6.54893	11.4125
ACP6	0.0356719	0.000456026	1424564	0.490292	0.00268343	0.0100701	2.35467	4.39663
C4orf33	0.0508512	0.000439974	1419084	0.488406	0.00250232	0.00942739	3.60559	6.12722
YARS2	0.0929105	0.000423296	1387207	0.477435	8.91514e-06	4.63935e-05	6.2546	11.4593
ZSCAN32	0.0458269	0.00042037	1423192	0.48982	0.00539401	0.0192615	3.31126	5.51918
ZNF786	0.0509168	0.000410124	1.42035e+06	0.488842	0.00371157	0.0136191	3.67918	6.12722
SLC25A43	0.0234721	0.000383499	1.4306e+06	0.492368	0.00428747	0.0155503	1.47167	3.04022
MCAT	0.0275585	0.000312525	1430980	0.4925	0.0105759	0.0359877	1.98675	3.55472
PLPP6	0.0246957	0.000299706	1431930	0.492827	0.0094132	0.0323297	1.69242	3.18054
RAB3GAP2	0.137826	0.000287527	1377351	0.474043	1.18968e-05	6.08872e-05	9.41869	15.9027
OTUD3	0.0337869	0.000283313	1.42919e+06	0.491884	0.00988775	0.0338418	2.35467	4.06922
RRAGC	0.113801	0.000266541	1380000	0.474954	5.49873e-06	2.92817e-05	7.65269	13.6576
SNRNP48	0.112722	0.000251734	1383577	0.476186	1.41953e-05	7.19373e-05	7.72627	13.4238
HAUS3	0.13892	0.000213654	1373395	0.472681	5.97529e-06	3.16437e-05	9.71302	16.6511
ASL	0.076585	0.000208743	1408985	0.48493	0.000960096	0.00385348	5.3716	8.79326
AKIRIN1	0.401512	0.000169987	1341358	0.461655	9.93815e-06	5.13568e-05	26.2693	43.9196
OSGEPL1	0.049379	0.000153266	1.4192e+06	0.488447	0.00239395	0.00903537	3.53201	6.03368
PEX14	0.052468	0.000134063	1416079	0.487372	0.0013293	0.00522835	3.75276	6.5014
EP300	0.234246	0.000106528	1356324	0.466806	5.30525e-06	2.83009e-05	15.9676	26.2395
ZNF780B	0.0569381	7.8973e-05	1413210	0.486384	0.000730588	0.00298519	3.89993	6.87558
UBE2W	0.0902632	6.05087e-05	1396843	0.480751	0.000106498	0.000487208	6.2546	10.7109
MEGF9	0.0527995	3.2966e-05	1419201	0.488446	0.00316541	0.0117163	3.82634	6.36109
CCDC34	0.0383336	3.25591e-05	1.42601e+06	0.49079	0.00486527	0.0175265	2.50184	4.44341
TRMT11	0.0992879	2.8339e-05	1390342	0.478514	3.80416e-05	0.000183627	6.91685	11.9738
ZNF740	0.0591971	-1.09077e-05	1418079	0.48806	0.00348689	0.0128438	4.26784	6.92236
SLC9B2	0.0248502	-2.28542e-05	1431687	0.492744	0.00971511	0.0333019	1.766	3.27409
DDX31	0.0273676	-2.59036e-05	1430109	0.4922	0.00672421	0.0236539	1.83959	3.46118
VRK1	0.135258	-3.67399e-05	1371693	0.472095	3.20633e-06	1.74653e-05	9.41869	16.464
TTI2	0.0552676	-3.84376e-05	1.41407e+06	0.48668	0.001148	0.00455533	4.12068	7.06268
THEM6	0.0888245	-5.26169e-05	1392672	0.479316	3.74137e-05	0.000180726	6.2546	11.0384
ADAM17	0.106159	-5.81978e-05	1384981	0.476669	1.37728e-05	6.98916e-05	7.28477	12.8157
OTULINL	0.125443	-6.83757e-05	1385310	0.476782	5.36343e-05	0.000254677	8.90361	14.7334
TAF1A	0.0303018	-7.00497e-05	1430533	0.492346	0.0111415	0.0377745	2.13392	3.74181
ALG9	0.0219169	-7.09323e-05	1433715	0.493441	0.0130212	0.0434143	1.54525	2.89991
NVL	0.0818149	-7.13669e-05	1.40122e+06	0.482257	0.000227364	0.000997034	5.88668	9.96258
NOL8	0.204965	-8.11516e-05	1.34962e+06	0.464498	2.84317e-07	1.71531e-06	13.3922	23.246
CASTOR3	0.030215	-0.000127535	1.43009e+06	0.492193	0.00899069	0.0309381	2.06034	3.69504
AASDH	0.108032	-0.000143291	1.38938e+06	0.478183	4.40911e-05	0.00021161	7.35835	12.5819
HSPA1L	0.0252116	-0.0001446	1.43101e+06	0.492511	0.00793476	0.0275997	1.766	3.32086
CDK7	0.0462991	-0.000149487	1417323	0.4878	0.00115222	0.004571	3.31126	5.94013
MAGI3	0.0217319	-0.000152748	1432186	0.492915	0.0063125	0.0222687	1.39809	2.85313
TTC5	0.0909219	-0.00017327	1390126	0.478439	1.92386e-05	9.61014e-05	6.2546	11.2254
MTURN	0.0417627	-0.000201362	1426378	0.490916	0.00978682	0.033534	3.09051	5.05145
TSC1	0.0828461	-0.000201789	1396953	0.480789	7.28184e-05	0.000339853	5.8131	10.1964
METAP1	0.107999	-0.000205222	1.38534e+06	0.476793	2.0985e-05	0.000104359	7.65269	13.2367
GMDS-DT	0.0440143	-0.00024492	1422832	0.489696	0.00425627	0.0154438	3.16409	5.37886
SFXN3	0.0880244	-0.000252248	1387872	0.477664	6.48386e-06	3.42234e-05	5.8131	10.898
FAF1	0.131757	-0.000252564	1368948	0.471151	1.23682e-06	7.00212e-06	9.12436	16.2769
ANAPC4	0.0951529	-0.000278398	1391489	0.478909	4.19696e-05	0.000201716	6.6961	11.6464
SRRD	0.067776	-0.000290605	1.40738e+06	0.484379	0.000424334	0.00179078	4.85651	8.37231
VEZT	0.118031	-0.000293207	1379595	0.474815	7.74391e-06	4.05615e-05	8.16777	14.2657
SIRT7	0.353899	-0.00029394	1344698	0.462805	8.85675e-06	4.61167e-05	23.6939	38.8213
HERC6	0.0588584	-0.000296837	1409932	0.485256	0.000299796	0.00129103	3.89993	7.10945
AXIN1	0.133402	-0.000338832	1384480	0.476496	6.46768e-05	0.000304098	9.49227	15.4818
SYNM	0.0189122	-0.000338948	1434950	0.493867	0.0104644	0.0356227	1.17734	2.43218
DPYD	0.128618	-0.000346141	1373949	0.472872	3.60495e-06	1.95477e-05	8.90361	15.6221
EDEM3	0.103784	-0.00034714	1.39012e+06	0.478437	5.86843e-05	0.000277753	7.50552	12.6754
ANKRD40	0.0884724	-0.000398548	1.39452e+06	0.479951	6.43611e-05	0.000302826	6.32818	10.9916
MINDY3	0.0443692	-0.000405668	1419860	0.488673	0.00178721	0.00689992	3.09051	5.51918
RABAC1	0.62607	-0.000487649	1.38478e+06	0.476599	0.0132229	0.0440464	38.2634	60.6642
ZNF487	0.0294042	-0.000498551	1430240	0.492246	0.00851681	0.0293623	1.98675	3.6015
DCAF12	0.0606925	-0.000515009	1.41672e+06	0.487591	0.00317827	0.0117613	4.56218	7.34331
YIPF6	0.115732	-0.000517759	1389486	0.478219	9.26089e-05	0.000426813	8.31494	13.7044
ARL3	0.0811402	-0.000552342	1393145	0.479479	1.95035e-05	9.73085e-05	5.51876	10.1497
PRADC1	0.0529126	-0.000577741	1412275	0.486062	0.000334158	0.00142655	3.45843	6.45463
ARID3B	0.0745449	-0.000592926	1.40044e+06	0.481991	7.94592e-05	0.000369253	5.00368	9.02713
DCLRE1C	0.102803	-0.000593889	1395104	0.480153	0.000178314	0.000791463	7.43194	12.2077
CEP76	0.0282141	-0.000595818	1.42921e+06	0.49189	0.00570153	0.020254	1.91317	3.6015
ATP2A2	0.112234	-0.00059716	1389704	0.478294	7.05485e-05	0.000329948	7.87344	13.1431
FAM20B	0.0443423	-0.000600989	1421340	0.489182	0.00245726	0.00926596	3.01692	5.33209
ZNF845	0.036142	-0.000610526	1425265	0.490533	0.00434365	0.0157472	2.57542	4.58372
NUFIP1	0.0548409	-0.000611604	1412204	0.486038	0.00047077	0.00197457	3.75276	6.78204
CD151	0.0695378	-0.000632914	1403172	0.48293	0.000110548	0.000504909	4.63576	8.41908
PPCDC	0.0355902	-0.000644573	1425501	0.490614	0.00425261	0.0154338	2.50184	4.49018
SETD4	0.0594721	-0.000657799	1408137	0.484638	0.000237207	0.00103694	4.12068	7.48363
MAP3K2	0.244164	-0.000670024	1345953	0.463236	7.26446e-07	4.21588e-06	16.4091	27.6894
SPG11	0.174203	-0.000684935	1362415	0.468902	1.94259e-06	1.0799e-05	11.7734	20.1123
ZNF398	0.0412183	-0.000757812	1417990	0.488029	0.000717532	0.00293327	2.79617	5.33209
WDR36	0.084506	-0.00076876	1397040	0.480819	7.47301e-05	0.000348242	5.8131	10.1964
SCML4	0.316515	-0.000835295	1336263	0.459901	5.74489e-07	3.37488e-06	20.5298	34.2844
COX15	0.0689094	-0.000868406	1.40088e+06	0.482141	7.63706e-05	0.000355344	4.85651	8.84004
GTF2H1	0.122777	-0.000869336	1.36618e+06	0.470197	2.10294e-07	1.28725e-06	8.09419	15.2011
JRKL	0.045751	-0.000903631	1416808	0.487623	0.000912986	0.00367716	3.23767	5.89336
C19orf25	0.296067	-0.000925772	1351868	0.465272	1.28413e-05	6.54716e-05	20.4562	33.3022
SERPINB8	0.0326514	-0.000933248	1427996	0.491473	0.00650131	0.0228986	2.28109	4.06922
CXorf56	0.0374618	-0.000936669	1422190	0.489475	0.00219523	0.00833506	2.72259	4.9579
FTO	0.0505093	-0.000937865	1.41765e+06	0.487911	0.00186178	0.00715977	3.67918	6.31431
CCDC30	0.0323956	-0.000980507	1423845	0.490045	0.00155397	0.00605094	2.13392	4.20954
CGRRF1	0.101819	-0.0010037	1384857	0.476626	1.01529e-05	5.23856e-05	6.99043	12.4883
CISD2	0.144794	-0.00100539	1.36919e+06	0.471234	2.72918e-06	1.49708e-05	10.0074	17.3527
NFKBIB	0.154764	-0.0010107	1369086	0.471198	4.34018e-06	2.33645e-05	10.6696	18.1946
MYO18A	0.0281699	-0.00101179	1.43137e+06	0.492635	0.0128721	0.0429472	2.06034	3.6015
TMEM115	0.0916093	-0.00102759	1395532	0.4803	0.000112407	0.000512983	6.6961	11.319
FBXO6	0.0830355	-0.00105366	1407591	0.48445	0.000971538	0.00389847	5.8131	9.40131
RP2	0.0285274	-0.00109337	1429190	0.491884	0.00763195	0.0266138	2.13392	3.83536
BLZF1	0.080937	-0.00114359	1.3992e+06	0.481564	0.000121738	0.000552781	5.73951	9.96258
ZNF383	0.0769845	-0.00114596	1402235	0.482607	0.00018463	0.00081798	5.3716	9.30776
TUBGCP5	0.0477463	-0.00114841	1416881	0.487648	0.00120429	0.0047629	3.45843	6.12722
DUS2	0.0307891	-0.00116491	1.42829e+06	0.491576	0.00648198	0.0228354	2.20751	3.97568
NXT2	0.0460548	-0.00117471	1420330	0.488835	0.00277798	0.010411	3.38484	5.79981
NMNAT1	0.0344258	-0.00117555	1424729	0.490349	0.0025348	0.0095455	2.28109	4.30309
KMT2E-AS1	0.176761	-0.0011853	1369014	0.471173	1.21184e-05	6.1946e-05	12.362	20.2993
TRMT10A	0.0238101	-0.00119029	1.43147e+06	0.492669	0.00729804	0.0255706	1.61884	3.13377
DCAF7	0.252675	-0.00119201	1339771	0.461109	2.24702e-07	1.37019e-06	16.7035	28.7652
LARP4	0.0949057	-0.00119335	1399982	0.481832	0.000375044	0.00159138	6.91685	11.2254
ARMC7	0.0414054	-0.00120052	1421536	0.48925	0.00238231	0.00899749	2.94334	5.23854
GALNT2	0.069933	-0.00122641	1.40592e+06	0.483877	0.000246603	0.00107312	4.70935	8.27877
GTF2H2	0.0851809	-0.00123776	1394572	0.47997	3.94049e-05	0.000189852	5.8131	10.3835
NSDHL	0.0278706	-0.00125017	1.42922e+06	0.491895	0.00573442	0.0203622	1.91317	3.6015
NUP205	0.0341821	-0.00126786	1423229	0.489833	0.00180745	0.00697003	2.35467	4.49018
ZNF451	0.21526	-0.00130347	1349155	0.464338	5.69227e-07	3.34514e-06	14.6431	25.0234
COG6	0.0509373	-0.00130533	1413242	0.486395	0.000527529	0.00219289	3.60559	6.54818
SARM1	0.0358401	-0.00133303	1422603	0.489617	0.00204327	0.00781027	2.57542	4.77081
RNF141	0.045992	-0.00134091	1415125	0.487043	0.000518061	0.00215621	3.16409	5.94013
ZFAND2B	0.240651	-0.00135325	1340265	0.461279	1.95397e-07	1.20088e-06	16.262	28.0636
PMF1	0.204241	-0.00135869	1351581	0.465173	6.41096e-07	3.74322e-06	13.9073	23.8541
USP12	0.0938851	-0.00137334	1394346	0.479892	8.44107e-05	0.000391342	6.6961	11.4125
SLC35D1	0.0358156	-0.00137727	1.42436e+06	0.490223	0.00368664	0.0135416	2.64901	4.72404
IDNK	0.056938	-0.00141592	1409243	0.485019	0.000247114	0.00107521	3.89993	7.15622
ARHGAP12	0.0782149	-0.00142037	1401731	0.482434	0.000175994	0.000782406	5.44518	9.44808
KLHL2	0.033802	-0.00143054	1426537	0.490971	0.00614279	0.0216997	2.57542	4.49018
STARD4	0.0527609	-0.00148135	1.41276e+06	0.48623	0.000421434	0.00177899	3.53201	6.5014
TMEM218	0.079515	-0.00148298	1394173	0.479832	2.1983e-05	0.00010895	5.3716	9.91581
RFK	0.0927195	-0.00148424	1397392	0.48094	0.000175496	0.000780714	6.6961	11.1787
RIPK3	0.0332983	-0.00148784	1.42743e+06	0.491279	0.00722427	0.0253201	2.50184	4.34986
METTL2A	0.0708164	-0.00153987	1403413	0.483012	0.000202724	0.000894009	5.15085	8.98036
ATG4A	0.0567896	-0.00155786	1406371	0.484031	0.000100503	0.000460726	3.82634	7.29654
AC109826.1	0.0322829	-0.0015691	1426014	0.490791	0.00368813	0.0135416	2.28109	4.20954
C2orf68	0.100849	-0.00157058	1393413	0.479571	0.000101601	0.00046563	7.21118	12.0674
PDIK1L	0.0390229	-0.00157819	1419244	0.488461	0.000754955	0.00307913	2.57542	5.00468
RCAN1	0.0336644	-0.00157909	1425828	0.490727	0.00385823	0.014131	2.35467	4.30309
ZFP91	0.101068	-0.00159411	1391647	0.478963	7.10952e-05	0.000332227	7.28477	12.3012
ATF2	0.128876	-0.00160791	1372395	0.472337	2.74692e-06	1.50656e-05	9.05077	15.9027
IL4I1	0.0169589	-0.00161752	1.43422e+06	0.493617	0.0081613	0.0282063	1.17734	2.47895
POLR2J2	0.0322768	-0.00162757	1422765	0.489673	0.000980841	0.00393439	2.06034	4.20954
ZNF746	0.0569818	-0.0016472	1408481	0.484757	0.000241273	0.00105239	4.04709	7.39008
TMEM186	0.0400846	-0.00165564	1421863	0.489362	0.00217977	0.00828011	2.79617	5.05145
WDR37	0.0911774	-0.00167542	1.3908e+06	0.478671	2.12351e-05	0.000105493	6.18102	11.0851
SEC61A2	0.0187288	-0.00168668	1435374	0.494012	0.0137423	0.0457095	1.25092	2.47895
PRMT6	0.0262736	-0.00170185	1429818	0.4921	0.00682001	0.0239708	1.91317	3.55472
UFSP2	0.126158	-0.00175744	1369259	0.471258	8.95626e-07	5.14429e-06	8.68286	15.7156
ERMARD	0.0283947	-0.00175881	1425430	0.49059	0.00156059	0.00607297	1.83959	3.78859
FAM157C	0.0102429	-0.00177473	1439705	0.495503	0.0147905	0.0488953	0.588668	1.49673
ZNF738	0.0243413	-0.00178304	1433195	0.493263	0.0136785	0.0455109	1.69242	3.087
ZNF778	0.0268927	-0.00179357	1432419	0.492995	0.0144462	0.0479321	1.91317	3.36763
B3GNTL1	0.02314	-0.00181576	1.42929e+06	0.491918	0.00278454	0.0104321	1.47167	3.13377
SIPA1L3	0.0254325	-0.00181578	1.43231e+06	0.492959	0.0116629	0.0392368	1.766	3.22732
BRMS1L	0.0229986	-0.00181723	1433430	0.493343	0.0132473	0.04412	1.61884	2.99345
AL355001.2	0.0211007	-0.00185139	1.43195e+06	0.492834	0.00665989	0.0234351	1.47167	2.94668
WSB2	0.0792127	-0.00187465	1392961	0.479415	1.57693e-05	7.94337e-05	5.3716	10.0094
UTP25	0.0559872	-0.00188021	1408543	0.484778	0.000223647	0.000981378	3.97351	7.29654
MAPK14	0.168855	-0.00188425	1.35795e+06	0.467367	5.39168e-07	3.17389e-06	11.479	20.0655
AL162377.1	0.0408682	-0.00189834	1416836	0.487632	0.000454766	0.00191079	2.72259	5.33209
PYROXD2	0.0271337	-0.00190701	1.43187e+06	0.492806	0.0124272	0.041562	1.91317	3.41441
DHX37	0.0397668	-0.00190709	1421544	0.489253	0.00238846	0.00901872	2.94334	5.23854
NUP155	0.0428271	-0.00190844	1.41473e+06	0.486907	0.00026911	0.00116623	2.79617	5.56595
AGPAT5	0.0495022	-0.00192126	1.41501e+06	0.487002	0.000927219	0.0037314	3.67918	6.5014
CTBP1-AS	0.0201101	-0.00192654	1433111	0.493234	0.00748219	0.0261366	1.3245	2.71282
IFI27L1	0.0341103	-0.0019281	1426727	0.491036	0.00594656	0.0210331	2.50184	4.39663
ITPKC	0.0241237	-0.00192848	1.4323e+06	0.492955	0.011618	0.0390897	1.766	3.22732
PURB	0.127937	-0.00193331	1382093	0.475675	2.31812e-05	0.000114635	8.83002	14.7802
DDX60L	0.132618	-0.00193654	1374543	0.473076	5.5584e-06	2.95713e-05	9.27152	15.9963
METTL2B	0.09722	-0.00194897	1.39199e+06	0.479079	6.46081e-05	0.00030386	7.06402	12.0206
ANGEL1	0.0129694	-0.00196357	1.43664e+06	0.494448	0.0101088	0.0345489	0.883002	2.01123
PWWP2B	0.0361386	-0.00196579	1424327	0.49021	0.00276279	0.0103587	2.42826	4.49018
FAM96A	0.135637	-0.00199799	1371956	0.472186	3.31382e-06	1.80216e-05	9.41869	16.3704
PARD6A	0.0410226	-0.00199988	1411862	0.48592	8.50358e-05	0.000393967	2.64901	5.61272
AVEN	0.0564768	-0.00201305	1.41119e+06	0.48569	0.000536607	0.0022298	4.12068	7.24977
[truncated: 8,166 more rows]
