# Supplementary material for: Single-cell profiling of healthy human kidney reveals features of sex-based transcriptional programs and tissue-specific immunity
Source: Nat Commun. 2022 Dec 10;13:7634. doi: 10.1038/s41467-022-35297-z (PMC9741629; doi:10.1038/s41467-022-35297-z)
Supplement: Supplementary file 8 — Supplementary Dataset 5 [file 41467_2022_35297_MOESM8_ESM.csv]

	source	ligand	target	receptor	aggregate_rank	mean_rank	median_rank	sca.LRscore	sca.rank	natmi.edge_specificity	natmi.rank	logfc.logfc_comb	logfc.rank	connectome.weight_sc	connectome.rank	cellchat.pval	cellchat.rank	squidpy.pvalue	squidpy.rank
1	Mono2	ITGB2	PEC	THY1	1.04482630731525e-08	906	645	0.967083450624015	1100	0.113700901392602	1623	2.95815463794557	2521	4.70077481882545	190	0	1	0	1
2	Mono3	S100A9	Mono2	ITGB2	1.21407999755689e-08	105	2	0.987861183567152	34	0.1926172456654	590	6.43819794273821	1	6.79285270116676	3	0	1	0	1
3	Mono3	S100A8	Mono2	CD68	5.06708116622678e-08	142.333333333333	83	0.978879759074711	356	0.262209222057368	330	5.12825699217394	143	5.98664369534038	23	0	1	0	1
4	Endothelial	NRP1	Endothelial	KDR	6.76592718358601e-08	12213.6666666667	6599.5	0.796294437445357	26549	0.132474854644456	1260	0.729842828958012	33532	2.00757182554085	11939	0	1	0	1
5	PEC	CTGF	ICB	NTRK1	7.00548481612529e-08	540035.5	52.5	0.94875989167368	2576	0.648636577778611	44	5.64739392865824	31	5.3704466139847	61	NA	3237500	0	1
6	Mono3	THBS1	PEC	TNFRSF11B	7.50121329900641e-08	1140	885	0.944667847973974	2946	0.145975462368331	1053	3.04759930878942	2122	3.92433348975667	717	0	1	0	1
7	Endothelial	FN1	ICA	ITGA6	7.80065967166549e-08	1189.16666666667	781.5	0.955192580633546	2038	0.34396175600044	151	2.63576494201108	3532	3.52251022329513	1412	0	1	0	1
8	Mono3	S100A9	Mono3	CD36	8.39506813079771e-08	85.5	1.5	0.978149422534805	404	0.409568939733742	104	6.43819794273821	1	6.94758786821096	2	0	1	0	1
9	Endothelial	FN1	Unknown9	ITGB8	8.83254589017295e-08	1421	1235	0.949407766506387	2522	0.275550830618908	297	2.63576494201108	3532	3.2483386769895	2173	0	1	0	1
10	Mono3	S100A9	Mono2	CD68	8.99081538205322e-08	82	4.5	0.986319718037364	70	0.235380316508149	411	6.43819794273821	1	6.36912817142795	8	0	1	0	1
11	Endothelial	FN1	Mono3	C5AR1	9.67109692170095e-08	1328.83333333333	543	0.940391360027908	3353	0.245297549766989	380	2.63576494201108	3532	3.9348955304608	706	0	1	0	1
12	Endothelial	FN1	Mono2	PLAUR	9.92712926356015e-08	1239.33333333333	309.5	0.941082857785646	3283	0.312885394863083	214	2.63576494201108	3532	4.26426550109522	405	0	1	0	1
13	Endothelial	FN1	Mono1	C5AR1	1.16033214412999e-07	1512.16666666667	880	0.935915439942888	3779	0.210213588094524	507	2.63576494201108	3532	3.5871485573308	1253	0	1	0	1
14	Mono3	THBS1	ICA	ITGA6	1.23212262280298e-07	742.166666666667	501.5	0.963795531780876	1326	0.164713769801634	808	3.04759930878942	2122	4.68336599145976	195	0	1	0	1
15	Endothelial	FN1	Mono3	CD44	1.30351197732796e-07	1382.83333333333	455	0.935246197087846	3853	0.239734708236244	400	2.63576494201108	3532	4.11704814851167	510	0	1	0	1
16	Mono3	S100A9	Mono3	ITGB2	1.35421741968489e-07	191	11.5	0.9861169826676	76	0.146738866212603	1045	6.43819794273821	1	6.06216347569984	22	0	1	0	1
17	Mono3	THBS1	ICB	ITGA6	1.39971746995237e-07	1873.83333333333	2141.5	0.943332469985433	3059	0.0644088337662353	3899	3.04759930878942	2122	3.25260699577693	2161	0	1	0	1
18	Endothelial	FN1	Mono2	C5AR1	1.44999501097649e-07	1551.33333333333	926	0.934635043980977	3922	0.201506263787852	542	2.63576494201108	3532	3.56298116166667	1310	0	1	0	1
19	Mesangial	NRP1	Endothelial	KDR	1.52227796118729e-07	14308.3333333333	7882.5	0.772519077322702	31415	0.0999816566434314	1968	0.596044935261869	38668	1.8941023051918	13797	0	1	0	1
20	Mono3	THBS1	Mono1	ITGA4	1.71176488316802e-07	1517	1187.5	0.933574680597347	4032	0.0816489726468255	2693	3.04759930878942	2122	4.53960716021126	253	0	1	0	1
21	Mono3	ITGB2	PEC	THY1	1.73997664901066e-07	1428.66666666667	1048	0.962467172656321	1437	0.0866191461728413	2440	2.57155516886164	4034	3.97008559335853	659	0	1	0	1
22	Mono3	S100A8	Mono2	ITGB2	1.87303163362524e-07	148.333333333333	74.5	0.981243601668471	245	0.214571969695728	494	5.12825699217394	143	6.41036822507919	6	0	1	0	1
23	Mono3	THBS1	Mono2	ITGA4	2.12814873503939e-07	1579.83333333333	1192.5	0.932137522047411	4181	0.0779866834328973	2911	3.04759930878942	2122	4.5168859300748	263	0	1	0	1
24	Mono3	THBS1	ICA	SDC4	2.13732727095046e-07	1931.33333333333	1949	0.938812779612896	3504	0.0611944554099922	4184	3.04759930878942	2122	3.37694263347601	1776	0	1	0	1
25	Mono3	S100A9	Mono1	ITGB2	2.40102451731814e-07	240.333333333333	14	0.98523528448093	92	0.129504768913703	1320	6.43819794273821	1	5.83068701740135	27	0	1	0	1
26	Mono1	PTPRC	NK	CD247	2.49394173403815e-07	933.666666666667	573.5	0.949599605210921	2506	0.100474116347633	1947	3.39979244909476	1039	5.02855212085027	108	0	1	0	1
27	Mono2	PTPRC	NK	CD247	2.51142052280504e-07	708	384	0.954561687941233	2088	0.124912137699019	1390	3.66449563306731	731	5.66772432993564	37	0	1	0	1
28	Mono3	PTPRC	NK	CD247	2.52900127594839e-07	1605	1526.5	0.940983924473817	3289	0.0719556294973519	3286	2.90364699885542	2707	4.34527263973153	346	0	1	0	1
29	Mono1	PTPRC	TR mac	MRC1	2.68077062915239e-07	389.166666666667	216	0.978408564505912	389	0.160297010447043	862	3.39979244909476	1039	5.55937175682145	43	0	1	0	1
30	Mono2	PTPRC	TR mac	MRC1	2.68818289358831e-07	262.833333333333	146.5	0.980592279970709	277	0.199285576918376	551	3.66449563306731	731	6.19854396590682	16	0	1	0	1
31	Mono3	PTPRC	TR mac	MRC1	2.69561222909925e-07	841.333333333333	368.5	0.974585821863667	593	0.114798444739268	1602	2.90364699885542	2707	4.8760922757027	144	0	1	0	1
32	PEC	NRP1	Endothelial	KDR	2.70617299161696e-07	8848.83333333333	4521	0.819832454109062	21745	0.179510125873092	672	1.0106343252632	22304	2.28981581127512	8370	0	1	0	1
33	DCT	SPP1	Mono3	CD44	2.73128663754705e-07	165	104	0.985953849285981	78	0.201154500149457	543	4.45783074474367	237	4.94716821738246	130	0	1	0	1
34	Tcyto gd	PTPRC	TR mac	MRC1	2.7330160746442e-07	1097.33333333333	515	0.971876007176969	762	0.0932214235107667	2200	2.68577280969497	3352	4.50797459701719	268	0	1	0	1
35	Mono2	CD48	T GZMK	CD2	2.80912227244577e-07	1420.83333333333	846.5	0.940660575111562	3325	0.0690872258118043	3505	3.21289749845636	1604	5.09002431364579	89	0	1	0	1
36	Mono2	CD48	Tcyto gd	CD2	2.81297346199675e-07	1452.83333333333	861	0.940052259782662	3382	0.0676047011616579	3611	3.21289749845636	1604	4.98933430138367	118	0	1	0	1
37	Mono2	CD48	Thelper	CD2	2.81682905039306e-07	1337.66666666667	842	0.942378671313071	3151	0.0735364897000203	3189	3.21289749845636	1604	5.16753173074848	80	0	1	0	1
38	TR mac	MRC1	Mono2	PTPRC	2.89532756186436e-07	196.333333333333	146.5	0.980592279970709	277	0.199285576918376	551	4.18646511540666	332	6.19854396590682	16	0	1	0	1
39	Mono3	THBS1	Mono3	CD36	2.97067121504775e-07	1186.33333333333	287	0.929843995148321	4420	0.205895023510869	522	3.04759930878942	2122	5.44922675676057	52	0	1	0	1
40	Endothelial	FN1	Mono3	PLAUR	3.15257979296913e-07	1832.5	1498.5	0.929448171037485	4464	0.212836796282775	499	2.63576494201108	3532	3.15764826998518	2498	0	1	0	1
41	Endothelial	FN1	PEC	TNFRSF11B	3.26873190712095e-07	2075.33333333333	1879	0.931841181429277	4201	0.304831687293997	226	2.63576494201108	3532	2.76347772159203	4491	0	1	0	1
42	Endothelial	FN1	PEC	ITGB8	3.27747572347759e-07	2024.83333333333	2061	0.938967357388723	3487	0.185199798355024	635	2.63576494201108	3532	2.76287596736635	4493	0	1	0	1
43	Tcyto gd	PTPRC	NK	CD247	3.30382420733218e-07	2066	2001.5	0.934930483552714	3892	0.0584311592948085	4499	2.68577280969497	3352	3.97715496104601	651	0	1	0	1
44	Mono3	THBS1	Unknown17	TNFRSF11B	3.45191727329053e-07	1837	1991.5	0.928861548160932	4532	0.0853826961707774	2505	3.04759930878942	2122	3.34313851123186	1861	0	1	0	1
45	Endothelial	FN1	ICA	SDC2	3.5490071460155e-07	2287.16666666667	2357.5	0.928583575952464	4553	0.137098389291588	1183	2.63576494201108	3532	2.76990678248187	4453	0	1	0	1
46	Mono3	S100A8	Mono1	CD68	3.67611364016177e-07	223.666666666667	104	0.975488434817425	547	0.193325509341952	585	5.12825699217394	143	5.33945812910992	65	0	1	0	1
47	Mono3	THBS1	DCT	SDC4	3.85904834457901e-07	2079.33333333333	2083	0.936822891042967	3691	0.0571572110028785	4617	3.04759930878942	2122	3.2831052373638	2044	0	1	0	1
48	TR mac	NRP1	Endothelial	KDR	4.22824071138486e-07	15424.1666666667	8191.5	0.768279781817533	32309	0.0953021757603338	2123	0.487171105507286	43851	1.86706824978588	14260	0	1	0	1
49	Mono2	ITGB2	Unknown9	THY1	4.89098681199713e-07	1756.33333333333	1606	0.953578074376471	2162	0.055581571237127	4803	2.95815463794557	2521	3.69552354334125	1050	0	1	0	1
50	Mono2	PTPRC	Tcyto gd	CD247	4.95858186351252e-07	1670.33333333333	573.5	0.933320721044843	4059	0.0554524893627109	4814	3.66449563306731	731	4.25462503826007	416	0	1	0	1
51	Mono3	THBS1	CTAL	SDC1	5.18527033786216e-07	1973.5	1725.5	0.925781180259813	4850	0.128791092916952	1329	3.04759930878942	2122	2.92943545995329	3538	0	1	0	1
52	Mono2	ITGB2	Endothelial	ICAM2	5.52790808806756e-07	1901	1508	0.925159283482802	4901	0.0692959916786297	3487	2.95815463794557	2521	4.13649286509624	495	0	1	0	1
53	PEC	CTGF	Mono2	ITGB2	5.56071424116085e-07	539731.166666667	111	0.982259182699106	191	0.183304593464879	649	5.64739392865824	31	6.21047781547705	15	NA	3237500	0	1
54	PEC	ITGB1	PEC	VCAM1	5.76898932425252e-07	1660	761	0.972735091246939	689	0.0691158715466462	3500	2.46465568846468	4936	3.8307303831548	833	0	1	0	1
55	PEC	CTGF	CTAL	ERBB4	6.0544069333276e-07	539780.5	244	0.973195153123878	663	0.285583980735762	274	5.64739392865824	31	4.64304386506428	214	NA	3237500	0	1
56	Unknown17	NRP1	Endothelial	KDR	6.08844402451717e-07	14993.8333333333	8228.5	0.778536010175938	30171	0.107137876718808	1781	0.498293336399449	43333	1.84468923309202	14676	0	1	0	1
57	Mono1	ITGB2	PEC	THY1	6.43713453710882e-07	1771.5	1305.5	0.960144201222782	1629	0.0764459532647843	2997	2.43977269511644	5019	3.73860913506004	982	0	1	0	1
58	DCT	KNG1	Mono2	PLAUR	6.97612371196623e-07	224.166666666667	188	0.980555623524534	280	0.177571668735283	687	4.84630330440224	175	4.67782333246573	201	0	1	0	1
59	Mono3	S100A9	Mono1	CD68	7.40942118737836e-07	148.166666666667	17	0.984103644273548	134	0.173544695419035	719	6.43819794273821	1	5.72194260519749	33	0	1	0	1
60	PC	ROR2	PC	BMPR1B	7.40942118737836e-07	14690	1964.5	0.752631929580672	35511	0.363389625230593	134	0.418401293804411	48698	2.87918941357803	3795	0	1	0	1
61	Mono3	THBS1	PEC	ITGA3	8.09729536950681e-07	1612.5	1163.5	0.922156243993303	5224	0.0997357561154703	1972	3.04759930878942	2122	4.33454111193702	355	0	1	0	1
62	Unknown9	NRP1	Endothelial	KDR	8.28674583732886e-07	8400.66666666667	4080.5	0.825615825976723	20597	0.194327268270902	573	1.0235181607956	21644	2.36353745633071	7588	0	1	0	1
63	Endothelial	FN1	PEC	SDC2	8.29457096485332e-07	2427	2364	0.928291739501462	4587	0.135899279509761	1196	2.63576494201108	3532	2.64657431501012	5245	0	1	0	1
64	CTAL	KNG1	Mono2	PLAUR	8.31739803276019e-07	221.5	160.5	0.980338162454621	288	0.17358846394773	718	5.23111910462887	106	4.64294444021233	215	0	1	0	1
65	Endothelial	FN1	ICB	SDC2	8.90052240449999e-07	2523	2468	0.925314824426157	4893	0.124479198992749	1404	2.63576494201108	3532	2.63796491543708	5307	0	1	0	1
66	Mono3	THBS1	Unknown9	TNFRSF11B	9.37355716435275e-07	2263	2316.5	0.920967760015218	5353	0.0680075275554512	3590	3.04759930878942	2122	3.15416974840942	2511	0	1	0	1
67	Endothelial	FN1	Podocytes	ITGAV	9.48972411994036e-07	2449	2311.5	0.927078174515923	4705	0.143463659755045	1091	2.63576494201108	3532	2.63170227409487	5364	0	1	0	1
68	Endothelial	FN1	Mono2	CD44	9.6500649782188e-07	1934	1345.5	0.920729291715527	5379	0.155041518563587	918	2.63576494201108	3532	3.37817198123811	1773	0	1	0	1
69	ICB	CD9	PC	L1CAM	9.94792809473636e-07	336.666666666667	264.5	0.972117004177505	739	0.249682727386062	364	4.91284491342569	165	3.89291733294467	750	0	1	0	1
70	Mono3	THBS1	CTAL	SDC4	9.9554108907395e-07	2340.66666666667	2289.5	0.933356655559772	4056	0.0509867379838744	5407	3.04759930878942	2122	3.16844794895212	2457	0	1	0	1
71	Mono3	S100A8	Mono3	CD36	1.19085894435714e-06	230	46.5	0.966417375602457	1142	0.456252054800543	89	5.12825699217394	143	6.56510339212339	4	0	1	0	1
72	Mono1	CD48	Thelper	CD2	1.22214157190903e-06	2415	2285	0.930701224106013	4323	0.0495893001230787	5595	2.55685327492285	4093	4.16061753466608	477	0	1	0	1
73	Endothelial	FN1	Mono1	ITGA4	1.31959374357261e-06	1952.83333333333	1258	0.918398614318292	5667	0.170502587859265	748	2.63576494201108	3532	3.37875139204663	1768	0	1	0	1
74	Mono3	S100A8	Mono3	ITGB2	1.39811380861039e-06	228.833333333333	89	0.978569162665522	375	0.163464322446243	818	5.12825699217394	143	5.67967899961227	35	0	1	0	1
75	Mono3	S100A9	Mono3	TLR4	1.43245373667407e-06	197.5	18.5	0.970834853681252	823	0.265140209299927	323	6.43819794273821	1	5.6759350892112	36	0	1	0	1
76	PC	CDH1	Unknown9	ERBB3	1.49948549609042e-06	2595.83333333333	2830.5	0.917353014972778	5789	0.0941290533512014	2166	2.51811242348465	4123	2.93651662530519	3495	0	1	0	1
77	Mono3	THBS1	PC	SDC4	1.54353099486145e-06	2472.66666666667	2397	0.931662029018156	4223	0.0483134631120668	5817	3.04759930878942	2122	3.1180166224808	2672	0	1	0	1
78	PC	CDH1	PC	PTPRF	1.58051293557458e-06	2660.16666666667	2998.5	0.916947532172761	5839	0.0763881510284157	2999	2.51811242348465	4123	3.04399018556244	2998	0	1	0	1
79	Endothelial	FN1	Mono2	ITGA4	1.63152395308025e-06	2009.33333333333	1325.5	0.916662421311388	5871	0.162854851847144	829	2.63576494201108	3532	3.35603016191016	1822	0	1	0	1
80	Mono3	THBS1	Podocytes	ITGA3	1.63820481330683e-06	1810	1250.5	0.916641653261017	5875	0.0859390243006236	2482	3.04759930878942	2122	4.29444324416931	379	0	1	0	1
81	TR mac	MRC1	Mono1	PTPRC	1.73037400512944e-06	271.333333333333	187.5	0.978408564505912	389	0.160297010447043	862	4.18646511540666	332	5.55937175682145	43	0	1	0	1
82	Mono3	VCAN	Mac DC	TLR2	1.75000641970061e-06	1077.5	234.5	0.931735131212015	4211	0.107123457501828	1783	4.12917587694224	398	5.25047408236656	71	0	1	0	1
83	Mono3	VCAN	Mono1	TLR2	1.75177484709429e-06	793.166666666667	213.5	0.941075151277964	3284	0.146671528912268	1046	4.12917587694224	398	5.75832783859922	29	0	1	0	1
84	Mono3	VCAN	Mono2	TLR2	1.75354476343911e-06	1164.16666666667	234	0.929080622489487	4509	0.098689542060646	2006	4.12917587694224	398	5.25591199135488	70	0	1	0	1
85	Mono3	VCAN	Mono3	TLR2	1.75531616973782e-06	530.5	206	0.951724292696768	2319	0.223490556949482	450	4.12917587694224	398	6.21772055690724	14	0	1	0	1
86	Mono3	VCAN	TR mac	TLR2	1.75708906699367e-06	908.5	221.5	0.937189898117907	3668	0.128023695990382	1338	4.12917587694224	398	5.55392104073804	45	0	1	0	1
87	Mono3	VCAN	ICA	EGFR	1.79827952311254e-06	1199.66666666667	284	0.933240041731907	4065	0.0842184963327466	2563	4.12917587694224	398	4.75812398180644	170	0	1	0	1
88	Mono3	VCAN	ICB	EGFR	1.80008850563488e-06	1362.66666666667	299	0.929392575324287	4470	0.0746707514551692	3106	4.12917587694224	398	4.67850952981047	200	0	1	0	1
89	Mono3	VCAN	PC	EGFR	1.80371102030656e-06	903.5	256	0.941506267056938	3238	0.11165562882395	1669	4.12917587694224	398	5.00459456650918	114	0	1	0	1
90	Mono3	VCAN	PEC	EGFR	1.80552455448938e-06	951.666666666667	275.5	0.940248282239615	3366	0.106717876413776	1791	4.12917587694224	398	4.84673701952439	153	0	1	0	1
91	Mono3	VCAN	Unknown17	EGFR	1.80733960792665e-06	698.166666666667	232.5	0.948161346829676	2639	0.144181633543259	1083	4.12917587694224	398	5.31725482298975	67	0	1	0	1
92	Mono3	VCAN	Unknown9	EGFR	1.80915618163642e-06	842.166666666667	244.5	0.943359418716188	3052	0.119550623004675	1510	4.12917587694224	398	5.08681947424695	91	0	1	0	1
93	Mono3	THBS1	Unknown9	SDC4	1.86996268000086e-06	2553	2508.5	0.930979333359084	4293	0.0472930495253109	6006	3.04759930878942	2122	3.06681486150239	2895	0	1	0	1
94	Mono3	VCAN	Endothelial	ITGB1	1.89815964139671e-06	797.833333333333	245.5	0.967736736727114	1047	0.072605387699402	3247	4.12917587694224	398	5.07817802275911	93	0	1	0	1
95	Mono3	VCAN	ICA	ITGB1	1.90005196621714e-06	1348.5	291.5	0.960534185963891	1592	0.0478029280993503	5914	4.12917587694224	398	4.72873593421261	185	0	1	0	1
96	Mono3	VCAN	Mesangial	ITGB1	1.90573837582907e-06	877.833333333333	246.5	0.966542939350782	1135	0.0673500178745645	3637	4.12917587694224	398	5.07368789900832	95	0	1	0	1
97	Mono3	VCAN	PC	ITGB1	1.91524723840587e-06	827.166666666667	242.5	0.967309492144353	1084	0.0706575445888508	3392	4.12917587694224	398	5.10965029590653	87	0	1	0	1
98	Mono3	VCAN	PEC	ITGB1	1.91715374732472e-06	631.166666666667	230.5	0.970332624465757	864	0.0863284585059227	2460	4.12917587694224	398	5.36096898699513	63	0	1	0	1
99	Endothelial	FN1	Unknown17	SDC2	1.92862604374591e-06	2643	2465.5	0.925353156192276	4888	0.124617398066025	1399	2.63576494201108	3532	2.54214179221908	6037	0	1	0	1
100	Mono3	ITGB2	Endothelial	ICAM2	1.93054364343704e-06	2821.33333333333	2866	0.915179163000597	6037	0.0527907831766212	5157	2.57155516886164	4034	3.40580363962932	1698	0	1	0	1
101	Mono3	VCAN	Unknown9	ITGB1	1.93246283172859e-06	1000.66666666667	268	0.964878413519682	1246	0.0609070980157371	4220	4.12917587694224	398	4.91845245401007	138	0	1	0	1
102	Mono2	PTPRC	Mono3	CD4	1.96533311060936e-06	1859.66666666667	428	0.931484959638999	4244	0.0469427640328972	6056	3.66449563306731	731	4.97544919271687	125	0	1	0	1
103	Endothelial	FN1	B	CD79A	2.00856155791755e-06	1642.16666666667	120.5	0.914880757310896	6078	0.779306824463621	23	2.63576494201108	3532	4.63972103155085	218	0	1	0	1
104	Mono3	VCAN	Mac DC	ITGA4	2.02647281684551e-06	2009.16666666667	288	0.918647752842944	5633	0.0482032161613397	5844	4.12917587694224	398	4.74035499421505	178	0	1	0	1
105	Mono3	VCAN	Mono1	ITGA4	2.03047111775641e-06	588.833333333333	203.5	0.952969791652275	2209	0.155210662247072	915	4.12917587694224	398	6.28318643606494	9	0	1	0	1
106	Mono3	VCAN	Mono2	ITGA4	2.03247273210749e-06	622.5	204.5	0.951930653582402	2298	0.148248831426581	1026	4.12917587694224	398	6.26046520592847	11	0	1	0	1
107	Mono3	VCAN	Mono3	ITGA4	2.03447599049489e-06	1581.33333333333	266.5	0.926907486374481	4722	0.0607916700221874	4231	4.12917587694224	398	4.9378401411356	135	0	1	0	1
108	Mono3	VCAN	NK	ITGA4	2.0364808939987e-06	1722.66666666667	273.5	0.923996081067248	5023	0.055870862476665	4764	4.12917587694224	398	4.86151115028265	149	0	1	0	1
109	Mono3	VCAN	Tcyto gd	ITGA4	2.04451698079864e-06	1215.66666666667	238	0.934835190253074	3898	0.0777966561357607	2918	4.12917587694224	398	5.18173930772846	78	0	1	0	1
110	Mono1	CD48	T GZMK	CD2	2.08509493060945e-06	2550.33333333333	2319	0.928661299214079	4546	0.0465889409384131	6116	2.55685327492285	4093	4.08311011756338	545	0	1	0	1
111	Mono3	VCAN	B	SELL	2.09329051132034e-06	1252	226.5	0.917974416126982	5722	0.128537036589761	1335	4.12917587694224	398	5.42790691414599	55	0	1	0	1
112	Mono3	VCAN	Mono3	SELL	2.09945479807213e-06	710.333333333333	199.5	0.939244334879303	3463	0.245272805092326	381	4.12917587694224	398	6.18216869497726	18	0	1	0	1
113	Mono3	THBS1	PEC	SDC4	2.15772122728926e-06	2588.16666666667	2504.5	0.930323646754139	4367	0.0463417929860155	6151	3.04759930878942	2122	3.06941874267725	2887	0	1	0	1
114	Mono3	VCAN	Mono1	CD44	2.16826639497884e-06	849	214	0.946779927811462	2763	0.102143379596361	1901	4.12917587694224	398	5.74517791539071	30	0	1	0	1
115	Mono3	VCAN	Mono2	CD44	2.17038057347372e-06	606.166666666667	204	0.954362123536436	2099	0.141136255315426	1128	4.12917587694224	398	6.28260702525643	10	0	1	0	1
116	Mono3	VCAN	Mono3	CD44	2.17249646955603e-06	378.5	199.5	0.962967550791193	1390	0.218233537074927	480	4.12917587694224	398	7.02148319252998	1	0	1	0	1
117	Mono3	VCAN	Thelper	CD44	2.18097725209034e-06	1782.83333333333	270	0.926417065333692	4776	0.0511589875923252	5379	4.12917587694224	398	4.90079889901044	142	0	1	0	1
118	Mono3	S100A9	Mono2	CD36	2.20320473571894e-06	247.833333333333	24.5	0.969535189606199	917	0.207001093719228	519	6.43819794273821	1	5.48339337931618	48	0	1	0	1
119	Mono3	S100A9	Mono3	CD68	2.27905774413011e-06	240.166666666667	33.5	0.982188241611976	195	0.137689454522057	1177	6.43819794273821	1	5.33392673801489	66	0	1	0	1
120	Mono1	CD48	Tcyto gd	CD2	2.43687775693418e-06	2605.83333333333	2369	0.927939397223572	4618	0.045589201079795	6277	2.55685327492285	4093	3.98242010530126	645	0	1	0	1
121	Mono3	S100A8	Mono3	CD68	2.45211375902204e-06	319.833333333333	136	0.972563898817044	703	0.153383448927778	942	5.12825699217394	143	4.95144226192733	129	0	1	0	1
122	Mono3	THBS1	PEC	ITGB1	2.49569417283782e-06	1907.33333333333	1509	0.957780665864175	1835	0.0454133101756395	6302	3.04759930878942	2122	3.61738971114145	1183	0	1	0	1
123	Mono3	VCAN	T GZMK	ITGA4	2.71987658682915e-06	2157.16666666667	295.5	0.915932405880672	5957	0.0448731648715248	6393	4.12917587694224	398	4.69092062176864	193	0	1	0	1
124	Mono3	S100A9	Mac DC	ITGB2	2.72521947292929e-06	462.333333333333	56	0.981985760456226	207	0.0864240328265216	2453	6.43819794273821	1	5.01467200972175	111	0	1	0	1
125	Mono3	VCAN	Thelper	ITGA4	2.76097580895908e-06	2163.83333333333	302	0.915839624287752	5968	0.0447652090694025	6409	4.12917587694224	398	4.66675704379639	206	0	1	0	1
126	Podocytes	ITGAV	PEC	THY1	2.8182352430878e-06	2925.33333333333	2370.5	0.950880033592058	2395	0.0806699073889114	2744	1.82172294282409	10065	3.1988412713686	2346	0	1	0	1
127	PEC	CTGF	DCT	ERBB4	2.85832558915528e-06	539909.166666667	472	0.968751865339675	979	0.208227237787535	517	5.64739392865824	31	4.23285216088229	427	NA	3237500	0	1
128	Mono1	PTPRC	Tcyto gd	CD247	2.87400238542865e-06	2247.5	1114.5	0.926218314227918	4802	0.044603670793144	6452	3.39979244909476	1039	3.6154528291747	1190	0	1	0	1
129	PEC	VCAM1	Mac DC	ITGB2	2.89545006801101e-06	1094.16666666667	673.5	0.962095554690616	1472	0.0661223064540642	3744	4.13350682234357	352	3.7296515702847	995	0	1	0	1
130	PEC	VCAM1	Mono1	ITGB2	2.89814038147497e-06	596.166666666667	302	0.968819074490405	974	0.0990830181989241	1997	4.13350682234357	352	4.5456665779643	252	0	1	0	1
131	PEC	VCAM1	Mono2	ITGB2	2.90083277770839e-06	341.166666666667	199.5	0.974288397337888	610	0.147369847595412	1036	4.13350682234357	352	5.50783226172971	47	0	1	0	1
132	PEC	VCAM1	Mono3	ITGB2	2.90352725800101e-06	502.333333333333	260.5	0.970651890764656	838	0.112268682253094	1653	4.13350682234357	352	4.77714303626279	169	0	1	0	1
133	Unknown9	VCAM1	Mono1	ITGB2	2.92515828143979e-06	1274.16666666667	610.5	0.959088122514373	1726	0.0564040221190686	4696	3.77145167063888	645	4.04836387712562	576	0	1	0	1
134	Unknown9	VCAM1	Mono2	ITGB2	2.92787157640242e-06	750	378.5	0.966204772655731	1160	0.0838917939173721	2581	3.77145167063888	645	5.01052956089102	112	0	1	0	1
135	Unknown9	VCAM1	Mono3	ITGB2	2.93058696835463e-06	1086.83333333333	518.5	0.961470176795235	1529	0.0639100963231551	3953	3.77145167063888	645	4.2798403354241	392	0	1	0	1
136	PEC	VCAM1	Endothelial	ITGB1	3.00469996423943e-06	1178.83333333333	606.5	0.970342993768374	861	0.0581289731877007	4518	4.13350682234357	352	3.54793941891878	1340	0	1	0	1
137	PEC	VCAM1	Mesangial	ITGB1	3.01581132315968e-06	1275.83333333333	648	0.969242567463875	944	0.0539214444998269	5000	4.13350682234357	352	3.54344929516799	1357	0	1	0	1
138	ICA	CDH1	Unknown9	ERBB3	3.0213798299901e-06	3361.66666666667	3714.5	0.911217207481552	6506	0.0804805542894997	2757	2.24777399628437	6233	2.73368774152601	4672	0	1	0	1
139	PEC	VCAM1	PC	ITGB1	3.02974865405435e-06	1198.33333333333	620	0.969949190680959	888	0.0565695004882937	4683	4.13350682234357	352	3.57941169206619	1265	0	1	0	1
140	PEC	VCAM1	PEC	ITGB1	3.03254255103007e-06	896	520.5	0.972735091246939	689	0.0691158715466462	3500	4.13350682234357	352	3.8307303831548	833	0	1	0	1
141	Mono2	PTPRC	Mono2	CD4	3.04093712728185e-06	1978.16666666667	453	0.929608891177206	4448	0.0442948999001167	6513	3.66449563306731	731	4.74969719766747	175	0	1	0	1
142	PC	ITGB1	PEC	VCAM1	3.04654426242091e-06	2225.33333333333	1076.5	0.969949190680959	888	0.0565695004882937	4683	2.21033833678306	6514	3.57941169206619	1265	0	1	0	1
143	PEC	VCAM1	Unknown9	ITGB1	3.05497111801494e-06	1481.16666666667	701.5	0.967707863850836	1051	0.0487631452662376	5738	4.13350682234357	352	3.38821385016974	1744	0	1	0	1
144	PEC	VCAM1	Mono1	ITGA4	3.16340386828372e-06	639.833333333333	261.5	0.956715581679637	1907	0.124264007260161	1407	4.13350682234357	352	4.75294783222461	171	0	1	0	1
145	PEC	VCAM1	Mono2	ITGA4	3.16630009502078e-06	675.166666666667	267.5	0.955755364722349	1984	0.118690260050421	1530	4.13350682234357	352	4.73022660208814	183	0	1	0	1
146	PEC	VCAM1	Mono3	ITGA4	3.16919853109995e-06	1987.66666666667	1020	0.932582196696044	4134	0.0486707318661475	5750	4.13350682234357	352	3.40760153729527	1688	0	1	0	1
147	PEC	VCAM1	NK	ITGA4	3.17209917786931e-06	2180	1123.5	0.929879725839155	4413	0.0447310588069006	6418	4.13350682234357	352	3.33127254644231	1895	0	1	0	1
148	PEC	VCAM1	Tcyto gd	ITGA4	3.18372389883211e-06	1492	733.5	0.939934299405334	3392	0.0622851813329777	4091	4.13350682234357	352	3.65150070388813	1115	0	1	0	1
149	ICA	CDH1	PC	PTPRF	3.18954955855026e-06	3438.5	3915.5	0.910784548831405	6565	0.06531204253143	3807	2.24777399628437	6233	2.84116130178326	4024	0	1	0	1
150	Unknown9	VCAM1	Mono1	ITGA4	3.19830470259214e-06	1247.83333333333	529.5	0.943427933177324	3044	0.0707385578428245	3382	3.77145167063888	645	4.25564513138592	414	0	1	0	1
151	Unknown9	VCAM1	Mono2	ITGA4	3.20122753054397e-06	1309.33333333333	535	0.942190755925721	3168	0.0675656452023042	3616	3.77145167063888	645	4.23292390124945	425	0	1	0	1
152	Endothelial	FN1	Mono1	PLAUR	3.23647544775228e-06	2756.66666666667	2441	0.910686277729529	6581	0.127501154862187	1350	2.63576494201108	3532	2.6717944173047	5075	0	1	0	1
153	Endothelial	TIMP3	Mono3	CD44	3.24845971113692e-06	408.5	350.5	0.972156917528564	737	0.149522668182292	1011	4.5977783426467	212	4.14579410395438	489	0	1	0	1
154	PEC	VCAM1	NK	ITGB2	3.34416563589578e-06	1806.16666666667	1037	0.953836270041471	2144	0.0438165067537407	6617	4.13350682234357	352	3.39775720799214	1722	0	1	0	1
155	Mono2	ITGB2	Mono2	ICAM2	3.41143408100877e-06	2658.83333333333	1608	0.910275106505375	6639	0.0466735027302115	6096	2.95815463794557	2521	3.94377599452353	695	0	1	0	1
156	Mono3	THBS1	Mono3	LRP1	3.41760489773018e-06	2015.5	1333	0.910271440353183	6641	0.0801489512109537	2784	3.04759930878942	2122	4.08330700128048	544	0	1	0	1
157	Mono1	ITGB2	Endothelial	ICAM2	3.47669303050706e-06	3370.16666666667	3723	0.910202517443515	6659	0.0465906433143379	6114	2.43977269511644	5019	3.17432718133083	2427	0	1	0	1
158	PEC	CTGF	Endothelial	ITGA5	3.68724160222571e-06	540144.666666667	221	0.945205182142959	2894	0.312959038270723	213	5.64739392865824	31	4.61829223548766	229	NA	3237500	0	1
159	Mono2	TYROBP	NK	KLRD1	3.73347190855537e-06	340.5	170.5	0.973457901212208	653	0.146656731215133	1047	4.42497556242032	317	5.97525211574157	24	0	1	0	1
160	Endothelial	FN1	PEC	ITGB1	3.79516005744978e-06	2517	2405	0.947825826391869	2669	0.0948338559224126	2141	2.63576494201108	3532	2.45653394297681	6758	0	1	0	1
161	CTAL	RYK	PC	ITGB4	3.80402558413144e-06	29474.8333333333	33683	0.583470178582631	65050	0.0126081826445173	25015	0.519223335130093	42351	0.887698214044432	44431	0	1	0	1
162	Mono3	THBS1	ICA	PTPRJ	3.90081922199598e-06	2418.33333333333	1839	0.909265877307921	6789	0.0629183783176145	4041	3.04759930878942	2122	3.45945469470807	1556	0	1	0	1
163	Mono3	S100A8	Mono1	ITGB2	4.22379913886847e-06	288.333333333333	98	0.97721918293319	452	0.144265863914775	1080	5.12825699217394	143	5.44820254131379	53	0	1	0	1
164	Mono3	ITGB2	Unknown9	THY1	4.29947587485169e-06	2837	3043	0.947171241745028	2731	0.0423429206324495	6900	2.57155516886164	4034	2.96483431787432	3355	0	1	0	1
165	NK	PTPRC	TR mac	MRC1	4.3407655507437e-06	2203.16666666667	967	0.965041370528619	1241	0.059488228018107	4375	2.16884965413778	6908	3.94394187628595	693	0	1	0	1
166	DCT	SPP1	Mono1	ITGA4	4.49439172436705e-06	330	219	0.982046067675649	201	0.143063818699216	1097	4.45783074474367	237	4.20887146091741	443	0	1	0	1
167	Mono3	S100A8	Mono3	TLR4	4.51313788192432e-06	413	105.5	0.955354711252095	2020	0.295361179932199	245	5.12825699217394	143	5.29345061312364	68	0	1	0	1
168	Endothelial	FN1	Mono1	CD44	4.53263527699234e-06	2696.66666666667	2593.5	0.908097477533993	6961	0.112206921236813	1655	2.63576494201108	3532	2.84074287137239	4030	0	1	0	1
169	DCT	KNG1	Mono2	ITGB2	4.85200182627072e-06	362.666666666667	159	0.98384913902988	143	0.114757912483954	1605	4.84630330440224	175	4.54719365292224	251	0	1	0	1
170	PEC	CTGF	Unknown17	EGFR	4.86354240948749e-06	540002.833333333	683	0.966834948080851	1119	0.143581490743913	1090	5.64739392865824	31	4.48966177289675	276	NA	3237500	0	1
171	Mono3	VCAN	Mono2	TLR1	5.18165953549153e-06	1408.33333333333	222	0.906741772350691	7118	0.157916318034065	886	4.12917587694224	398	5.52990850192726	46	0	1	0	1
172	PEC	VCAM1	Tcyto gd	ITGB2	5.36783435814116e-06	1944.16666666667	1112.5	0.952345427449393	2278	0.0409894144502487	7160	4.13350682234357	352	3.33747359712647	1873	0	1	0	1
173	PC	LAMB1	ICA	ITGA6	5.3792253690547e-06	2177.66666666667	1627.5	0.949980333898938	2473	0.0931447174636651	2203	2.13923459444807	7336	3.69411971795044	1052	0	1	0	1
174	PEC	CTGF	Mono3	ITGB2	5.40285404934959e-06	539840.333333333	180.5	0.979726561545817	311	0.139644340379176	1149	5.64739392865824	31	5.47978859001013	50	NA	3237500	0	1
175	Mono3	THBS1	Tcyto gd	ITGA4	5.46299159483802e-06	2965.16666666667	1862.5	0.908678096179024	6883	0.0409251333438148	7181	3.04759930878942	2122	3.43816003187478	1603	0	1	0	1
176	DCT	RYK	PC	ITGB4	5.47719602540171e-06	28052.3333333333	30459.5	0.613131453862193	61327	0.0161394121903674	20255	0.449311602396867	46066	0.980659133333286	40664	0	1	0	1
177	Thelper	CD2	Mono2	CD48	5.54112821157855e-06	2538	1615.5	0.942378671313071	3151	0.0735364897000203	3189	1.97423231900378	8806	5.16753173074848	80	0	1	0	1
178	CTAL	KNG1	Mono2	ITGB2	5.83739032332924e-06	362.666666666667	125.5	0.983667898314641	145	0.112183716556916	1656	5.23111910462887	106	4.51231476066884	267	0	1	0	1
179	PC	CDH1	Unknown17	EGFR	6.02422458132245e-06	3292.5	3920	0.90525301784731	7299	0.0571710827238482	4614	2.51811242348465	4123	2.89364088921391	3717	0	1	0	1
180	DCT	SPP1	Mono2	ITGA4	6.12808838964812e-06	351	231	0.981636993991651	225	0.136646823320819	1186	4.45783074474367	237	4.18615023078095	456	0	1	0	1
181	PC	LAMB1	PEC	ITGB8	6.41051793933757e-06	3426.83333333333	3851.5	0.932002063145954	4196	0.0501520375192071	5520	2.13923459444807	7336	2.93448546202165	3507	0	1	0	1
182	PC	LAMB1	PEC	CD151	6.41573504419657e-06	2483.16666666667	1735.5	0.948248638104609	2633	0.0622895494711267	4090	2.13923459444807	7336	3.82858224277847	838	0	1	0	1
183	PC	LAMB1	PEC	ITGA1	6.42095568679518e-06	3287	2957	0.911510975568766	6470	0.0672690522547008	3647	2.13923459444807	7336	3.21971734141084	2267	0	1	0	1
184	Endothelial	FN1	PEC	ITGA3	6.45759940298155e-06	2310.83333333333	1473.5	0.904637905743986	7384	0.208272118662713	516	2.63576494201108	3532	3.17368534377238	2431	0	1	0	1
185	PC	LAMB1	Unknown9	ITGB8	6.49441722184498e-06	2521.33333333333	2340	0.943562357844415	3032	0.0746190639428054	3110	2.13923459444807	7336	3.4199481716448	1648	0	1	0	1
186	Mono3	VCAN	Thelper	SELL	6.60057623726063e-06	1700.83333333333	267.5	0.904454156532158	7411	0.0919634614082395	2257	4.12917587694224	398	4.92241422283851	137	0	1	0	1
187	Mono3	THBS1	Mono2	CD36	6.87784588545517e-06	2013.33333333333	1247	0.9040541110584	7462	0.104061834097584	1855	3.04759930878942	2122	3.98503226786579	639	0	1	0	1
188	Mono3	VCAN	T GZMK	CD44	7.29156097455595e-06	2326	295	0.916995569032919	5829	0.039390816095961	7535	4.12917587694224	398	4.69962163977721	192	0	1	0	1
189	PEC	ITGB1	Unknown9	VCAM1	7.33813366565816e-06	2610.66666666667	1591.5	0.964181067278413	1295	0.0393449172053791	7543	2.46465568846468	4936	3.33342768231611	1888	0	1	0	1
190	Unknown9	VCAM1	PEC	ITGB1	7.34397264181843e-06	1895.5	970	0.964181067278413	1295	0.0393449172053791	7543	3.77145167063888	645	3.33342768231611	1888	0	1	0	1
191	Endothelial	RYK	PC	ITGB4	7.45425466660436e-06	30241.8333333333	34075	0.587290572817318	64592	0.0130114184640321	24375	0.418360166946796	48707	0.903634829651211	43775	0	1	0	1
192	Mono3	THBS1	Mono2	CD47	7.56874114704505e-06	2829.83333333333	1925	0.919428202184597	5545	0.0391847895824381	7582	3.04759930878942	2122	3.39474739792284	1728	0	1	0	1
193	Mono3	THBS1	TR mac	LRP1	7.71971859673895e-06	2381.16666666667	1520	0.902897790386583	7607	0.0673343012423963	3638	3.04759930878942	2122	3.78380420346138	918	0	1	0	1
194	PC	LAMA5	PEC	BCAM	7.89607999663259e-06	5666.33333333333	1832.5	0.950289056563589	2454	0.0701985417884032	3425	0.87347339604305	26906	3.60605087878051	1211	0	1	0	1
195	ICA	CD9	PC	L1CAM	8.11769759006488e-06	1282.16666666667	946	0.960853776633909	1565	0.123755682792187	1417	4.07349303445601	475	2.80596194401423	4234	0	1	0	1
196	PC	CD9	PC	L1CAM	8.13040465395182e-06	1149.33333333333	767.5	0.964145895966126	1300	0.148538164385011	1020	4.03095377059835	515	2.83676273399465	4059	0	1	0	1
197	PC	LAMB1	Podocytes	ITGAV	8.20059018548281e-06	4147	4930	0.918873269289085	5610	0.0388499064825391	7684	2.13923459444807	7336	2.80331176875018	4250	0	1	0	1
198	Mono3	THBS1	PC	TNFRSF11B	8.20699564518232e-06	3453.66666666667	3107	0.902268099457583	7685	0.0426849945939328	6821	3.04759930878942	2122	2.8303397446323	4092	0	1	0	1
199	Mono2	ITGB2	CTAL	THY1	8.20962181960934e-06	2960.33333333333	2172	0.939341789467261	3452	0.0315887694454114	9964	2.95815463794557	2521	3.356002352976	1823	0	1	0	1
200	DCT	SPP1	Endothelial	S1PR1	8.32273156634226e-06	382.666666666667	168	0.97283918565939	677	0.43062260938674	99	4.45783074474367	237	3.57341402675429	1281	0	1	0	1
201	ICB	CD9	PC	IGSF8	8.35547622640657e-06	1386.16666666667	941	0.959170371519607	1717	0.0564821816767373	4692	4.91284491342569	165	3.39098308722745	1741	0	1	0	1
202	Mono3	CD48	Thelper	CD2	8.57906530723093e-06	3480.66666666667	3170	0.922201388535906	5218	0.0386301493350478	7741	2.18154412001457	6801	3.64865250544882	1122	0	1	0	1
203	Endothelial	PECAM1	Endothelial	EFNB2	8.57906530723093e-06	2432	1877	0.901928846211602	7742	0.17078334494203	745	2.80561821033505	3094	3.04293403418553	3009	0	1	0	1
204	Endothelial	PTPRB	Unknown9	INSR	8.60569456316743e-06	2154.66666666667	1776.5	0.929873446195041	4415	0.182902443516526	652	2.89073112106848	2901	2.68878216355571	4958	0	1	0	1
205	PEC	VCAM1	Mac DC	ITGA4	8.62571167686069e-06	2557.33333333333	1330	0.924911778719428	4933	0.0385922250206032	7749	4.13350682234357	352	3.21011639037472	2308	0	1	0	1
206	Endothelial	PTPRB	PEC	MET	8.63239266408673e-06	2218.5	1636	0.908159037160892	6951	0.246865247249009	371	2.89073112106848	2901	3.02683336976626	3086	0	1	0	1
207	Endothelial	PTPRB	Unknown9	MET	8.6457675758798e-06	2155.5	1601.5	0.909100428671316	6827	0.252527714954923	359	2.89073112106848	2901	3.07871171289838	2844	0	1	0	1
208	ICB	CD9	ICA	IGSF8	8.67256921118313e-06	2223.66666666667	1276.5	0.951004976912966	2388	0.0385595942931317	7756	4.91284491342569	165	3.03868863313022	3031	0	1	0	1
209	Endothelial	PTPRB	Endothelial	KDR	8.67928042711702e-06	1952.33333333333	835	0.906558336529113	7141	0.902667467143736	3	2.89073112106848	2901	3.41361880718325	1667	0	1	0	1
210	Endothelial	PTPRB	Endothelial	TEK	8.68599597035486e-06	1557.33333333333	446	0.91941000849035	5549	0.916145482681077	1	2.89073112106848	2901	3.80534639634774	891	0	1	0	1
211	Unknown9	BAMBI	Endothelial	ACVRL1	8.69108698021605e-06	6901.83333333333	1986	0.822924953116185	21153	0.273630310596898	305	1.27344232863789	16284	2.90259301337247	3667	0	1	0	1
212	T GZMK	CD2	Mono2	CD48	8.85391756281367e-06	2730.33333333333	1707	0.940660575111562	3325	0.0690872258118043	3505	1.89652790180464	9461	5.09002431364579	89	0	1	0	1
213	DCT	SPP1	Mono2	CD44	8.95941454826842e-06	360.5	205.5	0.982593318042347	174	0.130090880033683	1305	4.45783074474367	237	4.2082920501089	445	0	1	0	1
214	Mono3	VCAN	Unknown17	ITGB1	9.10391618488331e-06	1736.16666666667	321	0.95611366258525	1954	0.0383028729577234	7819	4.12917587694224	398	4.57618319860609	244	0	1	0	1
215	PEC	CTGF	Mono3	ITGAM	9.2124500178558e-06	540072.166666667	184	0.949322209679406	2533	0.271588990150484	311	5.64739392865824	31	5.40501825783995	57	NA	3237500	0	1
216	Endothelial	ITGB1	PEC	VCAM1	9.22332550682884e-06	2426	1100.5	0.970342993768374	861	0.0581289731877007	4518	2.11385027422159	7835	3.54793941891878	1340	0	1	0	1
217	PEC	VCAM1	ICA	ITGB1	9.23745906385117e-06	1978.83333333333	842.5	0.963700447644898	1333	0.038271748334781	7837	4.13350682234357	352	3.19849733037228	2349	0	1	0	1
218	Endothelial	FN1	PC	ITGB1	9.35324484249707e-06	3152.5	3024.5	0.942644794915807	3121	0.0776189858980373	2928	2.63576494201108	3532	2.20521525188821	9332	0	1	0	1
219	Mono3	THBS1	Endothelial	ITGB1	9.43723184257273e-06	2332	2001	0.954138394478255	2120	0.0381942530780773	7866	3.04759930878942	2122	3.33459874690544	1882	0	1	0	1
220	Endothelial	FN1	Endothelial	ITGB1	9.4980593006922e-06	3177.66666666667	2928.5	0.943375521840244	3051	0.079758737679807	2806	2.63576494201108	3532	2.1737429787408	9675	0	1	0	1
221	Mono3	THBS1	PEC	ITGB3	9.53786244175758e-06	2861.33333333333	1124	0.868195733586078	12796	0.139361904238599	1152	3.04759930878942	2122	3.66276554893875	1096	0	1	0	1
222	Endothelial	FN1	Endothelial	ROBO4	9.60449615727376e-06	2562.33333333333	1721	0.897072050371383	8398	0.724948768559533	29	2.63576494201108	3532	2.95283078722147	3413	0	1	0	1
223	Mono3	S100A9	PEC	ALCAM	9.66056761833793e-06	431.666666666667	128.5	0.968444008395381	1001	0.128724386946348	1330	6.43819794273821	1	4.53225342606608	256	0	1	0	1
224	ICA	RYK	PC	ITGB4	9.73510144128262e-06	20319.8333333333	19784	0.664245428066534	53078	0.0251489953933941	12993	0.818701011950064	29271	1.36315610878576	26575	0	1	0	1
225	Endothelial	FN1	ICB	MAG	9.79304518908787e-06	3603.83333333333	1070.5	0.850552588081352	15948	0.570801942019828	53	2.63576494201108	3532	3.26814460970833	2088	0	1	0	1
226	Mono3	THBS1	ICA	ITGB1	9.88841874946797e-06	3561.16666666667	2553	0.944075539602419	2984	0.0251468546832752	12995	3.04759930878942	2122	2.98515665835894	3264	0	1	0	1
227	Mono3	THBS1	Mesangial	ITGB1	9.92951890284194e-06	2483.66666666667	2012	0.952466149195401	2263	0.0354296521101743	8613	3.04759930878942	2122	3.33010862315464	1902	0	1	0	1
228	PC	LAMB1	DCT	ITGA2	9.99770385707433e-06	4878.5	6893.5	0.900388695516157	7942	0.0446096866869587	6451	2.13923459444807	7336	2.36874583896209	7540	0	1	0	1
229	Mono3	THBS1	PC	ITGB1	9.9983214200048e-06	2362.66666666667	1960.5	0.953539719832311	2164	0.0371695851425682	8089	3.04759930878942	2122	3.36607102005285	1799	0	1	0	1
230	Mono3	THBS1	Unknown9	ITGB1	1.01231224956635e-05	2794.66666666667	2273.5	0.95013741679856	2463	0.0320403373575468	9756	3.04759930878942	2122	3.17487317815639	2425	0	1	0	1
231	Mono1	PTPRC	Mono3	CD4	1.01650256789887e-05	2392.83333333333	696	0.924202895026613	4999	0.0377588024831141	7964	3.39979244909476	1039	4.3362769836315	353	0	1	0	1
232	PEC	LAMB1	ICA	ITGA6	1.01789863421356e-05	3451.83333333333	2561	0.9418422454745	3198	0.0677254110414101	3605	1.62470830550315	11982	3.32480967533292	1924	0	1	0	1
233	Tcyto gd	CD2	Mono2	CD48	1.02632422115856e-05	2803.5	1750	0.940052259782662	3382	0.0676047011616579	3611	1.85950221623468	9708	4.98933430138367	118	0	1	0	1
234	Endothelial	FN1	Mesangial	ITGB1	1.03055779220991e-05	3278.66666666667	3202.5	0.941334960865565	3252	0.0739855894803237	3153	2.63576494201108	3532	2.16925285499001	9733	0	1	0	1
235	Unknown9	VCAM1	Mac DC	ITGB2	1.0396947129525e-05	2218	1433	0.950373805673269	2446	0.0376407996404713	7994	3.77145167063888	645	3.23234886944601	2221	0	1	0	1
236	Endothelial	FN1	Podocytes	ITGA3	1.04906428724236e-05	2512.66666666667	1630.5	0.898019529124659	8281	0.179461242026128	674	2.63576494201108	3532	3.13358747600467	2587	0	1	0	1
237	PC	LAMB1	PC	ITGA2	1.06651054748435e-05	4818.5	6772.5	0.899800754594317	8028	0.044030149989431	6576	2.13923459444807	7336	2.43263086196754	6969	0	1	0	1
238	Mono2	CD48	T CXCR6	CD2	1.08255202873061e-05	2568.33333333333	1006.5	0.921003918965738	5348	0.0373706281828843	8047	3.21289749845636	1604	4.26095668141212	409	0	1	0	1
239	Mono1	ITGB2	Unknown9	THY1	1.08335935106978e-05	3457	3836	0.943956703461079	2998	0.0373698549891458	8049	2.43977269511644	5019	2.73335785957584	4674	0	1	0	1
240	ICB	DLL1	Endothelial	NOTCH4	1.09003349448197e-05	10745.6666666667	1531	0.777137089771982	30465	0.262534006347189	329	0.784413262943422	30945	3.10470334319599	2733	0	1	0	1
241	NK	PTPRC	NK	CD247	1.09879407572643e-05	3689	3578	0.919857792681102	5487	0.0372872028401331	8068	2.16884965413778	6908	3.41312224031477	1669	0	1	0	1
242	Endothelial	FN1	Unknown9	ITGB1	1.13183457173289e-05	3766.83333333333	3533.5	0.938496113723866	3535	0.0669078894473761	3683	2.63576494201108	3532	2.01401740999176	11849	0	1	0	1
243	Mono3	THBS1	Unknown9	ITGA3	1.17874469438447e-05	2761.66666666667	1837.5	0.898896022258173	8163	0.0561787225930232	4730	3.04759930878942	2122	3.46001185040496	1553	0	1	0	1
244	Mono3	VCAN	Mono3	TLR1	1.18482254974013e-05	1652.5	233.5	0.898846479424622	8170	0.131899489768424	1276	4.12917587694224	398	5.26535333447048	69	0	1	0	1
245	Mono3	S100A9	Mac DC	CD68	1.21326046445091e-05	418	94	0.979127727849866	341	0.0996469591796311	1977	6.43819794273821	1	4.7093339852357	187	0	1	0	1
246	Podocytes	FGF1	ICB	INSRR	1.23196363015083e-05	2876.66666666667	23	0.870126122688702	12494	0.737178764669729	27	2.46973805586705	4718	6.11792239930873	19	0	1	0	1
247	ICB	RYK	PC	ITGB4	1.23196363015083e-05	31980.5	36328	0.573152573700218	66202	0.0115851729962685	26641	0.354859492429223	53023	0.847267005463343	46015	0	1	0	1
248	ICA	CDH1	Unknown17	EGFR	1.24432941565307e-05	4188	5328	0.898318464235684	8237	0.0488814055080202	5715	2.24777399628437	6233	2.69081200543473	4941	0	1	0	1
249	Endothelial	FN1	PC	ITGAV	1.25159820563801e-05	3274.5	2692.5	0.915465697313595	6015	0.104098017385069	1853	2.63576494201108	3532	2.29934698880941	8245	0	1	0	1
250	PC	CDH1	Unknown9	IGF1R	1.25615914166542e-05	4135.5	4662.5	0.898196171144639	8250	0.0525131592892218	5202	2.51811242348465	4123	2.40319270285784	7236	0	1	0	1
251	PEC	CTGF	Mono1	ITGB2	1.27393188951126e-05	539902.333333333	228	0.978447883419781	384	0.123243476644489	1426	5.64739392865824	31	5.24831213171164	72	NA	3237500	0	1
252	Mono3	S100A9	Unknown9	ALCAM	1.2810367651806e-05	460.5	143.5	0.967769629602484	1046	0.123222168580596	1428	6.43819794273821	1	4.46910518667719	286	0	1	0	1
253	Mono3	VCAN	Mono1	TLR1	1.28195713646769e-05	1678.33333333333	235.5	0.898037025255393	8278	0.12957987832905	1319	4.12917587694224	398	5.22900254469804	73	0	1	0	1
254	Mono3	CD48	T GZMK	CD2	1.3148240973144e-05	3646.33333333333	3381	0.919932781848167	5475	0.0362928644152215	8313	2.18154412001457	6801	3.57114508834613	1287	0	1	0	1
255	Endothelial	FN1	Unknown9	ITGAV	1.33199863193829e-05	3277.5	2678.5	0.915794756486042	5975	0.104988634805359	1825	2.63576494201108	3532	2.29355894770733	8331	0	1	0	1
256	PC	CDH1	Unknown9	MET	1.33295822747838e-05	3293.66666666667	3524.5	0.897649273195394	8332	0.0776491574842307	2926	2.51811242348465	4123	2.78312507614503	4379	0	1	0	1
257	PEC	THBS1	ICA	ITGA6	1.38475882692159e-05	2705.83333333333	2000.5	0.946139753767692	2825	0.0717229836135043	3301	1.95204707236773	8931	3.62097615681225	1176	0	1	0	1
258	PC	CDH1	Unknown9	EGFR	1.41867863721314e-05	3941.5	4622.5	0.89690855648887	8419	0.047404363437436	5983	2.51811242348465	4123	2.66320554047112	5122	0	1	0	1
259	PEC	CD9	PC	L1CAM	1.42272766383398e-05	2685.66666666667	2157	0.948886884892874	2568	0.0707936778829494	3376	3.15384478760306	1746	2.28355934269616	8422	0	1	0	1
260	PEC	VCAM1	T GZMK	ITGA4	1.43289238258383e-05	2743.66666666667	1417	0.922387846190485	5193	0.0359261355157755	8433	4.13350682234357	352	3.16068201792831	2482	0	1	0	1
261	PEC	VCAM1	Thelper	ITGA4	1.45960425829986e-05	2766.16666666667	1466	0.922301584797578	5204	0.0358397044653278	8459	4.13350682234357	352	3.13651843995606	2580	0	1	0	1
262	Mesangial	ITGB1	PEC	VCAM1	1.46271292149625e-05	2627.33333333333	1150.5	0.969242567463875	944	0.0539214444998269	5000	2.04465156474623	8461	3.54344929516799	1357	0	1	0	1
263	PC	CDH1	PEC	MET	1.46375036781949e-05	3384.5	3578	0.896602777264296	8463	0.0759080185097448	3033	2.51811242348465	4123	2.73124673301292	4686	0	1	0	1
264	DCT	KNG1	Mono3	PLAUR	1.49225347875113e-05	573.166666666667	333.5	0.976521366018949	492	0.120791144951787	1484	4.84630330440224	175	3.5712061013557	1286	0	1	0	1
265	Mono3	VCAN	Tcyto gd	CD44	1.49304884971968e-05	2563.33333333333	309	0.913235662758575	6269	0.0357557815808671	8491	4.12917587694224	398	4.63538594667333	220	0	1	0	1
266	Mesangial	RYK	PC	ITGB4	1.52077592178795e-05	29299.5	33807	0.587876013212183	64519	0.0130744388884746	24279	0.497573897476545	43335	0.906125511855298	43662	0	1	0	1
267	Mono1	PTPRC	Mono2	CD4	1.53251284056538e-05	2552	778	0.922144096236252	5226	0.0356289709563272	8528	3.39979244909476	1039	4.1105249885821	517	0	1	0	1
268	Mono2	ITGB2	Mono1	ICAM2	1.54549710574565e-05	3386.33333333333	1788	0.898580702516125	8201	0.03559786444663	8539	2.95815463794557	2521	3.69245404736149	1055	0	1	0	1
269	Mono3	ITGB2	Mono2	ICAM2	1.56734123672534e-05	3849.33333333333	3162.5	0.898527856237995	8209	0.0355566130599714	8560	2.57155516886164	4034	3.21308676905661	2291	0	1	0	1
270	Endothelial	FN1	ICA	ITGAV	1.57063993677177e-05	3380.83333333333	2756	0.913746293598178	6208	0.0996139083470047	1980	2.63576494201108	3532	2.27351888469237	8563	0	1	0	1
271	Mac DC	PTPRC	TR mac	MRC1	1.58057077018219e-05	2617	1083.5	0.963439692348551	1358	0.0542097434309042	4964	2.01473539505983	8569	3.85477230635728	809	0	1	0	1
272	Mono3	CD48	Tcyto gd	CD2	1.58722035137924e-05	3749.33333333333	3558	0.919130244548197	5584	0.035514065361015	8577	2.18154412001457	6801	3.47045507608401	1532	0	1	0	1
273	Mono2	ITGB2	Mono1	ICAM3	1.61630524504255e-05	2923.66666666667	1537	0.916738202422279	5863	0.0354598948959094	8603	2.95815463794557	2521	4.07502487638204	553	0	1	0	1
274	Unknown9	VCAM1	Tcyto gd	ITGA4	1.61856081660696e-05	2835.16666666667	1577	0.921915515136327	5249	0.0354564768963974	8606	3.77145167063888	645	3.15419800304944	2509	0	1	0	1
275	PEC	VCAM1	Endothelial	ITGA9	1.62307982953154e-05	1736.83333333333	304	0.895521299857758	8610	0.292199654080846	256	4.13350682234357	352	3.60977255869821	1201	0	1	0	1
276	PEC	CTGF	Unknown9	EGFR	1.64537813240711e-05	540133.5	874	0.963696566487556	1335	0.119053004523108	1521	5.64739392865824	31	4.25922642415396	413	NA	3237500	0	1
277	Mono2	ITGB2	Mono2	ICAM1	1.65381125235184e-05	3596	1737	0.86041773217314	14124	0.0636668622414078	3976	2.95815463794557	2521	3.75695028496279	953	0	1	0	1
278	ICB	CD9	PEC	IGSF8	1.67116771335012e-05	2450.66666666667	1365.5	0.94890151817487	2566	0.035293692566155	8652	4.91284491342569	165	2.97532318098498	3319	0	1	0	1
279	PC	LAMB1	ICB	ITGA6	1.70859787014355e-05	4916.83333333333	6267	0.922338009820065	5198	0.0364228359932822	8281	2.13923459444807	7336	2.2633607222676	8684	0	1	0	1
280	Endothelial	FN1	PC	ITGA2	1.73593012033816e-05	3299.5	2182.5	0.909745128070596	6723	0.162593092981738	833	2.63576494201108	3532	2.26102136731223	8707	0	1	0	1
281	CTAL	KNG1	Mono3	PLAUR	1.73733285658038e-05	586.5	302	0.976259879166554	498	0.118081614370176	1542	5.23111910462887	106	3.5363272091023	1371	0	1	0	1
282	ICB	DLL1	Mesangial	NOTCH3	1.75077534841207e-05	10274.1666666667	1140	0.787187210538077	28418	0.171945946881454	735	0.784413262943422	30945	3.46385062317226	1545	0	1	0	1
283	DCT	SPP1	Podocytes	ITGAV	1.759779990523e-05	569.666666666667	186.5	0.984073147233727	136	0.120376231626835	1496	4.45783074474367	237	3.46182234296566	1547	0	1	0	1
284	PC	LAMB1	PEC	ITGA3	1.83761371015953e-05	3779.83333333333	3275.5	0.894196257774123	8790	0.0564000134025729	4698	2.13923459444807	7336	3.34529483842769	1853	0	1	0	1
285	Thelper	CD2	Mono1	CD48	1.85904092315338e-05	3200.5	2400	0.930701224106013	4323	0.0495893001230787	5595	1.97423231900378	8806	4.16061753466608	477	0	1	0	1
286	Mono2	PTPRC	Mono1	CD4	1.85904092315338e-05	2525.83333333333	513.5	0.921278382869783	5319	0.0347842422917742	8807	3.66449563306731	731	4.44942835332624	296	0	1	0	1
287	Thelper	CD2	Mono3	CD48	1.86411276074427e-05	3814.83333333333	3170	0.922201388535906	5218	0.0386301493350478	7741	1.97423231900378	8806	3.64865250544882	1122	0	1	0	1
288	Mono3	THBS1	Unknown17	ITGB1	1.87937726713762e-05	4363.16666666667	2856	0.937930628239083	3590	0.0201493259621666	16385	3.04759930878942	2122	2.83260392275241	4080	0	1	0	1
289	PC	CDH1	PC	EGFR	1.92457583132048e-05	4204.5	4925	0.893706877641428	8858	0.0442738304124018	6517	2.51811242348465	4123	2.58098063273335	5727	0	1	0	1
290	ICA	LAMB1	ICA	ITGA6	1.98426038415324e-05	3776.66666666667	2761	0.939321993869592	3455	0.0618837975042968	4125	1.54290440156255	13011	3.2740078559915	2067	0	1	0	1
291	Mono3	VCAN	Endothelial	SELP	2.01366957611231e-05	540988.333333333	257.5	0.900823524973205	7884	0.724069725397236	30	4.12917587694224	398	4.9898742823695	117	NA	3237500	0	1
292	TR mac	MRC1	Mono3	PTPRC	2.02122378895832e-05	445.5	238	0.974585821863667	593	0.114798444739268	1602	4.18646511540666	332	4.8760922757027	144	0	1	0	1
293	PEC	THBS1	PEC	TNFRSF11B	2.07111393400831e-05	3744.33333333333	3938.5	0.918473148386608	5656	0.0635635727846332	3987	1.95204707236773	8931	2.86194365510916	3890	0	1	0	1
294	PEC	MMP7	Mono3	CD44	2.09729286550887e-05	737.5	729	0.960259260166173	1617	0.127636627109138	1348	3.79129708198249	604	3.82264389788965	854	0	1	0	1
295	PEC	THBS1	Unknown17	TNFRSF11B	2.12150701832709e-05	5672.16666666667	8277.5	0.896007750921205	8545	0.0371790514278711	8087	1.95204707236773	8931	2.28074867658435	8468	0	1	0	1
296	Mono3	S100A9	NK	ITGB2	2.13514905010534e-05	868.833333333333	99	0.977961222534401	412	0.0572696177901707	4601	6.43819794273821	1	4.68277764742919	197	0	1	0	1
297	PC	LAMB1	Unknown9	CD151	2.13710713554178e-05	4246.16666666667	4562.5	0.931317349621402	4267	0.0341126608594143	9014	2.13923459444807	7336	2.70295664525533	4858	0	1	0	1
298	PEC	THBS1	Mono1	ITGA4	2.13710713554178e-05	4441.83333333333	4577.5	0.90266946349891	7644	0.035553238410245	8563	1.95204707236773	8931	3.47721732556375	1511	0	1	0	1
299	PC	CDH1	Unknown9	CDH2	2.14280355288612e-05	3353	3026.5	0.89263179638081	9018	0.101212144987253	1930	2.51811242348465	4123	2.67681529565022	5045	0	1	0	1
300	PEC	THBS1	Mono3	CD36	2.16715469638e-05	3323.5	1327.5	0.897393800166351	8353	0.0896549536517598	2326	1.95204707236773	8931	4.38683692211306	329	0	1	0	1
301	Mono2	TYROBP	Tcyto gd	KLRD1	2.18076399715899e-05	484.333333333333	190.5	0.969919648838046	890	0.113355836320578	1633	4.42497556242032	317	5.35340197293787	64	0	1	0	1
302	Mac DC	PTPRC	NK	CD247	2.18158630749669e-05	4242.16666666667	3918.5	0.916365374047346	5910	0.0339786503407774	9045	2.01473539505983	8569	3.3239526703861	1927	0	1	0	1
303	PEC	THBS1	Mono2	ITGA4	2.1873813314577e-05	4576.83333333333	4739.5	0.900634817350059	7908	0.0339585307571155	9049	1.95204707236773	8931	3.45449609542729	1571	0	1	0	1
304	PC	RYK	PC	ITGB4	2.18943691940714e-05	16182.5	14432.5	0.689611520935275	48403	0.0317179561883712	9920	1.16405680955987	18945	1.60026630043775	19825	0	1	0	1
305	Mono3	VCAN	Mac DC	CD44	2.20922705490594e-05	2705.33333333333	323	0.911125259427126	6520	0.0339205229638681	9064	4.12917587694224	398	4.56504897502215	248	0	1	0	1
306	PC	ROR2	ICB	BMPR1B	2.3099880806194e-05	16795.6666666667	3699.5	0.708627897037384	44675	0.23218549394464	423	0.418401293804411	48698	2.43223279509042	6976	0	1	0	1
307	Mono3	S100A9	Mono2	TLR4	2.33276517367738e-05	492.166666666667	51.5	0.959800742173569	1661	0.136407826127778	1187	6.43819794273821	1	5.05120561920727	102	0	1	0	1
308	PC	CD9	PC	IGSF8	2.34876873392951e-05	3370.66666666667	1597.5	0.947697250799928	2680	0.0336016819207159	9157	4.03095377059835	515	2.33482848827742	7870	0	1	0	1
309	PC	CDH1	PEC	EGFR	2.35030815300354e-05	4542.33333333333	5514	0.891539327348658	9158	0.0423159066146581	6905	2.51811242348465	4123	2.42312308574856	7066	0	1	0	1
310	Mono3	S100A8	Mono2	CD36	2.35926699307527e-05	473	115.5	0.953398330409168	2179	0.230595304460235	426	5.12825699217394	143	5.10090890322861	88	0	1	0	1
311	T GZMK	PTPRC	TR mac	MRC1	2.36574864328008e-05	2766.66666666667	1119.5	0.962894022700219	1396	0.0525674848447028	5194	1.94096303323413	9165	3.82730567603614	843	0	1	0	1
312	Mono2	PTPRC	Mac DC	CD4	2.38127357218342e-05	2619.16666666667	532.5	0.919965900461153	5470	0.0335569231750712	9178	3.66449563306731	731	4.36983439016973	334	0	1	0	1
313	Endothelial	FN1	ICA	SDC4	2.41730336260951e-05	3171.33333333333	2438	0.924736973047097	4949	0.127788662512311	1344	2.63576494201108	3532	2.21608686531137	9201	0	1	0	1
314	PC	CDH1	PEC	CDH2	2.41730336260951e-05	3414	3074	0.89119613419597	9201	0.098242008562333	2025	2.51811242348465	4123	2.66126311078931	5133	0	1	0	1
315	Mono1	TYROBP	NK	KLRD1	2.42309030870562e-05	523.166666666667	276	0.969660838496799	908	0.111370646108803	1677	4.09800925328645	466	5.12077362474805	86	0	1	0	1
316	Podocytes	FGF1	ICB	NTRK1	2.43928680848345e-05	3955.83333333333	31.5	0.833843774291263	18952	0.754214840440802	25	2.46973805586705	4718	5.63296795434479	38	0	1	0	1
317	PEC	CTGF	PC	EGFR	2.45184396569928e-05	540184.666666667	947	0.962482337724833	1432	0.111190872530111	1682	5.64739392865824	31	4.17700151641619	462	NA	3237500	0	1
318	Mono3	S100A8	Mac DC	CD68	2.46341632661143e-05	537.666666666667	251.5	0.967903718235555	1037	0.111004828417625	1684	5.12825699217394	143	4.32684950914813	360	0	1	0	1
319	Mono3	THBS1	Unknown9	SDC1	2.49234350535933e-05	3836.33333333333	3484.5	0.890912298176048	9248	0.0552097198181292	4847	3.04759930878942	2122	2.45175066628971	6799	0	1	0	1
320	Thelper	PTPRC	TR mac	MRC1	2.4939609474146e-05	2864.83333333333	1201	0.961979029605517	1479	0.0499726961638007	5539	1.92119944468305	9246	3.78079418360671	923	0	1	0	1
321	Mono1	PTPRC	Mac DC	MRC1	2.56322142376748e-05	4462	2302	0.938161807787516	3565	0.0179675926933079	18387	3.39979244909476	1039	2.88277416813337	3779	0	1	0	1
322	Mono2	PTPRC	Mac DC	MRC1	2.56906569254945e-05	3306.83333333333	1072.5	0.944183788874939	2974	0.0223377969790847	14720	3.66449563306731	731	3.52194637721874	1414	0	1	0	1
323	PEC	RYK	PC	ITGB4	2.56926562877024e-05	22650.6666666667	20853.5	0.631058228670717	58645	0.0187988193683181	17615	0.952254920771922	24092	1.11051253183646	35550	0	1	0	1
324	PC	L1CAM	ICA	CD9	2.58427771343731e-05	2752.83333333333	1491	0.960853776633909	1565	0.123755682792187	1417	1.91560501537573	9299	2.80596194401423	4234	0	1	0	1
325	PC	L1CAM	PC	ERBB2	2.58928142286847e-05	3202.5	1386	0.906550621423917	7142	0.220753457451698	466	1.91560501537573	9299	3.21050834618261	2306	0	1	0	1
326	PC	L1CAM	PC	CD9	2.59596559202418e-05	2613.33333333333	1160	0.964145895966126	1300	0.148538164385011	1020	1.91560501537573	9299	2.83676273399465	4059	0	1	0	1
327	PC	L1CAM	ICB	CD9	2.62622257627222e-05	1859	551.5	0.972117004177505	739	0.249682727386062	364	1.91560501537573	9299	3.89291733294467	750	0	1	0	1
328	PC	L1CAM	PEC	CD9	2.63637330619855e-05	3944.5	2972	0.948886884892874	2568	0.0707936778829494	3376	1.91560501537573	9299	2.28355934269616	8422	0	1	0	1
329	ICA	CDH1	Unknown9	MET	2.63806826888889e-05	4171.33333333333	4728.5	0.890225685392798	9336	0.0663902059136535	3726	2.24777399628437	6233	2.58029619236585	5731	0	1	0	1
330	PC	L1CAM	Unknown9	ERBB3	2.66018555357224e-05	3602	1926	0.896626143680735	8459	0.255365408120788	350	1.91560501537573	9299	2.93554501653303	3502	0	1	0	1
331	Endothelial	FN1	ICB	ITGA6	2.6610158012432e-05	3314.66666666667	2376.5	0.930219112964502	4377	0.134501053499383	1221	2.63576494201108	3532	2.09175122761229	10756	0	1	0	1
332	PC	L1CAM	Podocytes	ITGAV	2.67387283338804e-05	3449.66666666667	1916	0.903317918027505	7565	0.140487386719785	1137	1.91560501537573	9299	3.11155177556519	2695	0	1	0	1
333	PC	CDH1	ICA	PTPRF	2.67558786214059e-05	4632.83333333333	5626.5	0.890117965785011	9357	0.0411229120822144	7130	2.51811242348465	4123	2.40800158757067	7185	0	1	0	1
334	Endothelial	ITGB1	Unknown9	VCAM1	2.68245714695475e-05	3617.83333333333	2254	0.961068515808945	1546	0.0330905128753276	9362	2.11385027422159	7835	3.05063671808009	2962	0	1	0	1
335	Unknown9	VCAM1	Endothelial	ITGB1	2.68417676256948e-05	2419.5	1095.5	0.961068515808945	1546	0.0330905128753276	9362	3.77145167063888	645	3.05063671808009	2962	0	1	0	1
336	Mono3	S100A9	TR mac	CD68	2.7057264937616e-05	531.333333333333	98.5	0.977365470713519	446	0.0844298189807296	2543	6.43819794273821	1	4.68303139330993	196	0	1	0	1
337	Mono2	ITGB2	Mono2	ICAM3	2.70834800756973e-05	3127	1605	0.914026095361372	6173	0.033061475938712	9377	2.95815463794557	2521	3.94547445598941	689	0	1	0	1
338	ICA	CDH1	Unknown9	IGF1R	2.71355108666392e-05	5210.5	6310.5	0.890807425125469	9260	0.0448988703978655	6388	2.24777399628437	6233	2.20036381907866	9380	0	1	0	1
339	Endothelial	FN1	DCT	ITGA2	2.78549892203435e-05	3399.83333333333	2169.5	0.910280536390279	6637	0.164733187080216	807	2.63576494201108	3532	2.19713634430678	9421	0	1	0	1
340	Mono3	S100A9	Tcyto gd	ITGB2	2.79731704749235e-05	955.666666666667	113.5	0.977230889265294	451	0.0535745150155822	5054	6.43819794273821	1	4.62249403656352	226	0	1	0	1
341	T GZMK	PTPRC	NK	CD247	2.79972120334257e-05	4438.66666666667	4018	0.915178967281098	6039	0.0329492831691581	9429	1.94096303323413	9165	3.29648604006496	1997	0	1	0	1
342	Unknown9	ITGAV	PEC	THY1	2.80226432518594e-05	3964	3492.5	0.943053322476666	3088	0.0590353226810021	4423	1.61551794211354	12374	2.86069794498106	3897	0	1	0	1
343	Mono3	S100A9	Endothelial	TLR4	2.85571127500139e-05	532.5	71	0.958893188746149	1748	0.13020452716369	1303	6.43819794273821	1	4.90343207420578	141	0	1	0	1
344	T GZMK	CD2	Mono1	CD48	2.85902948502258e-05	3445	2545.5	0.928661299214079	4546	0.0465889409384131	6116	1.89652790180464	9461	4.08311011756338	545	0	1	0	1
345	T GZMK	CD2	Mono3	CD48	2.86628897209879e-05	4089.66666666667	3381	0.919932781848167	5475	0.0362928644152215	8313	1.89652790180464	9461	3.57114508834613	1287	0	1	0	1
346	Mono3	VCAN	DCT	ITGB1	2.86992447185409e-05	2061.83333333333	337.5	0.952787245729646	2226	0.0328657973868669	9468	4.12917587694224	398	4.47938593750766	277	0	1	0	1
347	PEC	CTGF	Mono3	LRP1	2.87517347397653e-05	540062.666666667	546.5	0.958867197395507	1751	0.151725014472351	977	5.64739392865824	31	4.99929322704117	116	NA	3237500	0	1
348	ICA	CDH1	Unknown9	EGFR	2.87720700002467e-05	4950.33333333333	6481.5	0.88943786106352	9472	0.040530838347553	7265	2.24777399628437	6233	2.46037665669194	6730	0	1	0	1
349	Endothelial	PTPRB	PC	INSR	2.92861716629584e-05	3851.83333333333	2759	0.899417281679129	8091	0.0831787766193949	2617	2.89073112106848	2901	2.18883527231383	9500	0	1	0	1
350	Mono3	THBS1	Mono2	LRP1	2.92861716629584e-05	3118.83333333333	1850.5	0.889241875408158	9500	0.0502002670436535	5510	3.04759930878942	2122	3.44977680510887	1579	0	1	0	1
351	Unknown9	ITGB1	PEC	VCAM1	2.93231841973982e-05	3006	1397.5	0.967707863850836	1051	0.0487631452662376	5738	1.87151620676597	9501	3.38821385016974	1744	0	1	0	1
352	ICA	CDH1	PEC	MET	2.95647171026672e-05	4292	5001	0.889112662587365	9515	0.064901528138059	3853	2.24777399628437	6233	2.52841784923374	6149	0	1	0	1
353	ICA	KIT	Podocytes	PTPRO	2.97941315050954e-05	1801.33333333333	31.5	0.919769053349595	5496	0.655252824244527	42	2.41848403135806	5247	6.08453109204709	21	0	1	0	1
354	Unknown17	RYK	PC	ITGB4	2.97941315050954e-05	25584.1666666667	28075	0.62207237960703	59993	0.0174089242470871	18957	0.618252067589649	37193	1.06434279847196	37360	0	1	0	1
355	PC	ITGAV	PEC	THY1	3.00201265657137e-05	3839.5	3485.5	0.942824134478595	3108	0.0585345266958973	4485	1.64540102691018	11579	2.86648598608313	3863	0	1	0	1
356	PC	L1CAM	Unknown9	ITGAV	3.04900668542166e-05	4198.16666666667	3162	0.888798990403994	9564	0.102810558187814	1889	1.91560501537573	9299	2.77340844917765	4435	0	1	0	1
357	Endothelial	FN1	Unknown17	TNFRSF11B	3.05474959386907e-05	3351.16666666667	2107	0.912709363941636	6324	0.178299495800024	682	2.63576494201108	3532	2.18228274306722	9567	0	1	0	1
358	Endothelial	FN1	TR mac	C5AR1	3.09520290365906e-05	3876	3024	0.902845357255128	7618	0.0851126270741244	2516	2.63576494201108	3532	2.18071911793174	9588	0	1	0	1
359	DCT	SPP1	Endothelial	ITGA5	3.09584030052239e-05	567.333333333333	251.5	0.966904418630239	1115	0.289672483854102	266	4.45783074474367	237	3.37157031043313	1784	0	1	0	1
360	Podocytes	FGF1	ICA	KIT	3.12286477759464e-05	1895.66666666667	34	0.91065809660037	6586	0.652339857519082	43	2.46973805586705	4718	5.96127922958777	25	0	1	0	1
361	Endothelial	FN1	Tcyto gd	ITGA4	3.12632324899573e-05	4025.66666666667	3016.5	0.888493341396797	9604	0.0854614689861286	2501	2.63576494201108	3532	2.27730426371014	8515	0	1	0	1
362	PC	L1CAM	PC	ITGAV	3.1498342419342e-05	4204	3153.5	0.888377294900918	9616	0.101938417367223	1909	1.91560501537573	9299	2.77919649027972	4398	0	1	0	1
363	PEC	VCAM1	TR mac	ITGB2	3.15376702792237e-05	2540.33333333333	1429	0.946756765292889	2764	0.0324518782982394	9618	4.13350682234357	352	3.1554231184408	2506	0	1	0	1
364	PEC	LAMA5	PEC	BCAM	3.15740259110793e-05	6547.16666666667	2123.5	0.945563903515376	2865	0.0579600117768014	4531	0.791355151112309	30503	3.53356916174473	1382	0	1	0	1
365	Podocytes	PODXL	Mono3	SELL	3.20446529656899e-05	722.333333333333	202	0.939292007406856	3458	0.246394827895454	373	4.08847792214237	470	5.7343470217587	31	0	1	0	1
366	PEC	MMP7	PEC	CD151	3.24979917505637e-05	770.666666666667	687	0.971757799974711	770	0.122464868883971	1442	3.79129708198249	604	3.36256849750114	1806	0	1	0	1
367	PEC	CTGF	PEC	EGFR	3.25693011400238e-05	540243	1059.5	0.961657099141901	1510	0.106273673060566	1807	5.64739392865824	31	4.0191439694314	609	NA	3237500	0	1
368	PEC	EDIL3	PEC	ITGB3	3.3143979956832e-05	7257.66666666667	1014.5	0.776534218878123	30581	0.160008053441728	867	1.71308858356728	10934	3.62972851156479	1162	0	1	0	1
369	ICA	DLL1	Endothelial	NOTCH4	3.32761095612648e-05	11552.3333333333	2416.5	0.761003915475318	33825	0.218906218196264	478	0.787631314326207	30654	2.78695814629888	4355	0	1	0	1
370	Tcyto gd	CD2	Mono1	CD48	3.33709045276821e-05	3541.66666666667	2631.5	0.927939397223572	4618	0.045589201079795	6277	1.85950221623468	9708	3.98242010530126	645	0	1	0	1
371	PC	ITGB1	Unknown9	VCAM1	3.33915325007897e-05	3440.66666666667	2209	0.96055656677322	1590	0.0322027670816453	9710	2.21033833678306	6514	3.08210899122751	2828	0	1	0	1
372	PEC	VCAM1	Tcyto gd	ITGB7	3.33915325007897e-05	2301.66666666667	980.5	0.88767984427891	9710	0.114623098788663	1609	4.13350682234357	352	3.25619739241072	2137	0	1	0	1
373	Unknown9	VCAM1	PC	ITGB1	3.3412171098658e-05	2462.5	1117.5	0.96055656677322	1590	0.0322027670816453	9710	3.77145167063888	645	3.08210899122751	2828	0	1	0	1
374	Tcyto gd	CD2	Mono3	CD48	3.34534801861874e-05	4233.83333333333	3558	0.919130244548197	5584	0.035514065361015	8577	1.85950221623468	9708	3.47045507608401	1532	0	1	0	1
375	Unknown9	RYK	PC	ITGB4	3.41986949094505e-05	23920.8333333333	24849.5	0.630015042888741	58810	0.0186312103274416	17755	0.765114374289281	31944	1.12401251986073	35014	0	1	0	1
376	Endothelial	PTPRB	ICA	INSR	3.44365692261378e-05	3972.66666666667	2860	0.897389022997724	8354	0.0795629120166018	2819	2.89073112106848	2901	2.16778444456556	9760	0	1	0	1
377	Mono3	THBS1	Mono3	ITGA4	3.50980731977244e-05	3762.66666666667	2244.5	0.89791571358465	8294	0.0319796161612606	9791	3.04759930878942	2122	3.19426086528193	2367	0	1	0	1
378	PC	LAMB1	Podocytes	ITGA3	3.52273212797078e-05	4147.16666666667	3874	0.886943769559291	9797	0.0485980385685108	5767	2.13923459444807	7336	3.30519697065998	1981	0	1	0	1
379	Mono3	PTPRC	Tcyto gd	CD247	3.54436160853518e-05	3702.16666666667	3111.5	0.913967838827234	6181	0.0319434032015643	9807	2.90364699885542	2707	2.93217334805595	3516	0	1	0	1
380	Mono3	THBS1	DCT	ITGB1	3.61986208881768e-05	4987.83333333333	3090	0.933322120631701	4058	0.0172891382138731	19087	3.04759930878942	2122	2.73580666165398	4658	0	1	0	1
381	PEC	CTGF	CTAL	LRP6	3.62858897854802e-05	540193.666666667	886.5	0.957508803481909	1857	0.129717979215944	1314	5.64739392865824	31	4.18514478919294	459	NA	3237500	0	1
382	PEC	THBS1	PEC	ITGA3	3.64306895029637e-05	4590.66666666667	4379.5	0.886583857776609	9852	0.0434289495660572	6687	1.95204707236773	8931	3.27215127728951	2072	0	1	0	1
383	Mono3	THBS1	PC	CD47	3.65640130163938e-05	3492.33333333333	2307.5	0.911389784635949	6479	0.0318338169179236	9858	3.04759930878942	2122	3.15841931387363	2493	0	1	0	1
384	PC	CDH1	Unknown9	PTPRF	3.67424099718841e-05	4897.83333333333	5829.5	0.886477960601583	9866	0.0382135711796237	7860	2.51811242348465	4123	2.36894377820218	7536	0	1	0	1
385	CTAL	RYK	CTAL	FZD8	3.73034034953188e-05	28069.8333333333	31459.5	0.599217810983659	63147	0.0131674731937096	24140	0.519223335130093	42351	1.02738683858711	38779	0	1	0	1
386	PC	L1CAM	ICA	ITGAV	3.76225173554917e-05	4299.66666666667	3296	0.886175425766202	9905	0.0975473349035537	2046	1.91560501537573	9299	2.75336838616268	4546	0	1	0	1
387	ICA	CDH1	PC	EGFR	3.82420563644081e-05	5261	6844.5	0.886033648321376	9932	0.0378542255047966	7943	2.24777399628437	6233	2.37815174895417	7456	0	1	0	1
388	Unknown9	MMP7	Mono3	CD44	3.88246036093943e-05	1020.66666666667	1246	0.957038218203548	1889	0.10848362764994	1741	3.30539931596919	1341	3.63338924012209	1151	0	1	0	1
389	CTAL	RYK	DCT	FZD8	3.89062465824818e-05	29905.3333333333	35290.5	0.574268843398041	66082	0.0107178945844145	28230	0.519223335130093	42351	0.92931089551961	42767	0	1	0	1
390	Mono3	VCAN	Mono2	ITGB1	3.91048431216736e-05	2160.5	344.5	0.95186917322915	2303	0.0315630423428714	9969	4.12917587694224	398	4.46040750442123	291	0	1	0	1
391	DCT	SPP1	PEC	ITGB3	3.915099254259e-05	659.666666666667	311.5	0.962456391030921	1440	0.244187349273936	386	4.45783074474367	237	3.3320298496449	1893	0	1	0	1
392	Podocytes	NFASC	PC	NRCAM	3.915099254259e-05	5798.33333333333	511.5	0.822106241076955	21330	0.280262725884653	284	1.60266674677021	12435	3.90724413598484	739	0	1	0	1
393	ICA	ITGAV	PEC	THY1	3.9790211296791e-05	4161.5	3625	0.94162571098586	3218	0.0560131030723814	4748	1.5504992480357	12969	2.84065788196609	4032	0	1	0	1
394	PC	LAMB1	ICA	ITGA2	3.98162525332927e-05	5914.33333333333	7998.5	0.889341431056415	9488	0.035265765178522	8661	2.13923459444807	7336	2.15003669339628	9999	0	1	0	1
395	Mono3	TYROBP	NK	KLRD1	4.00590987300731e-05	606.5	362.5	0.968344409230688	1008	0.102022750456129	1904	3.84143380740179	586	4.9144786761996	139	0	1	0	1
396	Tcyto gd	CD8A	Tcyto gd	LAT	4.00590987300731e-05	8997.5	1496	0.752104855656251	35621	0.119813674291918	1506	1.33260550795375	15370	3.48728531037927	1486	0	1	0	1
397	DCT	RYK	CTAL	FZD8	4.0542743932704e-05	26632.1666666667	27344	0.628471746133071	59037	0.0168553457203688	19522	0.449311602396867	46066	1.12034775787597	35166	0	1	0	1
398	Mono3	VCAN	T CXCR6	ITGA4	4.06841486924877e-05	3093	338.5	0.901145261384658	7844	0.0314131661691983	10035	4.12917587694224	398	4.47861751894125	279	0	1	0	1
399	Mono3	THBS1	Mono2	ITGB1	4.09635289559715e-05	5142.33333333333	3156	0.932052533387856	4190	0.0166038205339358	19764	3.04759930878942	2122	2.71682822856755	4776	0	1	0	1
400	Mono1	ITGB2	Mono2	ICAM2	4.10503951990285e-05	4560.33333333333	4149	0.892688794812966	9012	0.0313805815496349	10050	2.43977269511644	5019	2.98161031075812	3279	0	1	0	1
401	Endothelial	HSPG2	Endothelial	ITGB1	4.11485235883924e-05	3729.16666666667	4486	0.929635790846577	4444	0.0424264353993792	6884	2.20684802097817	6517	2.75791651864276	4528	0	1	0	1
402	Endothelial	HSPG2	Mesangial	ITGB1	4.12468473747158e-05	3883.33333333333	4620.5	0.927138336687065	4696	0.0393554978913194	7540	2.20684802097817	6517	2.75342639489197	4545	0	1	0	1
403	Endothelial	HSPG2	PC	ITGB1	4.13700273586345e-05	3748.66666666667	4437.5	0.928741148765965	4538	0.0412882273060615	7098	2.20684802097817	6517	2.78938879179017	4337	0	1	0	1
404	Endothelial	HSPG2	PEC	ITGB1	4.13947001042238e-05	3147.83333333333	3445.5	0.93509164774043	3871	0.0504454129918472	5477	2.20684802097817	6517	3.04070748287878	3020	0	1	0	1
405	Endothelial	FN1	DCT	ITGB5	4.14193851107807e-05	3817.16666666667	2305	0.885093951083406	10065	0.144408337271359	1078	2.63576494201108	3532	2.30100320113636	8226	0	1	0	1
406	Podocytes	ITGAV	Unknown9	THY1	4.15429942287165e-05	5221.5	5900	0.931199497559414	4275	0.0394346935627809	7525	1.82172294282409	10065	2.19358999588439	9462	0	1	0	1
407	Endothelial	HSPG2	Unknown9	ITGB1	4.1592523873363e-05	4287.5	5331	0.92366821069332	5065	0.0355906240736128	8544	2.20684802097817	6517	2.59819094989372	5597	0	1	0	1
408	Thelper	PTPRC	NK	CD247	4.18160166888496e-05	4628.16666666667	4220	0.913193445395249	6271	0.0313228704301095	10081	1.92119944468305	9246	3.24997454763554	2169	0	1	0	1
409	ICA	CDH1	Unknown9	CDH2	4.20155162523583e-05	4227.5	4339.5	0.884890953720058	10089	0.0865366137170372	2446	2.24777399628437	6233	2.47398641187104	6595	0	1	0	1
410	DCT	RYK	DCT	FZD8	4.22128918464506e-05	28493.8333333333	31180.5	0.604140803943506	62534	0.0137197027825412	23374	0.449311602396867	46066	1.02227181480846	38987	0	1	0	1
411	Mono3	THBS1	PC	ITGA6	4.27960855476324e-05	3749.5	3487.5	0.920561594133356	5400	0.0312125390820215	10120	3.04759930878942	2122	2.70339260858518	4853	0	1	0	1
412	ICB	CD9	Unknown9	IGSF8	4.36660518748901e-05	2868.66666666667	1508.5	0.945758818770874	2852	0.0311152526184717	10154	4.91284491342569	165	2.83996132338851	4039	0	1	0	1
413	Mono3	THBS1	Mono1	ITGB1	4.38382478469295e-05	5226.5	3191.5	0.931361855644747	4261	0.0162472406375113	20132	3.04759930878942	2122	2.7051843922016	4842	0	1	0	1
414	Endothelial	RYK	CTAL	FZD8	4.39166866244157e-05	28842.3333333333	30839	0.602992046945625	62667	0.0135885962844759	23553	0.418360166946796	48707	1.04332345419389	38125	0	1	0	1
415	Endothelial	PTPRB	DCT	INSR	4.47873624910838e-05	4185.66666666667	3039	0.893819539918452	8837	0.0737135442680288	3177	2.89073112106848	2901	2.13373061610739	10197	0	1	0	1
416	Mono2	ITGB2	Thelper	CD226	4.53804850358375e-05	4544.16666666667	1672	0.833291474239762	19043	0.0549952605522214	4876	2.95815463794557	2521	3.84094388512346	823	0	1	0	1
417	Endothelial	RYK	DCT	FZD8	4.56541245675216e-05	30677.1666666667	34845	0.57811260928226	65664	0.0110606750729331	27578	0.418360166946796	48707	0.945247511126389	42112	0	1	0	1
418	Mono3	VCAN	Mono1	ITGB1	4.59594866140855e-05	2214.33333333333	347.5	0.951369419257399	2348	0.0308852015804722	10241	4.12917587694224	398	4.44876366805528	297	0	1	0	1
419	Endothelial	HSPG2	DCT	ITGA2	4.60942848385451e-05	3797.5	3399	0.889451455799703	9468	0.0876272885342074	2406	2.20684802097817	6517	2.78130988420875	4392	0	1	0	1
420	Endothelial	HSPG2	PC	ITGA2	4.61753217989894e-05	3755.66666666667	3226	0.888806931687774	9563	0.0864888983507751	2449	2.20684802097817	6517	2.84519490721419	4003	0	1	0	1
421	ICA	CDH1	PEC	EGFR	4.65550658624615e-05	5668.66666666667	7297	0.883729981074347	10263	0.0361801962132122	8361	2.24777399628437	6233	2.22029420196938	9153	0	1	0	1
422	Mono3	S100A9	Mono1	TLR4	4.65820846499196e-05	634	80.5	0.955805421484799	1978	0.111921669945765	1663	6.43819794273821	1	4.82206372766393	160	0	1	0	1
423	PC	CDH1	CTAL	IGF1R	4.70745924894182e-05	5319.83333333333	5896	0.883619677578992	10282	0.0388888963278438	7669	2.51811242348465	4123	2.16167849777041	9843	0	1	0	1
424	ICA	RYK	CTAL	FZD8	4.74252019769195e-05	19070.1666666667	17345.5	0.678621289221027	50457	0.026264588008268	12385	0.818701011950064	29271	1.50284473332844	22306	0	1	0	1
425	Endothelial	FN1	Mesangial	ITGA8	4.7432834457417e-05	3318.33333333333	1791	0.883525123691433	10295	0.617489095468363	50	2.63576494201108	3532	2.54258042832409	6031	0	1	0	1
426	Endothelial	HSPG2	CTAL	SDC1	4.76266730715966e-05	4163.83333333333	3807.5	0.887907968017174	9678	0.143062019631242	1098	2.20684802097817	6517	2.35275323169062	7688	0	1	0	1
427	Mac DC	ITGB2	Endothelial	ICAM2	4.79605035680163e-05	6196	8350	0.892245345909992	9066	0.031091915154802	10166	1.80051088635516	10308	2.35831217365123	7634	0	1	0	1
428	Unknown9	VCAM1	Mesangial	ITGB1	4.80163310953879e-05	2604.66666666667	1161	0.959638273250814	1677	0.0306953341101734	10316	3.77145167063888	645	3.0461465943293	2988	0	1	0	1
429	Mesangial	ITGB1	Unknown9	VCAM1	4.80442651603198e-05	3907.33333333333	2332.5	0.959638273250814	1677	0.0306953341101734	10316	2.04465156474623	8461	3.0461465943293	2988	0	1	0	1
430	Mac DC	ITGB2	PEC	THY1	4.80442651603198e-05	3601.66666666667	2948.5	0.951643489729712	2329	0.0510156315464563	5403	1.80051088635516	10308	2.92259412738044	3568	0	1	0	1
431	PC	CDH1	DCT	PTPRF	4.82121540981571e-05	5193.83333333333	6207	0.88339308998462	10323	0.0359667777149012	8424	2.51811242348465	4123	2.29590586284504	8291	0	1	0	1
432	ICA	CDH1	PEC	CDH2	4.84086421630513e-05	4314.5	4404.5	0.883365310173005	10330	0.083997140331481	2576	2.24777399628437	6233	2.45843422701013	6746	0	1	0	1
433	PEC	VCAM1	Unknown17	ITGB1	4.85775912082356e-05	2559.83333333333	1015.5	0.959619664556265	1679	0.0306658602855963	10336	4.13350682234357	352	3.04594459476576	2990	0	1	0	1
434	Endothelial	HSPG2	Unknown9	LRP2	4.85775912082356e-05	3331.33333333333	2149	0.938794259790448	3505	0.166094900102224	793	2.20684802097817	6517	2.21899452940211	9171	0	1	0	1
435	Endothelial	FN1	DCT	SDC4	4.88602648092173e-05	3432.16666666667	2523	0.922327193947605	5199	0.119357930355879	1514	2.63576494201108	3532	2.12224946919916	10346	0	1	0	1
436	PC	L1CAM	ICA	ERBB2	4.90589508118629e-05	4410	3403	0.883261352129087	10353	0.13428433973707	1224	1.91560501537573	9299	2.60009679983897	5582	0	1	0	1
437	PC	PTPRF	ICA	CDH1	4.9115841742056e-05	4125.16666666667	3915.5	0.910784548831405	6565	0.06531204253143	3807	1.79121446340883	10353	2.84116130178326	4024	0	1	0	1
438	PC	PTPRF	PC	CDH1	4.92012812138897e-05	3698.5	2998.5	0.916947532172761	5839	0.0763881510284157	2999	1.79121446340883	10353	3.04399018556244	2998	0	1	0	1
439	Podocytes	FGF1	Mesangial	CSPG4	4.92299151539886e-05	4057.33333333333	37.5	0.830737268617317	19549	0.79725965027204	21	2.46973805586705	4718	5.43765081744574	54	0	1	0	1
440	ICA	RYK	DCT	FZD8	4.92299151539886e-05	20754.5	20355	0.655775752279816	54544	0.0213785197383331	15428	0.818701011950064	29271	1.40476879026094	25282	0	1	0	1
441	PEC	LAMB1	Unknown9	ITGB8	4.93270171750737e-05	3974.66666666667	3452.5	0.934452127283246	3944	0.05425543084634	4959	1.62470830550315	11982	3.05063812902729	2961	0	1	0	1
442	Mono2	B2M	NK	CD247	4.94893378008111e-05	802.166666666667	211	0.983197037410958	158	0.0647789273356191	3864	4.02040536712534	525	4.51672690375458	264	0	1	0	1
443	Mono2	B2M	NK	KLRD1	5.00320693312376e-05	822.833333333333	151	0.987632747835272	40	0.0620471424995657	4108	4.02040536712534	525	4.51983573062729	262	0	1	0	1
444	Mono2	ITGB2	NK	CD226	5.07182029674402e-05	4616.33333333333	1711	0.832049006849075	19287	0.0540231208894825	4987	2.95815463794557	2521	3.79789600675772	901	0	1	0	1
445	DCT	SPP1	Podocytes	PTGER4	5.08171400481226e-05	771.833333333333	452	0.973117563848106	667	0.110112232109852	1703	4.45783074474367	237	3.2893045392008	2022	0	1	0	1
446	Mono2	B2M	Mono1	LILRB2	5.08535410704198e-05	944.833333333333	65.5	0.987228631259034	48	0.053859524523945	5011	4.02040536712534	525	5.15206969645073	83	0	1	0	1
447	Podocytes	FGF1	Podocytes	TYRO3	5.10682604003369e-05	2717.16666666667	31	0.875988080102696	11521	0.564764165962514	55	2.46973805586705	4718	6.39586653140428	7	0	1	0	1
448	ICB	RYK	CTAL	FZD8	5.10682604003369e-05	30597.5	33090.5	0.589015520221274	64379	0.0120990835216992	25793	0.354859492429223	53023	0.986955630006022	40388	0	1	0	1
449	Mono2	B2M	Mono1	LILRB1	5.11293384276138e-05	1893.5	486.5	0.977289867726679	448	0.0318722589407151	9837	4.02040536712534	525	4.07931861028188	549	0	1	0	1
450	PEC	CTGF	TR mac	LRP1	5.12158571361809e-05	540183.333333333	771	0.955290870903768	2026	0.127466394458472	1351	5.64739392865824	31	4.69979042922207	191	NA	3237500	0	1
451	ICB	RYK	DCT	FZD8	5.2940234017801e-05	32420	37190	0.563893673855333	67115	0.009848260166996	30002	0.354859492429223	53023	0.888879686938521	44378	0	1	0	1
452	Mono1	ITGA4	PEC	VCAM1	5.30245564158819e-05	2329	789	0.956715581679637	1907	0.124264007260161	1407	1.77502281441688	10487	4.75294783222461	171	0	1	0	1
453	Mono1	ITGA4	Unknown9	VCAM1	5.30548980619701e-05	2888.16666666667	1729	0.943427933177324	3044	0.0707385578428245	3382	1.77502281441688	10487	4.25564513138592	414	0	1	0	1
454	Endothelial	FN1	PEC	ITGAV	5.31460098243257e-05	3918.5	3008	0.907727580195663	7001	0.085899670518844	2484	2.63576494201108	3532	2.1118642782687	10492	0	1	0	1
455	Mono2	PTPRC	TR mac	CD4	5.36647764025059e-05	2931	564	0.916024686748156	5947	0.0302203778847619	10509	3.66449563306731	731	4.27465883100499	397	0	1	0	1
456	ICA	CDH1	ICA	PTPRF	5.36954230164981e-05	5796.16666666667	7466.5	0.882219799211238	10509	0.0351601831798591	8700	2.24777399628437	6233	2.20517270379149	9333	0	1	0	1
457	PC	PTPRF	Unknown9	INSR	5.37260842136993e-05	5726.83333333333	6747.5	0.900418093161113	7937	0.0498682021237561	5558	1.79121446340883	10353	2.11048862145759	10511	0	1	0	1
458	PC	PTPRF	PEC	CDH1	5.4218651219796e-05	6538.66666666667	9175	0.8820892272613	10527	0.0350719710971939	8733	1.79121446340883	10353	2.178469450794	9617	0	1	0	1
459	Mono2	B2M	Tcyto gd	CD3D	5.42288040847957e-05	1129.5	153.5	0.98486095869113	105	0.047643032886129	5943	4.02040536712534	525	4.67633427653972	202	0	1	0	1
460	Mono2	B2M	Tcyto gd	CD3G	5.45165909084355e-05	973.333333333333	131	0.985126212431001	95	0.0535803101209002	5051	4.02040536712534	525	4.78955897528648	167	0	1	0	1
461	Mesangial	RYK	CTAL	FZD8	5.48458323084455e-05	27906.6666666667	30756.5	0.60357024894208	62590	0.0136544122527957	23470	0.497573897476545	43335	1.04581413639798	38043	0	1	0	1
462	Endothelial	TEK	Endothelial	PTPRB	5.50583904142497e-05	2816	446	0.91941000849035	5549	0.916145482681077	1	1.7866797365961	10453	3.80534639634774	891	0	1	0	1
463	Mono3	VCAN	B	ITGA4	5.50896987906733e-05	3226.16666666667	343.5	0.899263104220911	8113	0.0301240605406993	10555	4.12917587694224	398	4.46214023579698	289	0	1	0	1
464	PC	L1CAM	Unknown17	EGFR	5.52778607721897e-05	4083.66666666667	2320	0.881882336832758	10561	0.155101069783536	916	1.91560501537573	9299	2.89266928044175	3724	0	1	0	1
465	Mono3	THBS1	PC	PTPRJ	5.57189890680702e-05	4210.83333333333	2949.5	0.881769569155377	10575	0.0348488693077569	8789	3.04759930878942	2122	2.8829837491933	3777	0	1	0	1
466	PEC	VCAN	Mono3	TLR2	5.61948779890642e-05	5448.5	5920	0.88347327533755	10305	0.0330544483789486	9381	1.76826550271852	10544	3.16809049905985	2459	0	1	0	1
467	PEC	VCAN	Mono3	CD44	5.63223521393578e-05	4618.16666666667	3743	0.909093684547106	6829	0.0322769305525024	9677	1.76826550271852	10544	3.9718531346826	657	0	1	0	1
468	Endothelial	TIMP3	Mono2	CD44	5.63987229641563e-05	864.5	707.5	0.965610613797463	1203	0.096699479625692	2076	4.5977783426467	212	3.40691793668082	1694	0	1	0	1
469	PEC	CTGF	DCT	LRP6	5.63987229641563e-05	540299.833333333	1095.5	0.95469560083411	2076	0.113438803487336	1630	5.64739392865824	31	4.06868499469991	561	NA	3237500	0	1
470	PC	DDR1	Endothelial	TM4SF1	5.64181158101893e-05	3452.66666666667	3043	0.917360185767187	5788	0.101457640830665	1924	1.96357758495851	8840	2.81607076254486	4162	0	1	0	1
471	PC	DDR1	Mesangial	TM4SF1	5.64500671704297e-05	5463	7047.5	0.888297607922794	9625	0.0520685744231207	5255	1.96357758495851	8840	2.22740647357055	9056	0	1	0	1
472	PC	DDR1	PEC	TM4SF1	5.64820336084671e-05	4474.83333333333	5237	0.903583290660203	7533	0.0723128405176028	3263	1.96357758495851	8840	2.40589545869024	7211	0	1	0	1
473	CTAL	ITGB1BP1	Unknown9	ITGB8	5.65433784816037e-05	4610.5	3820	0.9285104540305	4561	0.0532253544058072	5098	1.3443055946753	14923	3.02925434028371	3079	0	1	0	1
474	Mesangial	RYK	DCT	FZD8	5.67850515745636e-05	29738	34746	0.578701729437535	65599	0.0111142471288656	27471	0.497573897476545	43335	0.947738193330476	42021	0	1	0	1
475	Mono2	ITGA4	PEC	VCAM1	5.7221436266404e-05	2386.66666666667	856.5	0.955755364722349	1984	0.118690260050421	1530	1.74912088408932	10621	4.73022660208814	183	0	1	0	1
476	Mono2	ITGA4	Unknown9	VCAM1	5.72537662827627e-05	2972	1796.5	0.942190755925721	3168	0.0675656452023042	3616	1.74912088408932	10621	4.23292390124945	425	0	1	0	1
477	Mono3	THBS1	Unknown9	LRP5	5.78700696498078e-05	5207.5	3438.5	0.832300983771899	19244	0.0530181332639029	5122	3.04759930878942	2122	2.72109704840847	4755	0	1	0	1
478	ICB	IL18	Mono2	CD48	5.79173476858857e-05	688.5	475	0.967216869822354	1089	0.0965968312894732	2090	3.45631741812142	909	5.60444983604681	41	0	1	0	1
479	Mono3	THBS1	Mono1	LRP1	5.83949468371424e-05	3609.5	2106.5	0.881178806322694	10658	0.0428309460146388	6784	3.04759930878942	2122	3.26765869419756	2091	0	1	0	1
480	ICA	KIT	ICB	CD9	5.86524803642861e-05	1072.16666666667	303	0.974831033005975	578	0.23864858597421	402	2.41848403135806	5247	4.66992885635446	204	0	1	0	1
481	Podocytes	PTPRO	Mesangial	NTRK3	5.87578881186772e-05	2390.5	36	0.8981273369653	8267	0.561190605510062	59	2.28059729224283	6002	6.22940844768536	13	0	1	0	1
482	Mono3	S100A8	Mac DC	ITGB2	5.90205554306125e-05	532.166666666667	182	0.972255100267784	727	0.0962747384772001	2100	5.12825699217394	143	4.63218753363418	221	0	1	0	1
483	Endothelial	PTPRB	CTAL	INSR	5.92548970698642e-05	4437	3255	0.889652930220542	9426	0.0676170822341553	3609	2.89073112106848	2901	2.09748048362767	10684	0	1	0	1
484	Mono2	B2M	Mono2	LILRB2	6.04868003020365e-05	1578.33333333333	249.5	0.984401310928244	128	0.0358979859560284	8444	4.02040536712534	525	4.30966820042959	371	0	1	0	1
485	Podocytes	FGF1	Endothelial	FLT1	6.07643382435368e-05	1651.5	37.5	0.923098815239912	5114	0.81125922176189	15	2.46973805586705	4718	5.37587327798451	60	0	1	0	1
486	Mono2	B2M	Mono2	LILRB1	6.07961673175618e-05	1017.33333333333	146	0.982090196141761	198	0.0517519206610541	5285	4.02040536712534	525	5.07682255754928	94	0	1	0	1
487	Mono3	THBS1	CTAL	ITGB1	6.10038166117189e-05	5631.33333333333	3356.5	0.928270897780114	4591	0.0147785717989007	21896	3.04759930878942	2122	2.65722616515619	5177	0	1	0	1
488	PC	CDH1	CTAL	LRP6	6.11088380918673e-05	4304.5	4713.5	0.880745764694967	10739	0.051650928557026	5304	2.51811242348465	4123	2.5891239055101	5659	0	1	0	1
489	PEC	THBS1	Unknown9	TNFRSF11B	6.20710726196875e-05	6756.5	9507.5	0.884920046643787	10084	0.0296132059288596	10767	1.95204707236773	8931	2.09177991376191	10755	0	1	0	1
490	Endothelial	FN1	ICA	ITGB1	6.25907578747065e-05	4671.16666666667	3907	0.931121580011978	4282	0.0525126484881253	5204	2.63576494201108	3532	1.8243008901943	15007	0	1	0	1
491	Podocytes	FGF1	Mesangial	NTRK3	6.28043982521207e-05	2434.66666666667	40.5	0.886861071852491	9807	0.558695798162428	61	2.46973805586705	4718	6.10615658522604	20	0	1	0	1
492	PC	RYK	CTAL	FZD8	6.28043982521207e-05	15113.5	13004	0.70338627770211	45726	0.0331249435104945	9348	1.16405680955987	18945	1.73995492498043	16660	0	1	0	1
493	PEC	CDH1	PC	PTPRF	6.39979627873244e-05	6614.33333333333	9175	0.8820892272613	10527	0.0350719710971939	8733	1.73926390041278	10807	2.178469450794	9617	0	1	0	1
494	Mono3	THBS1	PEC	PTPRJ	6.42467397925305e-05	4305.83333333333	2962	0.880263725355199	10829	0.0338618865149149	9080	3.04759930878942	2122	2.87837105948364	3802	0	1	0	1
495	DCT	KNG1	Mono3	ITGAM	6.45350305750328e-05	675.333333333333	463	0.953724958213482	2148	0.170028393583416	751	4.84630330440224	175	3.74173409528515	976	0	1	0	1
496	Mono3	THBS1	Podocytes	ITGB1	6.48185538443508e-05	5719.33333333333	3388	0.927561720076716	4654	0.0144684884493373	22297	3.04759930878942	2122	2.64710063699735	5241	0	1	0	1
497	Podocytes	FGF1	Endothelial	TEK	6.48780644476358e-05	2311.5	36	0.892164393269319	9077	0.822636210880498	10	2.46973805586705	4718	5.36830198363733	62	0	1	0	1
498	PC	RYK	DCT	FZD8	6.48780644476358e-05	16627	15435	0.681474883886017	49945	0.0269626258156933	12005	1.16405680955987	18945	1.64187898191293	18865	0	1	0	1
499	Mono3	S100A9	TR mac	ITGB2	6.49138066346311e-05	1298.66666666667	151.5	0.974482457522639	598	0.0424156740097644	6889	6.43819794273821	1	4.44044355787785	302	0	1	0	1
500	Mono3	THBS1	NK	ITGA4	6.5683835457742e-05	4081	2397.5	0.893981597964683	8820	0.0293910125507362	10869	3.04759930878942	2122	3.11793187442897	2673	0	1	0	1
501	Endothelial	PTPRB	ICA	MET	6.64855889489678e-05	3534	2053	0.879799405244863	10891	0.135258039770553	1205	2.89073112106848	2901	2.52235130095283	6205	0	1	0	1
502	DCT	SPP1	Mono1	CD44	6.65770139723457e-05	633.833333333333	277	0.979601151230449	317	0.0941496011184927	2165	4.45783074474367	237	3.67086294024318	1082	0	1	0	1
503	Mono3	THBS1	CTAL	CD47	6.65955480922662e-05	3803	2479	0.908024772659614	6964	0.0293292960744386	10894	3.04759930878942	2122	3.08034334664407	2836	0	1	0	1
504	PEC	RYK	CTAL	FZD8	6.69853331335178e-05	21235	20453	0.646097980381394	56164	0.0196327224220025	16814	0.952254920771922	24092	1.25020115637914	30338	0	1	0	1
505	Mono3	S100A8	TR mac	CD68	6.71866371000016e-05	652.833333333333	259.5	0.96522746655547	1226	0.0940532219592586	2170	5.12825699217394	143	4.30054691722236	376	0	1	0	1
506	PC	LAMB1	CTAL	ITGA2	6.74806895520429e-05	6549.66666666667	8899	0.881722078792959	10580	0.0303418758098147	10462	2.13923459444807	7336	2.08006248386455	10918	0	1	0	1
507	PC	CDH1	ICA	EGFR	6.77406946489475e-05	5358	5997	0.879549911582656	10924	0.0333944241190258	9228	2.51811242348465	4123	2.33451004803061	7871	0	1	0	1
508	PC	CXADR	Mono3	JAML	6.79642201172935e-05	3677.5	1291.5	0.895933248574654	8553	0.0869692864948755	2428	1.72441469119433	10927	4.83682191083504	155	0	1	0	1
509	PEC	EDIL3	Podocytes	ITGAV	6.87514057766923e-05	3942.83333333333	1904	0.893337090829592	8913	0.0788786419957109	2858	1.71308858356728	10934	3.75952100488555	950	0	1	0	1
510	Mono2	TYROBP	Mono3	TREM1	6.87910868146224e-05	550	164.5	0.953360632776138	2183	0.166549436896588	786	4.42497556242032	317	6.25082676498864	12	0	1	0	1
511	PEC	RYK	DCT	FZD8	6.91262006134304e-05	23079.6666666667	22253	0.622227500290198	59970	0.0159803970153222	20414	0.952254920771922	24092	1.15212521331163	34000	0	1	0	1
512	ICB	CD9	DCT	IGSF8	6.96222645990024e-05	3040.33333333333	1576	0.944054979289025	2987	0.0291435536018196	10975	4.91284491342569	165	2.82531456701847	4113	0	1	0	1
513	CTAL	KNG1	Mono3	ITGAM	7.00445339494427e-05	687.166666666667	448.5	0.953221744635964	2193	0.166214396023079	791	5.23111910462887	106	3.70685520303175	1031	0	1	0	1
514	Endothelial	PTPRB	Unknown17	INSR	7.04638425099151e-05	4613.33333333333	3431	0.886767330467916	9819	0.0637988259819943	3961	2.89073112106848	2901	2.07398319833775	10997	0	1	0	1
515	TR mac	MRC1	Tcyto gd	PTPRC	7.09319970049104e-05	594	300	0.971876007176969	762	0.0932214235107667	2200	4.18646511540666	332	4.50797459701719	268	0	1	0	1
516	Unknown17	RYK	CTAL	FZD8	7.1300663191266e-05	24180.1666666667	25112.5	0.637267883974076	57661	0.0181811724828179	18182	0.618252067589649	37193	1.20403142301464	32043	0	1	0	1
517	PEC	THBS1	Podocytes	ITGA3	7.19765660284815e-05	5039.16666666667	5133	0.878880244215595	11036	0.0374212990152388	8042	1.95204707236773	8931	3.2320534095218	2224	0	1	0	1
518	PEC	CDH1	Unknown9	ERBB3	7.20548652497285e-05	6504.16666666667	8589	0.882643115350423	10450	0.0432173235520717	6728	1.73926390041278	10807	2.07099589053675	11038	0	1	0	1
519	Mono3	AREG	Endothelial	FLT1	7.32524379097589e-05	867.166666666667	669	0.952886465368427	2218	0.304784313696619	227	3.35616015893963	1111	3.42109111341444	1645	0	1	0	1
520	Unknown17	RYK	DCT	FZD8	7.35087171711451e-05	26022.8333333333	28809.5	0.613158416674792	61323	0.0147988826121165	21867	0.618252067589649	37193	1.10595547994714	35752	0	1	0	1
521	Mono3	VCAN	Mac DC	TLR1	7.43164252853131e-05	2344.66666666667	278	0.878557167431496	11095	0.0874239355544045	2415	4.12917587694224	398	4.82551459548194	158	0	1	0	1
522	PC	L1CAM	PEC	ITGAV	7.45981933948706e-05	4769.66666666667	4107.5	0.878488679066941	11102	0.0841176103543432	2569	1.91560501537573	9299	2.59171377973902	5646	0	1	0	1
523	Mono3	ITGB2	CTAL	THY1	7.56020199973633e-05	4553.83333333333	4158.5	0.931112102997988	4283	0.0240648245044636	13597	2.57155516886164	4034	2.62531312750908	5407	0	1	0	1
524	ICA	CDH1	Unknown9	PTPRF	7.57341853099191e-05	6114.66666666667	7887.5	0.878353911825996	11130	0.0326726901039009	9542	2.24777399628437	6233	2.166114894423	9781	0	1	0	1
525	Mono3	S100A12	Mono3	CD36	7.5750358857417e-05	2178.16666666667	53.5	0.907325600369031	7045	0.511123283577437	67	2.31873728060669	5915	5.60839452001823	40	0	1	0	1
526	Unknown9	RYK	CTAL	FZD8	7.5750358857417e-05	22523	23428	0.645073402236248	56336	0.0194576783561772	16997	0.765114374289281	31944	1.26370114440341	29859	0	1	0	1
527	Mono2	IL1B	PEC	IL1R1	7.68383289514711e-05	677.333333333333	423.5	0.952672834551468	2245	0.191160530003423	601	3.44313696976075	970	4.57373939666158	246	0	1	0	1
528	PEC	CTGF	Mac DC	ITGB2	7.76347737675813e-05	540190	472.5	0.973744348678665	635	0.0822456065558134	2663	5.64739392865824	31	4.43229712403204	310	NA	3237500	0	1
529	Unknown9	RYK	DCT	FZD8	7.80255845546585e-05	24359	26259.5	0.621174334472944	60139	0.0158379168433452	20575	0.765114374289281	31944	1.16562520133591	33494	0	1	0	1
530	PC	ROR2	ICA	BMPR1B	8.0334390567676e-05	23211.6666666667	12442	0.577916065692622	65686	0.0735912908066959	3184	0.418401293804411	48698	1.52608859667507	21700	0	1	0	1
531	PEC	EDIL3	Unknown9	ITGAV	8.12423959376965e-05	4733.16666666667	3101	0.877522545815676	11261	0.0577244505860945	4558	1.71308858356728	10934	3.42137767849801	1644	0	1	0	1
532	Endothelial	HSPG2	ICA	ITGA2	8.25496842390856e-05	4529	4682	0.877356433016	11291	0.0692729227704117	3490	2.20684802097817	6517	2.56260073864293	5874	0	1	0	1
533	PC	LAMB1	Unknown9	ITGAV	8.34309110992199e-05	5412.66666666667	6913.5	0.906448393602756	7156	0.0284308838271793	11311	2.13923459444807	7336	2.46516844236264	6671	0	1	0	1
534	ICA	DDR1	Endothelial	TM4SF1	8.35637687177891e-05	4428.16666666667	4241.5	0.909379093228892	6772	0.0829118819848855	2626	1.67866815802055	11312	2.56460701139772	5857	0	1	0	1
535	ICA	DDR1	PEC	TM4SF1	8.36080937499139e-05	5739.33333333333	6587.5	0.894424794167761	8763	0.0590945506903131	4412	1.67866815802055	11312	2.1544317075431	9947	0	1	0	1
536	PEC	EDIL3	PC	ITGAV	8.48571740197313e-05	4751.5	3115	0.877064002648492	11343	0.0572347747143778	4605	1.71308858356728	10934	3.42716571960008	1625	0	1	0	1
537	Podocytes	FGF1	Mesangial	PDGFRB	8.50527287614031e-05	2159	61	0.899263475277064	8112	0.500533755597019	71	2.46973805586705	4718	5.44951240973151	51	0	1	0	1
538	Endothelial	FN1	Unknown9	ITGA3	8.64859492503049e-05	4119.83333333333	2543.5	0.876842192133235	11379	0.117314612471253	1555	2.63576494201108	3532	2.29915608224032	8251	0	1	0	1
539	Endothelial	FN1	Unknown17	ITGB8	8.6668521335219e-05	3744.33333333333	2738.5	0.918947034008281	5604	0.100578929015855	1945	2.63576494201108	3532	2.04823294427525	11383	0	1	0	1
540	PC	ROR2	PEC	BMPR1B	8.74622535528657e-05	24541.1666666667	14751	0.541110441868252	69045	0.0545820706515877	4923	0.418401293804411	48698	1.42614800010063	24579	0	1	0	1
541	PC	LAMB1	PC	ITGAV	8.85584768931007e-05	5429.83333333333	6908.5	0.906086555976983	7194	0.0281897049561741	11424	2.13923459444807	7336	2.47095648346472	6623	0	1	0	1
542	Podocytes	NFASC	CTAL	NRCAM	8.94360299431099e-05	8785.66666666667	1954.5	0.748605368703452	36368	0.116365637296656	1576	1.60266674677021	12435	3.20405313398285	2333	0	1	0	1
543	ICA	LAMB1	Unknown9	ITGB8	8.97232017176737e-05	4339.5	3713	0.931634872552439	4227	0.049575662138844	5598	1.54290440156255	13011	2.99983630968587	3199	0	1	0	1
544	Mono3	THBS1	ICB	SDC4	9.05300158890592e-05	4126.66666666667	3458	0.912260304522416	6376	0.0281009399883794	11466	3.04759930878942	2122	2.71318190601625	4794	0	1	0	1
545	Mono3	VCAN	CTAL	ITGB1	9.06248034376353e-05	2456.16666666667	359.5	0.949130244011673	2548	0.0280933346938132	11468	4.12917587694224	398	4.40080544100987	321	0	1	0	1
546	ICA	GAS6	Podocytes	TYRO3	9.06722282170662e-05	2140.83333333333	398	0.899639752506938	8049	0.188162467354776	617	2.57576925861188	3998	4.73878133688981	179	0	1	0	1
547	PC	CXADR	Mono2	JAML	9.11476145862385e-05	4581.16666666667	2539.5	0.876267381926536	11479	0.0588495954960419	4438	1.72441469119433	10927	3.98412322116683	641	0	1	0	1
548	PEC	THBS1	ICB	ITGA6	9.18166434509022e-05	5966.5	7407	0.916561429120676	5883	0.0280461902750694	11493	1.95204707236773	8931	2.19021716112942	9490	0	1	0	1
549	PC	CDH1	Unknown17	PTPRF	9.20565718322138e-05	5800	6614	0.876114134020748	11498	0.0313415132004901	10072	2.51811242348465	4123	2.22429729585687	9105	0	1	0	1
550	ICA	GAS6	TR mac	MERTK	9.22007794788604e-05	3081	2041.5	0.882914213858462	10403	0.0883518841170991	2374	2.57576925861188	3998	3.40288577572919	1709	0	1	0	1
551	PC	ROR2	PC	ITGB4	9.23819960535846e-05	22806.1666666667	9194.5	0.531700358338649	69748	0.167525651584169	777	0.418401293804411	48698	1.69689030097334	17612	0	1	0	1
552	ICA	CD9	PC	IGSF8	9.29246446924619e-05	3880.66666666667	1784.5	0.942984132987084	3094	0.0279954926485123	11516	4.07349303445601	475	2.30402769829701	8197	0	1	0	1
553	Mono1	PTPRC	Mono1	CD4	9.35558194462604e-05	3290.16666666667	958	0.913012825005632	6294	0.0279789944473541	11529	3.39979244909476	1039	3.81025614424087	877	0	1	0	1
554	Mono3	THBS1	Mono2	PTPRJ	9.36045189564634e-05	4657.16666666667	3146	0.875903418695763	11530	0.0312125916496456	10119	3.04759930878942	2122	2.81511539516377	4170	0	1	0	1
555	Endothelial	FN1	Unknown9	SDC2	9.37507442555177e-05	4166.66666666667	3219.5	0.907506010977763	7026	0.0780653944627386	2907	2.63576494201108	3532	2.03693099231088	11533	0	1	0	1
556	Endothelial	HSPG2	ICA	ITGB1	9.43865888615318e-05	5224.33333333333	6308	0.914677396872211	6099	0.0279332967589808	11546	2.20684802097817	6517	2.40847443009626	7182	0	1	0	1
557	Endothelial	FN1	Mono3	ITGA4	9.59173500263748e-05	5063.83333333333	3614	0.87567762311245	11577	0.0667810890631325	3696	2.63576494201108	3532	2.03340509711729	11576	0	1	0	1
558	ICA	ITGB1	PEC	VCAM1	9.64654714515958e-05	3851.33333333333	1841	0.963700447644898	1333	0.038271748334781	7837	1.64314254326186	11587	3.19849733037228	2349	0	1	0	1
559	DCT	KNG1	Endothelial	CD93	9.73045261074241e-05	749	406.5	0.973698007355627	638	0.177768023947256	685	4.84630330440224	175	3.04506386212195	2994	0	1	0	1
560	Endothelial	FN1	CTAL	SDC4	9.7993636354874e-05	3828.16666666667	2665	0.918135145492607	5699	0.106472506523214	1798	2.63576494201108	3532	2.00759218078749	11938	0	1	0	1
561	Unknown9	ITGB1	Unknown9	VCAM1	9.80748698083383e-05	4451.16666666667	2792	0.957645285735495	1850	0.0277589194817451	11620	1.87151620676597	9501	2.89091114933105	3734	0	1	0	1
562	Unknown9	VCAM1	Unknown9	ITGB1	9.81255217735749e-05	2975.16666666667	1247.5	0.957645285735495	1850	0.0277589194817451	11620	3.77145167063888	645	2.89091114933105	3734	0	1	0	1
563	Unknown9	VCAM1	Mono3	ITGA4	9.93989247869463e-05	3710.16666666667	2133.5	0.912563062153385	6346	0.0277063122079909	11646	3.77145167063888	645	2.91029883645658	3622	0	1	0	1
564	PC	CDH1	Endothelial	PTPRM	9.99121269760793e-05	4108	3538	0.875249104272799	11656	0.0772355115844007	2953	2.51811242348465	4123	2.5580902283253	5914	0	1	0	1
565	PC	ROR2	Unknown9	FZD5	0.000100013286691784	23952	11983	0.510661769989458	71046	0.175594482664553	700	0.418401293804411	48698	1.46913204408367	23266	0	1	0	1
566	Mono3	THBS1	PT	SDC1	0.000100066517493135	4766.83333333333	4669.5	0.875245663566022	11659	0.0407423292836831	7217	3.04759930878942	2122	2.36254695883153	7601	0	1	0	1
567	PC	CDH1	PC	ERBB3	0.000100375895013252	5724.83333333333	6065.5	0.875205923805957	11665	0.0375783140838964	8008	2.51811242348465	4123	2.10796708226132	10551	0	1	0	1
568	ICA	CDH1	DCT	PTPRF	0.000101569236889245	6492.33333333333	8265	0.875079386355629	11688	0.0307516765913117	10297	2.24777399628437	6233	2.09307697906586	10734	0	1	0	1
569	DCT	KNG1	Mono3	ITGB2	0.000102331951640092	614.333333333333	202.5	0.981539229001485	230	0.0874243939510626	2414	4.84630330440224	175	3.81650442745532	865	0	1	0	1
570	ICB	BAMBI	ICA	BMPR1B	0.000102624149300718	30115	37615	0.633939257504258	58183	0.0100518526784317	29572	0.432583901506952	47275	0.856444266867368	45658	0	1	0	1
571	Mono3	VCAN	Podocytes	ITGB1	0.000104791581513877	2512.16666666667	362.5	0.948615884343523	2597	0.0275038815693301	11749	4.12917587694224	398	4.39067991285103	327	0	1	0	1
572	ICB	BAMBI	ICB	BMPR1B	0.000105268555286042	18085.3333333333	13062.5	0.754666757766903	35110	0.0317142742519753	9922	0.432583901506952	47275	1.76258846528272	16203	0	1	0	1
573	PEC	EDIL3	ICA	ITGAV	0.000105274141161011	4885.16666666667	3308.5	0.87467045111738	11758	0.0547693389929755	4903	1.71308858356728	10934	3.40133761548304	1714	0	1	0	1
574	Unknown9	MMP7	PEC	CD151	0.000105546758801871	1092.83333333333	1134	0.969439069890917	927	0.104087937272485	1854	3.30539931596919	1341	3.17331383973358	2433	0	1	0	1
575	Mono3	ITGB2	Mono2	ICAM1	0.000105863054368224	5013	3562.5	0.84326682914735	17162	0.0485024232816988	5789	2.57155516886164	4034	3.02626105949587	3091	0	1	0	1
576	ICB	BAMBI	PC	BMPR1B	0.000107946500955075	14866.8333333333	7430.5	0.793741616778321	27063	0.0496354791123746	5583	0.432583901506952	47275	2.20954508377033	9278	0	1	0	1
577	PC	CDH1	Tcyto gd	KLRG1	0.000108319135179917	3156	1374.5	0.872647569125532	12062	0.131935765175524	1274	2.51811242348465	4123	3.49383603661494	1475	0	1	0	1
578	PEC	ITGAV	PEC	THY1	0.000108871024527899	5391.16666666667	4333.5	0.937419163480694	3642	0.0483015592751842	5822	1.20890888754448	17856	2.67900327554243	5025	0	1	0	1
579	Endothelial	ICAM2	Mono2	ITGB2	0.00010914780511512	3690	1991	0.925159283482802	4901	0.0692959916786297	3487	1.52424012649005	13255	4.13649286509624	495	0	1	0	1
580	Mono2	JAML	PC	CXADR	0.00011014665244577	4667.5	2539.5	0.876267381926536	11479	0.0588495954960419	4438	1.65386623709399	11445	3.98412322116683	641	0	1	0	1
581	Mono3	JAML	PC	CXADR	0.000110649668150863	2996	1291.5	0.895933248574654	8553	0.0869692864948755	2428	2.17590816327468	6838	4.83682191083504	155	0	1	0	1
582	ICB	BAMBI	PEC	BMPR1B	0.000110657982615362	32689.3333333333	41578.5	0.598625969524556	63216	0.00745537857889552	35882	0.432583901506952	47275	0.756503670292931	49761	0	1	0	1
583	CTAL	KNG1	Endothelial	CD93	0.000111477549034757	774.5	381.5	0.973405932459516	657	0.173780414611241	717	5.23111910462887	106	3.01018496986854	3165	0	1	0	1
584	PC	LAMB1	Unknown17	ITGB8	0.00011183082036488	5845.5	7018	0.909916140940477	6700	0.0272367371155293	11877	2.13923459444807	7336	2.21984243893056	9158	0	1	0	1
585	Mono3	THBS1	Tcyto gd	ITGB1	0.000112229428083598	6567.66666666667	3745.5	0.920820342373358	5369	0.011934283678207	26055	3.04759930878942	2122	2.56434817122815	5858	0	1	0	1
586	Mono1	TYROBP	Tcyto gd	KLRD1	0.00011237998773156	735.666666666667	369.5	0.965634279779378	1201	0.0860820545134574	2472	4.09800925328645	466	4.49892348194435	273	0	1	0	1
587	Mono3	EREG	Podocytes	TYRO3	0.000113402996574677	3020	78	0.880556064226075	10777	0.495874845406404	74	2.14350663852188	7185	5.15826705505867	82	0	1	0	1
588	PC	BAMBI	ICA	BMPR1B	0.000113402996574677	28422.8333333333	35362	0.650667236083672	55421	0.0116277683478388	26567	0.482015529418257	44157	0.888547661445748	44390	0	1	0	1
589	PC	CDH1	DCT	LRP6	0.000114224664365844	4833	5232	0.873521650194469	11919	0.0451689085039242	6341	2.51811242348465	4123	2.47266411101707	6613	0	1	0	1
590	Mono3	ITGB2	Mono1	ICAM2	0.000114627759023779	4890	3702	0.885494958662982	10009	0.0271190165264976	11925	2.57155516886164	4034	2.96176482189457	3370	0	1	0	1
591	Mono3	THBS1	ICA	CD47	0.000115321536279087	4101.16666666667	2645	0.904663931440394	7377	0.0270961794134552	11938	3.04759930878942	2122	3.00946207513231	3168	0	1	0	1
592	PC	CDH1	PEC	IGF1R	0.000116018809212672	6222.83333333333	6934	0.87334149108665	11950	0.0320740215893196	9745	2.51811242348465	4123	2.03822105238689	11517	0	1	0	1
593	PC	BAMBI	ICB	BMPR1B	0.00011618153914102	16725.1666666667	11897	0.767897711178126	32398	0.0366863946497205	8209	0.482015529418257	44157	1.7946918598611	15585	0	1	0	1
594	Mono3	PTPRC	Mono3	CD4	0.000117012623908362	3705.83333333333	1908.5	0.911649705971458	6449	0.0270413764311016	11967	2.90364699885542	2707	3.65299750251276	1110	0	1	0	1
595	CTAL	KNG1	Mono3	ITGB2	0.000117484685944574	628.666666666667	174	0.981332558909197	242	0.0854633307532285	2500	5.23111910462887	106	3.78162553520192	922	0	1	0	1
596	Mono3	ITGB2	Mono1	ICAM3	0.000117659452846861	4184.16666666667	2945	0.905749520071114	7236	0.0270139091391779	11977	2.57155516886164	4034	3.34433565091512	1856	0	1	0	1
597	CTAL	ITGB1BP1	Mono2	ITGB2	0.000118084611954063	4607.33333333333	2548.5	0.930333719594245	4366	0.0390580981303075	7622	1.3443055946753	14923	3.91455148484594	731	0	1	0	1
598	Mono1	PTPRC	Mac DC	CD4	0.000118250062132845	3413.33333333333	1015.5	0.911575762195705	6459	0.0269917901131811	11988	3.39979244909476	1039	3.73066218108436	992	0	1	0	1
599	PEC	LAMB1	PC	ITGA2	0.000118546291940582	7176.33333333333	9962	0.884491239465981	10154	0.0320142686289471	9770	1.62470830550315	11982	2.06332081935002	11150	0	1	0	1
600	PC	CDH1	ICB	EGFR	0.000118902583758186	5943.66666666667	6446	0.873029192803048	11999	0.0296085403083919	10769	2.51811242348465	4123	2.25489559603464	8769	0	1	0	1
601	PC	LAMB1	ICA	ITGAV	0.000118962052393879	5607	7097.5	0.904196347208018	7445	0.0269754098720827	12000	2.13923459444807	7336	2.44512837934768	6859	0	1	0	1
602	PC	BAMBI	PC	BMPR1B	0.000118993606622624	13725.3333333333	6745.5	0.805408618187364	24702	0.0574172614160048	4583	0.482015529418257	44157	2.24164847834871	8908	0	1	0	1
603	DCT	LAMB1	ICA	ITGA6	0.000118994940598539	4891.83333333333	3788.5	0.931483069706146	4246	0.0477270633950939	5928	1.30573938506246	15844	2.97260778525483	3331	0	1	0	1
604	Endothelial	PTPRB	Mono1	INSR	0.000119737402989691	5317.5	4128.5	0.875389445547814	11633	0.0513369147736585	5356	2.89073112106848	2901	2.00345843370626	12013	0	1	0	1
605	PEC	LAMB1	PEC	ITGA3	0.000120156640698784	5601.83333333333	5232.5	0.878146392183797	11162	0.0410083813064367	7154	1.62470830550315	11982	2.97598479581018	3311	0	1	0	1
606	Endothelial	FN1	PC	SDC4	0.000120186552001883	4023.33333333333	2734.5	0.916088259582634	5940	0.10089006906042	1937	2.63576494201108	3532	1.95716085431616	12729	0	1	0	1
607	PEC	LAMB1	PEC	ITGB8	0.00012021663153129	5238.16666666667	5587.5	0.921181634724623	5326	0.0364654856232453	8270	1.62470830550315	11982	2.56517541940414	5849	0	1	0	1
608	Mono3	THBS1	Unknown9	PTPRJ	0.00012021663153129	4881.33333333333	3231.5	0.872891684179693	12021	0.0295467560208589	10802	3.04759930878942	2122	2.78907254001883	4341	0	1	0	1
609	PEC	LAMB1	PEC	CD151	0.000120276647321498	3876.83333333333	2479	0.93984664677364	3401	0.0452906558352269	6319	1.62470830550315	11982	3.45927220016095	1557	0	1	0	1
610	PEC	LAMB1	PEC	ITGA1	0.000120336688077717	4996	4839	0.897787428489002	8314	0.0489112462667879	5708	1.62470830550315	11982	2.85040729879332	3970	0	1	0	1
611	PC	BAMBI	PEC	BMPR1B	0.000121839195327946	31041	38466	0.615990154724988	60897	0.00862422260195339	32775	0.482015529418257	44157	0.788607064871311	48415	0	1	0	1
612	PEC	LAMB1	Podocytes	ITGAV	0.00012184584527288	6255.33333333333	7071.5	0.906173991660881	7187	0.0282477198610504	11405	1.62470830550315	11982	2.43400172613266	6956	0	1	0	1
613	PEC	LAMB1	DCT	ITGA2	0.000123064497008401	7289.33333333333	9842	0.885157546970353	10060	0.0324356490584809	9624	1.62470830550315	11982	1.99943579634457	12068	0	1	0	1
614	ICA	DLL1	Mesangial	NOTCH3	0.000123719763427779	10982.6666666667	1813	0.771567718348015	31614	0.143372043453363	1093	0.787631314326207	30654	3.14610542627515	2533	0	1	0	1
615	Mono2	ITGB2	NK	ICAM2	0.000124298520106857	7290.16666666667	2418	0.848618738282313	16277	0.0142505609038695	22626	2.95815463794557	2521	3.20917214869562	2315	0	1	0	1
616	Mono2	S100A9	Mono2	ITGB2	0.000124447070030443	1705	415	0.972091978663733	744	0.0352868296494146	8654	4.04467611106905	485	4.34555404029239	345	0	1	0	1
617	Mono2	ITGB2	NK	ICAM3	0.000124491885021204	7443.5	2463	0.864054914504269	13501	0.0118166402879426	26232	2.95815463794557	2521	3.18106275723923	2405	0	1	0	1
618	Endothelial	PTPRB	Endothelial	INSR	0.000124602079161128	5383.33333333333	4198	0.874286193542189	11809	0.0503127548016066	5495	2.89073112106848	2901	1.9974959828054	12093	0	1	0	1
619	PEC	BAMBI	ICA	BMPR1B	0.000124718301565672	19354.8333333333	21899.5	0.70943589987833	44509	0.0199801868962806	16515	0.868698718833322	27284	1.32484124124714	27819	0	1	0	1
620	Mono2	ITGB2	Thelper	ICAM3	0.000125267579249863	6386.33333333333	2278	0.875785062171745	11547	0.0145407150699694	22213	2.95815463794557	2521	3.2850188038664	2035	0	1	0	1
621	Mono2	B2M	Tcyto gd	KLRD1	0.000125445584625114	1206.83333333333	301	0.985956844711827	77	0.0479582878403511	5891	4.02040536712534	525	3.89798558782359	746	0	1	0	1
622	Endothelial	FN1	Thelper	CD44	0.000125594507466432	5347.33333333333	4130	0.874889865984498	11713	0.0561993593124822	4728	2.63576494201108	3532	1.99636385499212	12109	0	1	0	1
623	Mono2	ITGB2	Tcyto gd	ICAM3	0.000126046856837014	5010.83333333333	2011.5	0.891174362618545	9204	0.0196155856785863	16836	2.95815463794557	2521	3.47868583866921	1502	0	1	0	1
624	ICA	CDH1	CTAL	LRP6	0.000126593514107963	5383.5	6390.5	0.872270605835074	12125	0.0441616611645627	6548	2.24777399628437	6233	2.38629502173092	7393	0	1	0	1
625	Mono2	ITGB2	Mono3	ICAM3	0.000126633673065177	3830.5	1745.5	0.905162803070731	7310	0.0266461414638232	12180	2.95815463794557	2521	3.74698566283234	970	0	1	0	1
626	Mono2	ITGB2	B	ICAM3	0.000126829728520242	4581.16666666667	2024	0.896580364867601	8470	0.0219842065096792	14967	2.95815463794557	2521	3.4714127334799	1527	0	1	0	1
627	PEC	BAMBI	ICB	BMPR1B	0.000127630921644718	10588.6666666667	6522	0.812623949730337	23202	0.0630388394165389	4031	0.868698718833322	27284	2.2309854396625	9013	0	1	0	1
628	PC	PTPRF	Unknown9	MET	0.000128674890176203	5404.66666666667	4957.5	0.872119700851714	12158	0.0688514756233126	3532	1.79121446340883	10353	2.50041817080026	6383	0	1	0	1
629	Mono3	VCAN	ICB	ITGB1	0.000128690336948331	3263.5	393.5	0.941842202857212	3199	0.0211646638073596	15593	4.12917587694224	398	4.28178587991142	389	0	1	0	1
630	Endothelial	FN1	Podocytes	ITGB5	0.000128738404579216	4748.83333333333	2585	0.872118274532182	12159	0.113196527436585	1638	2.63576494201108	3532	2.06208364042804	11162	0	1	0	1
631	Mono3	VCAN	Mac DC	ITGB1	0.000128795624638621	3378.16666666667	399.5	0.940842541579221	3308	0.0204120139213008	16160	4.12917587694224	398	4.26885698480764	401	0	1	0	1
632	Endothelial	FN1	Unknown9	TNFRSF11B	0.000128929104564466	4063.83333333333	2322.5	0.903210032504309	7574	0.142015987050703	1113	2.63576494201108	3532	1.99331398024478	12162	0	1	0	1
633	Mono3	VCAN	Mono3	ITGB1	0.000129217459336465	3805.33333333333	415	0.937273275888008	3657	0.0180176535351034	18343	4.12917587694224	398	4.22772705860002	432	0	1	0	1
634	Mono1	PECAM1	Endothelial	EFNB2	0.000129247460976552	4999.83333333333	4689	0.87205667264561	12166	0.0938075227988549	2179	2.04659814704399	8453	2.40665792214213	7199	0	1	0	1
635	Mono3	VCAN	NK	ITGB1	0.000129323089158887	5652.66666666667	460	0.921176137327877	5327	0.0110215051884044	27667	4.12917587694224	398	4.10754838086375	522	0	1	0	1
636	Mono3	VCAN	Mono2	SELL	0.000129438789064454	3126	324	0.872051229259434	12170	0.0476735563261751	5936	4.12917587694224	398	4.55914988186803	250	0	1	0	1
637	Endothelial	FN1	Unknown9	SDC4	0.000129746294023902	4195.66666666667	2768	0.915264132486265	6033	0.0987592013766193	2004	2.63576494201108	3532	1.90595909333775	13603	0	1	0	1
638	Mono3	VCAN	TR mac	ITGB1	0.000129958308260954	5333.66666666667	451	0.923987927634258	5025	0.0119244518687815	26073	4.12917587694224	398	4.12305904941115	504	0	1	0	1
639	PEC	THBS1	ICA	SDC4	0.000130014190047673	5979.66666666667	7383	0.910109996743052	6673	0.0266465209793568	12179	1.95204707236773	8931	2.3145527988285	8093	0	1	0	1
640	Mono3	VCAN	Tcyto gd	ITGB1	0.000130064418445522	3044.16666666667	385	0.943714989705686	3015	0.0226864835293301	14478	4.12917587694224	398	4.30792744708183	372	0	1	0	1
641	Mono3	VCAN	Thelper	ITGB1	0.000130170597384587	4700.5	438.5	0.929587343260952	4450	0.0140653297812188	22874	4.12917587694224	398	4.15983469566126	479	0	1	0	1
642	Endothelial	ICAM2	Mono3	ITGB2	0.000130170597384587	4358.16666666667	3427.5	0.915179163000597	6037	0.0527907831766212	5157	1.52424012649005	13255	3.40580363962932	1698	0	1	0	1
643	PEC	BAMBI	PC	BMPR1B	0.000130577051874227	8552	3521	0.844371446576764	16984	0.09866103106342	2008	0.868698718833322	27284	2.67794205815011	5034	0	1	0	1
644	Mono2	ICAM1	Mono2	SPN	0.00013099919739491	12736.1666666667	2347	0.773543789854682	31203	0.0840831054271121	2570	0.553261365630346	40518	3.25935722302042	2124	0	1	0	1
645	Endothelial	FN1	Endothelial	ITGA5	0.000131129307214185	4068.83333333333	1840	0.857374938339715	14685	0.345229902136091	148	2.63576494201108	3532	2.54145024156234	6046	0	1	0	1
646	PC	L1CAM	Unknown9	EGFR	0.000132532288356235	4663.5	3231	0.871771150956895	12218	0.128604656956879	1333	1.91560501537573	9299	2.66223393169895	5129	0	1	0	1
647	PEC	BAMBI	PEC	BMPR1B	0.000133556688563569	21833.6666666667	24566	0.677702926832516	50599	0.0148191445054186	21848	0.868698718833322	27284	1.22490064467271	31269	0	1	0	1
648	PEC	CTGF	ICA	EGFR	0.000133834814090194	540452.333333333	1299	0.957045169848663	1887	0.0838679445814326	2584	5.64739392865824	31	3.93053093171345	711	NA	3237500	0	1
649	Unknown9	BAMBI	PC	BMPR1B	0.000134147699549357	5182.83333333333	1690.5	0.87652044336255	11430	0.168885012488948	763	1.27344232863789	16284	3.12815293353781	2618	0	1	0	1
650	Mono3	THBS1	ICB	ITGB1	0.000134256669753476	6886.5	3901.5	0.918251763861399	5681	0.0111337264545366	27439	3.04759930878942	2122	2.53820660405774	6075	0	1	0	1
651	Mono2	ITGB2	T GZMK	ICAM3	0.000137131039382495	8084.16666666667	2560	0.857034337109731	14742	0.0105116601232799	28641	2.95815463794557	2521	3.13126214980353	2599	0	1	0	1
652	PEC	CTGF	Mono2	LRP1	0.000137339034774566	540434.166666667	1236	0.948583634350729	2601	0.0950310157355283	2135	5.64739392865824	31	4.36576303086955	337	NA	3237500	0	1
653	DCT	SPP1	DCT	ITGB5	0.000137547264286711	824.5	432.5	0.97398246975164	628	0.121168883366729	1478	4.45783074474367	237	3.13112327000715	2602	0	1	0	1
654	DCT	SPP1	PC	ITGAV	0.000139431893538429	918	239	0.981354323377576	241	0.0873456530666729	2417	4.45783074474367	237	3.1294670576802	2611	0	1	0	1
655	Endothelial	FN1	PEC	SDC4	0.000139675113860285	4212.83333333333	2801.5	0.91447286885068	6124	0.096772750152432	2071	2.63576494201108	3532	1.90856297451262	13548	0	1	0	1
656	Mono2	ITGB2	Mono3	ICAM2	0.000140275630767972	8870.66666666667	2567.5	0.829315977372119	19834	0.0107054589664274	28253	2.95815463794557	2521	3.12885107446845	2614	0	1	0	1
657	ICA	B2M	Mono1	LILRB2	0.000140524761289061	1630	227.5	0.984318974224264	131	0.0355160530207661	8574	3.59228639592467	749	4.39629379939644	324	0	1	0	1
658	PEC	VCAM1	DCT	ITGB1	0.000141427447181072	3010.5	1136	0.956546911946076	1920	0.0263128552250582	12351	4.13350682234357	352	2.94914733366732	3438	0	1	0	1
659	ICA	HLA-C	Endothelial	NOTCH4	0.000141548335640023	1275.16666666667	1410	0.956169714437581	1949	0.0831107416785205	2621	3.52436527597575	871	3.23625053229654	2208	0	1	0	1
660	ICA	CDH1	ICA	EGFR	0.000141909058014197	6677.5	8229	0.871002213386253	12358	0.0285523084275608	11247	2.24777399628437	6233	2.13168116425143	10225	0	1	0	1
661	Mesangial	PGF	Podocytes	TYRO3	0.000142696600487734	6006.83333333333	77	0.82452914696944	20823	0.557778073874963	62	1.34246949218695	15062	5.0794811917745	92	0	1	0	1
662	PC	PTPRF	PEC	MET	0.000143918888923441	5535.16666666667	5234.5	0.870849731035946	12387	0.0673076084193063	3642	1.79121446340883	10353	2.44853982766814	6827	0	1	0	1
663	Endothelial	FN1	ICA	ITGA2	0.000144058367726197	4199.5	2417	0.900208727288516	7972	0.130228260365226	1302	2.63576494201108	3532	1.97842719874097	12389	0	1	0	1
664	Mono3	THBS1	Mac DC	ITGB1	0.000145613638329484	7057.33333333333	3987.5	0.916882396410726	5853	0.0107377930239993	28191	3.04759930878942	2122	2.52527770895397	6176	0	1	0	1
665	DCT	SPP1	Unknown9	ITGAV	0.000146288369252568	917.333333333333	236	0.981432105767473	235	0.0880929445344831	2387	4.45783074474367	237	3.12367901657812	2643	0	1	0	1
666	ICA	DDR1	Mesangial	TM4SF1	0.000146729947442129	6965.5	9026	0.877883373579601	11199	0.0425507971833914	6853	1.67866815802055	11312	1.97594272242341	12427	0	1	0	1
667	ICA	B2M	Tcyto gd	CD3D	0.000147099115541283	1957.16666666667	480	0.981422033898611	236	0.0314167734863977	10032	3.59228639592467	749	3.92055837948544	724	0	1	0	1
668	PC	CDH1	ICA	ERBB3	0.00014722655504783	6100.5	6494	0.870586737702147	12434	0.0345757221341767	8865	2.51811242348465	4123	2.06074149474978	11179	0	1	0	1
669	ICA	B2M	Tcyto gd	CD3G	0.000147655975011043	1701.16666666667	408.5	0.981746424872326	222	0.0353319334313276	8639	3.59228639592467	749	4.0337830782322	595	0	1	0	1
670	Mono2	ITGB2	Tcyto gd	ICAM2	0.000148922960260233	9058.83333333333	2587.5	0.827134505197929	20278	0.0103821336484254	28898	2.95815463794557	2521	3.12152552013319	2654	0	1	0	1
671	Unknown9	BAMBI	ICA	BMPR1B	0.000148957339751754	12489.3333333333	12467	0.761588817396285	33716	0.0342014884411739	8989	1.27344232863789	16284	1.77505211663485	15945	0	1	0	1
672	PC	L1CAM	CTAL	CD9	0.00014908337843356	5540.66666666667	5741.5	0.933082560657619	4086	0.0399385050410752	7397	1.91560501537573	9299	1.97384468512264	12460	0	1	0	1
673	CTAL	CD9	PC	L1CAM	0.000149155182587989	4763.33333333333	4360.5	0.933082560657619	4086	0.0399385050410752	7397	2.48211400352268	4635	1.97384468512264	12460	0	1	0	1
674	Mono3	ITGA4	PEC	VCAM1	0.000149603610450447	5718.5	2911	0.932582196696044	4134	0.0486707318661475	5750	0.990485035319348	22737	3.40760153729527	1688	0	1	0	1
675	Mono2	ITGB2	DCT	ICAM3	0.00015025338249976	8235.66666666667	2590.5	0.855391238610331	15038	0.0102347852135566	29193	2.95815463794557	2521	3.12069605917526	2660	0	1	0	1
676	Tcyto gd	ITGA4	PEC	VCAM1	0.000151391236464995	4820.66666666667	2253.5	0.939934299405334	3392	0.0622851813329777	4091	1.09291367338253	20324	3.65150070388813	1115	0	1	0	1
677	Unknown9	BAMBI	ICB	BMPR1B	0.000152137937709673	6512.5	3384	0.850167439852888	16021	0.107908006508745	1757	1.27344232863789	16284	2.68119631505021	5011	0	1	0	1
678	PEC	THBS1	Mono3	LRP1	0.000152489475641989	5554.33333333333	5943	0.870033471184248	12507	0.0349000688968856	8770	1.95204707236773	8931	3.02091716663297	3116	0	1	0	1
679	Endothelial	FN1	Podocytes	ITGB8	0.000152712901326314	4188.66666666667	2971.5	0.913592036702404	6236	0.0874703658848091	2411	2.63576494201108	3532	1.94427318531983	12951	0	1	0	1
680	PC	CDH1	DCT	IGF1R	0.000153075644144037	6529	7319	0.869990841316465	12515	0.0302089366305858	10515	2.51811242348465	4123	2.00302447092598	12019	0	1	0	1
681	Endothelial	FN1	PC	ITGB8	0.000153801058925179	4243.5	2976	0.913513727335982	6245	0.0872970693428206	2420	2.63576494201108	3532	1.92565793116951	13262	0	1	0	1
682	PEC	LAMB1	Podocytes	ITGA3	0.000153884690767366	6107.83333333333	6068.5	0.869953740934582	12526	0.0353355748718934	8638	1.62470830550315	11982	2.93588692804246	3499	0	1	0	1
683	B	SELL	Podocytes	PODXL	0.000153922344071192	5134.33333333333	722.5	0.918037321890755	5708	0.129125040979591	1325	0.963697624176656	23651	4.98008524092743	120	0	1	0	1
684	Mono3	SELL	Podocytes	PODXL	0.000154651649598302	3282.16666666667	202	0.939292007406856	3458	0.246394827895454	373	1.30624575804667	15829	5.7343470217587	31	0	1	0	1
685	Tcyto gd	PTPRC	Tcyto gd	CD247	0.000156707051153774	4844.83333333333	4608	0.90542180819234	7287	0.0259394587182034	12564	2.68577280969497	3352	2.56405566937044	5864	0	1	0	1
686	Podocytes	FGF1	Mesangial	DDR2	0.000158599571832171	4288.83333333333	75.5	0.824341863842912	20862	0.566811967849833	54	2.46973805586705	4718	5.06600465777311	97	0	1	0	1
687	Unknown9	BAMBI	PEC	BMPR1B	0.000158599571832171	14464.6666666667	14569	0.733411241338847	39567	0.0253669698957877	12854	1.27344232863789	16284	1.67511152006041	18081	0	1	0	1
688	ICA	B2M	Mono2	LILRB1	0.000159674143834216	1756.33333333333	387.5	0.978035912476726	410	0.0341262566717856	9012	3.59228639592467	749	4.321046660495	365	0	1	0	1
689	PEC	CTGF	ICA	LRP6	0.000161686100489382	540622.833333333	1747	0.947373023984885	2711	0.0827823481743728	2636	5.64739392865824	31	3.81958157101299	858	NA	3237500	0	1
690	ICA	CDH1	Tcyto gd	KLRG1	0.000161717741658943	3909.33333333333	1828	0.86368596205894	13565	0.112805378721042	1641	2.24777399628437	6233	3.29100715283576	2015	0	1	0	1
691	Endothelial	HSPG2	CTAL	ITGA2	0.000164730868762338	4998	5400	0.869033382703703	12669	0.0596008737948162	4359	2.20684802097817	6517	2.49262652911121	6441	0	1	0	1
692	PC	LAMB1	PEC	ITGB1	0.000167006320761418	4772.16666666667	4298.5	0.941808843697959	3206	0.0256809734273823	12698	2.13923459444807	7336	2.62814343763212	5391	0	1	0	1
693	ICA	CDH1	CTAL	IGF1R	0.000167006320761418	6646.16666666667	7767	0.87531984885035	11643	0.0332500946386264	9301	2.24777399628437	6233	1.95884961399123	12698	0	1	0	1
694	T CXCR6	CD2	Mono2	CD48	0.000167401274634369	4416.66666666667	2878.5	0.921003918965738	5348	0.0373706281828843	8047	1.58727558261999	12694	4.26095668141212	409	0	1	0	1
695	PC	L1CAM	DCT	ITGAV	0.000167717797869901	5460.5	5377.5	0.868755619778371	12707	0.0705150622347469	3405	1.91560501537573	9299	2.39027382068964	7350	0	1	0	1
696	PC	LAMB1	Mesangial	ITGA1	0.000167955517454974	7001.5	8840.5	0.868743053954842	12710	0.0277720806832498	11616	2.13923459444807	7336	2.12232397467311	10345	0	1	0	1
697	DCT	SPP1	ICA	ITGAV	0.000168121634943578	972.166666666667	249	0.980947184072885	261	0.0835831661126412	2595	4.45783074474367	237	3.10363895356316	2738	0	1	0	1
698	PEC	THBS1	ICA	PTPRJ	0.000169148331423745	6789	8107	0.868642045288985	12725	0.0273971861763421	11793	1.95204707236773	8931	2.39706486006056	7283	0	1	0	1
699	Endothelial	FN1	PEC	ITGB3	0.00016929912345899	4639.16666666667	1896	0.84063251090252	17673	0.291020995750399	260	2.63576494201108	3532	2.50190978077412	6368	0	1	0	1
700	Endothelial	FN1	NK	ITGA4	0.000169547501347509	5465	3851	0.871009611851804	12356	0.0613754654498952	4170	2.63576494201108	3532	1.95707610626433	12730	0	1	0	1
701	Unknown17	THBS1	ICA	ITGA6	0.000170875033471013	4492.16666666667	3179.5	0.932921292324705	4104	0.0449578021771621	6380	1.42138962345402	14212	3.22176761517234	2255	0	1	0	1
702	Mono1	B2M	NK	CD247	0.000172939903058278	1345.33333333333	532	0.980135437644703	299	0.0460615482358266	6196	3.55835985334208	810	3.88604610575423	765	0	1	0	1
703	Mono1	TYROBP	Mono3	TREM1	0.000173256937162179	776.166666666667	262.5	0.946845482850883	2759	0.126477102295571	1371	4.09800925328645	466	5.39634827399512	59	0	1	0	1
704	Mono3	PTPRC	Mono2	CD4	0.000173501084110192	3983	2165.5	0.909283406205943	6786	0.0255160744547895	12779	2.90364699885542	2707	3.42724550746335	1624	0	1	0	1
705	Mono1	B2M	NK	KLRD1	0.000174180747912105	1369.66666666667	424.5	0.985367332479287	88	0.0441190918820211	6557	3.55835985334208	810	3.88915493262694	761	0	1	0	1
706	ICB	BAMBI	Unknown17	BMPR1A	0.000175339374549071	29990.3333333333	33052	0.569651879906022	66561	0.0123097119168464	25476	0.432583901506952	47275	0.981243862983494	40628	0	1	0	1
707	Unknown9	VCAM1	NK	ITGA4	0.000175629905960173	4057.16666666667	2358.5	0.909136302992757	6819	0.0254636130006502	12805	3.77145167063888	645	2.83396984560363	4072	0	1	0	1
708	Mono1	B2M	Mono1	LILRB2	0.000176053023788824	1499.16666666667	180.5	0.984890322920623	101	0.038297223940821	7822	3.55835985334208	810	4.52138889845038	260	0	1	0	1
709	NK	ITGA4	PEC	VCAM1	0.000176077282545269	6553.5	3154	0.929879725839155	4413	0.0447310588069006	6418	0.889534953627122	26593	3.33127254644231	1895	0	1	0	1
710	Unknown9	LAMA5	PEC	BCAM	0.000178793395948255	8273.5	2777.5	0.938444747707573	3539	0.0446485984179932	6439	0.609088241557032	37645	3.29020148006547	2016	0	1	0	1
711	PC	L1CAM	PC	EGFR	0.000178947495118517	4896.83333333333	3617.5	0.867903766361111	12845	0.120111744140782	1500	1.91560501537573	9299	2.58000902396118	5735	0	1	0	1
712	Mono3	THBS1	Mac DC	ITGA4	0.000180204977871085	4670.33333333333	2671.5	0.886779978293704	9817	0.0253574272596114	12860	3.04759930878942	2122	2.99677571836137	3221	0	1	0	1
713	PEC	ADAM10	PEC	TSPAN12	0.000180794318149292	4440.16666666667	4084	0.918533766470385	5650	0.0493339330342651	5639	1.55784721865635	12821	3.14780763542607	2529	0	1	0	1
714	Mono3	THBS1	DCT	CD47	0.000181977818006801	4357.66666666667	2747	0.901707857416934	7769	0.0253245705721306	12881	3.04759930878942	2122	2.96160904304227	3372	0	1	0	1
715	CTAL	EGF	Endothelial	FLT1	0.000182329873287587	1255	1008	0.947305753792862	2717	0.470714254515676	86	3.08735678328836	1930	3.08877908625125	2795	0	1	0	1
716	Unknown17	LAMB1	ICA	ITGA6	0.000182373915988356	5274.16666666667	3876.5	0.92922519498324	4494	0.044513850932866	6465	1.22161041877417	17425	2.98646756858287	3259	0	1	0	1
717	PEC	VCAM1	T GZMK	ITGB2	0.000182512755254128	4618.33333333333	2202.5	0.928979925032112	4523	0.0175607182366386	18780	4.13350682234357	352	2.8378908973021	4053	0	1	0	1
718	PC	LAMC1	ICA	ITGA6	0.000182512755254128	5104.83333333333	1761.5	0.911540025033291	6466	0.0952134560754632	2127	1.06501951973014	20638	3.52755281457489	1396	0	1	0	1
719	PEC	VCAM1	Thelper	ITGB2	0.000182929776153661	6109.16666666667	2544.5	0.916029554241103	5946	0.0122140002158808	25618	4.13350682234357	352	2.72387995108231	4737	0	1	0	1
720	PEC	ADAM10	PC	ERBB2	0.00018333828773003	5557	5895.5	0.894705446118081	8728	0.0400643494032469	7364	1.55784721865635	12821	2.7756915682961	4427	0	1	0	1
721	Unknown9	VCAM1	NK	ITGB2	0.000183626490231794	3474.83333333333	2030	0.939720409277871	3415	0.0249429948849211	13108	3.77145167063888	645	2.90045450715346	3679	0	1	0	1
722	Mono1	B2M	Tcyto gd	CD3D	0.00018367508116575	1776.83333333333	388	0.982097014759934	197	0.0338769403515398	9073	3.55835985334208	810	4.04565347853937	579	0	1	0	1
723	Unknown9	VCAM1	TR mac	ITGB2	0.000184045527868739	4675.66666666667	2487.5	0.930633575571563	4330	0.0184735638317394	17911	3.77145167063888	645	2.65812041760211	5166	0	1	0	1
724	Unknown9	VCAM1	Tcyto gd	ITGB2	0.000184185375503595	3726.16666666667	2123.5	0.937803425188202	3602	0.0233336436588748	14072	3.77145167063888	645	2.84017089628779	4036	0	1	0	1
725	Mono1	B2M	Tcyto gd	CD3G	0.000184319912630297	1560.83333333333	332	0.982409831092637	184	0.0380986864190841	7889	3.55835985334208	810	4.15887817728614	480	0	1	0	1
726	PEC	VCAM1	Mono2	ITGB1	0.000184878936832576	3132.16666666667	1171	0.955698548491359	1990	0.0252698498032557	12915	4.13350682234357	352	2.93016890058089	3534	0	1	0	1
727	PC	CDH1	PC	ITGAE	0.000185222764282541	5851.66666666667	6185.5	0.867448337878867	12919	0.0365380111842294	8248	2.51811242348465	4123	2.16373637786395	9818	0	1	0	1
728	DCT	GAS6	Podocytes	TYRO3	0.000185739504465067	4561.5	1371	0.867415075710438	12925	0.100227019028036	1957	1.63547113337329	11700	3.87069388457331	785	0	1	0	1
729	PEC	BMP7	Endothelial	ENG	0.000185784743461725	1367.33333333333	92.5	0.933454449634921	4046	0.481088199570352	80	2.57598098137373	3971	5.03364292891344	105	0	1	0	1
730	ICA	CDH1	Unknown17	PTPRF	0.000186689981794239	7168	8988	0.86735938618802	12936	0.0267970649320773	12094	2.24777399628437	6233	2.02146841207768	11743	0	1	0	1
731	Endothelial	PTPRB	PT	INSR	0.000186863230547258	5824.16666666667	4686.5	0.867352325017188	12938	0.0444762967630032	6472	2.89073112106848	2901	1.96293122967678	12632	0	1	0	1
732	PEC	VCAM1	CTAL	ITGB1	0.00018700007547109	3501.33333333333	1275.5	0.953166811759096	2199	0.0224919493017626	14616	4.13350682234357	352	2.87056683716954	3839	0	1	0	1
733	Endothelial	HSPG2	PEC	FGFR1	0.000187383780889755	4087	2529.5	0.867329894233038	12944	0.0923034857687072	2238	2.20684802097817	6517	3.08303223325987	2821	0	1	0	1
734	PEC	VCAM1	ICB	ITGB1	0.000187567086990122	4523.16666666667	1573.5	0.94642444013659	2795	0.0169447504375056	19431	4.13350682234357	352	2.75154727607108	4559	0	1	0	1
735	PEC	VCAM1	Mac DC	ITGB1	0.000187709052711525	4649.16666666667	1610.5	0.94549898416958	2869	0.0163421675379063	20028	4.13350682234357	352	2.73861838096731	4644	0	1	0	1
736	DCT	SPP1	PEC	ITGB1	0.000187782474439289	851	130.5	0.98880053842582	24	0.0795723615727767	2816	4.45783074474367	237	3.2866540118476	2027	0	1	0	1
737	Mono3	THBS1	Mono3	ITGB1	0.000187851103644894	7640.5	4262.5	0.912002705922671	6403	0.00947823351404707	30812	3.04759930878942	2122	2.48414778274634	6504	0	1	0	1
738	PEC	VCAM1	Mono1	ITGB1	0.0001879932398279	3200.5	1191	0.95523668599971	2030	0.024727160221235	13234	4.13350682234357	352	2.91852506421494	3585	0	1	0	1
739	PEC	MMP7	Mono2	CD44	0.000188045102457808	1408.66666666667	1493.5	0.951056479663801	2383	0.0825453128457076	2646	3.79129708198249	604	3.08376773061609	2817	0	1	0	1
740	PEC	VCAM1	Mono3	ITGB1	0.000188277768093569	5131	1759	0.942193403256053	3166	0.014425206343963	22367	4.13350682234357	352	2.69748845475969	4899	0	1	0	1
741	PEC	VCAM1	NK	ITGB1	0.000188420160251628	7187.83333333333	2518.5	0.927260895707583	4685	0.00882398400291358	32328	4.13350682234357	352	2.57730977702342	5760	0	1	0	1
742	Mono1	CD48	T CXCR6	CD2	0.00018869044606402	4415.33333333333	3123.5	0.905429405077521	7284	0.0252008670023383	12959	2.55685327492285	4093	3.25404248532971	2154	0	1	0	1
743	T CXCR6	CD2	Mono1	CD48	0.000188777826348566	5848.83333333333	4719	0.905429405077521	7284	0.0252008670023383	12959	1.58727558261999	12694	3.25404248532971	2154	0	1	0	1
744	PEC	VCAM1	Podocytes	ITGB1	0.000188847849279315	3572.5	1296	0.952691232667384	2240	0.022020024201516	14943	4.13350682234357	352	2.8604413090107	3898	0	1	0	1
745	PEC	VCAM1	T GZMK	ITGB1	0.00018913340280308	9090.33333333333	3327.5	0.911269378460482	6497	0.00572721155752797	41388	4.13350682234357	352	2.51086606258468	6303	0	1	0	1
746	PEC	VCAM1	TR mac	ITGB1	0.000189276307929826	6841	2384	0.929872155678923	4416	0.00954689679267611	30643	4.13350682234357	352	2.59282044557082	5633	0	1	0	1
747	PEC	VCAM1	Tcyto gd	ITGB1	0.000189419298683514	4267.33333333333	1496	0.948157792616423	2640	0.0181631423587936	18196	4.13350682234357	352	2.77768884324149	4414	0	1	0	1
748	Mono3	ITGB2	Mono2	ICAM3	0.000189478083348708	4487.83333333333	3159	0.902717459560819	7639	0.0251867556189094	12968	2.57155516886164	4034	3.21478523052248	2284	0	1	0	1
749	PEC	VCAM1	Thelper	ITGB1	0.000189562375101935	6138.83333333333	2113.5	0.935068571294494	3875	0.0112609160784823	27224	4.13350682234357	352	2.62959609182093	5380	0	1	0	1
750	Unknown9	VCAM1	ICA	ITGB1	0.000190566311819827	3814.83333333333	1455.5	0.952450474474996	2266	0.0217865844102219	15106	3.77145167063888	645	2.70119462953359	4870	0	1	0	1
751	Tcyto gd	CCL5	CTAL	SDC1	0.000190686391517659	1176.5	1041.5	0.946065193623407	2827	0.12498107426051	1387	3.720739183775	696	3.25470870535967	2147	0	1	0	1
752	NK	ITGB2	PEC	THY1	0.00019106157926218	5166.33333333333	4459.5	0.941245809354905	3268	0.0338059405981937	9100	1.54656123848174	12977	2.59069976508788	5651	0	1	0	1
753	PEC	CTGF	Unknown9	IGF2R	0.000191217933514523	540461.333333333	1203.5	0.959740191907116	1665	0.0794035165407075	2829	5.64739392865824	31	3.90127468372139	742	NA	3237500	0	1
754	PEC	VCAM1	T CXCR6	ITGA4	0.00019150339102443	3947	1897	0.908622906544186	6895	0.0251498566683524	12991	4.13350682234357	352	2.94837891510091	3442	0	1	0	1
755	PEC	EDIL3	DCT	ITGB5	0.000192017305999792	5676.33333333333	2225	0.835376238589115	18672	0.0793980409831474	2832	1.71308858356728	10934	3.42882193192703	1618	0	1	0	1
756	Unknown9	VCAM1	Unknown17	ITGB1	0.000192876863263802	4710.83333333333	1687	0.9471742994297	2729	0.0174568548000471	18901	3.77145167063888	645	2.54864189392707	5988	0	1	0	1
757	Mac DC	HLA-DMA	Mac DC	CD74	0.000192915547652045	1072.33333333333	98	0.98536697847844	89	0.0736835712257271	3180	2.83403253444877	3056	5.03145257145072	107	0	1	0	1
758	PC	CDH1	ICA	IGF1R	0.000193814560650068	6808.66666666667	7669.5	0.866890280469651	13016	0.0286129544342946	11216	2.51811242348465	4123	1.972093476727	12495	0	1	0	1
759	Mono3	IL1B	PEC	IL1R1	0.00019416108331325	936.666666666667	695	0.945934777458344	2840	0.144416909444464	1077	3.23731522676784	1388	4.42404889357868	313	0	1	0	1
760	ICA	LAMB1	PC	ITGA2	0.000194261670059536	7784.16666666667	10909	0.879802867338723	10890	0.0292528976438483	10928	1.54290440156255	13011	2.0125190000086	11874	0	1	0	1
761	PC	BAMBI	Unknown17	BMPR1A	0.000196531106162202	28453.1666666667	30992	0.587405599702288	64576	0.0142396116593357	22645	0.482015529418257	44157	1.01334725756187	39339	0	1	0	1
762	ICA	LAMB1	PEC	ITGA3	0.000196690941301699	6094.66666666667	5792.5	0.873237398222521	11970	0.0374712286824635	8029	1.54290440156255	13011	2.92518297646876	3556	0	1	0	1
763	ICA	LAMB1	PEC	ITGB8	0.000196781398177305	5714.83333333333	6007	0.917844158733558	5737	0.0333201776630778	9262	1.54290440156255	13011	2.51437360006272	6277	0	1	0	1
764	PEC	BAMBI	Endothelial	ACVRL1	0.000196857454935805	10795.1666666667	3831.5	0.780319177945129	29822	0.159852246068671	868	0.868698718833322	27284	2.45238213798476	6795	0	1	0	1
765	ICA	LAMB1	PEC	CD151	0.000196871889717358	4240.33333333333	2672.5	0.937245678425576	3662	0.0413841382642958	7084	1.54290440156255	13011	3.40847038081953	1683	0	1	0	1
766	PEC	ADAM10	PC	APP	0.000196962415932484	5665	4473	0.941528338460552	3233	0.0265699668981827	12221	1.55784721865635	12821	2.58366575531649	5713	0	1	0	1
767	ICA	LAMB1	PEC	ITGA1	0.000196962415932484	5430.83333333333	5347.5	0.893573797314162	8877	0.0446924369023907	6428	1.54290440156255	13011	2.7996054794519	4267	0	1	0	1
768	ICA	SDC2	ICA	PTPRJ	0.000196962415932484	6449	6885.5	0.866667205764755	13052	0.0272429877179964	11869	1.9522126682396	8921	2.70345083860304	4850	0	1	0	1
769	ICA	LAMB1	DCT	ITGA2	0.000197234202734603	7906.66666666667	10774.5	0.880492565399972	10790	0.0296379321644598	10759	1.54290440156255	13011	1.94863397700315	12878	0	1	0	1
770	Mono1	B2M	Mono2	LILRB1	0.000198209034667775	1609.66666666667	329	0.978831265434367	360	0.0367985962082314	8188	3.55835985334208	810	4.44614175954894	298	0	1	0	1
771	Unknown9	VCAM1	Tcyto gd	ITGB7	0.000198750547811838	3971.16666666667	2228.5	0.856380705642682	14848	0.0652503720309774	3812	3.77145167063888	645	2.75889469157203	4520	0	1	0	1
772	Unknown9	VCAM1	Endothelial	ITGA9	0.000199196726422676	2882.5	717	0.866077600007961	13168	0.16633764343827	789	3.77145167063888	645	3.11246985785952	2691	0	1	0	1
773	ICA	LAMB1	Podocytes	ITGAV	0.000199236871841562	6791	7550.5	0.902268454336371	7684	0.0258112302156498	12632	1.54290440156255	13011	2.38319990679124	7417	0	1	0	1
774	PEC	CTGF	Unknown17	LRP6	0.000199598169599723	540687.833333333	1867.5	0.946154291900236	2823	0.0788740764251396	2860	5.64739392865824	31	3.78724855518205	912	NA	3237500	0	1
775	Mono3	TYROBP	Tcyto gd	KLRD1	0.00020014801934285	855	483.5	0.964149595947644	1299	0.0788567569034073	2862	3.84143380740179	586	4.2926285333959	381	0	1	0	1
776	ICA	HLA-C	Mono1	LILRB2	0.000200247874853659	1199.5	453	0.972642023275603	695	0.0509011733478738	5418	3.52436527597575	871	4.64989643340895	211	0	1	0	1
777	ICA	CDH1	Endothelial	PTPRM	0.000200612020389861	5123	4992.5	0.866442545455459	13092	0.0660365377303171	3752	2.24777399628437	6233	2.35526134454612	7659	0	1	0	1
778	PEC	VCAM1	B	ITGB1	0.00020174009999681	9172.16666666667	3337.5	0.910567876442818	6599	0.00562903932950699	41757	4.13350682234357	352	2.50875969939543	6323	0	1	0	1
779	PEC	EDIL3	PEC	ITGAV	0.000202550509156398	5377.83333333333	4109	0.866323955561541	13113	0.0472290290793809	6018	1.71308858356728	10934	3.23968300905938	2200	0	1	0	1
780	Mono3	AREG	PC	ERBB2	0.000205147356887162	1501.5	1723.5	0.94534894636938	2880	0.0892725174555006	2336	3.35616015893963	1111	3.11524001442763	2680	0	1	0	1
781	PEC	CDH1	Unknown17	EGFR	0.000205253111326897	7998.83333333333	11227	0.866202566601699	13142	0.0262488688872729	12395	1.73926390041278	10807	2.02812015444547	11647	0	1	0	1
782	PEC	THBS1	DCT	SDC4	0.000205722100301205	6379.66666666667	7991	0.907278847778911	7051	0.0248885427920816	13147	1.95204707236773	8931	2.22071540271629	9147	0	1	0	1
783	PEC	SDC2	ICA	PTPRJ	0.000206191981941423	6586	7190	0.866158822245914	13151	0.027004711154518	11983	2.00557354063651	8648	2.58011837113129	5732	0	1	0	1
784	Mono2	ICAM2	Mono2	ITGB2	0.000207980162584761	4989.66666666667	3395.5	0.910275106505375	6639	0.0466735027302115	6096	1.26709405664327	16506	3.94377599452353	695	0	1	0	1
785	PEC	LAMB1	Unknown9	CD151	0.000210078857364768	6412.83333333333	6650	0.920397269696879	5414	0.0248032743168852	13193	1.62470830550315	11982	2.33364660263781	7886	0	1	0	1
786	DCT	SPP1	Endothelial	ITGA9	0.000210810130487043	893.5	202	0.954978058568191	2055	0.336406327601169	167	4.45783074474367	237	3.06569618739101	2900	0	1	0	1
787	Endothelial	GAS6	Podocytes	TYRO3	0.000210844345433239	4416.83333333333	1478	0.865886883973866	13201	0.0976110507494202	2045	1.79355570623594	10342	3.79045105600961	911	0	1	0	1
788	Endothelial	ICAM2	Mono1	ITGB2	0.000210923305080207	4742.83333333333	4270.5	0.910202517443515	6659	0.0465906433143379	6114	1.52424012649005	13255	3.17432718133083	2427	0	1	0	1
789	Mono3	THBS1	Endothelial	ITGA6	0.000211703278310876	4704.33333333333	3926	0.910185853398329	6664	0.0238701474978193	13708	3.04759930878942	2122	2.58036385592659	5730	0	1	0	1
790	PEC	CTGF	CTAL	IGF2R	0.000213395833847912	540481.5	1224	0.959397212459493	1700	0.0780119215779555	2909	5.64739392865824	31	3.89398916229606	748	NA	3237500	0	1
791	Mono2	ITGB2	CTAL	ICAM3	0.000213973613027291	9128.66666666667	2715.5	0.845281819488683	16817	0.00873089384207699	32522	2.95815463794557	2521	3.06330460921682	2910	0	1	0	1
792	Endothelial	FN1	Mac DC	PLAUR	0.000214123653909951	5107.33333333333	3496	0.88284716391303	10415	0.0696431412005445	3460	2.63576494201108	3532	1.9271647879765	13235	0	1	0	1
793	PC	LAMB1	Endothelial	ITGA1	0.000214512233594179	7242.66666666667	8940.5	0.865677959258412	13239	0.0263322807138066	12334	2.13923459444807	7336	2.10842722014561	10545	0	1	0	1
794	Endothelial	HLA-E	NK	KLRD1	0.000214552551253849	942.333333333333	866	0.968971291513754	963	0.077953537113697	2913	3.43894963597222	1007	3.88286995255242	769	0	1	0	1
795	Mono3	AREG	ICA	KIT	0.000215132650030812	838.833333333333	502.5	0.944977417533967	2915	0.245079440008214	383	3.35616015893963	1111	4.0064970650177	622	0	1	0	1
796	Endothelial	HSPG2	Mono3	LRP1	0.000215486254523892	3926.66666666667	1896	0.865632449383171	13249	0.0890299986735779	2351	2.20684802097817	6517	3.50662477301781	1441	0	1	0	1
797	DCT	KNG1	ICA	SDC2	0.000215713910862257	998.166666666667	338	0.976218881246613	501	0.0778073702611777	2917	4.84630330440224	175	3.18346461385238	2394	0	1	0	1
798	Endothelial	ICAM2	Mac DC	ITGB2	0.00021675798914065	6687.16666666667	8350	0.892245345909992	9066	0.031091915154802	10166	1.52424012649005	13255	2.35831217365123	7634	0	1	0	1
799	PEC	BAMBI	Unknown17	BMPR1A	0.000218926414825268	19971	18601.5	0.651110259846419	55337	0.024468160507933	13369	0.868698718833322	27284	1.44964083736327	23834	0	1	0	1
800	PC	LAMA5	ICA	ITGA6	0.000220701758769418	6520.33333333333	2476.5	0.905642989157301	7261	0.0775288841364859	2934	0.87347339604305	26906	3.28977089836606	2019	0	1	0	1
801	PC	L1CAM	PEC	EGFR	0.000221607815437507	5215	4339	0.865289346676228	13311	0.114800036523637	1601	1.91560501537573	9299	2.42215147697639	7077	0	1	0	1
802	Podocytes	FGF1	CTAL	NTRK2	0.00022277592480696	1861.16666666667	114	0.913687214278428	6219	0.394020516825832	115	2.46973805586705	4718	5.00709704275806	113	0	1	0	1
803	Podocytes	FGF1	Endothelial	TIE1	0.00022277592480696	3536.83333333333	68.5	0.848031452445595	16364	0.783441103592905	22	2.46973805586705	4718	5.00379523220205	115	0	1	0	1
804	PC	CDH1	ICA	MET	0.000223311390774957	5592	5576.5	0.86520433809669	13328	0.0415901788563159	7030	2.51811242348465	4123	2.22676466419949	9069	0	1	0	1
805	PEC	CTGF	PEC	IGF2R	0.000225473828982131	540493.333333333	1239	0.959211644209845	1716	0.0772737980672943	2950	5.64739392865824	31	3.88881735667204	762	NA	3237500	0	1
806	Mono3	S100A9	Mac DC	ALCAM	0.000225774600898407	850.5	237	0.959640233139765	1676	0.0772671796289094	2951	6.43819794273821	1	4.16314785187854	473	0	1	0	1
807	Mono3	AREG	CTAL	NTRK2	0.000225774600898407	1307.83333333333	1071	0.946910780646416	2752	0.148030702865028	1031	3.35616015893963	1111	3.05231487818798	2951	0	1	0	1
808	PC	L1CAM	DCT	CD9	0.000226141065588453	6014.33333333333	6714.5	0.928458881723766	4569	0.0345974578300784	8860	1.91560501537573	9299	1.92023290934308	13356	0	1	0	1
809	DCT	CD9	PC	L1CAM	0.000226242675381492	5702.83333333333	5999.5	0.928458881723766	4569	0.0345974578300784	8860	2.13914549310147	7430	1.92023290934308	13356	0	1	0	1
810	Mono3	TYROBP	Mono3	TREM1	0.000226377036875666	867	331	0.944595650153771	2953	0.1158612461789	1585	3.84143380740179	586	5.19005332544667	76	0	1	0	1
811	PEC	CTGF	Mono1	LRP1	0.000226678701316696	540612.666666667	1595	0.944571302304187	2954	0.0810806106100044	2730	5.64739392865824	31	4.18364491995825	460	NA	3237500	0	1
812	PEC	ADAM10	ICA	CDH1	0.000227260867573041	5687.83333333333	6491	0.899860259228535	8015	0.0362665061050676	8322	1.55784721865635	12821	2.68807982046936	4967	0	1	0	1
813	PEC	ADAM10	PC	CDH1	0.000227464963534181	5095	5312	0.906700585078476	7123	0.0424168535885813	6888	1.55784721865635	12821	2.89090870424854	3736	0	1	0	1
814	DCT	KNG1	Mono1	ITGB2	0.000227888339866509	779.166666666667	230.5	0.980372588311921	286	0.0771566267906771	2958	4.84630330440224	175	3.58502796915683	1254	0	1	0	1
815	DCT	KNG1	PEC	SDC2	0.000228798703931156	1094.33333333333	339	0.976116695347281	503	0.0771268401742783	2961	4.84630330440224	175	3.06013214638063	2925	0	1	0	1
816	ICA	LAMB1	Podocytes	ITGA3	0.000230544780699378	6642.5	6721.5	0.86476552539516	13399	0.032287726666334	9673	1.54290440156255	13011	2.88508510870104	3770	0	1	0	1
817	Mac DC	ITGB2	Unknown9	THY1	0.000230751331183816	6831.66666666667	7237.5	0.932247046627565	4167	0.0249384914655645	13112	1.80051088635516	10308	1.91734285189624	13401	0	1	0	1
818	PEC	ADAM10	ICA	ERBB2	0.000231579075924146	8119.5	11242.5	0.868891080030844	12687	0.0243711458416793	13409	1.55784721865635	12821	2.16528002195245	9798	0	1	0	1
819	Mono1	ITGB2	Mono2	ICAM1	0.000232462576124768	5816.83333333333	4661.5	0.834832387577698	18784	0.0428059401096253	6792	2.43977269511644	5019	2.79478460119739	4304	0	1	0	1
820	Unknown9	VCAM1	DCT	ITGB1	0.000233473818047199	5355.66666666667	1858.5	0.943210557975397	3072	0.0149788621209578	21618	3.77145167063888	645	2.45184463282864	6797	0	1	0	1
821	ICA	CDH1	DCT	LRP6	0.000233554891485133	6001.66666666667	6989	0.864612008245266	13428	0.0386195193048876	7745	2.24777399628437	6233	2.26983522723789	8602	0	1	0	1
822	Mono2	ITGB2	ICA	ICAM3	0.000235246944432854	9411	2751	0.842050769415048	17398	0.00831342292984122	33564	2.95815463794557	2521	3.0473730988544	2981	0	1	0	1
823	Mono1	HLA-B	Mono1	LILRB2	0.000235535422615845	1587.16666666667	581	0.971475395473747	787	0.0397350548298265	7439	3.45097269988859	920	4.30392329162946	375	0	1	0	1
824	Mono1	PTPRC	TR mac	CD4	0.00023554473504196	3781.16666666667	1093	0.907263032052139	7052	0.024308012172358	13447	3.39979244909476	1039	3.63548662191962	1147	0	1	0	1
825	PEC	CTGF	ICA	ERBB4	0.000236490288146596	540713.5	1881.5	0.949524648125036	2514	0.07666804777057	2986	5.64739392865824	31	3.58879505397626	1249	NA	3237500	0	1
826	Unknown17	ITGB1	PEC	VCAM1	0.000238051309218793	4980.66666666667	2334.5	0.959619664556265	1679	0.0306658602855963	10336	1.34852338333728	14877	3.04594459476576	2990	0	1	0	1
827	ICA	CDH1	ICB	EGFR	0.0002406347286316	7321.5	8772	0.864090257643716	13495	0.0253153691754615	12888	2.24777399628437	6233	2.05206671225546	11311	0	1	0	1
828	Endothelial	FN1	DCT	ITGAV	0.0002429980870511	4719.83333333333	3407	0.900070146114158	7986	0.0720089477942212	3282	2.63576494201108	3532	1.91042431921932	13517	0	1	0	1
829	PEC	ADAM10	Mono2	CD44	0.000245054705473068	6120	6088	0.882030426372955	10540	0.0275545943887113	11721	1.55784721865635	12821	3.42320470482191	1636	0	1	0	1
830	PEC	ADAM10	Mono3	CD44	0.000245163349076676	4624.66666666667	3658.5	0.902886793686984	7608	0.0426066043956896	6842	1.55784721865635	12821	4.16208087209547	475	0	1	0	1
831	PC	LAMB1	Unknown9	ITGA3	0.000245380756703159	6232.16666666667	6980	0.86381522777022	13539	0.0317687540616586	9892	2.13923459444807	7336	2.47076557689563	6624	0	1	0	1
832	CTAL	KNG1	ICA	SDC2	0.000245650760263505	1027.33333333333	310.5	0.975954108507402	515	0.0760620316497958	3015	5.23111910462887	106	3.14858572159898	2526	0	1	0	1
833	Endothelial	FN1	CTAL	ITGA2	0.00024647020630662	4612.5	2596	0.893247820568698	8932	0.112045483287469	1660	2.63576494201108	3532	1.90845298920925	13549	0	1	0	1
834	PEC	CTGF	Unknown9	LRP6	0.000246613175086684	540731.333333333	1919	0.945211342487807	2893	0.0760307151410708	3018	5.64739392865824	31	3.76327746480284	945	NA	3237500	0	1
835	PEC	VCAM1	B	ITGA4	0.000247892514180164	4089.5	1935	0.906868407119834	7103	0.0241177791753518	13562	4.13350682234357	352	2.93190163195665	3518	0	1	0	1
836	PEC	ANXA1	Mono3	FPR1	0.000247900738058072	1119.16666666667	868	0.943653965269943	3022	0.100236466356474	1955	3.1906912270871	1662	5.20743080567994	74	0	1	0	1
837	Endothelial	FN1	CTAL	ITGB5	0.000248661200916273	5434.83333333333	2788	0.863661261149835	13569	0.0976669533851964	2044	2.63576494201108	3532	1.91409309968091	13462	0	1	0	1
838	Endothelial	PTPRB	ICB	INSR	0.000249652430207743	6063.33333333333	4954	0.863600417100472	13578	0.0417000342798026	7007	2.89073112106848	2901	1.94735447695133	12892	0	1	0	1
839	T CXCR6	PTPRC	TR mac	MRC1	0.000250425660835825	4358.16666666667	1767.5	0.9543076544857	2104	0.034051627668262	9030	1.50279410601002	13582	3.51454996290787	1431	0	1	0	1
840	ICA	B2M	NK	KLRD1	0.000251834290078371	1498.16666666667	430	0.984813743027417	111	0.0409151328809428	7184	3.59228639592467	749	3.764059833573	943	0	1	0	1
841	Mac DC	TYROBP	NK	KLRD1	0.000253428533299785	928.333333333333	588	0.963470480142415	1353	0.0758450203629955	3039	3.68660575839024	719	4.18562243663735	457	0	1	0	1
842	ICA	CDH1	PC	ERBB3	0.000254433873428864	7114.66666666667	7982.5	0.866396782045643	13100	0.032129543845012	9732	2.24777399628437	6233	1.90513819848214	13621	0	1	0	1
843	Mono3	AREG	TR mac	CSF1R	0.000254742353688424	1177.83333333333	886.5	0.943455991172699	3043	0.092134907224555	2249	3.35616015893963	1111	3.96874707437781	662	0	1	0	1
844	ICA	HLA-B	Mono1	LILRB2	0.000255020845918077	1583.83333333333	587.5	0.97156052417894	781	0.0399802969208208	7381	3.44712094543742	945	4.27836877571896	394	0	1	0	1
845	ICA	B2M	NK	CD247	0.000255821621016213	1473.83333333333	540	0.97938805328607	331	0.042716526709354	6813	3.59228639592467	749	3.76095100670029	948	0	1	0	1
846	Podocytes	FGF1	Endothelial	KDR	0.000258924383039713	2743.5	70	0.875555952693577	11601	0.810533871414304	16	2.46973805586705	4718	4.97657439447284	124	0	1	0	1
847	Mono3	THBS1	NK	CD47	0.000258950002756244	4572.83333333333	2826	0.899217397034539	8122	0.0239555554280092	13661	3.04759930878942	2122	2.93053393725537	3530	0	1	0	1
848	Mono1	ITGB2	Mono1	ICAM2	0.00025940526599785	5731.66666666667	4854.5	0.879006925968526	11014	0.0239339587328045	13665	2.43977269511644	5019	2.73028836359609	4690	0	1	0	1
849	Endothelial	FN1	Unknown17	ITGB1	0.000259910458702799	5617	4298	0.923668387162259	5064	0.0420766129542092	6948	2.63576494201108	3532	1.67174815458777	18156	0	1	0	1
850	CTAL	KNG1	Mono1	ITGB2	0.000262058795837221	801.166666666667	202	0.980153121654312	298	0.0754258853530765	3065	5.23111910462887	106	3.55014907690343	1336	0	1	0	1
851	Unknown9	VCAM1	Mono2	ITGB1	0.000263421577643013	5537.66666666667	1910.5	0.942117575779795	3176	0.0143851206105453	22436	3.77145167063888	645	2.43286619974221	6967	0	1	0	1
852	PEC	TNC	PC	ITGB1	0.000263763634401149	5050.83333333333	3203	0.884146047177295	10202	0.0661980624448193	3738	1.48284844037957	13695	3.11938020631091	2668	0	1	0	1
853	Mac DC	HLA-DPA1	Mono3	CD4	0.000264080924093366	771.5	161	0.965119808683245	1234	0.0753055965365304	3071	5.6204622745704	99	4.62686977657974	223	0	1	0	1
854	PEC	TNC	Endothelial	ITGB1	0.000264225938180558	5014.33333333333	3193.5	0.885531566454322	10002	0.0680229693336065	3585	1.48284844037957	13695	3.0879079331635	2802	0	1	0	1
855	Mono3	ITGB2	Thelper	CD226	0.000264351775176068	6120.5	3369.5	0.813529832648656	23010	0.0418962598734185	6972	2.57155516886164	4034	3.11025465965653	2705	0	1	0	1
856	PEC	TNC	Endothelial	PTPRB	0.000264573108969452	3978.5	306.5	0.88881446675292	9561	0.661975713082752	41	1.48284844037957	13695	4.05562757184078	572	0	1	0	1
857	PEC	TNC	PEC	ITGB1	0.000266314670241378	4505.33333333333	2260.5	0.894017285273814	8814	0.080879921885112	2734	1.48284844037957	13695	3.37069889739951	1787	0	1	0	1
858	Mono1	ITGB2	Mono1	ICAM3	0.000266664126293579	4899.5	3854	0.900279898890883	7959	0.023841195934118	13728	2.43977269511644	5019	3.11285919261663	2689	0	1	0	1
859	PEC	TNC	Unknown9	ITGB1	0.000267247402199764	5555.66666666667	4084	0.876321145409261	11469	0.0570630058154428	4625	1.48284844037957	13695	2.92818236441446	3543	0	1	0	1
860	Unknown9	BAMBI	Unknown17	BMPR1A	0.000267324579524554	13579	10340	0.70944437911959	44508	0.0418838679103969	6976	1.27344232863789	16284	1.89985171275098	13704	0	1	0	1
861	PEC	TNC	Mesangial	ITGB1	0.000267831740887418	5188	3423	0.881667968052023	10585	0.0630992870593415	4028	1.48284844037957	13695	3.08341780941271	2818	0	1	0	1
862	PEC	ADAM10	ICA	TSPAN5	0.000268065774288125	6349.5	6502	0.871481065810082	12270	0.0356678832662347	8514	1.55784721865635	12821	2.76364718335508	4490	0	1	0	1
863	Mono2	S100A9	Mono3	CD36	0.000268159836305464	1047.5	378.5	0.950397424092645	2443	0.0750316481587609	3083	4.04467611106905	485	4.50028920733659	272	0	1	0	1
864	PEC	ADAM10	PEC	TSPAN5	0.000268417143905163	4970.5	3754.5	0.889317158544576	9491	0.0500781641229583	5530	1.55784721865635	12821	3.30569450305868	1979	0	1	0	1
865	PEC	TNC	ICA	ITGB1	0.000268534352364721	6414.66666666667	5523.5	0.862583191337942	13744	0.0447858928268692	6401	1.48284844037957	13695	2.738465844617	4646	0	1	0	1
866	CTAL	KNG1	PEC	SDC2	0.000274713329525236	1133	313	0.97585081304116	520	0.0753967668961532	3068	5.23111910462887	106	3.02525325412723	3102	0	1	0	1
867	Mono3	THBS1	Mac DC	LRP1	0.000274927267488541	4944.5	2731	0.862175215652757	13798	0.0304757096942321	10405	3.04759930878942	2122	2.96976791219259	3340	0	1	0	1
868	PEC	LAMB1	ICB	ITGA6	0.000275525563877028	7451	9325.5	0.910128043621002	6669	0.0264829998534394	12250	1.62470830550315	11982	1.89405067965008	13803	0	1	0	1
869	ICB	BAMBI	CTAL	TGFBR1	0.000275858241549425	34758.6666666667	44315.5	0.575988925055871	65903	0.00573797948030294	41356	0.432583901506952	47275	0.651192922529733	54016	0	1	0	1
870	Mono3	S100A8	Mono2	TLR4	0.000277228445845382	804.333333333333	174	0.938832959529958	3502	0.151955739129372	974	5.12825699217394	143	4.66872114311971	205	0	1	0	1
871	PC	LAMB1	Podocytes	ITGB8	0.000277326967033438	6510.33333333333	7401.5	0.904026804977767	7467	0.0236869430239027	13818	2.13923459444807	7336	2.11588267997514	10439	0	1	0	1
872	Tcyto gd	ITGB2	PEC	THY1	0.000279138174250965	5559.66666666667	4790	0.939374205729855	3444	0.0316247417405439	9952	1.46047616853632	13824	2.53041615422221	6136	0	1	0	1
873	ICB	BAMBI	DCT	TGFBR1	0.000280175112935174	31221.8333333333	40060.5	0.62434444171436	59643	0.00858922513864643	32846	0.432583901506952	47275	0.809863334350131	47565	0	1	0	1
874	PEC	CTGF	ICB	EGFR	0.000280323454220286	540592.666666667	1453	0.954502741235466	2090	0.0743599413144714	3118	5.64739392865824	31	3.85091647971748	816	NA	3237500	0	1
875	PC	LAMB1	PC	ITGB8	0.000282056604728007	6560.16666666667	7407	0.903940738352122	7478	0.023640014383845	13857	2.13923459444807	7336	2.09726742582482	10688	0	1	0	1
876	ICB	BAMBI	ICA	TGFBR1	0.000284525339661351	29901	37492.5	0.64033404620429	57144	0.00985597638539623	29983	0.432583901506952	47275	0.872952469517316	45002	0	1	0	1
877	Mono3	THBS1	T GZMK	ITGA4	0.000284877250233044	4970.16666666667	2784.5	0.883136272452797	10370	0.0236056451156643	13880	3.04759930878942	2122	2.94734134591497	3447	0	1	0	1
878	Unknown9	VCAM1	Mono1	ITGB1	0.000286673838352196	5637.66666666667	1939.5	0.941522789018787	3234	0.0140761890121292	22857	3.77145167063888	645	2.42122236337626	7088	0	1	0	1
879	Mono2	S100A9	Mono2	CD68	0.000287494467484494	1488.83333333333	603	0.968611664098708	986	0.0431208799749769	6739	4.04467611106905	485	3.92182951055358	721	0	1	0	1
880	ICB	BAMBI	ICB	TGFBR1	0.000288908918046901	33159.6666666667	42293.5	0.599398793468737	63127	0.0069613320258891	37312	0.432583901506952	47275	0.719450540611936	51242	0	1	0	1
881	Mono3	THBS1	Thelper	ITGA4	0.000289963659923626	4999.83333333333	2844	0.883011918362096	10388	0.023548854685117	13921	3.04759930878942	2122	2.92317776794272	3566	0	1	0	1
882	PEC	THBS1	Mono2	CD36	0.000292598060033595	5459.33333333333	4940.5	0.861452399049056	13942	0.0453126974797598	6314	1.95204707236773	8931	2.92264243321828	3567	0	1	0	1
883	Mono3	ITGB2	NK	CD226	0.000293896670995455	6224.33333333333	3464	0.812173280979132	23292	0.0411556684927359	7124	2.57155516886164	4034	3.06720678129079	2894	0	1	0	1
884	PC	CDH1	CTAL	PTPRF	0.000294238851629253	7096.83333333333	7552	0.861372715917038	13955	0.0241950710786706	13520	2.51811242348465	4123	2.07518022603863	10981	0	1	0	1
885	DCT	SPP1	Mono1	PTGER4	0.000296925664657764	1216	624	0.968333750795245	1011	0.0785776575280979	2882	4.45783074474367	237	3.01022990352244	3164	0	1	0	1
886	ICB	BAMBI	PC	TGFBR1	0.000297776115073058	21836.1666666667	21011	0.723080920704815	41718	0.021200845055819	15568	0.432583901506952	47275	1.36686428688505	26454	0	1	0	1
887	Mono2	ITGB2	T CXCR6	ICAM3	0.000299143632572066	10175	2845	0.833229265570142	19060	0.00730176242319248	36298	2.95815463794557	2521	3.00876614595651	3169	0	1	0	1
888	Unknown17	SDC2	ICA	PTPRJ	0.000301265765840355	7453.5	8750	0.861055158748752	14009	0.0247628747682865	13210	1.72552765309398	10917	2.47568584834026	6583	0	1	0	1
889	ICB	BAMBI	TR mac	TGFBR1	0.0003022597263527	35117	44804	0.570193947890503	66500	0.00547249381015774	42333	0.432583901506952	47275	0.636760822562537	54592	0	1	0	1
890	Mono2	B2M	Thelper	CD3D	0.000302462662659802	2155.33333333333	400	0.980615075371469	275	0.0288081389032206	11127	4.02040536712534	525	3.72261505506098	1003	0	1	0	1
891	ICB	SDC2	ICA	PTPRJ	0.000303206279569298	7335	8378.5	0.860988769497073	14024	0.024735413062315	13227	1.71019568702414	10955	2.57150897155825	5802	0	1	0	1
892	Mono3	THBS1	Mono1	CD47	0.000303855427473864	4672.5	2867	0.898117208709733	8269	0.023383652674509	14030	3.04759930878942	2122	2.91310134979394	3612	0	1	0	1
893	ICB	BAMBI	Unknown9	TGFBR1	0.000306776674569785	31528.3333333333	40181	0.623247454271917	59825	0.00850929854160846	33087	0.432583901506952	47275	0.774871607076982	48981	0	1	0	1
894	Tcyto gd	CD8A	T GZMK	LAT	0.000308517478870045	11233.5	3187	0.703734230838551	45655	0.0734412471850263	3195	1.33260550795375	15370	3.00755487521958	3179	0	1	0	1
895	PEC	ADAM10	Endothelial	NOTCH4	0.000308958643598127	5259	2556.5	0.8632963720561	13618	0.10716099785035	1779	1.55784721865635	12821	2.97211672289624	3334	0	1	0	1
896	PC	BAMBI	CTAL	TGFBR1	0.000311326956044401	33177.5	41251	0.593667692554275	63849	0.00663757202936091	38345	0.482015529418257	44157	0.683296317108114	52712	0	1	0	1
897	PC	L1CAM	Unknown9	NRP1	0.000311470578662514	5001.66666666667	3310.5	0.860610468603544	14088	0.163631204024504	816	1.91560501537573	9299	2.57123076803586	5805	0	1	0	1
898	Mono2	HLA-B	Mono1	LILRB2	0.00031424933122364	1547.83333333333	551.5	0.971892332984958	756	0.040957758550101	7168	3.42734194450664	1014	4.34359348218583	347	0	1	0	1
899	Mono3	THBS1	Podocytes	CD47	0.000314534090626733	4690.83333333333	2871.5	0.897941211708516	8289	0.0232939413958272	14111	3.04759930878942	2122	2.91036679448305	3621	0	1	0	1
900	Endothelial	PLAT	Mono3	ITGB2	0.000315785738183717	1579.5	1743	0.946458099356507	2790	0.150853884475388	990	2.74566288082566	3199	3.15792112345129	2496	0	1	0	1
901	PC	BAMBI	DCT	TGFBR1	0.000315910567096865	29531.6666666667	36984	0.641262760666829	56969	0.00993583206943659	29811	0.482015529418257	44157	0.841966728928511	46251	0	1	0	1
902	ICA	HLA-C	Tcyto gd	CD3G	0.000316089110612467	1287.83333333333	627	0.968215670730611	1018	0.0506372954013782	5453	3.52436527597575	871	4.2873857122447	383	0	1	0	1
903	DCT	SPP1	Mono2	PTGER4	0.00031655812471334	1253	638.5	0.967812927915151	1040	0.0759734909940985	3023	4.45783074474367	237	2.99764851627326	3216	0	1	0	1
904	Endothelial	PLAT	Mono2	ITGB2	0.000317719326216066	1122	659.5	0.952947122246422	2212	0.198018837650525	556	2.74566288082566	3199	3.88861034891821	763	0	1	0	1
905	PC	LAMB1	PEC	ITGAV	0.000318297434974474	6373.83333333333	7837.5	0.897585936037326	8339	0.0232615992944559	14139	2.13923459444807	7336	2.28347377292401	8427	0	1	0	1
906	PEC	ADAM10	CTAL	CADM1	0.000318567674750667	7824.33333333333	10149	0.862008046677049	13825	0.0259165601149824	12576	1.55784721865635	12821	2.34918613185645	7722	0	1	0	1
907	PEC	ADAM10	DCT	CADM1	0.000318702866321246	6096	6536.5	0.88107500837696	10680	0.0364537111976831	8271	1.55784721865635	12821	2.71207935710155	4802	0	1	0	1
908	Mesangial	EDIL3	PEC	ITGB3	0.000320051187551731	11386.1666666667	3080.5	0.70743628514316	44921	0.0774776508949742	2936	1.22998855188213	17233	2.99563633423005	3225	0	1	0	1
909	PC	BAMBI	ICA	TGFBR1	0.000320527504047716	28194.6666666667	35336.5	0.656927944903495	54336	0.0114011828383697	26970	0.482015529418257	44157	0.905055864095696	43703	0	1	0	1
910	Mono2	HLA-B	NK	KLRD1	0.000321651035726536	1458	849	0.972768340771752	684	0.0471840756798939	6024	3.42734194450664	1014	3.71135951636239	1024	0	1	0	1
911	Mono3	THBS1	Unknown9	ITGA6	0.000325120482983473	5142.16666666667	4068	0.905548695372825	7272	0.0213644704097708	15443	3.04759930878942	2122	2.54473785173899	6014	0	1	0	1
912	PC	BAMBI	ICB	TGFBR1	0.000325177763217727	31528.3333333333	39214.5	0.616750949674957	60780	0.00805272010831525	34272	0.482015529418257	44157	0.751553935190316	49959	0	1	0	1
913	DCT	ITGAV	PEC	THY1	0.00032534003339041	6227.33333333333	5379.5	0.932041278483471	4192	0.0404907776621007	7273	1.14249720635997	19330	2.47756331649305	6567	0	1	0	1
914	PEC	CTGF	NK	ITGB2	0.000328221056440328	540669.833333333	779	0.967938721865013	1031	0.0545007482100134	4929	5.64739392865824	31	4.10040276173948	527	NA	3237500	0	1
915	Tcyto gd	CD8A	Thelper	LAT	0.000329903918219063	11092.1666666667	3131.5	0.707440443719515	44918	0.0761091432883504	3013	1.33260550795375	15370	2.98907100305734	3250	0	1	0	1
916	PEC	THBS1	TR mac	LRP1	0.000330091713701726	6468	6841	0.859862237619437	14225	0.0293200561826206	10899	1.95204707236773	8931	2.72141436881388	4751	0	1	0	1
917	Unknown17	THBS1	PEC	TNFRSF11B	0.000333306981605628	6077	7061	0.899188184430617	8126	0.0398432745955528	7422	1.42138962345402	14212	2.46273511346924	6700	0	1	0	1
918	Unknown17	THBS1	PEC	ITGA3	0.00033386881372521	7327.16666666667	7855.5	0.860897996258927	14038	0.0272223773326844	11882	1.42138962345402	14212	2.87294273564959	3829	0	1	0	1
919	DCT	KNG1	Mono1	PLAUR	0.000334309507148893	1191.16666666667	535	0.969871899638008	895	0.0723606573086023	3261	4.84630330440224	175	3.08535224867522	2814	0	1	0	1
920	PC	BAMBI	PC	TGFBR1	0.000334578233499446	20278.8333333333	19386.5	0.737422623050991	38741	0.0245246844511004	13335	0.482015529418257	44157	1.39896768146343	25438	0	1	0	1
921	Mono1	ITGB2	CTAL	THY1	0.000334892408310521	5432.33333333333	4865	0.926995710517135	4711	0.0212384736016974	15546	2.43977269511644	5019	2.39383666921059	7316	0	1	0	1
922	PEC	THBS1	CTAL	SDC1	0.000335276847746315	6179.66666666667	6837	0.891670692273194	9140	0.0560808088963805	4743	1.95204707236773	8931	1.86704562530578	14262	0	1	0	1
923	PEC	ADAM10	Mesangial	NOTCH3	0.000336973017160906	5107	2661.5	0.870110493985613	12496	0.0701848095814775	3426	1.55784721865635	12821	3.33126400287251	1897	0	1	0	1
924	PC	L1CAM	Unknown17	CD9	0.000337539993504041	6618.66666666667	7234.5	0.922581877614771	5170	0.0291712378174815	10963	1.91560501537573	9299	1.86576619539101	14278	0	1	0	1
925	Unknown17	CD9	PC	L1CAM	0.00033768186173507	6534.83333333333	6983	0.922581877614771	5170	0.0291712378174815	10963	1.97557032816044	8796	1.86576619539101	14278	0	1	0	1
926	Unknown17	THBS1	Unknown17	TNFRSF11B	0.000338391948457572	9079.5	13082	0.872148383776306	12146	0.0233047811875195	14099	1.42138962345402	14212	1.88154013494443	14018	0	1	0	1
927	PC	BAMBI	TR mac	TGFBR1	0.000339328437253834	33555.5	41747	0.587941481093115	64506	0.00633046388015942	39337	0.482015529418257	44157	0.668864217140917	53331	0	1	0	1
928	PC	CDH1	T GZMK	KLRG1	0.000340775156609831	6962	4943	0.806176529691685	24542	0.0486123730815852	5763	2.51811242348465	4123	2.39079615913001	7342	0	1	0	1
929	TR mac	CD14	Mono2	ITGB2	0.000341203616258178	1277.16666666667	1064	0.955265528964288	2027	0.0901161492111435	2312	2.737515051356	3221	5.05329164389903	101	0	1	0	1
930	Unknown17	THBS1	Mono3	CD36	0.00034296603313605	5243.83333333333	2683.5	0.873807652362725	11882	0.056198020040532	4729	1.42138962345402	14212	3.98762838047314	638	0	1	0	1
931	PEC	VCAN	Mono1	ITGA4	0.000343397482121298	6161.83333333333	6053	0.88626920852088	9888	0.0229557923750127	14319	1.76826550271852	10544	3.23355637821755	2218	0	1	0	1
932	Mono3	EREG	ICB	INSRR	0.000344111948512738	3182.33333333333	94	0.874879190775791	11719	0.647258498322906	45	2.14350663852188	7185	4.88032292296313	143	0	1	0	1
933	PC	BAMBI	Unknown9	TGFBR1	0.000344111948512738	29837.3333333333	37084	0.640186705749033	57181	0.00984337469019319	30011	0.482015529418257	44157	0.806975001655363	47673	0	1	0	1
934	PC	CD9	ICA	IGSF8	0.000345127803905944	5137.5	2079.5	0.937387160296402	3644	0.0229393975934767	14331	4.03095377059835	515	1.9825340341802	12333	0	1	0	1
935	PEC	CTGF	PC	FGFR2	0.000346133012848306	540493.333333333	1069	0.940980552051701	3290	0.121200267945608	1475	5.64739392865824	31	3.96695662735569	663	NA	3237500	0	1
936	Mono3	HLA-B	NK	KLRD1	0.000348460618932609	1465.66666666667	855	0.972756163669423	685	0.0471407253979456	6030	3.39311285736261	1052	3.71013862868843	1025	0	1	0	1
937	PEC	BAMBI	CTAL	TGFBR1	0.000348928763598071	23961.6666666667	27122	0.656970110775969	54325	0.0114054499295907	26960	0.868698718833322	27284	1.11958989690951	35199	0	1	0	1
938	Mono3	HLA-B	Mono1	LILRB2	0.000350429993310356	1557.33333333333	554	0.971879775484429	760	0.0409201286854584	7182	3.39311285736261	1052	4.34237259451187	348	0	1	0	1
939	DCT	SPP1	Tcyto gd	ITGA4	0.000351114927314662	1140.5	408.5	0.974826965691389	580	0.0717082611959649	3302	4.45783074474367	237	3.10742433258093	2722	0	1	0	1
940	PC	ITGAV	Unknown9	THY1	0.000351387910152608	7102.83333333333	8331	0.920186820972236	5448	0.0286140296649506	11214	1.64540102691018	11579	1.86123471059893	14374	0	1	0	1
941	ICA	HLA-C	Tcyto gd	CD3D	0.000351417425857278	1460.66666666667	669	0.967658741138062	1055	0.0450261359934055	6369	3.52436527597575	871	4.17416101349794	467	0	1	0	1
942	PEC	BAMBI	DCT	TGFBR1	0.000353778878831967	20370.3333333333	23298	0.700886242213309	46235	0.0170729047723332	19312	0.868698718833322	27284	1.27826030872991	29389	0	1	0	1
943	Endothelial	HSPG2	PEC	LRP2	0.000353888794237743	4863	4134	0.917097192991627	5813	0.0863956772052623	2455	2.20684802097817	6517	1.86009544768415	14391	0	1	0	1
944	Thelper	SELL	Podocytes	PODXL	0.000354193332666235	7409.33333333333	1259.5	0.904526352641627	7399	0.0923841566447775	2236	0.705992335586013	34536	4.47459254961995	283	0	1	0	1
945	PC	LAMB1	Mesangial	ITGA7	0.000354193332666235	4231	1426.5	0.85450835218482	15195	0.153559852828655	939	2.13923459444807	7336	3.32661845934663	1914	0	1	0	1
946	PEC	CTGF	Unknown17	FGFR2	0.000356571682697273	540504.333333333	1089.5	0.940738645162621	3315	0.120150999611474	1499	5.64739392865824	31	3.95146279633339	680	NA	3237500	0	1
947	PEC	BAMBI	ICA	TGFBR1	0.000358662290536791	19127.3333333333	22065	0.715104527541475	43348	0.019590841263331	16860	0.868698718833322	27284	1.34134944389709	27270	0	1	0	1
948	ICB	CD9	Unknown17	IGSF8	0.000359532680326986	3886.83333333333	1917	0.937180534654642	3669	0.0227786959321694	14429	4.91284491342569	165	2.6751078835202	5056	0	1	0	1
949	ICA	CDH1	ICA	ERBB3	0.000360280849204981	7565.5	8514.5	0.8615031284926	13928	0.0295623209120773	10796	2.24777399628437	6233	1.8579126109706	14434	0	1	0	1
950	PEC	CTGF	PC	LRP6	0.000361237746961954	540816.833333333	2021.5	0.943574511515496	3029	0.0714355333013116	3326	5.64739392865824	31	3.71455743045609	1014	NA	3237500	0	1
951	Mono3	S100A8	Endothelial	TLR4	0.000361392800652025	851.5	202	0.937482863257596	3638	0.145045381374345	1065	5.12825699217394	143	4.52094759811822	261	0	1	0	1
952	PEC	BAMBI	ICB	TGFBR1	0.000363578995035136	22278.5	25260	0.678405288856958	50500	0.0138371223070917	23236	0.868698718833322	27284	1.18784751499171	32649	0	1	0	1
953	Unknown9	ITGAV	Unknown9	THY1	0.000367225087623444	7227.33333333333	8254	0.920499098585245	5405	0.0288588388738526	11103	1.61551794211354	12374	1.85544666949685	14480	0	1	0	1
954	Mono1	B2M	Mono2	LILRB2	0.00036746665450311	2481	519	0.981555020489273	228	0.0255255355358969	12775	3.55835985334208	810	3.67898740242925	1071	0	1	0	1
955	Mono3	EREG	Mesangial	NTRK3	0.000368528988649822	2772.83333333333	113	0.891078348525185	9224	0.490546690530273	78	2.14350663852188	7185	4.86855710888043	148	0	1	0	1
956	ICA	LAMB1	Unknown9	CD151	0.000369360554781178	6961.16666666667	7130	0.917029572127557	5822	0.0226638831963845	14494	1.54290440156255	13011	2.28284478329639	8438	0	1	0	1
957	Mono3	THBS1	Unknown17	PTPRJ	0.000369972585390433	6016.16666666667	3662.5	0.858361565427172	14498	0.023009930797352	14272	3.04759930878942	2122	2.65379764734445	5203	0	1	0	1
958	Mono3	VCAN	T GZMK	ITGB1	0.000370941335678406	7530.5	491.5	0.903985416695255	7470	0.00715351386352714	36728	4.12917587694224	398	4.04110466642501	585	0	1	0	1
959	PC	LAMB1	PC	ITGB1	0.000371185053096301	5715.5	5552.5	0.936070610744483	3769	0.0210191929339948	15715	2.13923459444807	7336	2.37682474654352	7471	0	1	0	1
960	Mac DC	HLA-DPA1	Mono2	CD4	0.000372446162471265	846	209.5	0.964129258194081	1303	0.0710578920782462	3352	5.6204622745704	99	4.40111778153034	320	0	1	0	1
961	PEC	BAMBI	PC	TGFBR1	0.000373512267703896	12937.5	10880.5	0.786387809550573	28578	0.0421411713965189	6942	0.868698718833322	27284	1.83526126126483	14819	0	1	0	1
962	Mono3	THBS1	ICB	PTPRJ	0.000375363995533582	6031	3664.5	0.858213186194274	14533	0.0229538586095592	14322	3.04759930878942	2122	2.65263727377986	5207	0	1	0	1
963	ICA	CDH1	PC	ITGAE	0.000377071898208191	7258.66666666667	8169	0.858180327097849	14544	0.031240082504295	10105	2.24777399628437	6233	1.96090749408477	12668	0	1	0	1
964	Mono1	HLA-B	NK	KLRD1	0.000377738580974107	1494.83333333333	821	0.972364028101024	722	0.045775498967842	6244	3.45097269988859	920	3.67168932580602	1081	0	1	0	1
965	Mono2	HLA-B	Tcyto gd	CD3G	0.000377738580974107	1660.33333333333	831.5	0.967348756996116	1081	0.0407454284895462	7216	3.42734194450664	1014	3.98108276102158	649	0	1	0	1
966	TR mac	CXCL8	B	CD79A	0.000378528828520633	2498.66666666667	124	0.898199107981824	8249	0.435519294389846	98	2.21367490839917	6493	4.8590119742501	150	0	1	0	1
967	PEC	BAMBI	TR mac	TGFBR1	0.000378528828520633	24372.6666666667	27602	0.651612473865917	55246	0.0108777409114147	27920	0.868698718833322	27284	1.10515779694231	35784	0	1	0	1
968	Mono3	HLA-B	Tcyto gd	CD3G	0.00037877605652565	1669.33333333333	851	0.967334237814454	1082	0.0407079937027527	7230	3.39311285736261	1052	3.97986187334763	650	0	1	0	1
969	Unknown9	VCAM1	CTAL	ITGB1	0.000379051224291376	6058.33333333333	2071.5	0.938859366847298	3498	0.0128037723212126	24703	3.77145167063888	645	2.37326413633085	7502	0	1	0	1
970	NK	KLRD1	Endothelial	HLA-E	0.000379470309528103	1335.33333333333	866	0.968971291513754	963	0.077953537113697	2913	2.66747372792548	3365	3.88286995255242	769	0	1	0	1
971	Endothelial	HSPG2	PT	LRP2	0.00038129149764186	4930	4245	0.916167413747227	5932	0.0843186624212709	2558	2.20684802097817	6517	1.85028157804011	14571	0	1	0	1
972	B	BTLA	B	CD79A	0.000383578667423537	12323.1666666667	95	0.7426210121603	37647	0.665022510985485	39	0.63055495988348	36100	4.8588934530845	151	0	1	0	1
973	PEC	BAMBI	Unknown9	TGFBR1	0.000383578667423537	20631.5	23374	0.69990533705622	46430	0.0169140337265777	19464	0.868698718833322	27284	1.24326858145676	30609	0	1	0	1
974	Mono2	ITGB2	PT	THY1	0.000386144023324783	6762.5	2952	0.902784259286329	7625	0.0113595044595482	27044	2.95815463794557	2521	2.95854239673649	3383	0	1	0	1
975	CTAL	KNG1	Mono1	PLAUR	0.000386592003404002	1228.66666666667	511	0.969538666276993	916	0.0707374968197984	3384	5.23111910462887	106	3.05047335642181	2964	0	1	0	1
976	PC	CDH1	ICB	ERBB3	0.00038761503692545	7198.66666666667	7865.5	0.857792781558231	14611	0.0277988113901678	11608	2.51811242348465	4123	1.95015075728314	12848	0	1	0	1
977	Mono2	LGALS1	Mono1	PTPRC	0.000389254262866506	1977.66666666667	523.5	0.972610158208437	697	0.0320975566423509	9740	3.36989707930144	1077	4.33811718159813	350	0	1	0	1
978	DCT	KNG1	ICB	SDC2	0.00039154520331784	1182.16666666667	370	0.975071881814299	565	0.0706456084268374	3395	4.84630330440224	175	3.05152274680759	2956	0	1	0	1
979	DCT	KNG1	Unknown17	SDC2	0.000392450804789614	1254.16666666667	369.5	0.975085363650469	564	0.0707240404676489	3387	4.84630330440224	175	2.9556996235896	3397	0	1	0	1
980	Mono3	THBS1	PEC	CD47	0.000395480244329131	4846.33333333333	2947.5	0.896177661401976	8521	0.0224209804378793	14660	3.04759930878942	2122	2.88375743099127	3773	0	1	0	1
981	Mono3	THBS1	DCT	SDC1	0.000395966075656761	5956.33333333333	5229.5	0.85750131629205	14663	0.029974027780286	10614	3.04759930878942	2122	2.29296031879531	8337	0	1	0	1
982	Mono3	VCAN	B	ITGB1	0.000396205240960502	7609.5	492.5	0.903232442997862	7571	0.00703089286601251	37099	4.12917587694224	398	4.03899830323577	587	0	1	0	1
983	PC	L1CAM	Endothelial	CD9	0.000396939230473557	6899.33333333333	7390.5	0.919884795925971	5482	0.0270811612027673	11944	1.91560501537573	9299	1.84478665441271	14669	0	1	0	1
984	Endothelial	CD9	PC	L1CAM	0.000397101616547299	6813.33333333333	7132.5	0.919884795925971	5482	0.0270811612027673	11944	1.98554105803178	8783	1.84478665441271	14669	0	1	0	1
985	Podocytes	ITGAV	CTAL	THY1	0.000397101616547299	7636.16666666667	8320	0.910742721324529	6575	0.0224119868398583	14670	1.82172294282409	10065	1.85406880551915	14505	0	1	0	1
986	Endothelial	HSPG2	Unknown17	ITGB1	0.00039921767837629	6203.83333333333	6890	0.905625164762862	7263	0.0223820079562066	14683	2.20684802097817	6517	2.25592169448974	8758	0	1	0	1
987	Mono3	AREG	PC	DDR1	0.000399292300433386	1795.16666666667	2073	0.939748060483365	3412	0.0758774396323764	3035	3.35616015893963	1111	2.99885724086973	3211	0	1	0	1
988	Thelper	CD2	Thelper	CD48	0.000400034046345879	5832.83333333333	5750.5	0.900217207943987	7969	0.0223769994933345	14688	1.97423231900378	8806	2.93032020130205	3532	0	1	0	1
989	Thelper	CD48	Thelper	CD2	0.000400197486762999	6251.5	5750.5	0.900217207943987	7969	0.0223769994933345	14688	1.67862895859315	11318	2.93032020130205	3532	0	1	0	1
990	Unknown9	VCAM1	Podocytes	ITGB1	0.000402144382269328	6153.33333333333	2101.5	0.938247911990545	3558	0.0125351241282456	25121	3.77145167063888	645	2.36313860817201	7594	0	1	0	1
991	ICA	LAMB1	ICB	ITGA6	0.000402327281224839	8066.33333333333	10089.5	0.906370088932073	7168	0.0241987250433149	13515	1.54290440156255	13011	1.84324886030866	14702	0	1	0	1
992	PC	CDH1	DCT	ERBB3	0.000402984499620126	7261.5	7922.5	0.857251199679038	14706	0.0275534512538399	11722	2.51811242348465	4123	1.94093353929973	13016	0	1	0	1
993	ICA	HLA-B	Tcyto gd	CD3G	0.000403159058630662	1702.33333333333	837.5	0.966965134751811	1105	0.0397730341416379	7432	3.44712094543742	945	3.91585805455471	730	0	1	0	1
994	PC	CDH1	Tcyto gd	ITGB7	0.00040318443284834	7342.66666666667	4393.5	0.790998284207369	27669	0.0567694671700525	4664	2.51811242348465	4123	2.36282206247521	7598	0	1	0	1
995	ICA	IL18	Mono2	CD48	0.000404828705528315	1222.5	802	0.961763488327771	1500	0.0702095248262959	3424	3.02247088007353	2305	5.04077306779405	104	0	1	0	1
996	PEC	ADAM10	Unknown9	MET	0.000404961525208317	7190.83333333333	7802	0.857203249753298	14718	0.0382318844160195	7852	1.55784721865635	12821	2.34733668948635	7752	0	1	0	1
997	Tcyto gd	PTPRC	Mono3	CD4	0.000405270923196068	4664.66666666667	2694.5	0.902897867605353	7606	0.021958795786155	14991	2.68577280969497	3352	3.28487982382725	2037	0	1	0	1
998	Mono2	LGALS1	Mono3	PTPRC	0.000405326866895615	2920	1060	0.967794605115207	1043	0.0229870137452737	14291	3.36989707930144	1077	3.65483770047938	1107	0	1	0	1
999	Mono2	ICAM1	Mono3	ITGAM	0.000407152220367234	16171.8333333333	2792	0.675909676190803	50927	0.0943305265588278	2156	0.553261365630346	40518	2.9514907273257	3428	0	1	0	1
1000	Unknown9	VCAM1	Mac DC	ITGA4	0.000407365953782983	4673.16666666667	2720.5	0.90285224571979	7614	0.0219690190433643	14982	3.77145167063888	645	2.71281368953603	4796	0	1	0	1
1001	Mono3	JAML	Unknown9	CXADR	0.000407610126661204	4853.66666666667	3728.5	0.857081424091432	14733	0.0421993148568771	6930	2.17590816327468	6838	4.00827575447124	619	0	1	0	1
1002	Podocytes	DCN	CTAL	ERBB4	0.000408551055875237	1034	167.5	0.939547860863249	3432	0.342506768462014	154	2.96733815570467	2435	4.73618826854627	181	0	1	0	1
1003	Mono2	LGALS1	Mono2	PTPRC	0.000408592956213832	1527.5	339	0.975365547699546	555	0.0399045501553779	7408	3.36989707930144	1077	4.9772893906835	123	0	1	0	1
1004	Mono3	AREG	CTAL	ERBB4	0.000409018123431793	1504	1253	0.943117695265587	3083	0.124755713902188	1395	3.35616015893963	1111	2.9507830408543	3433	0	1	0	1
1005	Unknown17	THBS1	Mono1	ITGA4	0.000411610085944814	7112.33333333333	6851	0.880134051122578	10852	0.022285679968622	14758	1.42138962345402	14212	3.07800878392383	2850	0	1	0	1
1006	DCT	ITGB1	PEC	VCAM1	0.000411828828858413	6037.33333333333	2679	0.956546911946076	1920	0.0263128552250582	12351	1.17954205129791	18513	2.94914733366732	3438	0	1	0	1
1007	Endothelial	FN1	PC	ITGA6	0.000412906230037338	6041.5	3676.5	0.902722244871921	7635	0.0651792486129957	3821	2.63576494201108	3532	1.54253684042054	21259	0	1	0	1
1008	PEC	CTGF	Tcyto gd	ITGB2	0.000415177051054702	540773.666666667	851	0.966887502923883	1116	0.0509842961417314	5408	5.64739392865824	31	4.04011915087381	586	NA	3237500	0	1
1009	Mono1	HLA-B	Tcyto gd	CD3G	0.000417387179090496	1706	810.5	0.966866719640963	1118	0.0395290634158226	7495	3.45097269988859	920	3.94141257046521	701	0	1	0	1
1010	Mono1	ITGB2	Mono2	ICAM3	0.000418688723588227	5248	4146	0.897091871213192	8394	0.022228636831546	14800	2.43977269511644	5019	2.983308772224	3273	0	1	0	1
1011	PC	LAMA5	PEC	CD151	0.000418774143032778	6913	3456.5	0.902533806483206	7657	0.0518466252876308	5279	0.87347339604305	26906	3.42423342319409	1634	0	1	0	1
1012	Endothelial	FN1	Mac DC	ITGA4	0.000419538134071641	6204	4331.5	0.862487578151052	13754	0.0529523744030223	5131	2.63576494201108	3532	1.83591995019674	14805	0	1	0	1
1013	ICA	ITGAV	Unknown9	THY1	0.000420729720893688	7538.16666666667	8723	0.91855490051774	5644	0.0273814564396468	11802	1.5504992480357	12969	1.83540660648189	14812	0	1	0	1
1014	PEC	THBS1	CTAL	SDC4	0.000421241263605	6999.5	8303.5	0.902360608712736	7676	0.0222016712830233	14815	1.95204707236773	8931	2.10605811430461	10573	0	1	0	1
1015	ICA	CDH1	PEC	IGF1R	0.000421241263605	7713.83333333333	9006.5	0.864421127791821	13453	0.0274233612673304	11780	2.24777399628437	6233	1.83539216860771	14815	0	1	0	1
1016	Mono2	HLA-B	Tcyto gd	CD3D	0.000422946373666637	1877.83333333333	901.5	0.966777158444394	1123	0.0362303948056032	8339	3.42734194450664	1014	3.86785806227482	789	0	1	0	1
1017	ICA	GAS6	TR mac	AXL	0.000423635321372722	4197.83333333333	3138.5	0.856483141660189	14829	0.0624062121994941	4079	2.57576925861188	3998	3.21600340996535	2279	0	1	0	1
1018	Mono3	HLA-B	Tcyto gd	CD3D	0.000424064032490109	1886.83333333333	921.5	0.966762393820654	1124	0.036197108197626	8352	3.39311285736261	1052	3.86663717460087	791	0	1	0	1
1019	ICA	HLA-B	NK	KLRD1	0.000425183635030774	1497.33333333333	830	0.972446579992985	715	0.0460580222745609	6197	3.44712094543742	945	3.64613480989552	1125	0	1	0	1
1020	DCT	SPP1	PEC	ITGAV	0.000426097219270037	1218.16666666667	279.5	0.979512555272414	322	0.0720759435016544	3279	4.45783074474367	237	2.94198434713949	3469	0	1	0	1
1021	ICA	HLA-C	Mono2	LILRB2	0.000429681514477305	1990.83333333333	877.5	0.966694466495078	1129	0.0339262112344675	9059	3.52436527597575	871	3.80749493738781	884	0	1	0	1
1022	Unknown9	BAMBI	CTAL	TGFBR1	0.00043052412491784	16201.6666666667	16607.5	0.714753693572426	43427	0.0195235092623634	16931	1.27344232863789	16284	1.56980077229722	20566	0	1	0	1
1023	ICB	CD9	Podocytes	IGSF8	0.00043071181290803	3989.5	1955.5	0.936315373028802	3746	0.0221230957477679	14870	4.91284491342569	165	2.65912753395667	5154	0	1	0	1
1024	Unknown17	CYR61	Mono3	ITGB2	0.000431419449675186	541397.833333333	3031.5	0.946746042366605	2768	0.0717910858931221	3295	2.65464158183974	3440	3.53354974847029	1383	NA	3237500	0	1
1025	ICB	CD9	CTAL	IGSF8	0.000431531360207816	4235.16666666667	2055	0.934451534902346	3945	0.0207998077044919	15869	4.91284491342569	165	2.62274125053447	5430	0	1	0	1
1026	ICB	CD9	ICB	IGSF8	0.00043235597440229	5887.5	2753.5	0.921059846813757	5342	0.0139331906493841	23078	4.91284491342569	165	2.4594974095634	6738	0	1	0	1
1027	Unknown17	CYR61	Mono2	ITGB2	0.000433366941736619	540950.5	2178	0.953201893453426	2195	0.0942368002763922	2161	2.65464158183974	3440	4.26423897393721	406	NA	3237500	0	1
1028	Mono3	THBS1	Mono1	PTPRJ	0.000434199339501123	6195.66666666667	3722	0.856089467420273	14890	0.0221712495173899	14838	3.04759930878942	2122	2.63644174195373	5322	0	1	0	1
1029	Unknown9	BAMBI	DCT	TGFBR1	0.000435906542525156	13231.8333333333	13613	0.754041698012745	35237	0.0292248895498027	10942	1.27344232863789	16284	1.72847118411761	16926	0	1	0	1
1030	PEC	VCAN	Mono3	SELL	0.000437182209604948	6061.33333333333	5457.5	0.856018703142005	14907	0.0362760618853207	8321	1.76826550271852	10544	3.13253863712987	2594	0	1	0	1
1031	PEC	CDH1	Unknown9	MET	0.000439121386320679	7941.16666666667	9665.5	0.855963543914796	14918	0.0356509349990073	8524	1.73926390041278	10807	1.91760434137659	13396	0	1	0	1
1032	Mono3	JAML	ICA	CXADR	0.000440890489161109	4903.5	3709.5	0.855917102029274	14927	0.0414073210057666	7073	2.17590816327468	6838	4.04472269544603	581	0	1	0	1
1033	Unknown9	BAMBI	ICA	TGFBR1	0.000441322197792194	12298.1666666667	12406	0.766574763604241	32691	0.0335350181907167	9182	1.27344232863789	16284	1.7915603192848	15630	0	1	0	1
1034	CTAL	ITGB1BP1	PEC	ITGB8	0.000443199198634111	5930.83333333333	6088.5	0.914147558141001	6153	0.0357731634529638	8483	1.3443055946753	14923	2.54379163066056	6024	0	1	0	1
1035	PEC	LAMB1	Mesangial	ITGA7	0.00044419460617538	6008.33333333333	2529.5	0.833558658406378	19007	0.111653182654572	1670	1.62470830550315	11982	2.95730841672911	3389	0	1	0	1
1036	Mac DC	ITGA4	PEC	VCAM1	0.000444313148920456	7800.66666666667	3620.5	0.924911778719428	4933	0.0385922250206032	7749	0.770682654752724	31812	3.21011639037472	2308	0	1	0	1
1037	PEC	ADAM10	PEC	MET	0.000444624943807124	7352.5	8171.5	0.855809637263154	14949	0.0373746050046068	8045	1.55784721865635	12821	2.29545834635424	8298	0	1	0	1
1038	ICA	CDH1	ICA	MET	0.00044498197666627	6907.33333333333	7395	0.855805508173974	14951	0.0355596973324179	8557	2.24777399628437	6233	2.02393578042031	11701	0	1	0	1
1039	CTAL	KNG1	ICB	SDC2	0.000445188760755413	1222.66666666667	344	0.974794668407348	582	0.0690609191140121	3508	5.23111910462887	106	3.01664385455419	3138	0	1	0	1
1040	Endothelial	PTPRB	Podocytes	GHR	0.0004460021906895	4948.16666666667	1765	0.833110049394864	19081	0.186210928622959	629	2.89073112106848	2901	2.42232252666022	7076	0	1	0	1
1041	CTAL	ITGB1BP1	Mono1	ITGB2	0.000446233473707133	6107.5	4666.5	0.916317517721148	5915	0.0262604210495303	12387	1.3443055946753	14923	2.95238580108054	3418	0	1	0	1
1042	PC	L1CAM	PEC	NRP1	0.000446412498200284	5274	3692	0.85578495274594	14959	0.151154587272108	983	1.91560501537573	9299	2.49750912298027	6401	0	1	0	1
1043	Mesangial	PGF	ICB	INSRR	0.000446771087045192	6270.5	95.5	0.81674362452131	22368	0.728059916404643	28	1.34246949218695	15062	4.80153705967895	163	0	1	0	1
1044	Unknown9	BAMBI	ICB	TGFBR1	0.000446771087045192	14746.8333333333	15052	0.734039844994804	39430	0.0236859735648022	13820	1.27344232863789	16284	1.63805839037942	18945	0	1	0	1
1045	ICA	HLA-B	Tcyto gd	CD3D	0.00044682752394369	1936.16666666667	920	0.966387053795704	1144	0.0353657522570411	8631	3.44712094543742	945	3.80263335580795	895	0	1	0	1
1046	PEC	EDIL3	DCT	ITGAV	0.000446949930834108	6069.16666666667	5258.5	0.855776470299737	14962	0.0395916849134227	7483	1.71308858356728	10934	3.03824305001	3034	0	1	0	1
1047	CTAL	ITGB1BP1	Mono3	ITGB2	0.000448206037435168	5562	3871.5	0.920984685232265	5350	0.0297550773102528	10704	1.3443055946753	14923	3.18386225937902	2393	0	1	0	1
1048	Mono3	AREG	Mono2	CSF1R	0.000449181841185831	1454.16666666667	1134.5	0.93863715747999	3516	0.0774352397054222	2938	3.35616015893963	1111	3.63106636827994	1158	0	1	0	1
1049	PC	LAMB1	Endothelial	ITGB1	0.000452523997162808	5676.16666666667	5511	0.936879486754214	3686	0.0215986369322835	15254	2.13923459444807	7336	2.34535247339611	7779	0	1	0	1
1050	PEC	VCAN	Mono2	ITGA4	0.000454894435809584	6348.33333333333	6269	0.883935805107961	10234	0.0219261315221342	15006	1.76826550271852	10544	3.21083514808109	2304	0	1	0	1
1051	Mono1	HLA-B	Tcyto gd	CD3D	0.000454980801890413	1936.5	880	0.966286976550698	1151	0.0351488161234681	8706	3.45097269988859	920	3.82818787171845	840	0	1	0	1
1052	Mono3	THBS1	Thelper	ITGB1	0.000455956515214014	8842.33333333333	4623	0.901545617308002	7791	0.00739910332156952	36015	3.04759930878942	2122	2.41625541980758	7124	0	1	0	1
1053	CTAL	EGF	ICA	KIT	0.000456233380372704	1111	602	0.938520304963296	3530	0.378504997522337	127	3.08735678328836	1930	3.67418503785451	1077	0	1	0	1
1054	Unknown9	BAMBI	PC	TGFBR1	0.000457768552815136	8012.5	5843	0.828075927405332	20103	0.0721360012244868	3275	1.27344232863789	16284	2.28547213665253	8411	0	1	0	1
1055	Mono2	ITGB1	PEC	VCAM1	0.000458771512647323	5931.5	2762	0.955698548491359	1990	0.0252698498032557	12915	1.23564065454724	17148	2.93016890058089	3534	0	1	0	1
1056	Endothelial	FN1	PC	TNFRSF11B	0.000462854221099486	5803	2940	0.880852324595692	10723	0.0891364802898995	2348	2.63576494201108	3532	1.66948397646766	18213	0	1	0	1
1057	Mesangial	PGF	Mesangial	NTRK3	0.000463317121985689	5544.16666666667	115	0.839085113171371	17971	0.55178477134783	64	1.34246949218695	15062	4.78977124559626	166	0	1	0	1
1058	Unknown9	BAMBI	TR mac	TGFBR1	0.000463317121985689	16569	17023	0.709900035781021	44414	0.0186201926928467	17762	1.27344232863789	16284	1.55536867233002	20952	0	1	0	1
1059	TR mac	CD14	Mono3	ITGB2	0.000463366441878763	1613.83333333333	1458	0.949079150812167	2553	0.0686519086959634	3544	2.737515051356	3221	4.32260241843211	363	0	1	0	1
1060	PC	LAMB1	Mesangial	ITGB1	0.000464045900933806	5925.16666666667	5630	0.934621053516438	3924	0.02003527051571	16470	2.13923459444807	7336	2.34086234964531	7819	0	1	0	1
1061	Endothelial	PLAT	Mono1	ITGB2	0.000464905619124978	1844.16666666667	2158.5	0.943202769690237	3074	0.133136489009083	1243	2.74566288082566	3199	2.9264446651528	3547	0	1	0	1
1062	Endothelial	FN1	PC	ITGB5	0.000464905619124978	6528.66666666667	3210.5	0.850231489164091	16009	0.0784391092064762	2889	2.63576494201108	3532	1.73615869136372	16740	0	1	0	1
1063	Unknown9	VCAM1	T GZMK	ITGB2	0.000464919313264006	7516.83333333333	3807	0.907996654041798	6969	0.00999661857148446	29663	3.77145167063888	645	2.34058819646341	7822	0	1	0	1
1064	Endothelial	HSPG2	TR mac	LRP1	0.000466659902371581	4501.66666666667	2710.5	0.85517412321072	15070	0.0747953985638374	3097	2.20684802097817	6517	3.20712197519871	2324	0	1	0	1
1065	PEC	TNC	Podocytes	ITGAV	0.000467403583338001	5261	1397.5	0.855142282175411	15074	0.122354295114115	1445	1.48284844037957	13695	3.54586722851757	1350	0	1	0	1
1066	Unknown9	BAMBI	Unknown9	TGFBR1	0.000468898910449414	13408.1666666667	13675	0.753173721509258	35402	0.0289529388286584	11066	1.27344232863789	16284	1.69347945684446	17695	0	1	0	1
1067	PC	CDH1	ICA	LRP6	0.000470014249076379	6291.66666666667	6618.5	0.855070615658381	15088	0.0329621628179962	9423	2.51811242348465	4123	2.22356068733015	9114	0	1	0	1
1068	Endothelial	FN1	Endothelial	ITGA9	0.000472658279104382	5936.66666666667	1820	0.813587970458598	23002	0.400927012502187	108	2.63576494201108	3532	2.23557611852022	8976	0	1	0	1
1069	DCT	LAMB1	Unknown9	ITGB8	0.000472838724596384	5621.33333333333	5016.5	0.922884387594742	5141	0.0382345761762613	7849	1.30573938506246	15844	2.6984362389492	4892	0	1	0	1
1070	Mono3	THBS1	Mono3	PTPRJ	0.000473200668636475	6286.66666666667	3755.5	0.855009913649222	15102	0.0217872645184201	15105	3.04759930878942	2122	2.62849544879946	5389	0	1	0	1
1071	ICA	ITGB1	Unknown9	VCAM1	0.000473388664264716	5638.5	3568	0.952450474474996	2266	0.0217865844102219	15106	1.64314254326186	11587	2.70119462953359	4870	0	1	0	1
1072	Mono3	S100A8	NK	ITGB2	0.000473983355873519	941.833333333333	260	0.96613162576162	1167	0.0637972713736391	3962	5.12825699217394	143	4.30029317134163	377	0	1	0	1
1073	ICB	BAMBI	Endothelial	ACVRL1	0.000474513914533683	17591.1666666667	7539.5	0.715863606322454	43191	0.0804202301079482	2762	0.432583901506952	47275	1.98398516360499	12317	0	1	0	1
1074	Mono3	AREG	ICB	NTRK1	0.000475188054456567	1874.83333333333	675	0.894243425324133	8786	0.28335314577296	278	3.35616015893963	1111	3.67818578977471	1072	0	1	0	1
1075	Endothelial	FN1	CTAL	ITGB6	0.000475785948668065	6755.16666666667	2020.5	0.837541709634387	18246	0.209995781754857	509	2.63576494201108	3532	1.66856932327603	18242	0	1	0	1
1076	Mono3	AREG	ICB	INSRR	0.00048002700642491	1253	384	0.918623872506072	5637	0.276952813397455	294	3.35616015893963	1111	4.16314023473865	474	0	1	0	1
1077	PC	BAMBI	Endothelial	ACVRL1	0.000480162130566096	16402	7020	0.730439749705084	40213	0.0930284034287105	2209	0.482015529418257	44157	2.01608855818337	11831	0	1	0	1
1078	CTAL	KNG1	Unknown17	SDC2	0.000481032698786469	1294.33333333333	343.5	0.974808296295003	581	0.0691375918038941	3499	5.23111910462887	106	2.9208207313362	3578	0	1	0	1
1079	Mono1	ITGB1	PEC	VCAM1	0.000485260797185416	6350	2807.5	0.95523668599971	2030	0.024727160221235	13234	1.14618202692316	19249	2.91852506421494	3585	0	1	0	1
1080	PEC	VCAN	Mono1	TLR2	0.000486319238489885	7457.83333333333	7686	0.859983582243625	14199	0.0216928471039961	15174	1.76826550271852	10544	2.70869778075183	4828	0	1	0	1
1081	PEC	CDH1	PEC	MET	0.000489210832086118	8177.33333333333	9796.5	0.854559885404747	15189	0.0348515286124506	8786	1.73926390041278	10807	1.86572599824447	14280	0	1	0	1
1082	Podocytes	FGF1	CTAL	ERBB4	0.000491558183786888	2005	155.5	0.907751642478103	6999	0.332068347426111	171	2.46973805586705	4718	4.90556520542438	140	0	1	0	1
1083	Mono2	B2M	Endothelial	HLA-E	0.000493532665422761	3508	263	0.993231278736659	1	0.0176706167728209	18678	4.02040536712534	525	3.35076868439916	1842	0	1	0	1
1084	Mono3	S100A9	PC	ALCAM	0.000493532665422761	1202.83333333333	285	0.953856497969193	2143	0.0584010215713102	4502	6.43819794273821	1	4.05748935617685	569	0	1	0	1
1085	DCT	NRP1	Endothelial	KDR	0.000493532665422761	562200.333333333	35488	0.682184284548237	49825	0.0399433557348147	7395	0.267925353074597	57330	1.54725213232247	21151	NA	3237500	0	1
1086	PEC	THBS1	Unknown9	ITGA3	0.000496600392393228	7468.83333333333	8105	0.854372949605011	15227	0.0244624696819186	13374	1.95204707236773	8931	2.39762201575745	7279	0	1	0	1
1087	Endothelial	PTPRB	Mono3	INSR	0.000498167881025055	6683.5	5691	0.854318980571765	15235	0.0357742861567854	8481	2.89073112106848	2901	1.91285597749952	13482	0	1	0	1
1088	PC	LAMB1	Unknown17	ITGA1	0.000499542813708349	8297.16666666667	9720	0.854305607134254	15242	0.0217977243415376	15099	2.13923459444807	7336	1.99641431435511	12104	0	1	0	1
1089	Thelper	CD2	Tcyto gd	CD48	0.00049973949055763	5989.33333333333	5942.5	0.898636082495256	8188	0.0216082435806815	15243	1.97423231900378	8806	2.89749067339346	3697	0	1	0	1
1090	Tcyto gd	CD48	Thelper	CD2	0.000499936231931319	6413.5	5942.5	0.898636082495256	8188	0.0216082435806815	15243	1.6617182337212	11351	2.89749067339346	3697	0	1	0	1
1091	ICA	FGF7	Podocytes	TYRO3	0.000503087040737138	4528.66666666667	163	0.85690767069861	14768	0.34366790012213	153	1.62323014726968	12076	4.75290685618105	173	0	1	0	1
1092	Tcyto gd	PTPRC	Mono2	CD4	0.000503104830871562	5025.5	3140.5	0.900322794819269	7949	0.0207201829997314	15921	2.68577280969497	3352	3.05912782877784	2929	0	1	0	1
1093	Mono2	S100A9	Mono3	ITGB2	0.000503455260729522	2457	753.5	0.968154976508618	1022	0.026882065295374	12042	4.04467611106905	485	3.61486481482547	1191	0	1	0	1
1094	Mono3	AREG	Mesangial	PDGFRB	0.000503537389281227	1137	864.5	0.937660229629426	3620	0.188046968329446	618	3.35616015893963	1111	3.49473024516143	1471	0	1	0	1
1095	Endothelial	FN1	PEC	ITGB5	0.000503537389281227	7256.33333333333	3576	0.840432148659632	17706	0.0675171069472666	3620	2.63576494201108	3532	1.65010681131284	18678	0	1	0	1
1096	ICA	KIT	PC	CD9	0.000507221855827344	1436	1086.5	0.96760995175113	1057	0.141973869257191	1116	2.41848403135806	5247	3.61377425740443	1194	0	1	0	1
1097	ICB	BAMBI	Unknown9	FZD5	0.000508901261432227	29256.3333333333	30460	0.56895355306385	66641	0.0239844939739652	13645	0.432583901506952	47275	0.799487714275976	47975	0	1	0	1
1098	Endothelial	FN1	Unknown17	ITGB6	0.00051176025251565	7019.83333333333	2090	0.828087510504076	20100	0.183323884084013	648	2.63576494201108	3532	1.68723786639403	17837	0	1	0	1
1099	PC	CDH1	Unknown9	PTPRM	0.000516088130796788	5436.33333333333	4590.5	0.85384045081265	15325	0.0535476091251849	5058	2.51811242348465	4123	2.31277504700145	8110	0	1	0	1
1100	Endothelial	PECAM1	PEC	EFNB2	0.000517099241922588	5008.16666666667	3310.5	0.85382422603218	15330	0.0688921395782346	3527	2.80561821033505	3094	2.31412340906134	8096	0	1	0	1
1101	Mono3	S100A9	T GZMK	ITGB2	0.000517356672528041	2672.33333333333	253.5	0.965626574648077	1202	0.0229524372443797	14323	6.43819794273821	1	4.12291133673915	506	0	1	0	1
1102	ICA	LAMB1	Mesangial	ITGA7	0.000518409661271347	6471.5	2776	0.827206854081711	20264	0.102022606284088	1905	1.54290440156255	13011	2.90650659738769	3647	0	1	0	1
1103	PC	BAMBI	Unknown9	FZD5	0.000520629268907156	27857.5	27893	0.586715180810294	64670	0.0277447500268094	11629	0.482015529418257	44157	0.831591108854356	46687	0	1	0	1
1104	Endothelial	HLA-E	Tcyto gd	CD8A	0.000521758205094229	1575.66666666667	1318	0.942208261682816	3163	0.067207408429463	3653	3.43894963597222	1007	3.42646949130172	1629	0	1	0	1
1105	PC	CDH1	PC	IGF1R	0.000524223347699714	8019.16666666667	9207.5	0.853609914150695	15365	0.0229376827979851	14333	2.51811242348465	4123	1.86521180268476	14292	0	1	0	1
1106	PEC	CTGF	Unknown9	FGFR2	0.000525685011820887	540628.833333333	1290.5	0.93725275475649	3660	0.106379193553967	1801	5.64739392865824	31	3.87282143768742	780	NA	3237500	0	1
1107	Endothelial	FN1	Tcyto gd	ITGB7	0.000526810956859783	7343.33333333333	2213	0.800963899011824	25621	0.157274301729209	894	2.63576494201108	3532	1.88200095223273	14011	0	1	0	1
1108	PEC	ANXA1	Mono1	FPR1	0.000529633616163868	1385.16666666667	913.5	0.937193256227404	3667	0.079574273244717	2815	3.1906912270871	1662	4.79433680778669	165	0	1	0	1
1109	PEC	BAMBI	Unknown9	FZD5	0.000532490006690838	19732.5	16609.5	0.650463008722011	55453	0.047674263396318	5935	0.868698718833322	27284	1.26788468865575	29721	0	1	0	1
1110	Unknown9	VCAM1	T GZMK	ITGA4	0.000533908040179088	4990.16666666667	2882.5	0.899667263326336	8046	0.02045132030815	16128	3.77145167063888	645	2.66337931708963	5120	0	1	0	1
1111	DCT	SPP1	Endothelial	ITGB1	0.000537596527528636	1190.16666666667	136	0.987800271669059	35	0.0669232633379186	3681	4.45783074474367	237	3.00386304761159	3186	0	1	0	1
1112	Unknown9	VCAM1	Thelper	ITGA4	0.000538474357090674	5029.16666666667	2970.5	0.899558499157472	8060	0.0204021185481528	16172	3.77145167063888	645	2.63921573911737	5296	0	1	0	1
1113	Mono3	JAML	PEC	CXADR	0.000539555315257715	5066.66666666667	3746	0.853184004398502	15438	0.0396257280956737	7468	2.17590816327468	6838	3.97580643712067	654	0	1	0	1
1114	Endothelial	PTPRB	PEC	INSR	0.000540814650241263	6768	5809	0.853141282287677	15445	0.0351058312325397	8717	2.89073112106848	2901	1.90896436898716	13543	0	1	0	1
1115	PC	L1CAM	Unknown9	CD9	0.000541445235674961	7521.16666666667	7742.5	0.913907220736795	6186	0.0231473377523998	14192	1.91560501537573	9299	1.80099547560699	15448	0	1	0	1
1116	Unknown9	CD9	PC	L1CAM	0.000541655566928358	7877.16666666667	8810.5	0.913907220736795	6186	0.0231473377523998	14192	1.65439119700651	11435	1.80099547560699	15448	0	1	0	1
1117	CTAL	EGF	TR mac	CSF1R	0.000542762036209069	1312.33333333333	1126	0.936832268335413	3690	0.142294771154945	1110	3.08735678328836	1930	3.63643504721462	1142	0	1	0	1
1118	T CXCR6	PTPRC	NK	CD247	0.000542918984825481	6792.66666666667	5858.5	0.896735392809635	8445	0.0213435496434135	15455	1.50279410601002	13582	2.98373032693669	3272	0	1	0	1
1119	ICA	CDH1	DCT	IGF1R	0.000544818715662944	8060.83333333333	9429	0.86087208996351	14041	0.025828709393845	12625	2.24777399628437	6233	1.80019558714679	15464	0	1	0	1
1120	Endothelial	CD34	Mono3	SELL	0.000545664816777407	4755.5	889.5	0.85303748805994	15468	0.276962050531172	292	1.69202621309996	11284	3.48694948521289	1487	0	1	0	1
1121	PEC	VCAN	Unknown17	EGFR	0.000546300110954437	7712.33333333333	9595	0.875531897776025	11611	0.0213245894063677	15471	1.76826550271852	10544	2.26762476514236	8646	0	1	0	1
1122	Mono3	AREG	Mesangial	NTRK3	0.000548558609686732	1092.83333333333	498.5	0.929615125363162	4447	0.209898033625187	512	3.35616015893963	1111	4.15137442065596	485	0	1	0	1
1123	Unknown17	THBS1	Mono2	ITGA4	0.000554186224147455	7315.66666666667	7086	0.877692144345313	11232	0.0212860763884622	15508	1.42138962345402	14212	3.05528755378737	2940	0	1	0	1
1124	Mono3	AREG	Podocytes	TYRO3	0.000555210999278553	1182.83333333333	401	0.922491834567673	5182	0.212177876202744	501	3.35616015893963	1111	4.4410843668342	301	0	1	0	1
1125	PEC	CDH1	Unknown9	EGFR	0.000555259153816099	9427.66666666667	12960	0.85496988739134	15113	0.0217646904915943	15131	1.73926390041278	10807	1.79768480570268	15513	0	1	0	1
1126	Unknown9	MMP7	Mono2	CD44	0.000555543179589276	1869.66666666667	2038.5	0.947130606826757	2736	0.070158662022184	3427	3.30539931596919	1341	2.89451307284853	3712	0	1	0	1
1127	Unknown9	BAMBI	Unknown9	FZD5	0.000556609555740447	13462	9490	0.708856957536407	44632	0.0816073832019152	2696	1.27344232863789	16284	1.71809556404346	17158	0	1	0	1
1128	Mono3	THBS1	DCT	ITGA6	0.000558058815749594	5752.66666666667	4260.5	0.899233027671714	8119	0.0185094074234069	17874	3.04759930878942	2122	2.49778603657111	6399	0	1	0	1
1129	PEC	CTGF	PEC	LRP6	0.000559067201955954	540921.333333333	2139	0.941648117424416	3216	0.0665242650847599	3718	5.64739392865824	31	3.683132892686	1062	NA	3237500	0	1
1130	PC	L1CAM	DCT	ERBB2	0.000560866333770356	6282.83333333333	6089	0.852702403867095	15539	0.0786103782274135	2879	1.91560501537573	9299	2.15207065794209	9978	0	1	0	1
1131	CTAL	LAMB1	ICA	ITGA6	0.000561433328810075	5585.16666666667	4537.5	0.922917644799054	5137	0.0370191568893576	8129	1.27300412127977	16305	2.85374776650283	3938	0	1	0	1
1132	Endothelial	EFNB2	Endothelial	PECAM1	0.000561733150011429	4506.66666666667	1877	0.901928846211602	7742	0.17078334494203	745	1.32275587764927	15542	3.04293403418553	3009	0	1	0	1
1133	Mono3	ANXA1	Mono3	FPR1	0.00056260771276761	1561.5	1361	0.93651263054503	3724	0.0777641696884722	2921	2.93394875276742	2616	5.03183568594832	106	0	1	0	1
1134	Endothelial	EFNB2	Mono1	PECAM1	0.000563470131931503	6181.33333333333	4689	0.87205667264561	12166	0.0938075227988549	2179	1.32275587764927	15542	2.40665792214213	7199	0	1	0	1
1135	DCT	SPP1	Podocytes	ITGB5	0.000563791555664592	1155.16666666667	533.5	0.970712314735167	830	0.0949799512247599	2136	4.45783074474367	237	2.89220370929883	3726	0	1	0	1
1136	Mono1	ITGB2	Thelper	CD226	0.000564823964409922	6995.33333333333	4408.5	0.803867324761874	25014	0.0369756533718502	8139	2.43977269511644	5019	2.87877820135805	3798	0	1	0	1
1137	Endothelial	FN1	T GZMK	CD44	0.000567613410202949	6674.16666666667	5124.5	0.859868818129481	14224	0.0432717442540032	6717	2.63576494201108	3532	1.7951865957589	15570	0	1	0	1
1138	PC	ST6GAL1	Unknown17	EGFR	0.000567949502785173	1447.83333333333	1052.5	0.936426821531297	3733	0.125482172350239	1382	3.68455299429235	723	3.07860694762192	2847	0	1	0	1
1139	DCT	KL	CTAL	INSR	0.000568868308293465	10469.8333333333	9357.5	0.891506401883126	9165	0.0326547707898777	9550	1.69676152701842	11094	1.17880394336474	33008	0	1	0	1
1140	TR mac	MRC1	NK	PTPRC	0.000570032594710134	1107.16666666667	512.5	0.965041370528619	1241	0.059488228018107	4375	4.18646511540666	332	3.94394187628595	693	0	1	0	1
1141	Mono3	S100A8	Tcyto gd	ITGB2	0.000572755080885998	1026.33333333333	282	0.965023297144623	1244	0.0596809967491493	4348	5.12825699217394	143	4.24000956047596	421	0	1	0	1
1142	DCT	KL	DCT	INSR	0.000575047416235369	9981	8569	0.895611237949517	8600	0.035598976067117	8538	1.69676152701842	11094	1.21505407584446	31652	0	1	0	1
1143	Mac DC	TYROBP	Mono3	TREM1	0.000576935628342554	1204.66666666667	504.5	0.936305700349508	3748	0.0861327354578574	2469	3.68660575839024	719	4.46119708588442	290	0	1	0	1
1144	Mono3	PTPRC	Mono1	CD4	0.000577856412350035	4997	2667.5	0.898809296811357	8177	0.0200374607047709	16468	2.90364699885542	2707	3.12697666312213	2628	0	1	0	1
1145	TR mac	PTPRC	TR mac	MRC1	0.000578860567884929	5125.16666666667	2019.5	0.950576300649854	2420	0.0288769574170034	11092	1.31826164202551	15618	3.42804608326591	1619	0	1	0	1
1146	Mono3	EREG	ICA	KIT	0.000581259673729415	2265	119	0.914074277269415	6165	0.572768149070529	52	2.14350663852188	7185	4.72367975324217	186	0	1	0	1
1147	DCT	KL	Endothelial	INSR	0.000581259673729415	12134.1666666667	11277	0.876361905785016	11460	0.0242978759444884	13456	1.69676152701842	11094	1.07881944254247	36793	0	1	0	1
1148	PC	L1CAM	Unknown17	ERBB2	0.000582650635832532	6295.66666666667	6107	0.852155450570913	15638	0.0779297433707256	2915	1.91560501537573	9299	2.15653221848521	9920	0	1	0	1
1149	Mono3	THBS1	Tcyto gd	CD47	0.000585114034595595	5118.83333333333	3070	0.893295048760263	8922	0.021089617149017	15649	3.04759930878942	2122	2.84317516969952	4018	0	1	0	1
1150	DCT	KL	ICA	INSR	0.000587505077107296	9569.16666666667	7965.5	0.899127286773376	8138	0.0384238504447764	7793	1.69676152701842	11094	1.24910790430263	30388	0	1	0	1
1151	Mono3	JAML	Unknown17	CXADR	0.000587811271174641	5134	3740.5	0.852061227458143	15660	0.0389238849142044	7661	2.17590816327468	6838	3.98259944912858	643	0	1	0	1
1152	Mono2	ITGB2	PC	THY1	0.000587857117840783	8445.66666666667	3143.5	0.886135574601311	9915	0.00797790453616092	34470	2.95815463794557	2521	2.8857402600383	3766	0	1	0	1
1153	PC	CDH1	Unknown17	LRP6	0.000588487196798195	6551	6801	0.852048170283453	15664	0.0314059724878567	10038	2.51811242348465	4123	2.19122767149921	9479	0	1	0	1
1154	Mono3	THBS1	DCT	ITGA3	0.000590744961986589	5947.16666666667	3041	0.851971679331441	15674	0.0235423666929482	13925	3.04759930878942	2122	2.85145065914286	3960	0	1	0	1
1155	Mono3	VCAN	Mesangial	ITGA4	0.000593690844058715	4503.5	381	0.881821787668436	10570	0.0210476642262839	15687	4.12917587694224	398	4.32135192720092	364	0	1	0	1
1156	DCT	KL	ICB	INSR	0.000593783622700939	13239.6666666667	12152.5	0.865825489201916	13211	0.0201384770881042	16395	1.69676152701842	11094	1.0286779366884	38736	0	1	0	1
1157	PC	CDH1	Unknown17	ERBB3	0.000595737463789025	7724.16666666667	8524.5	0.851856842770605	15696	0.0252624098289558	12926	2.51811242348465	4123	1.90624514631787	13598	0	1	0	1
1158	PEC	THBS1	PC	SDC4	0.000596877012908843	7314	8464.5	0.899962282817147	7998	0.0210376201532607	15701	1.95204707236773	8931	2.05562678783329	11252	0	1	0	1
1159	Thelper	CD48	T GZMK	CD2	0.000599161561157731	6556.83333333333	6155	0.897378878762117	8359	0.0210230978292972	15711	1.67862895859315	11318	2.85281278419935	3951	0	1	0	1
1160	T GZMK	CD2	Thelper	CD48	0.000599390416193188	6247.33333333333	6155	0.897378878762117	8359	0.0210230978292972	15711	1.89652790180464	9461	2.85281278419935	3951	0	1	0	1
1161	DCT	KL	Mac DC	INSR	0.000600095306842484	15224	13896.5	0.84598937230152	16699	0.014592656684215	22129	1.69676152701842	11094	0.961823134865194	41420	0	1	0	1
1162	Mono2	ICAM1	Mono2	ITGAX	0.000600791016730802	14094.8333333333	3289.5	0.743445224270951	37470	0.0799697674563103	2792	0.553261365630346	40518	2.88078163911962	3787	0	1	0	1
1163	Unknown17	THBS1	Podocytes	ITGA3	0.000602372166820334	7999.5	9029	0.851741462712541	15725	0.0234566281766166	13979	1.42138962345402	14212	2.83284486788188	4079	0	1	0	1
1164	PC	CD9	PEC	IGSF8	0.00060306201557817	5587.83333333333	2212.5	0.934739180075608	3910	0.0209964876746946	15728	4.03095377059835	515	1.91916858203496	13372	0	1	0	1
1165	Endothelial	FN1	T GZMK	ITGA4	0.00060306201557817	6575	4590	0.858187104731581	14540	0.0492942342057097	5648	2.63576494201108	3532	1.78648557775033	15728	0	1	0	1
1166	Mono2	ICAM1	Mono2	ITGAL	0.000603278244900499	14583.5	3553	0.731988494366558	39875	0.0655807159674993	3791	0.553261365630346	40518	2.97568750326987	3315	0	1	0	1
1167	Endothelial	PTPRB	PC	GHR	0.000605711455482585	5735	1955	0.817357599394201	22242	0.14965174591568	1009	2.89073112106848	2901	2.29877158073983	8256	0	1	0	1
1168	Endothelial	HSPG2	Endothelial	FGFR1	0.00060675233801515	5031	3961.5	0.851663337483181	15744	0.0711925451327168	3343	2.20684802097817	6517	2.74819017555777	4580	0	1	0	1
1169	CTAL	BACE2	CTAL	APP	0.000608836400921927	6222.83333333333	5240	0.946297514317826	2808	0.0233824018524891	14031	2.12060096662067	7672	1.95133167133529	12824	0	1	0	1
1170	CTAL	BACE2	PC	APP	0.00061022908748643	4923.5	4982	0.952090196056178	2292	0.0297392420996481	10713	2.12060096662067	7672	2.24632111896688	8862	0	1	0	1
1171	Mac DC	ITGB2	Mono2	ICAM2	0.000610926425670939	8014.66666666667	10049.5	0.871722918709072	12225	0.0209415949135292	15762	1.80051088635516	10308	2.16559530307852	9791	0	1	0	1
1172	DCT	BACE2	CTAL	APP	0.000611391686619324	6811.5	6313	0.94505150456365	2908	0.0222752118154521	14766	1.85266017753703	9718	1.91337086446959	13475	0	1	0	1
1173	ICA	GAS6	Mac DC	AXL	0.000612556130971499	4573.83333333333	3553	0.851574288178608	15769	0.0576796773911957	4566	2.57576925861188	3998	3.02348824607916	3108	0	1	0	1
1174	DCT	BACE2	PC	APP	0.000612789241474319	5460.33333333333	5840.5	0.950971625125635	2390	0.0283310466212928	11361	1.85266017753703	9718	2.20836031210118	9291	0	1	0	1
1175	DCT	KL	Mono1	INSR	0.000612818076099027	12021.1666666667	11184	0.877449494953055	11274	0.0247924803851786	13199	1.69676152701842	11094	1.08478189344334	36558	0	1	0	1
1176	DCT	SPP1	Thelper	PTGER4	0.000613933896726272	1421.33333333333	681.5	0.966748276508114	1126	0.0710298147606531	3355	4.45783074474367	237	2.87762097344265	3808	0	1	0	1
1177	ICA	BACE2	CTAL	APP	0.000613955903181489	2987.16666666667	2599.5	0.959614550685368	1682	0.0425173617739204	6861	2.64740040343794	3517	2.56420127633746	5861	0	1	0	1
1178	ICA	BACE2	DCT	APP	0.000614189457492847	4652.83333333333	2982	0.950373207524698	2447	0.0276171242238639	11690	2.64740040343794	3517	2.12865683254904	10261	0	1	0	1
1179	ICA	BACE2	Endothelial	APP	0.000614423085837968	4608.83333333333	2961.5	0.950700693409815	2406	0.0280045434639298	11506	2.64740040343794	3517	2.13178193388262	10222	0	1	0	1
1180	ICA	BACE2	ICA	APP	0.000614656788235624	4647.16666666667	2985	0.950303668356257	2453	0.0275358599627312	11737	2.64740040343794	3517	2.13576103069962	10174	0	1	0	1
1181	ICA	BACE2	PC	APP	0.000615592338727185	2286.66666666667	2415.5	0.964025383281159	1314	0.0540763144526293	4980	2.64740040343794	3517	2.85919072396905	3907	0	1	0	1
1182	ICA	BACE2	PEC	APP	0.000615826411669237	3942.33333333333	2807	0.9543804794708	2097	0.0329582512585719	9425	2.64740040343794	3517	2.26930710778987	8613	0	1	0	1
1183	ICA	BACE2	Unknown9	APP	0.000616529075562077	4775.33333333333	2994	0.949984361247937	2471	0.0271671305773044	11911	2.64740040343794	3517	2.09194104704557	10751	0	1	0	1
1184	ICB	BACE2	PC	APP	0.000618171223281258	6342.16666666667	6721	0.947778772344696	2674	0.0248051751363843	13191	1.65818423329275	11418	2.09075640138919	10768	0	1	0	1
1185	PEC	ADAM10	CTAL	APP	0.000619346416163194	6822.83333333333	6158	0.934546434109401	3935	0.0208905674576015	15798	1.55784721865635	12821	2.2886763076849	8381	0	1	0	1
1186	PEC	VCAN	Mono2	CD44	0.000623356007774278	6343	5848.5	0.889407052178504	9478	0.0208741753092341	15815	1.76826550271852	10544	3.23297696740904	2219	0	1	0	1
1187	Mono1	ITGB2	NK	CD226	0.000623882768531605	7117.16666666667	4541.5	0.802457548153293	25312	0.0363220425181598	8306	2.43977269511644	5019	2.83573032299231	4064	0	1	0	1
1188	ICB	IL18	Mono1	CD48	0.000624089115682841	1096.5	572	0.960361364736868	1609	0.0651400315311864	3824	3.45631741812142	909	4.59753563996441	235	0	1	0	1
1189	DCT	SPP1	PC	ITGB1	0.000625367183075497	1192.16666666667	138	0.987635322703234	39	0.0651278591460415	3826	4.45783074474367	237	3.035335320759	3049	0	1	0	1
1190	DCT	KL	Mono3	INSR	0.00062567335553866	14184	12949	0.856670331104833	14804	0.0172767158242038	19102	1.69676152701842	11094	0.994179437236593	40102	0	1	0	1
1191	Mono3	SELL	Endothelial	PODXL	0.000627149478312314	5042	2603	0.891114225187255	9215	0.0689360730013384	3522	1.30624575804667	15829	3.40837618133828	1684	0	1	0	1
1192	Mono3	SELL	Endothelial	CD34	0.00062738720752393	5513	889.5	0.85303748805994	15468	0.276962050531172	292	1.30624575804667	15829	3.48694948521289	1487	0	1	0	1
1193	PEC	LAMB1	ICA	ITGA2	0.000629291746071327	8765.5	12017	0.872659990050384	12052	0.0256416950680745	12717	1.62470830550315	11982	1.78072665077876	15840	0	1	0	1
1194	DCT	KL	Unknown9	IGF1R	0.000631918351398758	6019.33333333333	4584.5	0.911144306946511	6515	0.08247658328909	2654	1.69676152701842	11094	1.78010279934826	15851	0	1	0	1
1195	DCT	KL	PC	INSR	0.000632150677409923	9321.83333333333	7594.5	0.90112497182659	7847	0.0401700841761071	7342	1.69676152701842	11094	1.2701587320509	29646	0	1	0	1
1196	CTAL	ITGB1	PEC	VCAM1	0.000633721791712222	6747.83333333333	3019	0.953166811759096	2199	0.0224919493017626	14616	1.12816027410159	19831	2.87056683716954	3839	0	1	0	1
1197	Mono2	LGALS9	Mono1	PTPRC	0.000636958152872703	3759	1873.5	0.937650673163432	3621	0.0524342009129965	5210	1.50064829948455	13595	4.97026083425548	126	0	1	0	1
1198	Mono2	LGALS9	Mono2	PTPRC	0.000637198976394111	3411.33333333333	1526.5	0.943719443951231	3014	0.065187616101254	3818	1.50064829948455	13595	5.60943304334085	39	0	1	0	1
1199	Mono2	LGALS9	Mono3	PTPRC	0.000637439875786954	4448.33333333333	2540	0.927149089419483	4694	0.0375513223806936	8013	1.50064829948455	13595	4.28698135313673	386	0	1	0	1
1200	Mono2	LGALS9	Tcyto gd	PTPRC	0.000638645511492052	5035.83333333333	3111	0.919797523056906	5494	0.030493337562112	10396	1.50064829948455	13595	3.91886367445122	728	0	1	0	1
1201	Endothelial	TIMP3	Mono1	CD44	0.000638903879139437	1525.66666666667	934.5	0.959818540095057	1657	0.0699835179281397	3436	4.5977783426467	212	2.8694888268151	3847	0	1	0	1
1202	PC	GDF15	PC	ERBB2	0.00063921906656129	1147.66666666667	698	0.964282560734791	1291	0.145997665255111	1052	4.1537597031757	344	2.81047817644846	4197	0	1	0	1
1203	DCT	LAMB1	PEC	ITGA3	0.00063936980459665	7817.66666666667	8254	0.858150334787139	14552	0.0288991913706624	11085	1.30573938506246	15844	2.62378290573208	5423	0	1	0	1
1204	DCT	LAMB1	PEC	ITGB8	0.000639611387693299	7467.16666666667	8133.5	0.907503764940307	7027	0.0256977479695083	12690	1.30573938506246	15844	2.21297352932605	9240	0	1	0	1
1205	Mono3	LGALS9	Mono1	PTPRC	0.000639853046852757	4605.5	2353	0.930080558892882	4391	0.0410243103546382	7148	1.30638715516448	15777	4.41826003980573	315	0	1	0	1
1206	DCT	LAMB1	PEC	CD151	0.000639853046852757	5481.83333333333	3612.5	0.929158747114968	4502	0.0319169713260443	9820	1.30573938506246	15844	3.10707031008286	2723	0	1	0	1
1207	Mono3	LGALS9	Mono2	PTPRC	0.000640094782094185	4162.16666666667	1894.5	0.93683653069264	3689	0.0510025316997632	5405	1.30638715516448	15777	5.0574322488911	100	0	1	0	1
1208	DCT	LAMB1	PEC	ITGA1	0.000640094782094185	6986.33333333333	7648.5	0.880576122493864	10775	0.0344684530579031	8900	1.30573938506246	15844	2.49820540871523	6397	0	1	0	1
1209	Mono3	LGALS9	Mono3	PTPRC	0.000640336593436741	5550.33333333333	3325	0.918414872132631	5665	0.029380005354307	10873	1.30638715516448	15777	3.73498055868698	985	0	1	0	1
1210	NK	AREG	Endothelial	FLT1	0.000640855205101775	1916.33333333333	1925	0.941316720697562	3254	0.191709867543063	596	2.58340214669356	3796	2.86922158836932	3850	0	1	0	1
1211	PC	L1CAM	ICA	EGFR	0.000641304600201621	5896.16666666667	5093	0.850883549114107	15890	0.090596690825053	2298	1.91560501537573	9299	2.33353843925844	7888	0	1	0	1
1212	Mono3	LGALS9	Tcyto gd	PTPRC	0.000641546792337373	6322.5	4219	0.9102672184119	6643	0.0238578660895882	13718	1.30638715516448	15777	3.36686288000147	1795	0	1	0	1
1213	PEC	TNC	ICA	SDC4	0.000641789060689297	5653.83333333333	2167	0.850863064838458	15892	0.108985730267623	1728	1.48284844037957	13695	3.13025181973407	2606	0	1	0	1
1214	NK	CCL4	Mono3	CCR1	0.000643463813971386	1284.33333333333	1012	0.93524315676025	3854	0.104976702204224	1826	4.35350213074988	321	3.40468977202431	1703	0	1	0	1
1215	DCT	KL	PT	INSR	0.000645204667122903	12856.5	11840.5	0.869525439539154	12587	0.021479236139604	15355	1.69676152701842	11094	1.04425468941385	38101	0	1	0	1
1216	PC	ITGB1BP1	Unknown9	ITGB8	0.000645876569819724	8485.83333333333	5649	0.914579040729951	6113	0.0361695948962193	8365	0.777438581563803	31250	2.65599558326956	5185	0	1	0	1
1217	Mono2	LGALS9	Mono1	CD44	0.000650806745324346	6092.66666666667	4027.5	0.856033702466318	14904	0.0393348346385079	7548	1.50064829948455	13595	4.12278382208403	507	0	1	0	1
1218	Mono2	LGALS9	Mono2	CD44	0.000651051924141228	5079	2576	0.874835243342185	11725	0.0543507693427476	4945	1.50064829948455	13595	4.66021293194975	207	0	1	0	1
1219	Mono2	LGALS9	Mono3	CD44	0.000651297179925245	4111	1316	0.896814865073114	8437	0.0840404941303194	2574	1.50064829948455	13595	5.39908909922331	58	0	1	0	1
1220	PC	CDH1	Unknown17	CDH2	0.000651787922472008	6197.83333333333	5045.5	0.85063393042816	15933	0.0474920367590078	5968	2.51811242348465	4123	2.06232021704517	11161	0	1	0	1
1221	PEC	ADAM10	PEC	CADM1	0.000652524614029	9063	11569	0.850619814869974	15936	0.0215351175140234	15302	1.55784721865635	12821	2.12464699271843	10317	0	1	0	1
1222	Endothelial	FN1	DCT	ITGB1	0.000653088302850295	6343.33333333333	4617.5	0.918093414897345	5703	0.0361038566899408	8384	2.63576494201108	3532	1.57495089348934	20439	0	1	0	1
1223	Mono3	PTPRC	Mac DC	CD4	0.000653088302850295	5198.33333333333	2843.5	0.897164015312596	8384	0.01933046360054	17117	2.90364699885542	2707	3.04738269996561	2980	0	1	0	1
1224	Mono3	LGALS9	Mono2	CD44	0.00065375397521195	6203.33333333333	3690.5	0.860770891220992	14060	0.0425238258752137	6860	1.30638715516448	15777	4.1082121375	521	0	1	0	1
1225	Mono3	B2M	NK	CD247	0.000653984350720968	1613.66666666667	667.5	0.979083290113002	345	0.041454996445459	7065	3.33684704375042	1280	3.73082866084972	990	0	1	0	1
1226	Mono3	LGALS9	Mono3	CD44	0.000654000078910933	4967.16666666667	1968	0.88489533478362	10088	0.0657529485245729	3784	1.30638715516448	15777	4.84708830477356	152	0	1	0	1
1227	PEC	LAMA5	ICA	ITGA6	0.000654614643887665	7517.83333333333	3107	0.89713348546757	8388	0.0640123701021854	3941	0.791355151112309	30503	3.21728918133028	2273	0	1	0	1
1228	ICA	CDH1	CTAL	PTPRF	0.000655231755783068	8680.33333333333	10206	0.851752497587346	15721	0.0206868406954015	15947	2.24777399628437	6233	1.87235134225945	14179	0	1	0	1
1229	Mono3	B2M	NK	KLRD1	0.00065696405254982	1639.66666666667	553.5	0.98458794034672	121	0.0397068024674756	7449	3.33684704375042	1280	3.73393748772243	986	0	1	0	1
1230	PEC	LAMB1	Unknown9	ITGAV	0.000657700909168381	7957.16666666667	9901	0.89203270226043	9098	0.0206720611312973	15957	1.62470830550315	11982	2.09585839974512	10704	0	1	0	1
1231	DCT	KL	Unknown17	INSR	0.000658391093689224	10805	9926.5	0.88866320513773	9582	0.030810794702599	10271	1.69676152701842	11094	1.15530665807482	33881	0	1	0	1
1232	Mesangial	TIMP3	Mono3	CD44	0.000660611347582472	1370.16666666667	1268.5	0.958232823292625	1802	0.0645566180839151	3880	3.35583853366498	1262	3.57672052721726	1275	0	1	0	1
1233	Mono3	B2M	Mono1	LILRB2	0.000661450317222335	1775.83333333333	235.5	0.984085933763742	135	0.0344671714943103	8902	3.33684704375042	1280	4.36617145354587	336	0	1	0	1
1234	DCT	KL	Unknown9	INSR	0.000665033961628013	5635	3330	0.931103661741379	4284	0.088330303121594	2376	1.69676152701842	11094	1.77010562329278	16054	0	1	0	1
1235	Endothelial	ICAM2	NK	ITGB2	0.000670163300963995	8888.16666666667	12032.5	0.870809643330795	12395	0.0206033210791512	16007	1.52424012649005	13255	2.02641781135867	11670	0	1	0	1
1236	NK	ITGB2	Endothelial	ICAM2	0.000670414541537584	8841.83333333333	12032.5	0.870809643330795	12395	0.0206033210791512	16007	1.54656123848174	12977	2.02641781135867	11670	0	1	0	1
1237	T GZMK	ITGA4	PEC	VCAM1	0.000672371177422126	8386.66666666667	3837.5	0.922387846190485	5193	0.0359261355157755	8433	0.718214363154193	34210	3.16068201792831	2482	0	1	0	1
1238	PEC	THBS1	Unknown9	SDC4	0.000672427293259456	7515.66666666667	8541.5	0.898997238735535	8152	0.0205932911390561	16016	1.95204707236773	8931	2.00442502685488	11993	0	1	0	1
1239	PC	LAMB1	PC	CD151	0.000672679240910731	6431	6801.5	0.91330868630923	6267	0.0205919895385244	16017	2.13923459444807	7336	2.23658367216672	8964	0	1	0	1
1240	Podocytes	ITGB1	PEC	VCAM1	0.000673353878230432	6941.83333333333	3069	0.952691232667384	2240	0.022020024201516	14943	1.07735701605955	20568	2.8604413090107	3898	0	1	0	1
1241	Thelper	CD48	Tcyto gd	CD2	0.000675203047095757	6732	6522.5	0.896375741691219	8492	0.0205719686894578	16027	1.67862895859315	11318	2.75212277193723	4553	0	1	0	1
1242	Tcyto gd	CD2	Thelper	CD48	0.000675455861114076	6463.66666666667	6522.5	0.896375741691219	8492	0.0205719686894578	16027	1.85950221623468	9708	2.75212277193723	4553	0	1	0	1
1243	Endothelial	FN1	TR mac	PLAUR	0.000676467906170918	6070.66666666667	4095.5	0.87190858330136	12199	0.0568217703127259	4659	2.63576494201108	3532	1.77089195011927	16032	0	1	0	1
1244	Mono3	B2M	Tcyto gd	CD3D	0.000679596718094605	2114.83333333333	504.5	0.981146765738748	252	0.0304889543587637	10398	3.33684704375042	1280	3.89043603363486	757	0	1	0	1
1245	Mono3	B2M	Tcyto gd	CD3G	0.000681123513827175	1849	428.5	0.981475872465067	231	0.0342884894357795	8955	3.33684704375042	1280	4.00366073238163	626	0	1	0	1
1246	Thelper	ITGA4	PEC	VCAM1	0.000682574620412847	8618	3892	0.922301584797578	5204	0.0358397044653278	8459	0.65618283746107	35463	3.13651843995606	2580	0	1	0	1
1247	Unknown9	VCAM1	Tcyto gd	ITGB1	0.000687324999607602	7039.83333333333	2394.5	0.932428583789896	4144	0.0103395546681915	28976	3.77145167063888	645	2.28038614240281	8472	0	1	0	1
1248	ICA	CDH1	ICA	IGF1R	0.000687684058802012	8389	9802	0.857589656191	14652	0.0244641409931149	13371	2.24777399628437	6233	1.76926459294782	16076	0	1	0	1
1249	Podocytes	PODXL	B	SELL	0.000690331651523385	1270.83333333333	295	0.918037321890755	5708	0.129125040979591	1325	4.08847792214237	470	4.98008524092743	120	0	1	0	1
1250	PEC	LAMB1	PC	ITGAV	0.000690512178926411	7973.16666666667	9884	0.891621774305493	9146	0.0204967002668478	16087	1.62470830550315	11982	2.1016464408472	10622	0	1	0	1
1251	ICA	B2M	Mono2	LILRB2	0.000691874249615908	2694.66666666667	506.5	0.980860003526927	264	0.0236718534710829	13827	3.59228639592467	749	3.55389230337531	1326	0	1	0	1
1252	Podocytes	FGF1	PC	ROR2	0.00069193637889851	6349	125	0.76441944737406	33124	0.642994986667335	47	2.46973805586705	4718	4.67539059150719	203	0	1	0	1
1253	PC	CDH1	Unknown9	LRP6	0.000692316932993742	6745.33333333333	6946.5	0.849718984990054	16094	0.0302738067585343	10483	2.51811242348465	4123	2.16725658112	9770	0	1	0	1
1254	PC	KL	CTAL	INSR	0.000698744701271052	31926.5	32594	0.790858556434857	27706	0.00691549648783842	37482	0.239759338091361	58680	0.241665310110425	67689	0	1	0	1
1255	Mono2	B2M	T GZMK	CD3D	0.000699621227320012	2487.16666666667	426	0.979467537227241	327	0.0256179462369152	12738	4.02040536712534	525	3.5518811383685	1331	0	1	0	1
1256	PEC	CTGF	PEC	FGFR2	0.000702861407449339	540733.666666667	1464	0.934463406755488	3942	0.096936970997183	2067	5.64739392865824	31	3.81839845205742	861	NA	3237500	0	1
1257	PC	ADAM10	ICA	CDH1	0.000702966761043929	7379	8209	0.886778899123172	9818	0.0275514495588836	11725	1.28987817066681	16129	2.47348916674361	6600	0	1	0	1
1258	PC	ADAM10	ICA	TSPAN5	0.000703489736912151	8183.83333333333	8959	0.855288676924437	15054	0.0270966793391906	11937	1.28987817066681	16129	2.54905652962932	5981	0	1	0	1
1259	PC	ADAM10	PC	ERBB2	0.000705322706465809	7188.16666666667	8155	0.881039727055314	10688	0.0304366485840997	10424	1.28987817066681	16129	2.56110091457034	5886	0	1	0	1
1260	PEC	BMP7	PC	BMPR1B	0.000705586103536791	1745.33333333333	181	0.91435160926725	6137	0.315816632979349	205	2.57598098137373	3971	4.83037112309704	157	0	1	0	1
1261	PC	KL	DCT	INSR	0.000705586103536791	31231.5	30936.5	0.797908167916031	26231	0.00753900848200423	35642	0.239759338091361	58680	0.277915442590139	66834	0	1	0	1
1262	PC	ADAM10	PC	CDH1	0.000705847142434496	6607.83333333333	6908	0.894407931303129	8767	0.0322238320588885	9700	1.28987817066681	16129	2.67631805052279	5049	0	1	0	1
1263	Unknown17	LAMB1	Unknown9	ITGB8	0.000706588580856637	6027.66666666667	5109.5	0.920367380166419	5420	0.0356604430132686	8520	1.22161041877417	17425	2.71229602227724	4799	0	1	0	1
1264	PC	AGRN	PEC	ITGB1	0.000711109398715018	6342.5	5811.5	0.919712215009993	5505	0.0237018199757644	13809	1.59307500069455	12621	2.53316386884079	6118	0	1	0	1
1265	PEC	CDH1	Unknown9	CDH2	0.000712958894234661	8060.5	8471.5	0.849245731224418	16173	0.0464693722244628	6136	1.73926390041278	10807	1.81129456088178	15245	0	1	0	1
1266	PC	ADAM10	PEC	TSPAN12	0.000713488057170654	5779.5	5260	0.907641380718852	7007	0.0374786962823797	8026	1.28987817066681	16129	2.93321698170032	3513	0	1	0	1
1267	Mono3	B2M	Mono2	LILRB1	0.000713709025547124	1906.83333333333	404	0.977711611859115	426	0.0331184194504256	9351	3.33684704375042	1280	4.29092431464442	382	0	1	0	1
1268	PEC	AGRN	Endothelial	ITGB1	0.00071401754735644	6892.5	7298.5	0.916719476938276	5867	0.0218858172335162	15029	1.62625458617248	11727	2.25890292037474	8730	0	1	0	1
1269	Mono1	ICAM2	Mono2	ITGB2	0.000714330604925873	6563	4628	0.898580702516125	8201	0.03559786444663	8539	1.02484145760862	21581	3.69245404736149	1055	0	1	0	1
1270	PC	ADAM10	PEC	TSPAN5	0.00071534270560127	6418.5	5344	0.875049781183058	11692	0.0380440842257587	7906	1.28987817066681	16129	3.09110384933292	2782	0	1	0	1
1271	PEC	AGRN	PC	ITGB1	0.00071640430725062	6931.16666666667	7178	0.915675507307472	5992	0.0212986688183933	15502	1.62625458617248	11727	2.29037519352215	8364	0	1	0	1
1272	PEC	AGRN	PEC	ITGB1	0.000716669912700348	5900.16666666667	5578.5	0.923093980154302	5116	0.0260224333865429	12515	1.62625458617248	11727	2.54169388461076	6041	0	1	0	1
1273	Mono3	S100A9	CTAL	ALCAM	0.000717613827664671	1080.16666666667	266.5	0.955758428572795	1983	0.0637838378708067	3963	6.43819794273821	1	4.09792140295151	532	0	1	0	1
1274	PC	ADAM10	DCT	CADM1	0.000717999171187107	7896.66666666667	9028	0.86590538983068	13193	0.0276936681572625	11654	1.28987817066681	16129	2.4974887033758	6402	0	1	0	1
1275	PC	KL	ICA	INSR	0.000719368133092137	30604.3333333333	29516	0.803994869506668	24977	0.00813724905649769	34055	0.239759338091361	58680	0.311969271048311	65912	0	1	0	1
1276	PEC	ADAM10	Unknown17	CADM1	0.000719596992773513	9185	11612	0.849160410090867	16198	0.0210480095634731	15686	1.55784721865635	12821	2.11756010677437	10403	0	1	0	1
1277	PC	ADAM10	Mesangial	NOTCH3	0.000722266613221864	6538.66666666667	3881.5	0.853774397855121	15338	0.0533189835100694	5088	1.28987817066681	16129	3.11667334914676	2675	0	1	0	1
1278	Endothelial	FN1	Thelper	ITGA4	0.000723336769761959	6663.33333333333	4598.5	0.858040469857082	14569	0.0491756422006903	5665	2.63576494201108	3532	1.76232199977808	16212	0	1	0	1
1279	Mono2	ICAM2	Mono3	ITGB2	0.000723378672734229	5928	5250	0.898527856237995	8209	0.0355566130599714	8560	1.26709405664327	16506	3.21308676905661	2291	0	1	0	1
1280	Mono2	PTPRC	Thelper	CD247	0.000724676323270949	4515	1060	0.894513593798134	8751	0.0203526946778459	16217	3.66449563306731	731	3.5290757467186	1389	0	1	0	1
1281	Mono2	ICAM1	Mono2	ITGB2	0.000727574898309783	9928.83333333333	2464.5	0.86041773217314	14124	0.0636668622414078	3976	0.553261365630346	40518	3.75695028496279	953	0	1	0	1
1282	PC	ADAM10	Mono3	CD44	0.000728707393825994	5969.83333333333	5017.5	0.890152530782418	9349	0.0323679846214666	9653	1.28987817066681	16129	3.94749021836972	686	0	1	0	1
1283	PEC	TNC	Unknown17	ITGB1	0.000729515845968222	7345	7069	0.848916978491656	16235	0.0358854244175285	8446	1.48284844037957	13695	2.58591310901047	5692	0	1	0	1
1284	PC	ADAM10	Mono2	CD44	0.000730325045408626	7869.83333333333	7657.5	0.866964275926001	12996	0.0209330619061205	15773	1.28987817066681	16129	3.20861405109616	2319	0	1	0	1
1285	Endothelial	FN1	Unknown9	ITGB5	0.000732593517557345	7652.5	3758	0.836380123753372	18467	0.0635967016766092	3984	2.63576494201108	3532	1.59577223629708	19930	0	1	0	1
1286	DCT	LAMB1	Podocytes	ITGA3	0.000732757133045576	8490.66666666667	9425.5	0.848844690077638	16247	0.0249014837426645	13139	1.30573938506246	15844	2.58368503796437	5712	0	1	0	1
1287	Mesangial	MFGE8	Mesangial	PDGFRB	0.00073328243825537	3212.33333333333	157	0.888860471986013	9553	0.408651015692942	105	1.89994131120486	9405	4.65362972279854	209	0	1	0	1
1288	PC	KL	PC	INSR	0.00073328243825537	30237.3333333333	28698.5	0.807473143734522	24301	0.0085070594377638	33096	0.239759338091361	58680	0.333020098796581	65345	0	1	0	1
1289	PEC	AGRN	Mesangial	ITGB1	0.000734924651224478	7159.66666666667	7487	0.913806086664228	6200	0.020301663947852	16255	1.62625458617248	11727	2.25441279662395	8774	0	1	0	1
1290	Tcyto gd	CD48	T GZMK	CD2	0.000735467364789106	6720.83333333333	6357.5	0.895757986053967	8576	0.0203008548510387	16257	1.6617182337212	11351	2.81998325629077	4139	0	1	0	1
1291	T GZMK	CD2	Tcyto gd	CD48	0.000735738846787323	6405.83333333333	6357.5	0.895757986053967	8576	0.0203008548510387	16257	1.89652790180464	9461	2.81998325629077	4139	0	1	0	1
1292	Mono3	ITGB2	Mono3	ICAM3	0.000736282061318281	5404.33333333333	3587	0.892825029655622	8990	0.0202994522833861	16260	2.57155516886164	4034	3.01629643736542	3140	0	1	0	1
1293	PC	L1CAM	Unknown9	ERBB2	0.000737369493093731	6513.66666666667	6234	0.848692881133353	16264	0.0738003846029188	3169	1.91560501537573	9299	2.12214735195074	10348	0	1	0	1
1294	Mono1	ICAM3	Mono2	ITGB2	0.000740903735572113	6751.66666666667	3208	0.916738202422279	5863	0.0354598948959094	8603	0.92842767699865	25489	4.07502487638204	553	0	1	0	1
1295	TR mac	MRC1	Mac DC	PTPRC	0.000742441156283626	1244.16666666667	570.5	0.963439692348551	1358	0.0542097434309042	4964	4.18646511540666	332	3.85477230635728	809	0	1	0	1
1296	Tcyto gd	ITGA4	Unknown9	VCAM1	0.000742590132549636	6115	3879	0.921915515136327	5249	0.0354564768963974	8606	1.09291367338253	20324	3.15419800304944	2509	0	1	0	1
1297	Unknown17	CYR61	Mono1	ITGB2	0.000749994305780076	541661.833333333	3239	0.943507174579195	3038	0.0633594100092213	4008	2.65464158183974	3440	3.3020732901718	1984	NA	3237500	0	1
1298	PC	ITGB1BP1	Mono2	ITGB2	0.000750554949504002	8451.83333333333	3614.5	0.916725746390591	5866	0.026542154628394	12230	0.777438581563803	31250	3.54129272783179	1363	0	1	0	1
1299	Unknown17	LAMA5	PEC	BCAM	0.000751067689241159	9506	3414.5	0.931369485382917	4259	0.0353777447996337	8627	0.53720354290323	41578	3.13820500180174	2570	0	1	0	1
1300	PC	KL	Unknown9	INSR	0.000754401848660142	22821.1666666667	15809.5	0.86148207187987	13930	0.0187062375950419	17689	0.239759338091361	58680	0.832966990038461	46626	0	1	0	1
1301	CTAL	LAMB1	PEC	CD151	0.000759679700046122	6367	4339.5	0.92032760753821	5427	0.0247561715492728	13216	1.27300412127977	16305	2.98821029133086	3252	0	1	0	1
1302	CTAL	LAMB1	PEC	ITGA1	0.000759958609524506	8157.5	9784.5	0.866558412331488	13069	0.0267352101871648	12124	1.27300412127977	16305	2.37934538996323	7445	0	1	0	1
1303	PC	ADAM10	PC	APP	0.000761075100920288	7342.66666666667	5787.5	0.933487799347831	4040	0.0201850462422736	16350	1.28987817066681	16129	2.36907510159074	7535	0	1	0	1
1304	Mesangial	PGF	ICA	KIT	0.000761507758186985	4599.16666666667	129.5	0.87147476573216	12272	0.644270460429694	46	1.34246949218695	15062	4.644893889958	213	0	1	0	1
1305	PEC	THBS1	PEC	SDC4	0.000763032249987161	7585.83333333333	8603	0.898070991302669	8275	0.0201790758778652	16357	1.95204707236773	8931	2.00702890802974	11950	0	1	0	1
1306	CTAL	LAMB1	Unknown9	ITGB8	0.000763872311099228	6510.16666666667	6001	0.91334402742779	6262	0.0296563767678321	10752	1.27300412127977	16305	2.5795762201972	5740	0	1	0	1
1307	Endothelial	TIMP3	Endothelial	KDR	0.000768646714639315	1223.66666666667	147	0.956273239772218	1938	0.479594904809205	82	4.5977783426467	212	2.66595701563014	5108	0	1	0	1
1308	PT	KL	CTAL	INSR	0.000768646714639315	30726.3333333333	36077.5	0.775221178718197	30856	0.00575236468399726	41299	0.50126631678604	43267	0.183042078477873	68934	0	1	0	1
1309	Mono3	AREG	Unknown9	ERBB3	0.000769187282744728	1748.16666666667	1496	0.939268880010283	3461	0.103269561968162	1881	3.35616015893963	1111	2.84027668477805	4034	0	1	0	1
1310	Mono3	VCAN	Mesangial	CD44	0.000772598167466732	4474.16666666667	368.5	0.887642309855102	9715	0.0201434308771356	16391	4.12917587694224	398	4.35949581020535	339	0	1	0	1
1311	PEC	LAMB1	Mesangial	ITGA1	0.000773730110131823	10142.5	14058	0.849482005291448	16134	0.0201930461647706	16342	1.62470830550315	11982	1.75301393205559	16395	0	1	0	1
1312	PT	KL	DCT	INSR	0.00077581871435519	30059.3333333333	34442.5	0.782653026900408	29343	0.00627100689307012	39542	0.50126631678604	43267	0.219292210957588	68202	0	1	0	1
1313	Endothelial	PODXL	B	SELL	0.000777987211742029	5668.83333333333	5314	0.855585232113787	15006	0.0361264614492913	8377	2.39244360016296	5429	2.65411440050701	5199	0	1	0	1
1314	Endothelial	PODXL	Mono3	SELL	0.00077884096991583	3308.66666666667	2603	0.891114225187255	9215	0.0689360730013384	3522	2.39244360016296	5429	3.40837618133828	1684	0	1	0	1
1315	Podocytes	PODXL	Mono2	SELL	0.000779980528535491	3172.5	492.5	0.872144448446305	12147	0.0478916433549595	5901	4.08847792214237	470	4.11132820864947	515	0	1	0	1
1316	PC	APP	PEC	TSPAN12	0.000780423618118316	1470.33333333333	1354.5	0.964657096724026	1262	0.0627638168627844	4049	3.21565851557633	1447	3.2763530731527	2062	0	1	0	1
1317	Podocytes	PODXL	Thelper	SELL	0.000780550828677898	1731.66666666667	376.5	0.904526352641627	7399	0.0923841566447775	2236	4.08847792214237	470	4.47459254961995	283	0	1	0	1
1318	PEC	ANXA2	Endothelial	ROBO4	0.000781918297698738	1220	899.5	0.932571952122903	4137	0.178671403265057	678	3.24664412874234	1382	3.650666669793	1121	0	1	0	1
1319	PT	KL	Endothelial	INSR	0.000783023753672891	32887.3333333333	39838.5	0.748425117119748	36410	0.00428023961272293	47150	0.50126631678604	43267	0.0830575776555989	70495	0	1	0	1
1320	Mono3	EREG	ICA	EGFR	0.000788859310863162	4456.5	2947.5	0.863057197007689	13657	0.0856238166534408	2497	2.14350663852188	7185	2.95545279572794	3398	0	1	0	1
1321	PC	CDH1	CTAL	ITGAE	0.000788859310863162	7556.5	8221	0.847544433770386	16448	0.0263673450908375	12319	2.51811242348465	4123	1.9746775744929	12447	0	1	0	1
1322	Mono3	EREG	ICB	EGFR	0.000789147119431716	4832.33333333333	3425	0.855790015463273	14957	0.075916752380748	3032	2.14350663852188	7185	2.87583834373197	3818	0	1	0	1
1323	Mono3	EREG	PC	EGFR	0.000789722999085374	3697.33333333333	1981.5	0.878885690206861	11034	0.113518781586572	1627	2.14350663852188	7185	3.20192338043068	2336	0	1	0	1
1324	Mono3	EREG	PEC	EGFR	0.000790011070213041	3894	2368.5	0.876457683265178	11440	0.108498634879388	1740	2.14350663852188	7185	3.04406583344589	2997	0	1	0	1
1325	PT	KL	ICA	INSR	0.000790261828930931	29450.5	32996.5	0.789077734355852	28061	0.00676862813534856	37932	0.50126631678604	43267	0.25334603941576	67441	0	1	0	1
1326	Mono3	EREG	Unknown17	EGFR	0.000790299228902982	3129.83333333333	1239	0.891846957731591	9114	0.1465875347207	1048	2.14350663852188	7185	3.51458363691124	1430	0	1	0	1
1327	Mono3	EREG	Unknown9	EGFR	0.00079058747517649	3528.16666666667	1753.5	0.882475094275933	10475	0.121545516373423	1467	2.14350663852188	7185	3.28414828816845	2040	0	1	0	1
1328	PEC	ADAM10	CTAL	GPNMB	0.00079058747517649	8729.66666666667	10823.5	0.847509055951615	16454	0.0347033307194196	8826	1.55784721865635	12821	1.86631784846851	14275	0	1	0	1
1329	Mono3	EREG	CTAL	ERBB2	0.000790875809054856	5072.33333333333	4294	0.857558131429544	14659	0.0658716736404477	3770	2.14350663852188	7185	2.70984628669354	4818	0	1	0	1
1330	Mono3	EREG	DCT	ERBB2	0.000791164230559382	4691.83333333333	3779	0.864751165555442	13406	0.0742954356401323	3126	2.14350663852188	7185	2.77398501441159	4432	0	1	0	1
1331	Mono3	EREG	ICA	ERBB2	0.000791452739711369	3291.5	1807.5	0.893123735702618	8947	0.126913439998359	1363	2.14350663852188	7185	3.22201115630846	2252	0	1	0	1
1332	Mono3	EREG	PC	ERBB2	0.000792030021042959	2439.83333333333	672.5	0.914635623379913	6107	0.208636247023168	515	2.14350663852188	7185	3.83242270265211	830	0	1	0	1
1333	Mono3	EREG	Unknown17	ERBB2	0.000792607653220126	4709.83333333333	3796	0.864241829322542	13480	0.0736521609945989	3183	2.14350663852188	7185	2.77844657495471	4409	0	1	0	1
1334	Mono3	EREG	Unknown9	ERBB2	0.000792896600929098	4876.66666666667	4027.5	0.861016159630027	14018	0.069749463723749	3451	2.14350663852188	7185	2.74406170842024	4604	0	1	0	1
1335	Mono3	EREG	CTAL	INSR	0.000793474759694452	5614.16666666667	6080.5	0.859194684907276	14337	0.0533095171957921	5090	2.14350663852188	7185	2.42283659457166	7071	0	1	0	1
1336	Mono3	EREG	DCT	INSR	0.000793763970793497	5318.5	5630	0.864335995240023	13464	0.0581159867577707	4520	2.14350663852188	7185	2.45908672705137	6740	0	1	0	1
1337	Mono3	EREG	ICA	INSR	0.000794342656531013	5064.5	5246	0.868751089370445	12708	0.0627276464194109	4054	2.14350663852188	7185	2.49314055550955	6438	0	1	0	1
1338	Mono3	EREG	PC	INSR	0.000796370826017966	4927.83333333333	5036.5	0.871264213130463	12307	0.065578405278729	3793	2.14350663852188	7185	2.51419138325782	6280	0	1	0	1
1339	ICA	KIT	PC	CD81	0.000797070183311813	1477	1111	0.964012814963827	1315	0.124907805389889	1391	2.41848403135806	5247	3.79308903499205	907	0	1	0	1
1340	Mono3	EREG	Unknown17	INSR	0.000797531716235185	5824.33333333333	6341.5	0.855641836625035	14995	0.0502991921328497	5498	2.14350663852188	7185	2.39933930928174	7266	0	1	0	1
1341	PT	KL	PC	INSR	0.000797532936468051	29076	32133	0.792752488892442	27307	0.00707623933589096	36959	0.50126631678604	43267	0.274396867164029	66921	0	1	0	1
1342	Mono3	EREG	Unknown9	INSR	0.000797822159028789	3031.33333333333	2115.5	0.909386210911459	6770	0.144200853329211	1082	2.14350663852188	7185	3.0141382744997	3149	0	1	0	1
1343	Mono3	EREG	Mac DC	CSF1R	0.000798112689960889	3089	1048.5	0.890900980890493	9250	0.134427336998221	1222	2.14350663852188	7185	3.81215372484752	875	0	1	0	1
1344	Mono3	EREG	Mono1	CSF1R	0.000798403309052883	3151.66666666667	1113	0.889281700692245	9497	0.13004998666973	1306	2.14350663852188	7185	3.78192593569642	920	0	1	0	1
1345	Mono3	EREG	Mono2	CSF1R	0.000798694016326171	2599	504.5	0.9045327945121	7398	0.180971683783106	665	2.14350663852188	7185	4.34824905650441	344	0	1	0	1
1346	Mono3	EREG	Mono3	CSF1R	0.000798984811802157	4445.83333333333	2730.5	0.860986629641498	14027	0.0773303688883082	2943	2.14350663852188	7185	3.15151228451091	2518	0	1	0	1
1347	Mono3	EREG	TR mac	CSF1R	0.000799275695502248	2384.5	342	0.911778125012972	6436	0.215325856277559	490	2.14350663852188	7185	4.68592976260229	194	0	1	0	1
1348	Mono3	EREG	CTAL	IGF1R	0.000799566667447854	4405.83333333333	3179.5	0.867600334292744	12889	0.0997117278370096	1975	2.14350663852188	7185	2.78262124546775	4384	0	1	0	1
1349	Mono3	EREG	DCT	IGF1R	0.000799857727660394	5191.33333333333	4178.5	0.852408878630766	15604	0.0774561777778651	2937	2.14350663852188	7185	2.62396721862331	5420	0	1	0	1
1350	Mono3	VCAN	B	CD44	0.000800148876161286	4496.66666666667	369.5	0.887319494356697	9752	0.0200136144589218	16487	4.12917587694224	398	4.35720178863125	341	0	1	0	1
1351	Mono3	EREG	ICA	IGF1R	0.000800440112971953	5373.5	4414.5	0.848961804992933	16225	0.0733640548991977	3197	2.14350663852188	7185	2.59303622442433	5632	0	1	0	1
1352	Mono3	EREG	PEC	IGF1R	0.0008013143534769	4981.5	3908.5	0.856137728192389	14885	0.0822382842750611	2664	2.14350663852188	7185	2.65916380008422	5153	0	1	0	1
1353	PEC	CDH1	PEC	CDH2	0.000801897622422013	8202.33333333333	8578.5	0.84732915961248	16493	0.0451056981801629	6350	1.73926390041278	10807	1.79574237602087	15562	0	1	0	1
1354	PEC	CTGF	TR mac	ITGB2	0.000802163323534481	541172.5	1098.5	0.962937885158782	1394	0.0403649624105041	7306	5.64739392865824	31	3.85806867218814	803	NA	3237500	0	1
1355	Mono3	EREG	Unknown9	IGF1R	0.000802481245120717	3624.5	2162.5	0.88391965163793	10235	0.134644547450409	1219	2.14350663852188	7185	3.02413545055517	3106	0	1	0	1
1356	Mono3	EREG	PEC	MET	0.000803649552465455	3352	1203.5	0.882132130046162	10518	0.194629326028755	570	2.14350663852188	7185	3.35218948071025	1837	0	1	0	1
1357	Mono3	EREG	Unknown9	MET	0.000804234237454916	3298	1130	0.883306023319406	10341	0.199093633117512	553	2.14350663852188	7185	3.40406782384236	1707	0	1	0	1
1358	Mono3	EREG	Mesangial	PDGFRB	0.000804526712854076	2551.33333333333	268	0.903068977940919	7585	0.439479190848367	95	2.14350663852188	7185	4.2119129333859	441	0	1	0	1
1359	PT	KL	PT	INSR	0.000804837072623215	33778.8333333333	41080.5	0.736640380514454	38894	0.0037837166337421	49563	0.50126631678604	43267	0.048492824526982	70947	0	1	0	1
1360	TR mac	MRC1	T GZMK	PTPRC	0.000805570595293191	1294.5	587.5	0.962894022700219	1396	0.0525674848447028	5194	4.18646511540666	332	3.82730567603614	843	0	1	0	1
1361	Mono2	ICAM2	Mono1	ITGB2	0.000806283427264644	6474.83333333333	6145.5	0.892688794812966	9012	0.0313805815496349	10050	1.26709405664327	16506	2.98161031075812	3279	0	1	0	1
1362	Mono3	EREG	Endothelial	FGFR1	0.000806576523536298	4314.16666666667	1757	0.854580524491749	15184	0.123866516140801	1415	2.14350663852188	7185	3.26578049359562	2099	0	1	0	1
1363	Mono3	S100A8	Mono1	TLR4	0.000807277789300101	992.5	223.5	0.932899385102433	4109	0.124678624122865	1397	5.12825699217394	143	4.43957925157636	304	0	1	0	1
1364	Mono2	ICAM2	Mac DC	ITGB2	0.000807749796658836	9047.66666666667	11008	0.871722918709072	12225	0.0209415949135292	15762	1.26709405664327	16506	2.16559530307852	9791	0	1	0	1
1365	Mono3	EREG	PEC	FGFR1	0.000807749796658836	3631.33333333333	1041.5	0.869986016874345	12518	0.160597028642645	861	2.14350663852188	7185	3.60062255129772	1222	0	1	0	1
1366	Mono3	EREG	Endothelial	FLT1	0.00080892449167189	2089.16666666667	264.5	0.926077912617952	4819	0.712302701588893	35	2.14350663852188	7185	4.13827380163891	494	0	1	0	1
1367	ICA	CDH1	ICB	ERBB3	0.000810100609953685	8818.5	10004	0.84796797763847	16380	0.0237680468422708	13775	2.24777399628437	6233	1.74732187350396	16521	0	1	0	1
1368	Mono3	AREG	Endothelial	TEK	0.00081020468797054	1181.33333333333	665	0.933065629370206	4088	0.309058567507772	219	3.35616015893963	1111	3.41351981906726	1668	0	1	0	1
1369	Mono3	EREG	ICA	MET	0.000811572761378837	4916	2891.5	0.847088838467226	16526	0.106637857753868	1795	2.14350663852188	7185	2.84770741189682	3988	0	1	0	1
1370	Mono3	EREG	ICA	ERBB3	0.000811867459022573	5003.66666666667	3687	0.853071751967134	15461	0.0886526829187144	2367	2.14350663852188	7185	2.68168424244711	5007	0	1	0	1
1371	PT	KL	Unknown9	INSR	0.00081217423373561	21538	18480.5	0.850124468473993	16026	0.0155599964082716	20935	0.50126631678604	43267	0.774343758405909	48998	0	1	0	1
1372	Mono3	EREG	PC	ERBB3	0.000812457121841362	4752.83333333333	3399	0.858214289472893	14532	0.0963513748222357	2097	2.14350663852188	7185	2.72890982995865	4701	0	1	0	1
1373	Mono3	EREG	Unknown9	ERBB3	0.000813342285221657	2695.83333333333	856	0.905480261661938	7276	0.241348339386795	394	2.14350663852188	7185	3.55745937300252	1318	0	1	0	1
1374	Mono3	THBS1	PEC	LRP1	0.000813637518208694	6104.66666666667	3194	0.847019135221412	16533	0.0238742436995714	13705	3.04759930878942	2122	2.79994173999688	4266	0	1	0	1
1375	Mono2	ITGB2	Mesangial	THY1	0.000814082491109107	10929.5	3307	0.859061738824398	14367	0.00489390510843785	44594	2.95815463794557	2521	2.83028649905514	4093	0	1	0	1
1376	Mono3	EREG	Unknown17	FGFR3	0.000814819343367659	4073.33333333333	1308.5	0.857663136200834	14636	0.218265810471187	479	2.14350663852188	7185	3.25562300159957	2138	0	1	0	1
1377	PEC	EDIL3	Podocytes	ITGB5	0.000814859691412881	6589.16666666667	3236.5	0.81794106538526	22126	0.0622372827939381	4094	1.71308858356728	10934	3.18990237121872	2379	0	1	0	1
1378	Unknown9	VCAM1	ICB	ITGB1	0.000817116843871804	7371.16666666667	2511.5	0.930208033764737	4378	0.00964597259805256	30426	3.77145167063888	645	2.2542445752324	8776	0	1	0	1
1379	PEC	ADAM10	Mono1	CD44	0.000817483681161057	7770.16666666667	8293	0.864141858511146	13487	0.0199418596446371	16546	1.55784721865635	12821	2.88577559495619	3765	0	1	0	1
1380	Mono3	EREG	ICA	RYK	0.000818076741058028	4589.83333333333	2633.5	0.855090134879313	15085	0.0847523711203569	2530	2.14350663852188	7185	3.10405692297401	2737	0	1	0	1
1381	PC	AGRN	Endothelial	ITGB1	0.000818373405431667	7377.83333333333	7547.5	0.913083800419322	6280	0.0199340965691371	16549	1.59307500069455	12621	2.25037290460477	8815	0	1	0	1
1382	Mono3	EREG	PC	RYK	0.00081926393651321	3921.83333333333	1828	0.868884029427686	12688	0.106889836035445	1788	2.14350663852188	7185	3.341167114626	1868	0	1	0	1
1383	CTAL	LAMB1	PEC	ITGB8	0.000820155274990878	8681.5	9613.5	0.896274453191208	8507	0.0199322752357772	16555	1.27300412127977	16305	2.09411351057405	10720	0	1	0	1
1384	Mono3	EREG	Endothelial	TIE1	0.00082045256733932	3925.5	488	0.853456948772484	15390	0.687877807309289	37	2.14350663852188	7185	3.76619575585645	939	0	1	0	1
1385	Mono3	EREG	Endothelial	KDR	0.000821047421450184	3175.83333333333	508.5	0.880137676249741	10851	0.711665828690164	36	2.14350663852188	7185	3.73897491812724	981	0	1	0	1
1386	DCT	SPP1	Mesangial	ITGB1	0.000821879144540499	1264.83333333333	141	0.987339147705481	45	0.0620791806896464	4103	4.45783074474367	237	2.99937292386079	3202	0	1	0	1
1387	Mono3	EREG	Endothelial	TEK	0.000823132241964078	2706.33333333333	267	0.896207123108137	8517	0.722291937911571	33	2.14350663852188	7185	4.13070250729173	501	0	1	0	1
1388	Mono3	CD48	T CXCR6	CD2	0.000823508069064682	6171.16666666667	5708.5	0.89418228397092	8791	0.0196315183569195	16817	2.18154412001457	6801	2.74207745611246	4616	0	1	0	1
1389	Mesangial	LAMA5	PEC	BCAM	0.000823966092211998	9962.83333333333	3499	0.930882455345384	4306	0.03484445950437	8792	0.483828299554575	43985	3.11230654194262	2692	0	1	0	1
1390	Mono3	EREG	CTAL	DDR1	0.00082402708592829	4589.16666666667	3384	0.863596680414405	13580	0.0761588216985912	3011	2.14350663852188	7185	2.88733375157662	3757	0	1	0	1
1391	Mono3	EREG	DCT	DDR1	0.000824325547336822	4101.83333333333	2817.5	0.874450406610169	11789	0.0921696448345884	2245	2.14350663852188	7185	2.95679144000816	3390	0	1	0	1
1392	Mono3	B2M	Mono2	LILRB2	0.0008244805628221	2878.33333333333	779.5	0.980576572621913	279	0.0229727619986079	14302	3.33684704375042	1280	3.52376995752473	1407	0	1	0	1
1393	Mono3	EREG	ICA	DDR1	0.000824624098825154	3028.66666666667	1305.5	0.897261167734236	8374	0.144916107935307	1068	2.14350663852188	7185	3.46457617794706	1543	0	1	0	1
1394	DCT	LAMB1	Podocytes	ITGAV	0.000824922740415038	8774	10113.5	0.89020216844734	9339	0.0199065711945384	16571	1.30573938506246	15844	2.08179983605457	10888	0	1	0	1
1395	Mono3	EREG	PC	DDR1	0.000825221472128224	2678.66666666667	851	0.906199416940739	7183	0.177330993791198	690	2.14350663852188	7185	3.7160399290942	1012	0	1	0	1
1396	Mono3	EREG	PEC	DDR1	0.000825520293986468	5502.33333333333	4636	0.846899917363223	16555	0.0581381887766235	4516	2.14350663852188	7185	2.72107171491982	4756	0	1	0	1
1397	Mono3	EREG	Unknown9	DDR1	0.000826118208225177	4832.33333333333	3753.5	0.85942437016629	14300	0.0710139091292104	3356	2.14350663852188	7185	2.81868947579515	4151	0	1	0	1
1398	Mono2	HLA-C	Endothelial	NOTCH4	0.000826583489344822	2142.5	2375.5	0.949610515479384	2504	0.0620221746717147	4109	3.03259227979182	2247	2.84709286736153	3993	0	1	0	1
1399	Unknown9	KL	CTAL	INSR	0.000826947616190019	32001	31131.5	0.797070002452554	26401	0.00746116014794998	35862	0.093538896774493	62677	0.268818656234885	67064	0	1	0	1
1400	Mono3	EREG	TR mac	MERTK	0.000827614572884194	3742.5	637	0.861141025276955	13994	0.232838554329357	418	2.14350663852188	7185	3.82237149389805	856	0	1	0	1
1401	Mono3	EREG	CTAL	ERBB4	0.00082851347533638	2504.83333333333	671.5	0.911268129072076	6499	0.291563010488899	257	2.14350663852188	7185	3.66796572907878	1086	0	1	0	1
1402	Mono3	EREG	DCT	ERBB4	0.000828813290227324	3025.16666666667	1314.5	0.89763925324024	8335	0.21258671497858	500	2.14350663852188	7185	3.25777402489678	2129	0	1	0	1
1403	Mono2	ICAM1	Mono1	SPN	0.000828943094489721	13848.5	3820	0.755596086881159	34931	0.0688764088276737	3529	0.553261365630346	40518	2.8253848473376	4111	0	1	0	1
1404	Mono3	EREG	CTAL	NTRK2	0.000831515695153519	2349.16666666667	540	0.916998126938822	5828	0.345958321443732	147	2.14350663852188	7185	3.76949756641246	933	0	1	0	1
1405	Mono3	EREG	Mesangial	NTRK2	0.000831816415090717	3568.83333333333	2029	0.884356964420663	10168	0.165759681775168	796	2.14350663852188	7185	2.98539408545676	3262	0	1	0	1
1406	Mono3	EREG	Unknown17	NTRK2	0.000832117225652611	4791	3439	0.857385582192894	14681	0.10244438407006	1896	2.14350663852188	7185	2.68548407416548	4982	0	1	0	1
1407	Unknown9	KL	DCT	INSR	0.000834383830211549	31304.1666666667	29524	0.803962141314528	24987	0.00813387003231186	34061	0.093538896774493	62677	0.305068788714599	66098	0	1	0	1
1408	Tcyto gd	CD2	Tcyto gd	CD48	0.000835432129314613	6633.83333333333	6743.5	0.894740863006806	8721	0.0198652241337525	16606	1.85950221623468	9708	2.71929324402865	4766	0	1	0	1
1409	Tcyto gd	CD48	Tcyto gd	CD2	0.000835734029078089	6907.66666666667	6743.5	0.894740863006806	8721	0.0198652241337525	16606	1.6617182337212	11351	2.71929324402865	4766	0	1	0	1
1410	Mono3	THBS1	TR mac	ITGB1	0.000837800675529751	9654.33333333333	4782.5	0.893970594164111	8822	0.00627288892635915	39537	3.04759930878942	2122	2.37947977355747	7443	0	1	0	1
1411	PEC	AGRN	PC	DAG1	0.000837849874101541	7317	7779.5	0.84655138928423	16614	0.0389114457730138	7664	1.62625458617248	11727	2.33221100442971	7895	0	1	0	1
1412	PEC	TNC	DCT	SDC4	0.000840576803820689	5879	2477	0.846480657005502	16623	0.101795503195084	1912	1.48284844037957	13695	3.03641442362187	3042	0	1	0	1
1413	Podocytes	FGF1	Unknown9	FGFR4	0.000841853054549356	3938.83333333333	170	0.835826722928698	18573	0.391499452403905	116	2.46973805586705	4718	4.62556740510357	224	0	1	0	1
1414	Unknown9	KL	ICA	INSR	0.000841853054549356	30672.5	28097	0.809909945387272	23769	0.00877931446875209	32425	0.093538896774493	62677	0.339122617172771	65162	0	1	0	1
1415	Endothelial	FN1	Mono2	ITGB1	0.000842452762862027	6530.66666666667	4708	0.916559787004887	5884	0.0346727494249364	8832	2.63576494201108	3532	1.55597246040291	20934	0	1	0	1
1416	PEC	CTGF	Unknown17	IGF2R	0.00084799919991976	540793.666666667	1547	0.954590800349438	2084	0.0617479532436519	4136	5.64739392865824	31	3.71690404539289	1010	NA	3237500	0	1
1417	PEC	LAMA5	PEC	CD151	0.000848062185721466	7996.33333333333	4314.5	0.893776791991994	8844	0.0428075987862603	6791	0.791355151112309	30503	3.35175170615831	1838	0	1	0	1
1418	Unknown9	KL	PC	INSR	0.000849355285543768	30293.5	27284.5	0.813307625848207	23063	0.0091783045461606	31506	0.093538896774493	62677	0.36017344492104	64513	0	1	0	1
1419	PC	ADAM10	Endothelial	NOTCH4	0.000850332531028803	6670.33333333333	3618	0.84625469929944	16655	0.0814095743990349	2707	1.28987817066681	16129	2.75752606917049	4529	0	1	0	1
1420	DCT	GAS6	TR mac	MERTK	0.000852172192057717	6751.16666666667	6072	0.846237021906754	16661	0.0470617020230232	6040	1.63547113337329	11700	2.53479832341269	6104	0	1	0	1
1421	PEC	LAMB1	Unknown17	ITGB8	0.000853707775386082	8627.5	10264.5	0.895973482499997	8547	0.0198037985062934	16666	1.62470830550315	11982	1.85053239631304	14568	0	1	0	1
1422	Mono2	LGALS9	Mono2	CD47	0.000856477636329819	7146.83333333333	6304.5	0.846128468066678	16675	0.0286850394813971	11181	1.50064829948455	13595	3.51593258046984	1428	0	1	0	1
1423	Unknown9	KL	Unknown9	INSR	0.000856890519535338	22954	14771	0.865951538768986	13188	0.0201822435609155	16354	0.093538896774493	62677	0.86012033616292	45503	0	1	0	1
1424	PEC	THBS1	PEC	ITGB1	0.000861110712514074	5866.83333333333	4789	0.937382201272842	3645	0.0197747772119175	16690	1.95204707236773	8931	2.55499987649394	5933	0	1	0	1
1425	ICA	CDH1	DCT	ERBB3	0.000864211017859864	8887.66666666667	10075	0.847395635559074	16474	0.0235582633687397	13917	2.24777399628437	6233	1.73810465552055	16700	0	1	0	1
1426	Endothelial	EFNB2	Mono2	PECAM1	0.000864832193767643	8038.66666666667	7993	0.845967637224776	16702	0.0609069811833579	4221	1.32275587764927	15542	2.01967150422204	11765	0	1	0	1
1427	Mono2	PECAM1	Endothelial	EFNB2	0.00086514292122106	7296.66666666667	7655.5	0.845967637224776	16702	0.0609069811833579	4221	1.70339875919361	11090	2.01967150422204	11765	0	1	0	1
1428	Mono3	THBS1	Unknown17	SDC4	0.000874150862615508	5899.16666666667	4205.5	0.893445059317899	8899	0.0182752807500566	18083	3.04759930878942	2122	2.51328855685583	6289	0	1	0	1
1429	PC	CDH1	PC	LRP6	0.000876391240498786	7092.5	7255.5	0.845695013788506	16739	0.0284441035026978	11303	2.51811242348465	4123	2.11853654677325	10388	0	1	0	1
1430	PC	L1CAM	PC	ERBB3	0.000877334075322357	6419	5603.5	0.845687102276849	16742	0.101947285889738	1908	1.91560501537573	9299	2.10699547348915	10563	0	1	0	1
1431	PEC	ADAM10	PC	TSPAN5	0.00087922228091042	8753.83333333333	10825.5	0.845651262272429	16748	0.0232847775918957	14122	1.55784721865635	12821	2.24928689739353	8830	0	1	0	1
1432	DCT	KL	CTAL	IGF1R	0.000879694202901961	7485.16666666667	6220	0.898211657073415	8246	0.0610784675768405	4194	1.69676152701842	11094	1.53858859426083	21375	0	1	0	1
1433	PC	CDH1	Unknown9	ITGAE	0.000879852434821428	7871	8434	0.845638062620262	16750	0.0256045192234141	12745	2.51811242348465	4123	1.90582257905935	13606	0	1	0	1
1434	Unknown9	VCAM1	Mac DC	ITGB1	0.000879926284599227	7548.16666666667	2582	0.929023465502087	4519	0.00930294611566043	31212	3.77145167063888	645	2.24131568012862	8911	0	1	0	1
1435	Endothelial	ICAM2	Mono2	ITGAL	0.000882376815499595	5861.83333333333	2578	0.84560980328273	16758	0.0713790594977172	3329	1.52424012649005	13255	3.35523008340331	1827	0	1	0	1
1436	DCT	KL	DCT	IGF1R	0.000887361412292264	8835.66666666667	7951.5	0.886071305764179	9927	0.0474458195204936	5976	1.69676152701842	11094	1.37993456741639	26015	0	1	0	1
1437	Mesangial	PGF	PEC	NRP2	0.000887361412292264	5042.5	149.5	0.856074734169257	14892	0.504461116113059	69	1.34246949218695	15062	4.61247472483924	230	0	1	0	1
1438	Mono1	LGALS9	Mono1	PTPRC	0.000892853780247922	4862.33333333333	2452.5	0.928863998288045	4531	0.0395295081034548	7494	1.24584735614578	16773	4.30512792314472	374	0	1	0	1
1439	DCT	KL	Endothelial	IGF1R	0.0008950616063859	15091.6666666667	15167	0.823779156860044	20967	0.0171409108321725	19240	1.69676152701842	11094	1.01580803146927	39247	0	1	0	1
1440	PEC	THBS1	PC	ITGB1	0.000895474904265661	6936.33333333333	6238.5	0.93123932621343	4274	0.0161851285980021	20208	1.95204707236773	8931	2.30368118540534	8203	0	1	0	1
1441	Mono1	LGALS9	Tcyto gd	PTPRC	0.000897329762893841	6682.33333333333	4514.5	0.908739742667603	6871	0.0229885573399502	14290	1.24584735614578	16773	3.25373076334046	2158	0	1	0	1
1442	Mono1	LGALS9	Mono3	PTPRC	0.00089829133064084	5858	3500.5	0.917013445481625	5827	0.0283094864896691	11372	1.24584735614578	16773	3.62184844202597	1174	0	1	0	1
1443	Mono1	LGALS9	Mono3	CD44	0.000898612043974464	5226.5	2096	0.882991483106518	10392	0.0633571092130325	4010	1.24584735614578	16773	4.73395618811255	182	0	1	0	1
1444	PEC	THBS1	Endothelial	ITGB1	0.000899886824249341	6906.83333333333	6383	0.932104896984886	4186	0.0166313101263364	19742	1.95204707236773	8931	2.27220891225793	8580	0	1	0	1
1445	T CXCR6	CD2	Mono3	CD48	0.00090150276030941	7153.33333333333	6703.5	0.89418228397092	8791	0.0196315183569195	16817	1.58727558261999	12694	2.74207745611246	4616	0	1	0	1
1446	Mono1	LGALS9	Mono2	PTPRC	0.000902468052726591	4397.5	1966.5	0.935729397376269	3801	0.0491441531300369	5677	1.24584735614578	16773	4.94430013223008	132	0	1	0	1
1447	Mono1	LGALS9	Mono2	CD44	0.000902790008207789	6505.83333333333	3896	0.858531808678586	14468	0.0409743857969355	7162	1.24584735614578	16773	3.99508002083899	630	0	1	0	1
1448	Podocytes	DCN	Mono3	TLR4	0.000902794781524799	1648.83333333333	154.5	0.906495809322002	7147	0.302614051392863	232	2.96733815570467	2435	5.18670460700348	77	0	1	0	1
1449	DCT	KL	ICA	IGF1R	0.000902794781524799	9143	8362.5	0.883302803356105	10343	0.0449391876529394	6382	1.69676152701842	11094	1.34900357321742	27037	0	1	0	1
1450	PEC	THBS1	PEC	ITGB3	0.000907772626812477	6981.5	4913	0.812966202526296	23130	0.0606837642419899	4247	1.95204707236773	8931	2.60037571429124	5579	0	1	0	1
1451	Mono2	ICAM1	Mono1	ITGAL	0.000907949651934976	14998.5	4174	0.725968223607882	41123	0.0617032291032044	4140	0.553261365630346	40518	2.80880368544069	4208	0	1	0	1
1452	PEC	LAMB1	ICA	ITGAV	0.00090860159517727	8208.83333333333	10214.5	0.889475943373233	9462	0.0196137877846908	16840	1.62470830550315	11982	2.07581833673016	10967	0	1	0	1
1453	Mono2	CD48	NK	CD2	0.000910248102352918	4813.66666666667	1302.5	0.892941855330588	8972	0.0191260580850711	17303	3.21289749845636	1604	3.72289059837854	1001	0	1	0	1
1454	Mono2	HLA-B	Mono2	LILRB2	0.000912257332100212	2585	1103	0.965787528196139	1192	0.0272988121268739	11846	3.42734194450664	1014	3.50119198616469	1456	0	1	0	1
1455	ICA	CDH1	ICA	LRP6	0.000914118909461033	7711.5	8830	0.845091706142168	16857	0.0281827240339416	11427	2.24777399628437	6233	2.02073180355097	11750	0	1	0	1
1456	Podocytes	VEGFA	ICB	NTRK1	0.000918360060307164	2734.83333333333	222	0.882847558899442	10414	0.301385043939196	234	2.36785636444874	5549	4.65096985321579	210	0	1	0	1
1457	DCT	KL	PC	IGF1R	0.000918360060307164	10404.5	9750	0.871417033849375	12280	0.0360256692104037	8406	1.69676152701842	11094	1.24212189917517	30645	0	1	0	1
1458	Mono3	HLA-B	Mono2	LILRB2	0.000919681637239985	2593.5	1122.5	0.965772339339757	1193	0.0272737313939041	11854	3.39311285736261	1052	3.49997109849074	1460	0	1	0	1
1459	PEC	THBS1	Mesangial	ITGB1	0.000920203386752784	7184.66666666667	6541.5	0.929688451159595	4441	0.0154274919503723	21092	1.95204707236773	8931	2.26771878850713	8642	0	1	0	1
1460	Endothelial	FN1	Tcyto gd	CD44	0.000920972934271722	7214.5	5549.5	0.8539333953014	15308	0.0392785727617338	7567	2.63576494201108	3532	1.73095090265501	16878	0	1	0	1
1461	PC	L1CAM	CTAL	ERBB2	0.000920972934271722	6739.16666666667	6376	0.844983442300798	16878	0.0696973795864147	3453	1.91560501537573	9299	2.08793193022404	10803	0	1	0	1
1462	Endothelial	FN1	ICB	SDC4	0.000922705595344192	6335	3996.5	0.892773889568485	8998	0.0586814853142294	4461	2.63576494201108	3532	1.55232613785162	21017	0	1	0	1
1463	DCT	DEFB1	Thelper	CCR6	0.000923408611050458	540890.833333333	1164	0.962184857285772	1462	0.160051180049831	866	5.37768912066898	105	2.62500511239896	5411	NA	3237500	0	1
1464	DCT	KL	PEC	IGF1R	0.000926192156635603	8512.16666666667	7505.5	0.889060370811582	9524	0.0503751011905036	5487	1.69676152701842	11094	1.41513114887731	24966	0	1	0	1
1465	NK	AREG	ICA	KIT	0.000926614041446391	1755.16666666667	1251	0.931604843178241	4231	0.154155397341973	933	2.58340214669356	3796	3.45462753997258	1569	0	1	0	1
1466	ICA	LAMB1	ICA	ITGA2	0.000927540339692427	9467.83333333333	12954	0.867563304586428	12897	0.0234299864830559	13999	1.54290440156255	13011	1.72992483143734	16898	0	1	0	1
1467	DCT	SERPINA5	Mono3	THBD	0.000928324712363252	1583.5	674.5	0.931575068856351	4233	0.190190364980897	605	3.64010833338452	744	2.85740870148993	3917	0	1	0	1
1468	PC	ADAM10	CTAL	CADM1	0.000929188274493338	9996	13156	0.844834635807107	16903	0.0196886569850173	16759	1.28987817066681	16129	2.1345954781307	10183	0	1	0	1
1469	Mono1	PTPRC	Thelper	CD4	0.000930037710034089	8163.5	2280.5	0.860638313452545	14083	0.00968597546075377	30335	3.39979244909476	1039	2.93167088847302	3522	0	1	0	1
1470	DCT	KL	PT	IGF1R	0.000934057219379237	14781.1666666667	14749.5	0.827061065057886	20293	0.0179397521802943	18405	1.69676152701842	11094	1.02502283385224	38893	0	1	0	1
1471	Mono2	PTPRC	Thelper	CD4	0.00093519068370978	6646.83333333333	1010	0.873189299926426	11979	0.0120418665471696	25880	3.66449563306731	731	3.57084309755839	1289	0	1	0	1
1472	CTAL	EGF	Mono2	CSF1R	0.000936913008539313	1612.5	1719	0.931489934191386	4243	0.119592346105655	1508	3.08735678328836	1930	3.29875434111675	1992	0	1	0	1
1473	Mac DC	TYROBP	Tcyto gd	KLRD1	0.000938794487436018	1377.33333333333	1013.5	0.958657376977604	1768	0.0586231238263919	4467	3.68660575839024	719	3.56377229383365	1308	0	1	0	1
1474	Mono3	PTPRC	TR mac	CD4	0.000939500877967993	5693.5	3065	0.89223147780824	9070	0.0174084468843653	18959	2.90364699885542	2707	2.95220714080088	3423	0	1	0	1
1475	TR mac	TYROBP	NK	KLRD1	0.000941792498051459	1649.33333333333	1419.5	0.957110542192287	1882	0.0542951780887902	4954	3.08613386759617	2101	3.75442200613456	957	0	1	0	1
1476	DCT	SPP1	ICA	ITGB1	0.000941955244881121	2016.83333333333	167	0.98500737510674	97	0.0440618533539317	6569	4.45783074474367	237	2.65442095906509	5196	0	1	0	1
1477	TR mac	TYROBP	Tcyto gd	KLRD1	0.000942126102262629	2333	2222	0.951501639763333	2343	0.0419665382518389	6959	3.08613386759617	2101	3.13257186333086	2593	0	1	0	1
1478	Mac DC	TYROBP	Mono1	TREM1	0.000943127505805059	3822.66666666667	2072	0.897324706745553	8367	0.0304439770635942	10423	3.68660575839024	719	2.95208571449825	3425	0	1	0	1
1479	Mono1	TYROBP	Mono1	TREM1	0.000943795600823342	2311.16666666667	615	0.913720456093945	6211	0.0447038629492982	6424	4.09800925328645	466	3.88723690260895	764	0	1	0	1
1480	Mono2	TYROBP	Mono1	TREM1	0.000944464090184084	1660	247	0.923969718229003	5029	0.0588675978985375	4435	4.42497556242032	317	4.74171539360247	177	0	1	0	1
1481	Mono3	TYROBP	Mono1	TREM1	0.000945132974073474	2581	826.5	0.910201535153012	6661	0.0409516440233771	7170	3.84143380740179	586	3.6809419540605	1067	0	1	0	1
1482	NK	TYROBP	Mono3	TREM1	0.000946137040056216	6866	6724.5	0.876774347122842	11389	0.0201793629719779	16356	1.73005854222947	10913	3.14568588375054	2536	0	1	0	1
1483	ICB	BACE2	CTAL	APP	0.000946471926183268	7862.66666666667	7329	0.941496836200899	3240	0.0195030045189743	16955	1.65818423329275	11418	1.7957669537576	15561	0	1	0	1
1484	TR mac	TYROBP	Mono1	TREM1	0.000946471926183268	5691.33333333333	4163.5	0.880872438258072	10718	0.0217939312098249	15101	3.08613386759617	2101	2.52088528399546	6226	0	1	0	1
1485	TR mac	TYROBP	Mono3	TREM1	0.000946806911082218	1952.16666666667	1349	0.925581570101642	4866	0.0616598451497115	4147	3.08613386759617	2101	4.02999665538164	597	0	1	0	1
1486	PEC	CTGF	PC	ERBB4	0.000947296101543434	541044.5	2240	0.943589231465046	3026	0.0606181318951581	4255	5.64739392865824	31	3.5016577166848	1454	NA	3237500	0	1
1487	PC	LAMB1	DCT	ITGAV	0.000948147838863163	7447.66666666667	8420.5	0.889189616033115	9505	0.0194999966715485	16960	2.13923459444807	7336	2.08203381387463	10883	0	1	0	1
1488	Endothelial	PTPRB	CTAL	MET	0.000948483317971257	5418.83333333333	3006.5	0.844516225963308	16961	0.0744826025594723	3112	2.89073112106848	2901	2.18446000985591	9537	0	1	0	1
1489	Endothelial	GAS6	TR mac	MERTK	0.00094915457294613	6719	6503.5	0.844508486258025	16963	0.0458333713710314	6235	1.79355570623594	10342	2.45455549484899	6772	0	1	0	1
1490	Podocytes	FGF1	Podocytes	TGFBR3	0.000949886229484527	2487.66666666667	209	0.886992792502413	9788	0.299036229874479	238	2.46973805586705	4718	4.73715234461931	180	0	1	0	1
1491	DCT	KL	Unknown17	IGF1R	0.000949886229484527	12328.3333333333	11733	0.852700453976622	15540	0.0262855469610964	12372	1.69676152701842	11094	1.12568477488296	34962	0	1	0	1
1492	Podocytes	FGF1	Endothelial	EPHB4	0.000949886229484527	4325.16666666667	226.5	0.824735667551368	20778	0.311335143175213	215	2.46973805586705	4718	4.59068613443849	238	0	1	0	1
1493	TR mac	CD14	Mono1	ITGB2	0.000949905070548952	1808.83333333333	1686	0.945974083632191	2837	0.0605889209902575	4258	2.737515051356	3221	4.09112596013362	535	0	1	0	1
1494	Endothelial	FN1	Mono1	ITGB1	0.00095263962808086	6631.83333333333	4757.5	0.915725866541554	5983	0.0339281252962049	9057	2.63576494201108	3532	1.54432862403696	21217	0	1	0	1
1495	PEC	ADAM10	PEC	CDH1	0.000954538878454118	9047.66666666667	12242	0.868159864583974	12799	0.019474782974381	16979	1.55784721865635	12821	2.0253879694801	11685	0	1	0	1
1496	DCT	SPP1	NK	PTGER4	0.000955138891208399	1625.66666666667	742	0.964870826594686	1247	0.0633934925442032	4004	4.45783074474367	237	2.80082804007487	4264	0	1	0	1
1497	TR mac	MRC1	Thelper	PTPRC	0.000955488725464109	1379.16666666667	627.5	0.961979029605517	1479	0.0499726961638007	5539	4.18646511540666	332	3.78079418360671	923	0	1	0	1
1498	CTAL	EGF	Endothelial	NRP1	0.000955888924383328	5081.16666666667	2693.5	0.889862071177363	9394	0.0696692023588317	3457	3.08735678328836	1930	1.78768477832783	15704	0	1	0	1
1499	CTAL	EGF	PEC	NRP1	0.000956564543810144	3769.83333333333	2041	0.903893307758397	7483	0.0944052916191306	2152	3.08735678328836	1930	2.0699287640621	11052	0	1	0	1
1500	CTAL	EGF	Unknown9	NRP1	0.000957578719055106	3494.16666666667	1915	0.907283491092758	7050	0.102197702449572	1900	3.08735678328836	1930	2.14365040911769	10083	0	1	0	1
1501	PEC	ANXA2	Mono3	TLR2	0.0009586398918223	1521.5	999	0.945582604587263	2861	0.0605084924445802	4268	3.24664412874234	1382	4.01112139546045	616	0	1	0	1
1502	DCT	EGF	PEC	NRP1	0.000958932346428136	5089.83333333333	3583	0.895539800606407	8605	0.0784399556689933	2888	2.49899438525657	4278	1.83872441549884	14766	0	1	0	1
1503	Mono2	LGALS9	NK	PTPRC	0.000959271002305026	6700.66666666667	4807	0.901588416992219	7785	0.019458988605967	16993	1.50064829948455	13595	3.35483095371997	1829	0	1	0	1
1504	DCT	EGF	Unknown9	NRP1	0.000959948613063354	4735.66666666667	3401	0.899191791872855	8125	0.0849145541751915	2524	2.49899438525657	4278	1.91244606055443	13485	0	1	0	1
1505	ICA	BACE2	Unknown17	APP	0.000962323392729528	6229	3380.5	0.941424969020436	3244	0.0194522063964759	17002	2.64740040343794	3517	1.90544744038677	13609	0	1	0	1
1506	CTAL	EGF	ICA	EGFR	0.000964703066107932	4692	3305	0.900436727893588	7936	0.056583178661132	4680	3.08735678328836	1930	1.90595808034028	13604	0	1	0	1
1507	CTAL	EGF	ICB	EGFR	0.000965043419404511	5186.83333333333	3722.5	0.894911643688678	8699	0.0501684149483678	5515	3.08735678328836	1930	1.82634362834431	14975	0	1	0	1
1508	CTAL	EGF	PC	EGFR	0.000965724426200501	3559.16666666667	2507.5	0.912383331982177	6366	0.0750171360137435	3085	3.08735678328836	1930	2.15242866504302	9972	0	1	0	1
1509	Podocytes	FGF1	Endothelial	FLT4	0.000965847061370175	546415.5	2479	0.750317803642475	36002	0.722763111434535	32	2.46973805586705	4718	4.58849462365444	240	NA	3237500	0	1
1510	CTAL	EGF	PEC	EGFR	0.000966065079746979	3996.5	2617.5	0.910558520064122	6602	0.0716996494879165	3305	3.08735678328836	1930	1.99457111805823	12140	0	1	0	1
1511	CTAL	EGF	Unknown17	EGFR	0.000966405833423828	2651	1999	0.922077619482266	5233	0.0968701115037594	2068	3.08735678328836	1930	2.46508892152358	6673	0	1	0	1
1512	CTAL	EGF	Unknown9	EGFR	0.000966746687254597	3289.83333333333	2350.5	0.915075909967438	6055	0.0803214799014753	2771	3.08735678328836	1930	2.23465357278079	8981	0	1	0	1
1513	DCT	EGF	PC	EGFR	0.000968452459541539	4844.83333333333	4182	0.90468995825968	7373	0.0623306249301438	4086	2.49899438525657	4278	1.92122431647975	13330	0	1	0	1
1514	DCT	EGF	PEC	EGFR	0.000968793914790474	5411.5	4319.5	0.902721998568692	7636	0.0595741746130557	4361	2.49899438525657	4278	1.76336676949496	16192	0	1	0	1
1515	DCT	EGF	Unknown17	EGFR	0.000969135470358251	3677.66666666667	3517	0.915156317150561	6042	0.0804879379289533	2756	2.49899438525657	4278	2.23388457296032	8988	0	1	0	1
1516	DCT	EGF	Unknown9	EGFR	0.000969477126268448	4501.16666666667	3988	0.907595018873682	7015	0.0667379255408488	3698	2.49899438525657	4278	2.00344922421753	12014	0	1	0	1
1517	CTAL	ITGB1BP1	Unknown17	ITGB8	0.000970502696289401	9444.66666666667	12358.5	0.886965774743433	9794	0.0194278098549054	17026	1.3443055946753	14923	1.82914860756946	14923	0	1	0	1
1518	PC	LAMB1	Unknown9	ITGA1	0.000971529170241321	9069	10423	0.846993192467487	16537	0.0194271301904254	17029	2.13923459444807	7336	1.91118179001074	13510	0	1	0	1
1519	DCT	EGF	ICA	KIT	0.000972738540098865	1697.5	902.5	0.93295329582226	4100	0.314494184774363	210	2.49899438525657	4278	3.44298068929125	1595	0	1	0	1
1520	CTAL	EGF	PC	LDLR	0.000974614022057214	5444	2574	0.865763507404844	13225	0.0730196929977033	3218	3.08735678328836	1930	1.86528412452792	14289	0	1	0	1
1521	CTAL	EGF	PEC	LDLR	0.000974957286656057	5546.83333333333	2567	0.865946162971549	13190	0.0732497132107072	3204	3.08735678328836	1930	1.82734891328421	14955	0	1	0	1
1522	CTAL	EGF	TR mac	LDLR	0.000975300651998772	6350.5	3251	0.85137984179021	15808	0.0576068237894204	4572	3.08735678328836	1930	1.78370043926391	15791	0	1	0	1
1523	ICA	HLA-C	Mono2	LILRB1	0.000976631027568261	1386.16666666667	558	0.961861531099189	1490	0.0489093341973822	5709	3.52436527597575	871	4.5746492945075	245	0	1	0	1
1524	PEC	LAMB1	Unknown9	ITGA3	0.000976675121281464	8980.83333333333	11305.5	0.843960938513568	17044	0.0230990225284498	14228	1.62470830550315	11982	2.10145553427811	10629	0	1	0	1
1525	Endothelial	HLA-E	Tcyto gd	KLRD1	0.000978954501094426	1444.33333333333	1128	0.964856534164446	1249	0.0602528661347836	4291	3.43894963597222	1007	3.26101980974872	2117	0	1	0	1
1526	PC	AGRN	PC	ITGB1	0.000979084326631735	7423.16666666667	7432.5	0.911998630521951	6405	0.0193993085334611	17051	1.59307500069455	12621	2.28184517775219	8460	0	1	0	1
1527	CTAL	EGF	DCT	ERBB2	0.000980808217961841	5399	3806.5	0.901720968220515	7767	0.0490969927858653	5683	3.08735678328836	1930	1.72449029902393	17012	0	1	0	1
1528	CTAL	EGF	ICA	ERBB2	0.000981153299572581	3222.16666666667	2256.5	0.923028316749446	5123	0.0838687894396428	2583	3.08735678328836	1930	2.1725164409208	9695	0	1	0	1
1529	CTAL	EGF	PC	ERBB2	0.00098184376632854	1828.83333333333	1551	0.938932616552539	3489	0.137874046052882	1172	3.08735678328836	1930	2.78292798726445	4380	0	1	0	1
1530	CTAL	EGF	Unknown17	ERBB2	0.000982534637955343	5403	3839.5	0.901334972179874	7819	0.0486718946575757	5749	3.08735678328836	1930	1.72895185956705	16918	0	1	0	1
1531	Unknown9	LAMB1	ICA	ITGA6	0.000982808847133264	7014.83333333333	4903	0.919599171462666	5518	0.0337821021622677	9115	0.979341305872918	23166	2.79648947929265	4288	0	1	0	1
1532	DCT	EGF	ICA	ERBB2	0.000983917596581146	4444.66666666667	3866.5	0.916183782349866	5930	0.0696853323879208	3455	2.49899438525657	4278	1.94131209235754	13003	0	1	0	1
1533	Mono1	PTPRC	Thelper	CD247	0.000984305722298299	5840.33333333333	2390.5	0.883792280525483	10255	0.0163708591552333	20004	3.39979244909476	1039	2.88990353763323	3742	0	1	0	1
1534	DCT	EGF	PC	ERBB2	0.000984609683960152	2649.83333333333	2830.5	0.933400292997518	4051	0.114557498576714	1610	2.49899438525657	4278	2.55172363870118	5958	0	1	0	1
1535	Mono2	PTPRC	T GZMK	CD247	0.000986989400887915	5603.5	1180.5	0.881789697379208	10572	0.0157492690970351	20686	3.66449563306731	731	3.42642090568768	1630	0	1	0	1
1536	Mono1	B2M	Endothelial	HLA-E	0.000987031500591197	5110.5	406	0.991983069609158	2	0.0125648262531594	25085	3.55835985334208	810	2.72008788639882	4764	0	1	0	1
1537	ICA	CDH1	Unknown9	PTPRM	0.000987729099593626	6678.66666666667	6237.5	0.843792313585532	17076	0.045783327355829	6242	2.24777399628437	6233	2.10994616322227	10519	0	1	0	1
1538	CTAL	EGF	ICB	NTRK1	0.000990508823233458	2389.66666666667	973.5	0.882572335777269	10459	0.437615581850301	97	3.08735678328836	1930	3.34587376261153	1850	0	1	0	1
1539	DCT	EGF	ICB	NTRK1	0.000990856746593819	3193.16666666667	1407	0.872626774827282	12065	0.363608291989453	133	2.49899438525657	4278	3.11466941404826	2681	0	1	0	1
1540	Unknown9	VCAM1	Thelper	ITGB2	0.000996575515683885	9367.5	4858.5	0.891666227413475	9141	0.00695294462019457	37345	3.77145167063888	645	2.22657725024362	9072	0	1	0	1
1541	Podocytes	DCN	Mono3	TLR2	0.00099687570379098	1186.16666666667	184.5	0.930799403638784	4311	0.266921163697363	320	2.96733815570467	2435	5.48327191029624	49	0	1	0	1
1542	CTAL	EGF	Unknown9	INSR	0.000997136804190927	3422.16666666667	2027.5	0.935071261983446	3873	0.0952929099159299	2125	3.08735678328836	1930	1.96464355911203	12603	0	1	0	1
1543	DCT	EGF	Endothelial	FLT1	0.000998681022307477	1908.33333333333	1627.5	0.942485518824947	3137	0.391109487865728	118	2.49899438525657	4278	2.85757473768799	3915	0	1	0	1
1544	DCT	EGF	Unknown9	INSR	0.00100274688966225	4736.16666666667	3559.5	0.929215495737517	4496	0.0791774645380175	2841	2.49899438525657	4278	1.73343921054877	16800	0	1	0	1
1545	PEC	AGRN	Unknown9	LRP2	0.00100274688966225	6001.33333333333	3580	0.927427868094958	4667	0.0856806043882158	2493	1.62625458617248	11727	1.71998093113409	17119	0	1	0	1
1546	TR mac	ITGB2	PEC	THY1	0.00100415351316554	7010	5942	0.932372373519743	4152	0.0250377392295526	13060	1.23742619358361	17114	2.34836567553654	7732	0	1	0	1
1547	Endothelial	PTPRB	Mac DC	INSR	0.00100556178059255	7429.5	6706.5	0.843494810141539	17127	0.030216499554706	10512	2.89073112106848	2901	1.88049967512812	14035	0	1	0	1
1548	CTAL	EGF	Mac DC	CSF1R	0.00100591410449243	2349.16666666667	2145	0.921372748063026	5308	0.088834232385329	2360	3.08735678328836	1930	2.76265900945986	4495	0	1	0	1
1549	CTAL	EGF	Mono1	CSF1R	0.0010062665312576	2424.16666666667	2205.5	0.920165210331303	5451	0.0859415279325259	2481	3.08735678328836	1930	2.73243122030876	4681	0	1	0	1
1550	CTAL	EGF	Mono3	CSF1R	0.00100697169347991	4350.5	3660	0.89886510832269	8167	0.0511025816152118	5390	3.08735678328836	1930	2.10201756912325	10614	0	1	0	1
1551	DCT	EGF	Mac DC	CSF1R	0.00100767726745173	3284	3722.5	0.91439464949252	6133	0.0738110452357546	3167	2.49899438525657	4278	2.5314546608966	6124	0	1	0	1
1552	DCT	EGF	Mono1	CSF1R	0.00100803020890379	3377.5	3803	0.913090052644884	6279	0.0714075400386434	3328	2.49899438525657	4278	2.5012268717455	6378	0	1	0	1
1553	DCT	EGF	Mono2	CSF1R	0.00100838325336536	2341.33333333333	2439.5	0.925336966656595	4889	0.099367505422519	1988	2.49899438525657	4278	3.06754999255349	2891	0	1	0	1
1554	DCT	EGF	Mono3	CSF1R	0.00100873640086047	5785	5576	0.890127679590596	9353	0.042460376613635	6874	2.49899438525657	4278	1.87081322055999	14203	0	1	0	1
1555	DCT	EGF	TR mac	CSF1R	0.0010090896514132	1967.16666666667	1621.5	0.931123624420862	4280	0.118230613452833	1541	2.49899438525657	4278	3.40523069865136	1702	0	1	0	1
1556	CTAL	EGF	Tcyto gd	ADRB2	0.00101369129779292	5191.16666666667	2354.5	0.845260813458033	16825	0.0802429242522648	2779	3.08735678328836	1930	2.17893342931628	9611	0	1	0	1
1557	PC	KL	CTAL	IGF1R	0.0010145201952351	27413	24911.5	0.802405485604096	25322	0.0129349530801522	24501	0.239759338091361	58680	0.601449961006511	55973	0	1	0	1
1558	PC	ST6GAL1	Unknown9	EGFR	0.00101595192772069	1816.66666666667	1289.5	0.93061744043139	4332	0.104045650696211	1856	3.68455299429235	723	2.84817159887913	3987	0	1	0	1
1559	CTAL	EGF	CTAL	IGF1R	0.00101617634164541	4999.33333333333	2848.5	0.903877895800987	7485	0.0658929574892403	3767	3.08735678328836	1930	1.73312653008009	16812	0	1	0	1
1560	Endothelial	ICAM2	Tcyto gd	ITGB2	0.0010190226060697	9332.66666666667	12787	0.867011325810052	12992	0.0192739706866927	17165	1.52424012649005	13255	1.966134200493	12582	0	1	0	1
1561	Tcyto gd	ITGB2	Endothelial	ICAM2	0.0010193788557755	9427.5	12787	0.867011325810052	12992	0.0192739706866927	17165	1.46047616853632	13824	1.966134200493	12582	0	1	0	1
1562	CTAL	EGF	Unknown9	IGF1R	0.0010197352092625	3777.66666666667	2141.5	0.916157825332571	5933	0.0889777725626252	2353	3.08735678328836	1930	1.97464073516751	12448	0	1	0	1
1563	B	PTPRC	TR mac	MRC1	0.00102237001988574	8615.33333333333	3119.5	0.934594930151485	3929	0.0159394003792695	20462	0.940174914158698	24989	3.21000772299338	2310	0	1	0	1
1564	Podocytes	VEGFA	ICB	INSRR	0.00102274764723723	2105.66666666667	165.5	0.909589526421855	6752	0.294577410133137	247	2.36785636444874	5549	5.13592429817973	84	0	1	0	1
1565	Podocytes	FGF1	Unknown9	EPHA7	0.00102274764723723	4151.16666666667	210.5	0.829635464546035	19766	0.330099323231546	174	2.46973805586705	4718	4.56664026400286	247	0	1	0	1
1566	DCT	EGF	Unknown9	IGF1R	0.00102366195409822	5148.66666666667	3716.5	0.908762736899977	6867	0.0739303106386862	3155	2.49899438525657	4278	1.74343638660425	16590	0	1	0	1
1567	CTAL	EGF	ICA	MET	0.00102760129161397	5078.16666666667	2669	0.888262744321071	9629	0.0704699836232424	3408	3.08735678328836	1930	1.79821269650916	15500	0	1	0	1
1568	CTAL	EGF	PEC	MET	0.00102831889025296	2926.5	1631	0.91481889920817	6083	0.128617788342167	1332	3.08735678328836	1930	2.30269476532259	8212	0	1	0	1
1569	CTAL	EGF	Unknown9	MET	0.00102903690644031	2812	1604.5	0.915698362409748	5990	0.131567956828859	1279	3.08735678328836	1930	2.3545731084547	7671	0	1	0	1
1570	Mono3	THBS1	PC	ITGA3	0.00102975534037037	6641.66666666667	3300	0.843147700309423	17195	0.0205359579359673	16053	3.04759930878942	2122	2.76553912848367	4478	0	1	0	1
1571	DCT	EGF	PEC	MET	0.00103047419223754	4024	3033.5	0.907317661304898	7046	0.106866611423708	1789	2.49899438525657	4278	2.07149041675932	11029	0	1	0	1
1572	DCT	EGF	Unknown9	MET	0.00103119346223631	3879	3000.5	0.908266805975013	6941	0.109317862633713	1723	2.49899438525657	4278	2.12336875989144	10330	0	1	0	1
1573	CTAL	EGF	Mesangial	PDGFRB	0.00103371420282776	1504.5	1096.5	0.9304076553072	4354	0.290423045193975	263	3.08735678328836	1930	3.16241821799824	2478	0	1	0	1
1574	CTAL	EGF	PEC	PDGFRB	0.00103407472743937	5206	2340.5	0.875637677155138	11588	0.0805524386024804	2751	3.08735678328836	1930	1.82686849342407	14965	0	1	0	1
1575	Mono1	PTPRC	T GZMK	CD247	0.0010343685194328	7141.5	2695.5	0.869963163546103	12523	0.0126680555212219	24933	3.39979244909476	1039	2.78724869660231	4352	0	1	0	1
1576	DCT	EGF	Mesangial	PDGFRB	0.00103479609101571	2200.83333333333	1960.5	0.924165400384027	5004	0.241308197872809	395	2.49899438525657	4278	2.93121386943498	3526	0	1	0	1
1577	PC	L1CAM	ICB	EGFR	0.00103515693002916	6342.83333333333	5773	0.843087798385522	17210	0.0803258580695883	2768	1.91560501537573	9299	2.25392398726247	8778	0	1	0	1
1578	PEC	CDH1	PC	EGFR	0.0010373241667992	10030.1666666667	13364	0.850682568734332	15921	0.0203273738096921	16236	1.73926390041278	10807	1.7154598979649	17215	0	1	0	1
1579	PC	KL	ICA	IGF1R	0.00103930131522768	30465.5	30611	0.77694868504677	30501	0.00951704105902188	30721	0.239759338091361	58680	0.411864939963098	62889	0	1	0	1
1580	CTAL	EGF	Endothelial	FGFR1	0.00103985738736963	3772.16666666667	2307.5	0.893989621472299	8817	0.081855276801017	2685	3.08735678328836	1930	2.21628577820796	9199	0	1	0	1
1581	CTAL	EGF	ICA	FGFR1	0.00104021969649323	4382.66666666667	2794	0.884232319277633	10191	0.0671485442185873	3658	3.08735678328836	1930	2.11013454611593	10515	0	1	0	1
1582	CTAL	EGF	Mesangial	FGFR1	0.00104058211080775	5842.66666666667	3538.5	0.871410096298997	12283	0.0528579031193436	5147	3.08735678328836	1930	1.78813568699182	15694	0	1	0	1
1583	CTAL	EGF	PEC	FGFR1	0.00104130725510732	2826.33333333333	1869	0.905680963392782	7254	0.106128069493952	1808	3.08735678328836	1930	2.55112783591006	5964	0	1	0	1
1584	Mac DC	HLA-DQB1	Mono3	CD4	0.00104180357859639	1377.16666666667	453	0.930393351645649	4360	0.0765118383299461	2995	3.83494820582452	590	4.41686467205557	316	0	1	0	1
1585	Endothelial	HSPG2	DCT	ITGB1	0.00104203282046384	6967	7341	0.898876657664814	8165	0.0192048920041023	17229	2.20684802097817	6517	2.1591244333913	9889	0	1	0	1
1586	PEC	AGRN	Mono3	LRP1	0.00104203282046384	6392.5	4698.5	0.842952207875893	17229	0.0459264197175195	6219	1.62625458617248	11727	3.00761117474979	3178	0	1	0	1
1587	DCT	EGF	Endothelial	FGFR1	0.00104312195840821	5042.33333333333	3933	0.884884924248399	10090	0.0680123346204868	3588	2.49899438525657	4278	1.9850814296447	12296	0	1	0	1
1588	DCT	EGF	ICA	FGFR1	0.00104348521513006	5817.83333333333	4527	0.874407344231656	11793	0.0557927287910212	4776	2.49899438525657	4278	1.87893019755266	14058	0	1	0	1
1589	DCT	EGF	PEC	FGFR1	0.00104457561785924	3841.83333333333	3330	0.897465211683907	8350	0.088180237818941	2382	2.49899438525657	4278	2.3199234873468	8039	0	1	0	1
1590	CTAL	EGF	ICB	INSRR	0.00104858188852631	1606.33333333333	466.5	0.909370678233773	6773	0.427730795962706	101	3.08735678328836	1930	3.83082820757546	832	0	1	0	1
1591	DCT	EGF	ICB	INSRR	0.00104894672898381	2241.83333333333	682	0.901441347530965	7807	0.355395170102721	141	2.49899438525657	4278	3.5996238590122	1223	0	1	0	1
1592	Mesangial	EDIL3	Podocytes	ITGAV	0.00105004188512517	7185.83333333333	5250.5	0.853544143174643	15379	0.0381939018453155	7867	1.22998855188213	17233	3.1254288275508	2634	0	1	0	1
1593	CTAL	EGF	PC	FGFR2	0.00105260095542307	5124.33333333333	2309	0.866161846972535	13149	0.0817701739224653	2688	3.08735678328836	1930	1.94238377598252	12977	0	1	0	1
1594	CTAL	EGF	PEC	FGFR2	0.00105296696079357	6146	2864.5	0.852676436885263	15550	0.0654004575428321	3799	3.08735678328836	1930	1.79382560068425	15595	0	1	0	1
1595	CTAL	EGF	Unknown17	FGFR2	0.00105333307221263	5192	2331	0.865657057931812	13246	0.0810622641494277	2732	3.08735678328836	1930	1.92688994496022	13242	0	1	0	1
1596	CTAL	EGF	Unknown9	FGFR2	0.00105369928970481	5720.5	2613	0.858419371032526	14483	0.0717708409897512	3296	3.08735678328836	1930	1.84824858631425	14612	0	1	0	1
1597	Endothelial	PTPRB	Unknown17	MET	0.00105479857886603	5515.5	3077	0.842733949765837	17264	0.0724969965897444	3253	2.89073112106848	2901	2.17385298527677	9673	0	1	0	1
1598	PC	KL	PEC	IGF1R	0.00105598664417263	29367.1666666667	28433	0.78668632580259	28522	0.010668237042577	28344	0.239759338091361	58680	0.477992515622989	60655	0	1	0	1
1599	PEC	LAMB1	Endothelial	ITGA1	0.00106067760867452	10439.1666666667	14332.5	0.846046836584898	16688	0.0191461693541131	17280	1.62470830550315	11982	1.7391171775281	16683	0	1	0	1
1600	CTAL	EGF	Unknown9	ERBB3	0.00106178296083994	2217.33333333333	1400	0.932189920831237	4173	0.159491327773483	870	3.08735678328836	1930	2.50796465761486	6329	0	1	0	1
1601	DCT	EGF	Unknown9	ERBB3	0.00106473526057006	3146.66666666667	2768.5	0.926094832011578	4818	0.132518977120619	1259	2.49899438525657	4278	2.2767603090516	8523	0	1	0	1
1602	PC	AGRN	Unknown9	LRP2	0.0010651047785445	6303.33333333333	3952.5	0.924221031126542	4997	0.0780398293448748	2908	1.59307500069455	12621	1.71145091536413	17292	0	1	0	1
1603	Mono3	AREG	Unknown17	EGFR	0.00106623959006222	2305.33333333333	2583	0.93013312025846	4386	0.0627227456342201	4055	3.35616015893963	1111	2.79740094868677	4278	0	1	0	1
1604	Tcyto gd	CCL5	ICA	SDC4	0.00106718778703337	1351.66666666667	866.5	0.955705658220914	1988	0.0593841437533219	4387	3.720739183775	696	3.70221587888238	1037	0	1	0	1
1605	CTAL	EGF	Unknown9	FGFR4	0.00106880583977716	3404.66666666667	1184	0.884054608474635	10216	0.227158432148693	438	3.08735678328836	1930	2.33847321337031	7842	0	1	0	1
1606	DCT	EGF	PC	FGFR2	0.00106917653459355	6711.83333333333	3937.5	0.855054658563261	15091	0.0679416239017717	3597	2.49899438525657	4278	1.71117942741926	17303	0	1	0	1
1607	DCT	EGF	Unknown9	FGFR4	0.00106954733654408	4545.66666666667	2446.5	0.874216696893885	11819	0.18874256984945	615	2.49899438525657	4278	2.10726886480704	10560	0	1	0	1
1608	DCT	LAMB1	PC	ITGA2	0.00107028926194661	10170.5	13935.5	0.865376747849102	13297	0.0225609118483913	14574	1.30573938506246	15844	1.71111892927193	17306	0	1	0	1
1609	CTAL	EGF	Unknown17	FGFR3	0.00107140295417576	3471.16666666667	1505.5	0.896338171322179	8495	0.144237594540954	1081	3.08735678328836	1930	2.2061282862119	9319	0	1	0	1
1610	CTAL	EGF	Unknown9	FGFR3	0.00107177439945137	4390.16666666667	1822.5	0.882837492859277	10418	0.109535941127266	1715	3.08735678328836	1930	1.98596270893444	12276	0	1	0	1
1611	ICA	KIT	ICA	CD9	0.00107247928867721	1552.16666666667	1263	0.964624231214249	1266	0.118286591202452	1538	2.41848403135806	5247	3.58297346742402	1260	0	1	0	1
1612	DCT	EGF	Unknown17	FGFR3	0.00107288937922305	4661.83333333333	2891	0.887409776204498	9744	0.119844876569418	1504	2.49899438525657	4278	1.97492393764864	12443	0	1	0	1
1613	DCT	EGF	Unknown9	FGFR3	0.0010732612538779	5823.33333333333	3279.5	0.872911155599549	12019	0.0910117877803696	2281	2.49899438525657	4278	1.75475836037118	16360	0	1	0	1
1614	PEC	LAMB1	CTAL	ITGA2	0.00107363323593957	9618.33333333333	12740.5	0.864067601884315	13499	0.022061541082979	14912	1.62470830550315	11982	1.71075244124704	17315	0	1	0	1
1615	PEC	VCAM1	Mesangial	ITGA4	0.00107503929809659	5583.33333333333	2342	0.890583637528586	9284	0.0168510788006364	19530	4.13350682234357	352	2.79111332336058	4332	0	1	0	1
1616	PC	L1CAM	PEC	ALCAM	0.00107586738524292	5928.66666666667	4475	0.842457332782196	17321	0.13232909645917	1264	1.91560501537573	9299	2.35288604792136	7686	0	1	0	1
1617	ICA	CD9	ICA	IGSF8	0.00107735896939333	5803.33333333333	2340	0.931811824730835	4205	0.0191121307024085	17325	4.07349303445601	475	1.95173324419978	12813	0	1	0	1
1618	Mono2	ITGB2	Podocytes	THY1	0.00107861465901069	14779.6666666667	3460	0.807734887095361	24229	0.0023248841484152	57527	2.95815463794557	2521	2.7791570833064	4399	0	1	0	1
1619	CTAL	EGF	Mac DC	AXL	0.00107885227642443	3916.66666666667	1939.5	0.871316498392059	12299	0.100451091481667	1949	3.08735678328836	1930	2.39347924886037	7320	0	1	0	1
1620	CTAL	EGF	Mesangial	AXL	0.00107922587256881	4912.5	2461.5	0.85531903363364	15051	0.0765741168214835	2993	3.08735678328836	1930	2.18926292230709	9499	0	1	0	1
1621	CTAL	EGF	TR mac	AXL	0.00107997338829566	3489.83333333333	1833	0.875667751396079	11581	0.108682510274105	1736	3.08735678328836	1930	2.58599441274655	5690	0	1	0	1
1622	DCT	EGF	Mac DC	AXL	0.00108034730792789	5134.66666666667	3439.5	0.860568229926078	14095	0.0834633210446777	2601	2.49899438525657	4278	2.1622749002971	9832	0	1	0	1
1623	DCT	EGF	Mesangial	AXL	0.0010807213354392	6351.16666666667	4130	0.843474615125808	17133	0.0636242971750146	3982	2.49899438525657	4278	1.95805857374382	12712	0	1	0	1
1624	PC	KL	Unknown9	IGF1R	0.00108126143794177	24080.5	19800.5	0.82514103099791	20710	0.0174665602687806	18891	0.239759338091361	58680	0.842964166093939	46200	0	1	0	1
1625	DCT	EGF	TR mac	AXL	0.00108146971419859	4596	3292	0.865226704893583	13324	0.0903026847508635	2306	2.49899438525657	4278	2.35479006418329	7666	0	1	0	1
1626	CTAL	EGF	ICA	RYK	0.00108596906184994	4453.33333333333	3339.5	0.894378195160643	8771	0.0560072973208794	4749	3.08735678328836	1930	2.05456220758635	11268	0	1	0	1
1627	CTAL	EGF	PC	RYK	0.00108747230636725	3504.33333333333	2663	0.90484843325537	7355	0.0706364995843672	3396	3.08735678328836	1930	2.29167239923834	8343	0	1	0	1
1628	CTAL	EGF	PEC	RYK	0.00108784838831629	5871.33333333333	4456.5	0.87982266708086	10886	0.0418653329555842	6983	3.08735678328836	1930	1.80191863063704	15427	0	1	0	1
1629	CTAL	EGF	Unknown17	RYK	0.00108822457864318	6257.83333333333	4817.5	0.875702266805605	11571	0.038770009739609	7705	3.08735678328836	1930	1.75574889727255	16339	0	1	0	1
1630	CTAL	EGF	Unknown9	RYK	0.00108860087737289	5850.66666666667	4493	0.879348385298302	10952	0.0414920643920017	7056	3.08735678328836	1930	1.81541861866131	15164	0	1	0	1
1631	Mono3	S100A9	TR mac	TLR4	0.0010891682239312	540940.166666667	1864.5	0.940193370514476	3373	0.0591355865715187	4410	6.43819794273821	1	4.33322745918586	356	NA	3237500	0	1
1632	Podocytes	DCN	DCT	ERBB4	0.0010891682239312	1261.83333333333	362	0.929928640869195	4410	0.249731228399567	363	2.96733815570467	2435	4.32599656436428	361	0	1	0	1
1633	PC	L1CAM	PC	FGFR2	0.00108924368280941	7209.33333333333	4408.5	0.803276799996319	25138	0.130924195862704	1289	1.91560501537573	9299	2.36996413490069	7528	0	1	0	1
1634	PT	KL	CTAL	IGF1R	0.00108975216801268	26353.3333333333	28273.5	0.787399374917577	28384	0.0107593962947245	28163	0.50126631678604	43267	0.54282672937396	58304	0	1	0	1
1635	DCT	EGF	ICA	RYK	0.00109010715681983	5911.33333333333	5202	0.885302588918002	10035	0.0465356320990342	6126	2.49899438525657	4278	1.82335785902308	15027	0	1	0	1
1636	PC	L1CAM	Endothelial	NRP1	0.00109153006845049	6453.83333333333	5440.5	0.836004384981139	18541	0.111549038698083	1672	1.91560501537573	9299	2.21526513724599	9209	0	1	0	1
1637	DCT	EGF	PC	RYK	0.00109161517271182	4733.16666666667	4368.5	0.896568445015465	8473	0.0586908191371747	4459	2.49899438525657	4278	2.06046805067507	11187	0	1	0	1
1638	PC	L1CAM	Endothelial	ITGA5	0.00109267468128832	5870.33333333333	1638	0.81542486144191	22645	0.338067820460163	163	1.91560501537573	9299	3.02129974303265	3113	0	1	0	1
1639	Mono1	HLA-B	Mono2	LILRB2	0.00109319326803267	2656.16666666667	1069	0.965283269269076	1218	0.0264838661843176	12249	3.45097269988859	920	3.46152179560832	1548	0	1	0	1
1640	Tcyto gd	ITGB1	PEC	VCAM1	0.00109399035438327	8474.83333333333	3527	0.948157792616423	2640	0.0181631423587936	18196	0.924132654479961	25597	2.77768884324149	4414	0	1	0	1
1641	Mono2	CD48	Mono3	CD244	0.00109399035438327	544111.5	2414	0.818839720921527	21956	0.0728854829445962	3224	3.21289749845636	1604	4.28699240643463	384	NA	3237500	0	1
1642	Endothelial	FN1	Endothelial	ITGA6	0.00109668829106445	7204.83333333333	4547	0.89029412151198	9322	0.0498465784568424	5562	2.63576494201108	3532	1.41950808776195	24811	0	1	0	1
1643	PC	L1CAM	CTAL	CNTN1	0.00109726261275956	8334.66666666667	3085	0.757564391980162	34537	0.380938670265745	125	1.91560501537573	9299	2.54150692509672	6045	0	1	0	1
1644	CTAL	EGF	Endothelial	TIE1	0.00109956080822238	2624	1010	0.893132460454464	8945	0.454573439835623	90	3.08735678328836	1930	2.71670104046879	4777	0	1	0	1
1645	DCT	EGF	Endothelial	TIE1	0.00109994037067589	3522.16666666667	2203	0.883963701215148	10231	0.377698324505598	128	2.49899438525657	4278	2.48549669190552	6494	0	1	0	1
1646	PEC	CTGF	DCT	IGF2R	0.00110076772877228	540864.333333333	1616	0.953607622457909	2158	0.059036681815728	4422	5.64739392865824	31	3.67728166463881	1074	NA	3237500	0	1
1647	CTAL	EGF	Endothelial	KDR	0.0011018398211381	2206.16666666667	1008.5	0.913323195164576	6266	0.470293386883028	87	3.08735678328836	1930	2.68948020273958	4952	0	1	0	1
1648	DCT	EGF	Endothelial	KDR	0.00110222003904539	3066.16666666667	2198.5	0.905703818927611	7249	0.390759795196162	119	2.49899438525657	4278	2.45827585417632	6749	0	1	0	1
1649	CTAL	EGF	Endothelial	EPHB4	0.00110336134884954	3727.33333333333	1298.5	0.875737296969348	11560	0.180644960196539	667	3.08735678328836	1930	2.30359194270522	8205	0	1	0	1
1650	PC	L1CAM	PEC	FGFR2	0.00110359583767452	8190	5488	0.785027738112231	28863	0.104714248510309	1837	1.91560501537573	9299	2.22140595960242	9139	0	1	0	1
1651	DCT	EGF	Endothelial	EPHB4	0.00110374200422885	4934.83333333333	2641	0.865301192326227	13309	0.150095216344548	1004	2.49899438525657	4278	2.07238759414196	11016	0	1	0	1
1652	CTAL	ITGB1BP1	DCT	ITGB5	0.00110450364330532	9127.5	11221.5	0.842051091054116	17397	0.0278938913490394	11558	1.3443055946753	14923	2.08191886443058	10885	0	1	0	1
1653	Mono3	THBS1	NK	ITGB1	0.00110879900266206	10030.6666666667	4852.5	0.890180395012635	9343	0.00579789147618208	41134	3.04759930878942	2122	2.36396910501007	7583	0	1	0	1
1654	CTAL	LAMB1	PEC	ITGA3	0.001109464980727	9121.66666666667	10506.5	0.841972723248236	17410	0.0224154520145083	14666	1.27300412127977	16305	2.50492288698008	6347	0	1	0	1
1655	Mono3	ITGB2	PT	THY1	0.0011099578872307	9187.16666666667	6542	0.890174595431558	9345	0.00865385027894483	32692	2.57155516886164	4034	2.22785317126957	9050	0	1	0	1
1656	PC	L1CAM	Unknown9	FGFR2	0.0011116980068354	7789.5	5065.5	0.792766830117672	27305	0.114914022952709	1597	1.91560501537573	9299	2.27582894523241	8534	0	1	0	1
1657	CTAL	EGF	PEC	AXL	0.001112144153198	5800	3013.5	0.841948956332442	17417	0.0621763630730449	4097	3.08735678328836	1930	2.0496104742761	11354	0	1	0	1
1658	PC	L1CAM	Unknown9	ALCAM	0.00111344027946717	6153.33333333333	4869	0.839536626227279	17881	0.126672797741161	1365	1.91560501537573	9299	2.28973780853247	8373	0	1	0	1
1659	CTAL	EGF	Endothelial	TEK	0.00111482871496187	1623	1007	0.925321094106983	4891	0.47731548727574	84	3.08735678328836	1930	3.08120779190407	2831	0	1	0	1
1660	DCT	EGF	Endothelial	TEK	0.00111521266423291	2333.16666666667	2044	0.918662473821495	5631	0.396594354192386	114	2.49899438525657	4278	2.85000344334081	3974	0	1	0	1
1661	PT	KL	ICA	IGF1R	0.00111542170353206	29421.1666666667	34265.5	0.760586120229082	33909	0.0079163500379683	34622	0.50126631678604	43267	0.353241708330547	64727	0	1	0	1
1662	ICA	CDH1	Unknown17	LRP6	0.00111559672369172	7993.66666666667	9150	0.841899632839932	17426	0.0268521777690992	12067	2.24777399628437	6233	1.98839878772003	12234	0	1	0	1
1663	CTAL	EGF	PEC	TYRO3	0.00111636517327382	4577.83333333333	2251.5	0.842706570083969	17273	0.0840433331330635	2573	3.08735678328836	1930	2.5861656515455	5689	0	1	0	1
1664	CTAL	EGF	Podocytes	TYRO3	0.00111674956344773	1477.16666666667	350	0.913637113090497	6231	0.327691243719679	180	3.08735678328836	1930	4.10877233967101	520	0	1	0	1
1665	ICA	PTPRF	PC	CDH1	0.00111693129157944	7290.33333333333	7157.5	0.890117965785011	9357	0.0411229120822144	7130	1.10673721301678	20068	2.40800158757067	7185	0	1	0	1
1666	DCT	EGF	Podocytes	TYRO3	0.00111751867468777	2094.33333333333	542	0.906042493164429	7202	0.272273790903476	310	2.49899438525657	4278	3.87756799110775	774	0	1	0	1
1667	CTAL	EGF	CTAL	DDR1	0.00111944338417426	5013.66666666667	3712	0.900845873195409	7878	0.0503283827236346	5494	3.08735678328836	1930	1.83783903618896	14778	0	1	0	1
1668	Unknown17	LAMB1	PC	ITGA2	0.00111944338417426	10683	14838	0.861264892861654	13980	0.0210420041688979	15696	1.22161041877417	17425	1.72497871259998	16995	0	1	0	1
1669	CTAL	EGF	DCT	DDR1	0.00111982865736901	4426.83333333333	3074.5	0.909047806917762	6834	0.0609088882584753	4219	3.08735678328836	1930	1.9072967246205	13576	0	1	0	1
1670	CTAL	EGF	ICA	DDR1	0.00112021404105536	2665.16666666667	2020	0.926103856974772	4814	0.0957655748910121	2110	3.08735678328836	1930	2.4150814625594	7135	0	1	0	1
1671	CTAL	EGF	PC	DDR1	0.0011209851400043	2118.83333333333	1743.5	0.932720954881052	4122	0.117186452274786	1557	3.08735678328836	1930	2.66654521370654	5102	0	1	0	1
1672	PC	L1CAM	Unknown17	FGFR2	0.00112101505434969	7260.66666666667	4492	0.802588888081874	25279	0.129790744466768	1312	1.91560501537573	9299	2.35447030387839	7672	0	1	0	1
1673	CTAL	EGF	Unknown9	DDR1	0.00112214261774863	5399.66666666667	3995.5	0.897677944923277	8326	0.0469284466020359	6061	3.08735678328836	1930	1.76919476040749	16079	0	1	0	1
1674	Mono3	EREG	ICA	FGFR1	0.00112291482275474	4839.66666666667	2203	0.841837693376771	17445	0.101611729400194	1918	2.14350663852188	7185	3.15962926150359	2488	0	1	0	1
1675	DCT	EGF	ICA	DDR1	0.00112330109128688	3695.5	3547.5	0.919508959278016	5529	0.0795701948506498	2817	2.49899438525657	4278	2.18387711399614	9547	0	1	0	1
1676	DCT	SPP1	DCT	ITGB1	0.00112404398496679	3023.66666666667	223	0.981974245429888	209	0.0302937079881482	10474	4.45783074474367	237	2.40507096236013	7220	0	1	0	1
1677	DCT	EGF	PC	DDR1	0.00112407396053628	3003.16666666667	3165	0.926669843103009	4748	0.097368483946064	2052	2.49899438525657	4278	2.43534086514328	6939	0	1	0	1
1678	Mono3	EREG	ICA	ERBB4	0.00112523409525399	5504.33333333333	4194	0.841801343485678	17451	0.0782731817054433	2899	2.14350663852188	7185	2.61371691799075	5489	0	1	0	1
1679	Mono3	S100A8	TR mac	ITGB2	0.00112687819526748	1381.5	355.5	0.96086032037235	1564	0.0472502588582176	6012	5.12825699217394	143	4.05795908179028	568	0	1	0	1
1680	Mono2	ICAM3	Mono2	ITGB2	0.00112921794009232	6606	3431	0.914026095361372	6173	0.033061475938712	9377	0.974738370639093	23395	3.94547445598941	689	0	1	0	1
1681	Unknown17	LAMB1	PEC	ITGA3	0.00112988461720858	8345	8660.5	0.85385503553274	15322	0.0269535606267004	12007	1.22161041877417	17425	2.63764268906013	5314	0	1	0	1
1682	Unknown17	LAMB1	PEC	ITGB8	0.00113027288258692	7923.83333333333	8231.5	0.904536671647151	7396	0.023967653592168	13653	1.22161041877417	17425	2.22683331265409	9067	0	1	0	1
1683	Unknown17	LAMB1	PEC	CD151	0.00113066125914281	5918.5	3694.5	0.926830294406839	4730	0.0297681693104575	10695	1.22161041877417	17425	3.1209300934109	2659	0	1	0	1
1684	Unknown17	LAMB1	PEC	ITGA1	0.00113104974690172	7470.16666666667	8009.5	0.876862449939633	11375	0.0321478731805592	9725	1.22161041877417	17425	2.51206519204328	6294	0	1	0	1
1685	CTAL	EGF	CTAL	MERTK	0.00113143834588912	6545.16666666667	3268	0.844421608460318	16974	0.0572347479866469	4606	3.08735678328836	1930	1.78501805153814	15759	0	1	0	1
1686	ICA	CDH1	Unknown17	ERBB3	0.00113260481047706	9404.33333333333	10742.5	0.841697619780145	17470	0.0215994177497687	15252	2.24777399628437	6233	1.70341626253869	17469	0	1	0	1
1687	PT	KL	PEC	IGF1R	0.00113269914511259	28312.6666666667	31988	0.770827390373234	31766	0.00887392396368821	32210	0.50126631678604	43267	0.419369283990438	62631	0	1	0	1
1688	Unknown9	VCAM1	Mono3	ITGB1	0.00113274793427383	8135.5	2794	0.924798094448261	4943	0.00821169633794877	33839	3.77145167063888	645	2.200185753921	9384	0	1	0	1
1689	CTAL	EGF	TR mac	MERTK	0.00113299385463323	2577	1433.5	0.898982370068344	8153	0.153867767564508	937	3.08735678328836	1930	2.77287677851039	4440	0	1	0	1
1690	Mono3	EREG	Mono1	INSR	0.00113338301014532	6644	7232	0.841694719906593	17472	0.0404741827135932	7279	2.14350663852188	7185	2.32881454465025	7926	0	1	0	1
1691	DCT	EGF	TR mac	MERTK	0.00113494074626279	3499.5	2810.5	0.890253835127557	9332	0.127846444406314	1343	2.49899438525657	4278	2.54167242994713	6042	0	1	0	1
1692	CTAL	EGF	CTAL	ERBB4	0.0011384521767977	1951.5	1259	0.936457012562244	3731	0.192674918711509	588	3.08735678328836	1930	2.61847101369111	5458	0	1	0	1
1693	CTAL	EGF	DCT	ERBB4	0.00113884289397176	2857.16666666667	1534	0.926384507993384	4780	0.140484651873233	1138	3.08735678328836	1930	2.20827930950912	9293	0	1	0	1
1694	PEC	VCAN	TR mac	TLR2	0.00113923372288466	8358.16666666667	8448.5	0.851594679698141	15763	0.0189348163437297	17487	1.76826550271852	10544	2.50429098289065	6353	0	1	0	1
1695	Mono3	EREG	Unknown9	FGFR4	0.00113923372288466	4428.83333333333	949.5	0.841606561680285	17487	0.343744773726249	152	2.14350663852188	7185	3.38796792875797	1747	0	1	0	1
1696	Mono2	HLA-B	Mono2	LILRB1	0.00113968326762023	1754.83333333333	708	0.960828320616156	1570	0.0393550201134264	7541	3.42734194450664	1014	4.26834634328438	402	0	1	0	1
1697	Mono3	PTPRC	Mac DC	MRC1	0.00113983405505068	6891.83333333333	3672	0.927739680521855	4637	0.0128676866221521	24610	2.90364699885542	2707	2.19949468701463	9395	0	1	0	1
1698	DCT	EGF	CTAL	ERBB4	0.00114040688031199	2807.83333333333	2571	0.930716963752874	4320	0.160090730329305	864	2.49899438525657	4278	2.38726666512785	7383	0	1	0	1
1699	DCT	EGF	DCT	ERBB4	0.00114079815643589	3958.5	2922.5	0.919812488432686	5491	0.11672661220695	1567	2.49899438525657	4278	1.97707496094586	12413	0	1	0	1
1700	Endothelial	ICAM2	Mono1	ITGAL	0.00114079815643589	6131.5	3020.5	0.841589443005555	17491	0.0671587431820904	3657	1.52424012649005	13255	3.18834626557414	2384	0	1	0	1
1701	PT	KL	PT	IGF1R	0.00114138718031795	36589.1666666667	47861.5	0.667466812836617	52456	0.00316021195021147	52664	0.50126631678604	43267	0.0292609689653671	71146	0	1	0	1
1702	Unknown17	LAMB1	Podocytes	ITGA3	0.00114158104430933	9031	9884.5	0.844318729167359	16990	0.0232249976528431	14163	1.22161041877417	17425	2.59754482129242	5606	0	1	0	1
1703	PC	APP	Mac DC	CD74	0.0011439727188007	1175.83333333333	293.5	0.989137539083444	20	0.0538157437281924	5019	3.21565851557633	1447	4.05848566623499	567	0	1	0	1
1704	Mono3	HLA-B	Mono2	LILRB1	0.0011439727188007	1764.5	728	0.960811019424105	1572	0.0393188627617476	7557	3.39311285736261	1052	4.26712545561043	404	0	1	0	1
1705	CTAL	EGF	Unknown17	EPHA7	0.00114589493523259	4020.66666666667	1317	0.874590417188893	11770	0.175125931278206	704	3.08735678328836	1930	2.17073565787354	9718	0	1	0	1
1706	CTAL	EGF	Unknown9	EPHA7	0.00114628777981997	3659.5	1264.5	0.879419724713828	10942	0.191532438316827	599	3.08735678328836	1930	2.2795460722696	8484	0	1	0	1
1707	DCT	EGF	Unknown17	EPHA7	0.0011470738056962	5312	2668	0.864072942976556	13497	0.145509537128213	1058	2.49899438525657	4278	1.93953130931027	13037	0	1	0	1
1708	DCT	EGF	Unknown9	EPHA7	0.00114746698703635	4861.83333333333	2576	0.869246710449487	12635	0.159141460325743	874	2.49899438525657	4278	2.04834172370633	11382	0	1	0	1
1709	Mono3	THBS1	Unknown17	ITGA3	0.001148253686649	6765.66666666667	3304.5	0.841495475988094	17510	0.020031324841693	16473	3.04759930878942	2122	2.76391503687595	4487	0	1	0	1
1710	CTAL	EGF	Mesangial	NTRK3	0.00114943457878381	1378.16666666667	523	0.921504941045972	5291	0.324170214745807	186	3.08735678328836	1930	3.81906239349277	860	0	1	0	1
1711	DCT	SPP1	Unknown9	ITGB1	0.0011501080869316	1506.5	148.5	0.986695013976272	60	0.0561404861100848	4732	4.45783074474367	237	2.84413747886255	4008	0	1	0	1
1712	PT	KL	Unknown17	IGF1R	0.0011501080869316	33909	43993	0.708425654977832	44719	0.00463038166801135	45662	0.50126631678604	43267	0.129922909996089	69804	0	1	0	1
1713	DCT	EGF	Mesangial	NTRK3	0.00115022240231709	1993.83333333333	783	0.914537486274967	6117	0.269348220187228	315	2.49899438525657	4278	3.58785804492951	1251	0	1	0	1
1714	CTAL	EGF	CTAL	NTRK2	0.00115219393003387	1742.66666666667	1182.5	0.940666309776358	3324	0.228621221018292	435	3.08735678328836	1930	2.7200028510248	4765	0	1	0	1
1715	CTAL	EGF	Mesangial	NTRK2	0.00115258857330571	3773.83333333333	1822	0.916485161385351	5897	0.10953972919309	1714	3.08735678328836	1930	1.9358993700691	13100	0	1	0	1
1716	ICA	LAMB1	Unknown9	ITGAV	0.00115337819778356	8613.66666666667	10573	0.887611534973988	9717	0.0188890052548142	17523	1.54290440156255	13011	2.0450565804037	11429	0	1	0	1
1717	DCT	EGF	CTAL	NTRK2	0.001153773179041	2534.16666666667	2229.5	0.935280221873252	3851	0.189957979410891	608	2.49899438525657	4278	2.48879850246153	6466	0	1	0	1
1718	DCT	EGF	Mesangial	NTRK2	0.00115416827301174	5138.83333333333	3279	0.909116080685678	6824	0.0910149352280415	2280	2.49899438525657	4278	1.70469502150584	17449	0	1	0	1
1719	CTAL	EGF	Mesangial	DDR2	0.00115772919509437	3023.16666666667	1053.5	0.875440782102428	11625	0.328879433034423	177	3.08735678328836	1930	2.77891046603985	4405	0	1	0	1
1720	DCT	EGF	Mesangial	DDR2	0.0011581254176141	3991	2293	0.864983614234597	13365	0.273261039770319	308	2.49899438525657	4278	2.54770611747658	5993	0	1	0	1
1721	PT	KL	Unknown9	IGF1R	0.00115886186130248	22921.8333333333	22837.5	0.811455835760375	23446	0.0145288230017522	22229	0.50126631678604	43267	0.784340934461387	48587	0	1	0	1
1722	Mono1	B2M	Mono1	LILRB1	0.00116340619035112	2925.33333333333	737	0.973181305347005	664	0.0226630117688791	14495	3.55835985334208	810	3.44863781228154	1581	0	1	0	1
1723	Mono3	ANXA1	Mono1	FPR1	0.00116417494003639	1911.66666666667	1422	0.929294440019435	4486	0.0617342920433003	4138	2.93394875276742	2616	4.61874168805507	228	0	1	0	1
1724	Unknown17	THBS1	Mono3	LRP1	0.00116726977484714	8707.5	9825	0.841270435789066	17558	0.0218762565970567	15035	1.42138962345402	14212	2.62170862499305	5438	0	1	0	1
1725	Unknown9	KL	CTAL	IGF1R	0.00116764849977977	27461.5	23572	0.808357093154864	24095	0.0139555788376086	23049	0.093538896774493	62677	0.628603307130971	54946	0	1	0	1
1726	PEC	THBS1	Mono2	LRP1	0.00117206457796975	8155.83333333333	8156	0.841218382525675	17570	0.0218592102827931	15051	1.95204707236773	8931	2.38738697046136	7381	0	1	0	1
1727	Unknown17	CYR61	Podocytes	ITGAV	0.00117431986317281	542242.333333333	4008.5	0.930655158975749	4328	0.0668602786593085	3689	2.65464158183974	3440	2.76230542648036	4496	NA	3237500	0	1
1728	PC	CXADR	Mac DC	JAML	0.0011804949772863	6981	6683	0.84110174025049	17591	0.0328773932499486	9463	1.72441469119433	10927	2.86019678577243	3903	0	1	0	1
1729	ICA	KIT	PEC	CD81	0.00118305474449307	1548.16666666667	1225	0.962622482840685	1420	0.115454488052822	1590	2.41848403135806	5247	3.70721922220825	1030	0	1	0	1
1730	Unknown9	KL	ICA	IGF1R	0.00118532035445143	30491.1666666667	29147	0.783460137010909	29170	0.0102679782429002	29124	0.093538896774493	62677	0.439018286087558	61974	0	1	0	1
1731	Mono2	B2M	Thelper	CD3G	0.00118745040921451	2485.66666666667	441	0.97885374030171	357	0.0261717707957267	12438	4.02040536712534	525	3.44410153819605	1592	0	1	0	1
1732	PC	CDH1	PEC	LRP6	0.00118816596474653	7466.33333333333	7470	0.840990096326792	17610	0.0264885414032049	12246	2.51811242348465	4123	2.08711200900316	10817	0	1	0	1
1733	Tcyto gd	PTPRC	Mono1	CD4	0.00119996683936008	6254.83333333333	3936.5	0.888940460415678	9540	0.0162713058934051	20114	2.68577280969497	3352	2.75885898443661	4521	0	1	0	1
1734	DCT	EGF	Unknown17	FGFR2	0.00120281440694422	6792.66666666667	3957	0.854515013674798	15194	0.0673534321779566	3636	2.49899438525657	4278	1.69568559639696	17646	0	1	0	1
1735	Unknown9	KL	PEC	IGF1R	0.00120312362174452	29405	27025	0.792989250893705	27258	0.0115100087478808	26792	0.093538896774493	62677	0.505145861747449	59701	0	1	0	1
1736	ICA	CDH1	T GZMK	KLRG1	0.0012101537306674	8312.16666666667	6636.5	0.793643540963283	27086	0.0415636893354988	7040	2.24777399628437	6233	2.18796727535083	9512	0	1	0	1
1737	NK	AREG	TR mac	CSF1R	0.00121138114121775	2402.66666666667	2725.5	0.929741144400773	4431	0.0579530181388982	4532	2.58340214669356	3796	3.4168775493327	1655	0	1	0	1
1738	Unknown9	KL	Unknown9	IGF1R	0.00121207452599945	24158.6666666667	18574	0.830552449545238	19581	0.0188447501388186	17567	0.093538896774493	62677	0.870117512218399	45125	0	1	0	1
1739	ICA	LAMB1	PC	ITGAV	0.00121225168491149	8631	10552	0.887185907980018	9772	0.0187287700335154	17669	1.54290440156255	13011	2.05084462150578	11332	0	1	0	1
1740	CTAL	EGF	Unknown9	ERBB2	0.00121389923211614	5659.33333333333	4058.5	0.898887536902547	8164	0.0460928573573512	6187	3.08735678328836	1930	1.69456699303257	17673	0	1	0	1
1741	Tcyto gd	CCL5	Mono3	CCR1	0.00121404926108604	1462	566	0.9152576260464	6034	0.114791313079851	1604	3.720739183775	696	4.22231050124013	436	0	1	0	1
1742	ICA	HLA-B	Mono2	LILRB1	0.00121851999271972	1799.5	697	0.960371227607398	1606	0.0384158080216961	7795	3.44712094543742	945	4.20312163681751	449	0	1	0	1
1743	ICA	DLL1	Endothelial	NOTCH1	0.00122105827246062	17815.6666666667	8850.5	0.631716275402069	58537	0.0641667113139964	3922	0.787631314326207	30654	1.89476318722319	13779	0	1	0	1
1744	PC	LAMB1	Unknown9	ITGB1	0.00122199071046703	6559.16666666667	5791.5	0.93148096372406	4247	0.0181186319407499	18239	2.13923459444807	7336	2.18562690464707	9531	0	1	0	1
1745	ICA	HLA-B	Mono2	LILRB2	0.00122524629141974	2657.83333333333	1079	0.96538621929289	1213	0.0266473228285445	12178	3.44712094543742	945	3.43596727969782	1609	0	1	0	1
1746	ICA	CDH1	Unknown17	CDH2	0.00123006084162563	7600.33333333333	6742	0.840406555379101	17712	0.0406057992365166	7251	2.24777399628437	6233	1.85949133326599	14404	0	1	0	1
1747	ICB	DLL1	Endothelial	NOTCH1	0.00123007485747878	16374.8333333333	6108.5	0.652592700994255	55085	0.0769550720586816	2971	0.784413262943422	30945	2.2125083841203	9246	0	1	0	1
1748	PC	L1CAM	Unknown17	ITGAV	0.00123089445147204	7343	7872.5	0.840400804566122	17714	0.0446230854328497	6446	1.91560501537573	9299	2.10387402207314	10597	0	1	0	1
1749	PC	AGRN	PC	DAG1	0.00123172853204511	7822.66666666667	8298.5	0.840385824966527	17716	0.0354414235213541	8610	1.59307500069455	12621	2.32368098865975	7987	0	1	0	1
1750	PEC	LAMB1	PEC	ITGB1	0.00123256308355744	7095.83333333333	6436.5	0.932435827042681	4142	0.0186726046164825	17718	1.62470830550315	11982	2.2588333950146	8731	0	1	0	1
1751	Mono3	EREG	Endothelial	INSR	0.00123590600325456	6728.5	7321	0.840347555441794	17726	0.0396667318174976	7457	2.14350663852188	7185	2.32285209374939	8001	0	1	0	1
1752	ICB	ITGB1	PEC	VCAM1	0.00123973677492578	10078.3333333333	3677	0.94642444013659	2795	0.0169447504375056	19431	0.724814223480951	33683	2.75154727607108	4559	0	1	0	1
1753	Mac DC	HLA-DQB1	Mono2	CD4	0.00124397877523471	1479.16666666667	521	0.928489687619952	4563	0.0721960943250769	3268	3.83494820582452	590	4.19111267700617	452	0	1	0	1
1754	Mono3	LGALS9	Mono1	CD44	0.00124513801376135	7517.33333333333	5788.5	0.840242486499317	17748	0.0307754182548923	10287	1.30638715516448	15777	3.57078302763428	1290	0	1	0	1
1755	PEC	CTGF	Mac DC	LRP1	0.00124610377667274	541125.333333333	2327.5	0.934957991249657	3889	0.0576916781136946	4565	5.64739392865824	31	3.88575413795327	766	NA	3237500	0	1
1756	Mono1	HLA-B	Mono2	LILRB1	0.00124784285303252	1806.83333333333	675.5	0.960253975848112	1619	0.0381801626210345	7869	3.45097269988859	920	4.22867615272801	431	0	1	0	1
1757	PC	L1CAM	ICA	ERBB3	0.00125146545721997	6740.66666666667	5740.5	0.840174821491447	17763	0.0938014680857545	2182	1.91560501537573	9299	2.05976988597762	11198	0	1	0	1
1758	Mono3	AREG	Mac DC	CSF1R	0.00125463050724355	2152.33333333333	1939.5	0.929495545686662	4460	0.0575195679556944	4573	3.35616015893963	1111	3.09497103662305	2768	0	1	0	1
1759	DCT	SPP1	Unknown17	ITGB1	0.00125732160738629	2569.16666666667	197	0.98328035203719	157	0.0353052760238849	8650	4.45783074474367	237	2.50186822345856	6369	0	1	0	1
1760	Mono3	EREG	Unknown9	FGFR3	0.00126164509139016	4803.16666666667	1922.5	0.840024487994416	17787	0.16575394952998	797	2.14350663852188	7185	3.03545742432211	3048	0	1	0	1
1761	PC	ST6GAL1	PC	EGFR	0.00126212655192374	1972.33333333333	1391	0.928379050750918	4580	0.0971745881611022	2059	3.68455299429235	723	2.76594669114136	4470	0	1	0	1
1762	PEC	THBS1	PC	TNFRSF11B	0.00126420075244159	9534	11655.5	0.858997051439619	14380	0.0185867591488564	17793	1.95204707236773	8931	1.76794990998479	16098	0	1	0	1
1763	Mono3	ITGB2	Tcyto gd	ICAM3	0.00126534921085948	6934.83333333333	4308	0.877263533357562	11306	0.0149434636168145	21685	2.57155516886164	4034	2.74799661320229	4582	0	1	0	1
1764	Mono2	PLAUR	PEC	ITGB3	0.00126548019983731	3893.16666666667	746.5	0.839965120398761	17796	0.137712773460549	1174	2.56339359101201	4068	4.40112041144707	319	0	1	0	1
1765	Mono3	AREG	ICA	DDR1	0.00126642477490542	2302.83333333333	2560.5	0.933773026160125	4010	0.0620075656067629	4110	3.35616015893963	1111	2.74739348972259	4584	0	1	0	1
1766	ICA	DLL1	Mono1	NOTCH2	0.0012664695101446	18820	12948	0.644886347102431	56368	0.0272806908995207	11851	0.787631314326207	30654	1.88027177483894	14045	0	1	0	1
1767	Unknown17	LAMB1	Podocytes	ITGAV	0.00127489582691281	9296.16666666667	10266	0.886749335221173	9823	0.0185663663276893	17818	1.22161041877417	17425	2.09565961938262	10709	0	1	0	1
1768	ICA	DLL1	Mono2	NOTCH2	0.00127565023321714	18380	12111.5	0.65075244556517	55401	0.0287202760310535	11160	0.787631314326207	30654	1.93760436422395	13063	0	1	0	1
1769	Unknown17	THBS1	Unknown9	TNFRSF11B	0.00127747383256239	10692.8333333333	14304	0.85891733650934	14396	0.0185623155494407	17824	1.42138962345402	14212	1.69257137212199	17723	0	1	0	1
1770	Mono3	EREG	ICB	NTRK1	0.00128393785904518	4231.83333333333	182.5	0.839680033703286	17839	0.662216532044673	40	2.14350663852188	7185	4.39536847799919	325	0	1	0	1
1771	Unknown9	HLA-A	Mono1	LILRB2	0.00128456218126281	1554.66666666667	610	0.969636908732692	911	0.0443882882343948	6496	3.2102088715548	1610	4.43373432303754	309	0	1	0	1
1772	CTAL	EGF	Unknown9	LRP2	0.00128480178490273	3705.5	1230	0.957499349844432	1858	0.190971456319755	602	3.08735678328836	1930	1.6870901320523	17841	0	1	0	1
1773	DCT	SPP1	CTAL	ITGB5	0.00128481249585679	1418.66666666667	614	0.968540274710838	991	0.0819495321885532	2681	4.45783074474367	237	2.7442131685517	4601	0	1	0	1
1774	ICA	DLL1	Mono3	NOTCH2	0.00128486377295601	15817	7674	0.687018547590133	48898	0.0398587302851942	7420	0.787631314326207	30654	2.32873940230352	7928	0	1	0	1
1775	Mac DC	JAML	PC	CXADR	0.00128782934125913	8134.33333333333	6683	0.84110174025049	17591	0.0328773932499486	9463	1.21546183281202	17847	2.86019678577243	3903	0	1	0	1
1776	ICA	DLL1	PC	NOTCH2	0.00129411012571357	22021	19198.5	0.599830144353578	63073	0.0185862413666673	17794	0.787631314326207	30654	1.56851103286415	20603	0	1	0	1
1777	PC	ADAM10	ICA	ERBB2	0.00129651228056092	10406	14218.5	0.8524276301506	15602	0.0185146149288255	17868	1.28987817066681	16129	1.9506893682267	12835	0	1	0	1
1778	PC	CD9	Unknown9	IGSF8	0.00129781891918418	6415.16666666667	2414.5	0.930788988040611	4314	0.0185107017882636	17871	4.03095377059835	515	1.78380672443848	15789	0	1	0	1
1779	PC	ADAM10	Unknown9	MET	0.00130087201074575	9207.83333333333	10619	0.839543178602364	17878	0.0290445358032944	11027	1.28987817066681	16129	2.1327460357606	10211	0	1	0	1
1780	DCT	SPP1	Mono1	ITGB1	0.00130338928784239	3209.66666666667	237	0.981415825297897	237	0.0284681143384579	11292	4.45783074474367	237	2.37444869290775	7490	0	1	0	1
1781	ICA	DLL1	PEC	NOTCH2	0.00130338928784239	17505.8333333333	10624	0.663888429044845	53131	0.0322735701618107	9679	0.787631314326207	30654	2.03382209285043	11569	0	1	0	1
1782	PC	PTPRF	Unknown17	CDH1	0.00130349370794061	10246	13318	0.844559208640374	16954	0.0185000250011754	17884	1.79121446340883	10353	1.75880353030936	16283	0	1	0	1
1783	PC	AGRN	Mesangial	ITGB1	0.00130655791812455	7677.5	7775.5	0.910055702747145	6686	0.0184912139826744	17891	1.59307500069455	12621	2.24588278085398	8865	0	1	0	1
1784	PEC	CTGF	ICA	FGFR2	0.00130779707693539	541006.333333333	1942	0.927900455189935	4622	0.0789714842062482	2851	5.64739392865824	31	3.70340434924874	1033	NA	3237500	0	1
1785	Unknown9	HLA-A	Tcyto gd	CD3D	0.00130786711879478	1860.83333333333	991	0.964126431017312	1305	0.0392649711411776	7571	3.2102088715548	1610	3.95799890312653	677	0	1	0	1
1786	DCT	LAMB2	ICA	ITGA6	0.00130809141081484	12205.5	5974.5	0.888281613778589	9627	0.0399282448526466	7401	0.374665274401298	51655	2.75295504206614	4548	0	1	0	1
1787	Unknown9	HLA-A	Tcyto gd	CD3G	0.00131021272101712	1662.66666666667	906.5	0.964741972074344	1255	0.0441581738857982	6551	3.2102088715548	1610	4.07122360187329	558	0	1	0	1
1788	ICA	CDH1	Unknown9	LRP6	0.00131094577234904	8222.5	9412.5	0.839440786877536	17901	0.0258841735004971	12592	2.24777399628437	6233	1.96442769734082	12607	0	1	0	1
1789	ICA	DLL1	Podocytes	NOTCH2	0.00131270125569528	24491.1666666667	24462.5	0.5612132428665	67366	0.0135323286461449	23629	0.787631314326207	30654	1.40426838750722	25296	0	1	0	1
1790	Mono3	ITGB2	B	ICAM3	0.00131331388538268	6441.66666666667	4330.5	0.883270053000361	10351	0.0167479164530154	19636	2.57155516886164	4034	2.74072350801298	4627	0	1	0	1
1791	Endothelial	LAMB2	ICA	ITGA6	0.00131337915152162	7829	3988.5	0.904374928418386	7427	0.0564913122642999	4690	0.77287498956229	31568	2.9806843191016	3287	0	1	0	1
1792	PEC	DSC2	ICA	DSG2	0.00131402457112239	4150	1196	0.928212259070144	4598	0.107874661963287	1759	1.2049142574918	17908	3.99413182008909	633	0	1	0	1
1793	PEC	DSC2	ICB	DSG2	0.00131534589959609	10839	15247	0.847210626723207	16509	0.019839097502559	16630	1.2049142574918	17908	1.88306073522445	13985	0	1	0	1
1794	PEC	DSC2	PEC	DSG2	0.00131578658839335	9791.16666666667	13124	0.857923183081953	14589	0.0235275005182355	13934	1.2049142574918	17908	1.98413186071037	12314	0	1	0	1
1795	PEC	DSC2	DCT	DSG2	0.00131622740022275	11334.3333333333	16173	0.843108499490271	17202	0.0186334607724119	17750	1.2049142574918	17908	1.81620503419868	15144	0	1	0	1
1796	DCT	SPP1	DCT	ITGAV	0.00131663217798886	1595.16666666667	332.5	0.977665783572539	428	0.06042063748884	4274	4.45783074474367	237	2.74054438809011	4630	0	1	0	1
1797	ICA	FGF7	ICB	INSRR	0.00132204602562527	4741.83333333333	186.5	0.850297928888682	16000	0.448584902048278	92	1.62323014726968	12076	4.4749627240855	281	0	1	0	1
1798	ICA	DLL1	TR mac	NOTCH2	0.00132204602562527	23902.3333333333	23171.5	0.571009291154177	66415	0.0146559615353942	22057	0.787631314326207	30654	1.43508647647719	24286	0	1	0	1
1799	Mesangial	LAMB2	ICA	ITGA6	0.00132267326888302	10009	5408	0.892907526488399	8979	0.0439059370059009	6597	0.56380889558988	40257	2.80793462849548	4219	0	1	0	1
1800	ICA	LAMB1	Mesangial	ITGA1	0.00132329714429847	10924	15058	0.843623874494382	17105	0.0184513074286328	17929	1.54290440156255	13011	1.70221211271417	17497	0	1	0	1
1801	Endothelial	HSPG2	Mono2	ITGB1	0.00132728776185193	7164	7462	0.897023571341658	8407	0.0184436364765632	17938	2.20684802097817	6517	2.14014600030487	10120	0	1	0	1
1802	PC	LAMB2	ICA	ITGA6	0.00132800744377296	7732.5	3980	0.904369168463558	7428	0.0564837878997602	4691	0.782732566154407	31005	2.98406900751795	3269	0	1	0	1
1803	DCT	SPP1	CTAL	ITGB1	0.00133142359398562	3510.33333333333	259.5	0.980531814062634	282	0.0258947399818076	12587	4.45783074474367	237	2.32649046586234	7954	0	1	0	1
1804	ICA	DLL1	Unknown17	NOTCH2	0.00133142359398562	21859.1666666667	18847	0.602017083187188	62805	0.0189283391304797	17494	0.787631314326207	30654	1.5849754466646	20200	0	1	0	1
1805	Mac DC	ITGB1	PEC	VCAM1	0.00133331625359743	10335	3756.5	0.94549898416958	2869	0.0163421675379063	20028	0.71099243238033	34467	2.73861838096731	4644	0	1	0	1
1806	Mono3	CD36	Mono3	TLR4	0.00133619171716512	5031.33333333333	399	0.839181504234731	17958	0.180994506195083	664	1.65776245163791	11430	4.94003432776984	134	0	1	0	1
1807	DCT	SPP1	Tcyto gd	PTGER4	0.00134003323845769	1802.5	804.5	0.963260413090822	1372	0.057764507808528	4553	4.45783074474367	237	2.7379237720729	4651	0	1	0	1
1808	ICA	DLL1	Unknown9	NOTCH2	0.0013408339571298	20125.1666666667	15662	0.630227894806043	58771	0.0240298295982028	13617	0.787631314326207	30654	1.69305507838999	17707	0	1	0	1
1809	Unknown9	HLA-A	Mono2	LILRB2	0.00134334089483754	2504.16666666667	1315	0.963060858743684	1385	0.0295852991970255	10783	3.2102088715548	1610	3.5913328270164	1245	0	1	0	1
1810	Unknown9	LAMB2	ICA	ITGA6	0.0013461357150261	6435.16666666667	3249.5	0.911654113182357	6448	0.0672536259381561	3650	0.911159673360517	25662	3.07801891659681	2849	0	1	0	1
1811	CTAL	EGF	PC	ERBB3	0.00135144266829839	5390.16666666667	2952.5	0.896757595233332	8442	0.0636723200260797	3975	3.08735678328836	1930	1.67941511457099	17992	0	1	0	1
1812	Mono3	THBS1	T CXCR6	ITGA4	0.00135241232277387	6707	3392	0.863440498818511	13603	0.0165249777828807	19853	3.04759930878942	2122	2.73503824308757	4662	0	1	0	1
1813	PEC	TNC	CTAL	SDC4	0.00135640774490762	6260	2930	0.83891007617718	18003	0.0908060515598466	2289	1.48284844037957	13695	2.92175713521019	3571	0	1	0	1
1814	Mac DC	HLA-DPA1	Mono1	CD4	0.00135770487818271	1177.33333333333	312.5	0.959707022910208	1666	0.0558008922103003	4771	5.6204622745704	99	4.10084893718911	526	0	1	0	1
1815	PEC	AGRN	Unknown9	ITGB1	0.00135776449172934	7853.33333333333	8692.5	0.909762796243761	6722	0.0183595413182713	18006	1.62625458617248	11727	2.0991773516257	10663	0	1	0	1
1816	CTAL	EGF	ICA	FGFR2	0.0013586696177398	7159.83333333333	3511	0.839331404365264	17927	0.0532796841782405	5092	3.08735678328836	1930	1.67883149787557	18008	0	1	0	1
1817	Mono3	EREG	ICB	ERBB3	0.00136002824950775	5723.33333333333	4571	0.838866728520849	18011	0.0712765796221417	3335	2.14350663852188	7185	2.57109350498047	5807	0	1	0	1
1818	Endothelial	HLA-B	Mono1	LILRA1	0.00136184151950889	4268.16666666667	3365.5	0.925202083736012	4899	0.0234747345844079	13965	3.11417873030852	1832	2.69605942369596	4911	0	1	0	1
1819	Endothelial	HLA-B	Mono2	LILRA1	0.00136229515165566	3275	2198.5	0.932133544079243	4182	0.028943591370781	11069	3.11417873030852	1832	3.13893048066157	2565	0	1	0	1
1820	ICA	HLA-B	Mono1	LILRA1	0.00136320279372062	3016.16666666667	1969	0.934293184546015	3960	0.0310207296023326	10197	3.44712094543742	945	3.04564783079311	2993	0	1	0	1
1821	ICA	HLA-B	Mono2	LILRA1	0.00136365680369475	2269.16666666667	1213.5	0.940436417214007	3341	0.0382475600908291	7845	3.44712094543742	945	3.48851888775872	1482	0	1	0	1
1822	ICB	HLA-B	Mono1	LILRA1	0.00136456520166612	5071	4409	0.920211738664594	5443	0.0204081679689193	16163	2.65443935114367	3485	2.6353898080021	5333	0	1	0	1
1823	PEC	TNC	DCT	ITGB1	0.00136456520166612	8077.16666666667	8372.5	0.838835049595862	18021	0.0307915045785202	10281	1.48284844037957	13695	2.48911584791204	6464	0	1	0	1
1824	ICB	HLA-B	Mono2	LILRA1	0.00136501958971931	3994.5	3166.5	0.927569446573281	4652	0.0251626135407299	12980	2.65443935114367	3485	3.07826086496771	2848	0	1	0	1
1825	Mac DC	HLA-B	Mono1	LILRA1	0.00136592874410062	4721.66666666667	4008	0.922534885510015	5177	0.0217600428688407	15135	2.88878234492104	2929	2.67046026958754	5087	0	1	0	1
1826	Mac DC	HLA-B	Mono2	LILRA1	0.00136638351048472	3689.33333333333	2807	0.929694730883286	4440	0.0268294317340111	12080	2.88878234492104	2929	3.11333132655315	2685	0	1	0	1
1827	Mono1	HLA-B	Mono1	LILRA1	0.00136729342177977	3006	1899	0.934104068526866	3972	0.0308304461582923	10264	3.45097269988859	920	3.07120234670361	2878	0	1	0	1
1828	Mono1	HLA-B	Mono2	LILRA1	0.00136774856674674	2271.5	1176.5	0.940263852026461	3363	0.0380129467353885	7911	3.45097269988859	920	3.51407340366922	1433	0	1	0	1
1829	Mono2	HLA-B	Mono1	LILRA1	0.00136865923545959	2914	1857.5	0.935030722652968	3881	0.0317791425015316	9886	3.42734194450664	1014	3.11087253725998	2701	0	1	0	1
1830	Mono2	HLA-B	Mono2	LILRA1	0.0013691147592615	2201.16666666667	1170.5	0.941109345933151	3278	0.0391826587589659	7586	3.42734194450664	1014	3.55374359422559	1327	0	1	0	1
1831	PEC	ANXA1	Mono1	FPR2	0.00136975137878073	1888.66666666667	784.5	0.899357729609817	8099	0.143736092016955	1088	3.1906912270871	1662	4.15709732408064	481	0	1	0	1
1832	Mono3	HLA-B	Mono1	LILRA1	0.00137002618589645	2924.83333333333	1881.5	0.93500279806285	3882	0.0317499454733464	9902	3.39311285736261	1052	3.10965164958602	2711	0	1	0	1
1833	Mono3	HLA-B	Mono2	LILRA1	0.00137048208878553	2211	1190.5	0.941083869385981	3282	0.0391466597639615	7601	3.39311285736261	1052	3.55252270655163	1329	0	1	0	1
1834	NK	HLA-B	Mono2	LILRA1	0.00137185055607571	4936.66666666667	3830	0.919612766261598	5517	0.020079010181744	16441	2.57472419672336	4009	2.90585303304066	3651	0	1	0	1
1835	Endothelial	HSPG2	ICA	FGFR1	0.0013723069648069	5722.83333333333	4890	0.838713123988133	18038	0.0584015588451178	4501	2.20684802097817	6517	2.64203894346574	5279	0	1	0	1
1836	PC	HLA-B	Mono2	LILRA1	0.00137322016188931	4959.66666666667	4402	0.922628747676317	5166	0.0218173097257744	15086	2.33976237325931	5866	2.90769823803165	3638	0	1	0	1
1837	PEC	HLA-B	Mono1	LILRA1	0.00137413386531885	4795	4141	0.922221228251099	5213	0.0215702189434171	15273	2.76063019358684	3172	2.66578984055582	5110	0	1	0	1
1838	PEC	HLA-B	Mono2	LILRA1	0.00137459090698398	3760.5	2944	0.929407845600112	4468	0.0265953849502189	12205	2.76063019358684	3172	3.10866089752142	2716	0	1	0	1
1839	CTAL	ITGB1BP1	PEC	ITGB1	0.00137504807532011	7785.16666666667	6871	0.926325793592212	4791	0.0183180924543121	18044	1.3443055946753	14923	2.23744960627103	8951	0	1	0	1
1840	Tcyto gd	HLA-B	Mono2	LILRA1	0.00137870998553654	4362.66666666667	3265.5	0.923777195646438	5049	0.0225357031279187	14594	2.72640814656036	3282	2.98917052944049	3249	0	1	0	1
1841	ICB	DLL1	Mono1	NOTCH2	0.0013788032846225	17118.6666666667	9465.5	0.665411630409968	52834	0.0327177050372738	9522	0.784413262943422	30945	2.19801697173605	9409	0	1	0	1
1842	Unknown9	HLA-B	Mono2	LILRA1	0.00138146174821749	5451.66666666667	4579.5	0.916921023986481	5844	0.0186890865979144	17705	2.41852397943932	5222	2.85379496495495	3937	0	1	0	1
1843	DCT	EGF	DCT	DDR1	0.00138283934493035	5942.33333333333	4868.5	0.901093300023338	7854	0.0506082912610197	5459	2.49899438525657	4278	1.67609237605723	18061	0	1	0	1
1844	Endothelial	HLA-B	Tcyto gd	CD8A	0.00138329879815157	3286	2546.5	0.941275639304546	3261	0.0300493644520755	10584	3.11417873030852	1832	2.84014594154767	4037	0	1	0	1
1845	ICA	HLA-B	T GZMK	CD8A	0.00138421808623841	4867.66666666667	2638	0.93061893367052	4331	0.0210426327455973	15695	3.44712094543742	945	2.30048244157272	8233	0	1	0	1
1846	Tcyto gd	PTPRC	Mac DC	CD4	0.00138435744774307	6484.33333333333	4187	0.887154865003551	9778	0.015697192919801	20752	2.68577280969497	3352	2.6792650212801	5022	0	1	0	1
1847	ICA	HLA-B	Tcyto gd	CD8A	0.00138467792116038	2230.33333333333	1662.5	0.948521824325322	2607	0.0397087858879957	7448	3.44712094543742	945	3.18973434864481	2380	0	1	0	1
1848	ICB	HLA-B	Tcyto gd	CD8A	0.00138605818977871	3999.83333333333	3569.5	0.937284992704118	3654	0.0261239365621862	12461	2.65443935114367	3485	2.7794763258538	4397	0	1	0	1
1849	Mac DC	HLA-B	Tcyto gd	CD8A	0.00138743960476773	3693.5	3200.5	0.939143903216879	3472	0.0278544345754985	11584	2.88878234492104	2929	2.81454678743924	4174	0	1	0	1
1850	Mono1	HLA-B	T GZMK	CD8A	0.00138836118534241	4836.16666666667	2635.5	0.930420030064724	4351	0.0209135556838442	15786	3.45097269988859	920	2.32603695748322	7958	0	1	0	1
1851	ICA	FGF7	Mesangial	NTRK3	0.00138837756699605	4194.33333333333	223.5	0.869203788034631	12641	0.339975202630478	159	1.62323014726968	12076	4.46319691000281	288	0	1	0	1
1852	ICB	DLL1	Mono2	NOTCH2	0.00138837756699605	16736.5	8836	0.671111589638877	51800	0.034444198031275	8908	0.784413262943422	30945	2.25534956112105	8764	0	1	0	1
1853	Mono1	HLA-B	Tcyto gd	CD8A	0.00138882216688901	2223.33333333333	1600.5	0.948371397867243	2622	0.0394652092657083	7515	3.45097269988859	920	3.21528886455531	2281	0	1	0	1
1854	Mono2	HLA-B	T GZMK	CD8A	0.0013897445126418	4685.66666666667	2633.5	0.931394685645811	4253	0.0215570953102098	15283	3.42734194450664	1014	2.36570714803959	7562	0	1	0	1
1855	Mono2	HLA-B	Tcyto gd	CD8A	0.00139020587690448	2158.16666666667	1578	0.949108350105789	2550	0.0406796094571074	7241	3.42734194450664	1014	3.25495905511168	2142	0	1	0	1
1856	Mono3	HLA-B	T GZMK	CD8A	0.00139112898834356	4698.16666666667	2656	0.931365312958734	4260	0.0215372897689076	15299	3.39311285736261	1052	2.36448626036564	7576	0	1	0	1
1857	Tcyto gd	HLA-B	Mono1	LILRA1	0.00139112898834356	5551.5	4612.5	0.916069117026961	5943	0.0182776091198881	18079	2.72640814656036	3282	2.54629947247488	6003	0	1	0	1
1858	Mono3	HLA-B	Tcyto gd	CD8A	0.00139159073557646	2168.33333333333	1604.5	0.949086146780292	2552	0.0406422351414277	7247	3.39311285736261	1052	3.25373816743773	2157	0	1	0	1
1859	NK	HLA-B	Tcyto gd	CD8A	0.00139297674366766	4957.5	4189	0.930315409524948	4369	0.0208461170923406	15833	2.57472419672336	4009	2.60706849392676	5532	0	1	0	1
1860	PC	HLA-B	Tcyto gd	CD8A	0.00139436390194116	4998.5	4809.5	0.932959120422185	4098	0.0226508273598501	14504	2.33976237325931	5866	2.60891369891774	5521	0	1	0	1
1861	DCT	EGF	ICA	EGFR	0.00139482654376033	6255.33333333333	5162.5	0.891818736028767	9118	0.0470141233575779	6047	2.49899438525657	4278	1.67475373177701	18087	0	1	0	1
1862	PEC	HLA-B	Tcyto gd	CD8A	0.0013957522111604	3760.33333333333	3333	0.93889304156646	3494	0.0276114461704	11693	2.76063019358684	3172	2.80987635840752	4201	0	1	0	1
1863	PEC	ADAM10	Unknown17	GPNMB	0.0013957522111604	9695	11661	0.838391548165822	18089	0.0302368268918713	10501	1.55784721865635	12821	1.73541107067429	16757	0	1	0	1
1864	DCT	SPP1	Podocytes	ITGB1	0.0013979846222791	3577.66666666667	263	0.980328384566499	289	0.0253514176757762	12864	4.45783074474367	237	2.3163649377035	8074	0	1	0	1
1865	ICB	DLL1	Mono3	NOTCH2	0.0013979846222791	14546.5	5580.5	0.706217997503155	45171	0.0478025349663761	5915	0.784413262943422	30945	2.64648459920063	5246	0	1	0	1
1866	Endothelial	HSPG2	Unknown9	SDC1	0.00139806861959116	7154	5345.5	0.838352623914041	18094	0.0613273312739855	4174	2.20684802097817	6517	1.87506843802704	14137	0	1	0	1
1867	Tcyto gd	HLA-B	Tcyto gd	CD8A	0.00139992405213293	4373.66666666667	3636.5	0.933965205857403	3991	0.0233966665642687	14022	2.72640814656036	3282	2.69038599032658	4945	0	1	0	1
1868	CTAL	EGF	Mesangial	NRP1	0.00140038823075403	6145	3560.5	0.875297173642214	11648	0.0525808636481033	5191	3.08735678328836	1930	1.67421525797878	18099	0	1	0	1
1869	Unknown9	HLA-B	Tcyto gd	CD8A	0.00140271104819056	5469.66666666667	4919.5	0.927953965559596	4617	0.019403092286055	17045	2.41852397943932	5222	2.55501042584104	5932	0	1	0	1
1870	PEC	ITGAV	Unknown9	THY1	0.00140457161303863	9359.5	10095.5	0.9128397212929	6312	0.0236117438369987	13879	1.20890888754448	17856	1.67375200005822	18108	0	1	0	1
1871	Endothelial	HLA-B	Tcyto gd	CD3D	0.00140596838589077	2840.66666666667	1549	0.961553689038721	1524	0.0267628021086112	12112	3.11417873030852	1832	3.45304494871081	1574	0	1	0	1
1872	ICA	HLA-B	T GZMK	CD3D	0.0014073663160656	4244.66666666667	1509	0.95471476144864	2073	0.0190163783677323	17417	3.44712094543742	945	2.67818021763673	5031	0	1	0	1
1873	Mono3	EREG	DCT	ERBB3	0.0014073663160656	5762.66666666667	4637.5	0.838266658681297	18114	0.0706474724618529	3394	2.14350663852188	7185	2.56187628699707	5881	0	1	0	1
1874	ICB	DLL1	PC	NOTCH2	0.0014076244468267	19956.5	14347	0.621430883200731	60098	0.0222904604955177	14754	0.784413262943422	30945	1.88625622976126	13940	0	1	0	1
1875	ICA	HLA-B	Thelper	CD3D	0.0014082989128513	3705	1411	0.957185234787345	1877	0.0213844804102375	15424	3.44712094543742	945	2.84891413432922	3982	0	1	0	1
1876	ICB	HLA-B	Tcyto gd	CD3D	0.00140969877360194	3517.83333333333	1742	0.958880851089203	1750	0.0232667065430535	14136	2.65443935114367	3485	3.39237533301694	1734	0	1	0	1
1877	Mac DC	HLA-B	Tcyto gd	CD3D	0.00141156705819828	3228.5	1626.5	0.960126878532882	1631	0.0248079363402254	13187	2.88878234492104	2929	3.42744579460238	1622	0	1	0	1
1878	Mono1	HLA-B	T GZMK	CD3D	0.00141296962533781	4228.66666666667	1503	0.954581565094494	2086	0.0188997304998268	17515	3.45097269988859	920	2.70373473354723	4849	0	1	0	1
1879	Mono1	HLA-B	Thelper	CD3D	0.0014139053151398	3694.5	1403	0.957058977950951	1886	0.0212533064296885	15536	3.45097269988859	920	2.87446865023972	3823	0	1	0	1
1880	Mono2	HLA-B	T GZMK	CD3D	0.0014148415212414	4105	1523	0.955234057023763	2032	0.0194813018829114	16972	3.42734194450664	1014	2.7434049241036	4610	0	1	0	1
1881	Mono2	HLA-B	Thelper	CD3D	0.00141577824387048	3580.16666666667	1429	0.957677456758701	1844	0.0219073006660374	15018	3.42734194450664	1014	2.91413884079609	3603	0	1	0	1
1882	Mono3	HLA-B	T GZMK	CD3D	0.00141671548325501	4115.5	1544	0.955214400149546	2036	0.0194634034729674	16988	3.39311285736261	1052	2.74218403642965	4615	0	1	0	1
1883	ICB	DLL1	PEC	NOTCH2	0.00141729703699417	15979	7703	0.683853835404405	49521	0.0387056600928107	7712	0.784413262943422	30945	2.35156728974754	7694	0	1	0	1
1884	Mono3	HLA-B	Thelper	CD3D	0.00141765323962303	3590.5	1450	0.957658825232433	1848	0.0218871733742146	15027	3.39311285736261	1052	2.91291795312213	3614	0	1	0	1
1885	NK	HLA-B	Tcyto gd	CD3D	0.0014190608440181	4368.66666666667	2191	0.954193948914299	2116	0.0185661333158983	17819	2.57472419672336	4009	3.2199675010899	2266	0	1	0	1
1886	Mono1	ITGB2	Mono3	ICAM3	0.00142061080236557	6275	4692.5	0.886699187427621	9830	0.0179153345319284	18433	2.43977269511644	5019	2.78481997906693	4366	0	1	0	1
1887	PC	HLA-B	Tcyto gd	CD3D	0.00142093946145005	4408	2109	0.955974620424012	1964	0.0201734586165636	16362	2.33976237325931	5866	3.22181270608088	2254	0	1	0	1
1888	Mono3	S100A9	T CXCR6	ITGB2	0.0014211105997524	543309.833333333	1157.5	0.959505776156204	1692	0.0163292050667245	20042	6.43819794273821	1	4.00543329269509	623	NA	3237500	0	1
1889	PEC	HLA-B	Tcyto gd	CD3D	0.00142282015092437	3293.33333333333	1644	0.959958825288128	1648	0.0245915240892872	13298	2.76063019358684	3172	3.42277536557066	1640	0	1	0	1
1890	ICA	ITGB1BP1	Mono2	ITGB2	0.00142358720486166	10016	4226	0.909507043728702	6759	0.0221238851993949	14868	0.623109954976274	36774	3.40709906575274	1693	0	1	0	1
1891	CTAL	EGF	DCT	RYK	0.0014237612732486	6796	5181	0.871522404038039	12263	0.0359427819278844	8432	3.08735678328836	1930	1.67206523213387	18149	0	1	0	1
1892	Mono1	HLA-C	Endothelial	NOTCH4	0.00142376525182154	2506.83333333333	2801.5	0.947205222731756	2726	0.0562136822799405	4724	2.8985406462889	2877	2.72759562948555	4712	0	1	0	1
1893	PC	ADAM10	PEC	MET	0.00142470291426897	9419.5	11117.5	0.838009784433421	18151	0.0283932657197363	11328	1.28987817066681	16129	2.08086769262848	10907	0	1	0	1
1894	ICB	DLL1	Podocytes	NOTCH2	0.00142700238913701	22203.5	18610.5	0.583450910604238	65053	0.0162293080751777	20157	0.784413262943422	30945	1.72201358440432	17064	0	1	0	1
1895	Tcyto gd	HLA-B	Tcyto gd	CD3D	0.00142989122179755	3837.33333333333	1947.5	0.956651359514118	1912	0.0208377238147356	15845	2.72640814656036	3282	3.30328499748972	1983	0	1	0	1
1896	CTAL	EGF	PEC	DDR1	0.00143036366582161	6256.16666666667	4862	0.888117974560039	9648	0.0384197253889887	7794	3.08735678328836	1930	1.67157699953216	18163	0	1	0	1
1897	CTAL	EGF	CTAL	FGFR3	0.00143130894412223	6328	2651	0.858359576445362	14499	0.0708494526689961	3372	3.08735678328836	1930	1.67131463945723	18165	0	1	0	1
1898	Mono3	THBS1	Unknown19	ITGA6	0.00143262386812289	6953.33333333333	4593.5	0.886602694534849	9847	0.0142081344858769	22684	3.04759930878942	2122	2.4231899546585	7065	0	1	0	1
1899	ICA	LAMB1	Unknown9	ITGA3	0.00143320106253581	9692.33333333333	12173	0.837928925210603	18169	0.0211066305942942	15637	1.54290440156255	13011	2.05065371493669	11335	0	1	0	1
1900	Podocytes	FGF1	Unknown17	EPHA7	0.00143674049961099	4389.83333333333	263	0.823213094291841	21093	0.301823293762931	233	2.46973805586705	4718	4.4578298496068	293	0	1	0	1
1901	ICB	DLL1	TR mac	NOTCH2	0.00143674049961099	21669.5	17581.5	0.593110440453404	63907	0.0175768798641783	18762	0.784413262943422	30945	1.75283167337429	16401	0	1	0	1
1902	Endothelial	HLA-B	Tcyto gd	CD3G	0.00143794047984684	2528.16666666667	1382	0.962211644580874	1458	0.0300979838985262	10571	3.11417873030852	1832	3.56626964745757	1306	0	1	0	1
1903	Mono3	VCAN	ICA	CD44	0.00143794047984684	4903.33333333333	380	0.882433473654086	10479	0.0181827527133684	18179	4.12917587694224	398	4.32484812796732	362	0	1	0	1
1904	ICA	HLA-B	Thelper	CD3G	0.00144031508171688	4328.33333333333	1562.5	0.953396213453939	2180	0.019427486161554	17028	3.44712094543742	945	2.57040061746428	5815	0	1	0	1
1905	Tcyto gd	B2M	NK	CD247	0.00144100256854407	2125.5	993	0.976904101132924	466	0.0338499847989339	9086	3.17083939865728	1679	3.47457831786845	1520	0	1	0	1
1906	ICB	HLA-B	Tcyto gd	CD3G	0.00144174141073578	3176.66666666667	1565	0.959582625874288	1686	0.0261662047218604	12443	2.65443935114367	3485	3.5056000317637	1444	0	1	0	1
1907	PEC	CTGF	TR mac	ITGAM	0.00144350179944713	540808.333333333	1082	0.922693942407413	5154	0.110257592393445	1701	5.64739392865824	31	4.17694037902365	463	NA	3237500	0	1
1908	Mac DC	HLA-B	Tcyto gd	CD3G	0.00144364501358409	2904.16666666667	1468.5	0.960808256724128	1573	0.0278995026564697	11557	2.88878234492104	2929	3.54067049334915	1364	0	1	0	1
1909	Tcyto gd	B2M	NK	KLRD1	0.00144600386525437	2162.83333333333	834.5	0.982972274524067	162	0.0324225009090684	9627	3.17083939865728	1679	3.47768714474116	1507	0	1	0	1
1910	Mono1	HLA-B	Thelper	CD3G	0.0014460274621282	4311.16666666667	1556	0.953259328755631	2192	0.0193083165281104	17138	3.45097269988859	920	2.59595513337478	5615	0	1	0	1
1911	ICB	DLL1	Unknown17	NOTCH2	0.00144651136477207	19808	14062.5	0.623573855368867	59776	0.0227007379980762	14469	0.784413262943422	30945	1.9027206435617	13656	0	1	0	1
1912	Unknown9	PTPRF	PC	CDH1	0.00144685932048946	7546.16666666667	7698	0.886477960601583	9866	0.0382135711796237	7860	1.1151708666919	20013	2.36894377820218	7536	0	1	0	1
1913	Mono2	HLA-B	Thelper	CD3G	0.00144793577919613	4176.5	1575.5	0.953929899478116	2137	0.0199024606799749	16575	3.42734194450664	1014	2.63562532393115	5331	0	1	0	1
1914	DCT	SPP1	Mono3	ITGA4	0.00144854901505334	1607.83333333333	508	0.971616792393326	779	0.0560340915537898	4745	4.45783074474367	237	2.86352516598808	3884	0	1	0	1
1915	Mono3	HLA-B	Thelper	CD3G	0.00144984619446841	4186.83333333333	1595.5	0.953909697574986	2139	0.0198841753311679	16587	3.39311285736261	1052	2.6344044362572	5341	0	1	0	1
1916	ICA	CDH1	Tcyto gd	ITGB7	0.00145043555546441	8702.33333333333	6004.5	0.777754407465728	30331	0.0485380232978521	5776	2.24777399628437	6233	2.15999317869603	9872	0	1	0	1
1917	NK	HLA-B	Tcyto gd	CD3G	0.00145128038397916	3960.66666666667	1973	0.954971958125841	2056	0.0208798458147997	15807	2.57472419672336	4009	3.33319219983666	1890	0	1	0	1
1918	PC	HLA-B	Tcyto gd	CD3G	0.00145319447554975	4021.66666666667	1892.5	0.956723756883481	1906	0.0226874760779833	14477	2.33976237325931	5866	3.33503740482765	1879	0	1	0	1
1919	Tcyto gd	B2M	Mono1	LILRB2	0.00145352708693746	2303.83333333333	350.5	0.982418581674863	183	0.0281440919354476	11441	3.17083939865728	1679	4.1099211105646	518	0	1	0	1
1920	Mono1	LGALS9	Mono1	CD44	0.00145463142440513	7883.66666666667	6156.5	0.837735500649882	18214	0.0296540547489407	10753	1.24584735614578	16773	3.45765091097327	1560	0	1	0	1
1921	PEC	HLA-B	Tcyto gd	CD3G	0.00145511067040187	2966.16666666667	1477.5	0.960642957564446	1583	0.0276561210995703	11668	2.76063019358684	3172	3.53600006431742	1372	0	1	0	1
1922	ICB	DLL1	Unknown9	NOTCH2	0.00145631498097645	18216	11510	0.651142098017749	55329	0.0288189503625718	11119	0.784413262943422	30945	2.0108002752871	11901	0	1	0	1
1923	Tcyto gd	HLA-B	Tcyto gd	CD3G	0.00146135285180881	3466.5	1760.5	0.957389493846178	1864	0.0234345220396802	13994	2.72640814656036	3282	3.41650969623648	1657	0	1	0	1
1924	Unknown9	HLA-B	Tcyto gd	CD3G	0.00146568742091331	4411.5	2114	0.953404216137944	2178	0.019434486214798	17017	2.41852397943932	5222	3.28113413175095	2050	0	1	0	1
1925	Endothelial	HLA-B	NK	KLRD1	0.00146954936067744	2268.83333333333	1415	0.968456102142703	998	0.0348541076318451	8785	3.11417873030852	1832	3.29654640279837	1996	0	1	0	1
1926	Endothelial	HLA-B	Tcyto gd	KLRD1	0.00147003269882117	3366.33333333333	1562	0.964275543710546	1292	0.0269398921350537	12013	3.11417873030852	1832	2.67469625999467	5059	0	1	0	1
1927	ICA	HLA-B	Tcyto gd	KLRD1	0.00147099977254341	2261	961	0.968777835265777	977	0.0355997681862006	8537	3.44712094543742	945	3.02428466709182	3105	0	1	0	1
1928	ICB	HLA-B	NK	KLRD1	0.00147148350818003	2887.66666666667	1683	0.966246284160266	1155	0.0303010234428783	10473	2.65443935114367	3485	3.23587678710451	2211	0	1	0	1
1929	ICB	HLA-B	Tcyto gd	KLRD1	0.00147196737637239	4079.5	2490.5	0.961784412111713	1496	0.0234206628313456	14009	2.65443935114367	3485	2.61402664430081	5485	0	1	0	1
1930	Mac DC	HLA-B	NK	KLRD1	0.00147245137714953	2627.33333333333	1582	0.967276734804126	1085	0.0323082194389491	9669	2.88878234492104	2929	3.27094724868995	2079	0	1	0	1
1931	Mac DC	HLA-B	Tcyto gd	KLRD1	0.00147293551054052	3775.16666666667	2160.5	0.962945853438575	1392	0.0249720909786166	13094	2.88878234492104	2929	2.64909710588625	5234	0	1	0	1
1932	TR mac	PTPRC	NK	CD247	0.00147390417528034	7854.66666666667	6627	0.88885013243732	9555	0.018100067937575	18254	1.31826164202551	15618	2.89722644729474	3699	0	1	0	1
1933	Mono1	HLA-B	Tcyto gd	KLRD1	0.00147487337082442	2249.83333333333	952	0.968684645534089	984	0.0353813965816528	8625	3.45097269988859	920	3.04983918300232	2968	0	1	0	1
1934	Mono2	HLA-B	Tcyto gd	KLRD1	0.00147584309740544	2171.33333333333	983	0.969141079038279	952	0.0364701320927567	8269	3.42734194450664	1014	3.08950937355869	2791	0	1	0	1
1935	ICA	LAMB1	Unknown17	ITGB8	0.00147584309740544	9313.5	11072.5	0.891694093868762	9134	0.0180956340867391	18258	1.54290440156255	13011	1.79973057697162	15476	0	1	0	1
1936	Mono3	HLA-B	Tcyto gd	KLRD1	0.00147681335525614	2180.33333333333	1002.5	0.969127331420839	953	0.036436625226592	8276	3.39311285736261	1052	3.08828848588473	2799	0	1	0	1
1937	NK	HLA-B	NK	KLRD1	0.00147729868348038	3649.5	2177.5	0.962365969352261	1446	0.0241793070199959	13531	2.57472419672336	4009	3.06346895517747	2909	0	1	0	1
1938	NK	HLA-B	Tcyto gd	KLRD1	0.00147778414460935	5078.33333333333	2935.5	0.957413769175189	1862	0.0186889858119301	17706	2.57472419672336	4009	2.44161881237377	6891	0	1	0	1
1939	PC	HLA-B	NK	KLRD1	0.00147826973867217	3745.83333333333	2113	0.963840998915143	1325	0.0262725814387741	12381	2.33976237325931	5866	3.06531416016845	2901	0	1	0	1
1940	Mono3	THBS1	B	ITGA4	0.00147846544649965	6915.16666666667	3446	0.860951228335091	14032	0.0158468404134734	20565	3.04759930878942	2122	2.7185609599433	4770	0	1	0	1
1941	PC	HLA-B	Tcyto gd	KLRD1	0.00147875546569796	5120.66666666667	3798	0.959074641338358	1730	0.0203069468180361	16251	2.33976237325931	5866	2.44346401736475	6875	0	1	0	1
1942	PEC	HLA-B	NK	KLRD1	0.00147924132571585	2688	1595.5	0.967137784646527	1094	0.0320263784024073	9763	2.76063019358684	3172	3.26627681965823	2097	0	1	0	1
1943	PEC	HLA-B	Tcyto gd	KLRD1	0.00147972731875496	3843.16666666667	2288.5	0.962789220860864	1405	0.024754246723246	13217	2.76063019358684	3172	2.64442667685453	5263	0	1	0	1
1944	Mono2	B2M	Mono1	HLA-E	0.00148049650736051	4897.83333333333	264	0.991854231317179	3	0.01216734289724	25690	4.02040536712534	525	3.00950327734579	3167	0	1	0	1
1945	TR mac	HLA-B	NK	KLRD1	0.00148215928028868	4875.83333333333	2696.5	0.957929420972888	1824	0.0191705621842539	17256	2.19726917485956	6604	2.92240609336665	3569	0	1	0	1
1946	Tcyto gd	HLA-B	NK	KLRD1	0.00148313299707077	3168.5	1905	0.964401322215572	1279	0.0271376766040417	11917	2.72640814656036	3282	3.14678645157729	2531	0	1	0	1
1947	Tcyto gd	HLA-B	Tcyto gd	KLRD1	0.00148362005532887	4477.66666666667	2474.5	0.959705736784058	1667	0.0209756074730452	15734	2.72640814656036	3282	2.52493630877359	6181	0	1	0	1
1948	Tcyto gd	B2M	Tcyto gd	CD3D	0.00148387604931128	2718.16666666667	743	0.979177986171492	338	0.0248956876148181	13142	3.17083939865728	1679	3.63418569065359	1148	0	1	0	1
1949	Thelper	HLA-B	NK	KLRD1	0.00148410724687057	5051.83333333333	2791	0.957012725396025	1891	0.018326536894887	18036	2.19268439408971	6691	2.89863554272706	3691	0	1	0	1
1950	ICA	DLL1	CTAL	NOTCH3	0.00148592229941484	22371.1666666667	18963.5	0.578261876494973	65644	0.0236262465890612	13866	0.787631314326207	30654	1.44237339886243	24061	0	1	0	1
1951	Unknown9	HLA-B	NK	KLRD1	0.00148605734645698	4089.83333333333	2354.5	0.961045163476682	1550	0.0225055497598743	14606	2.41852397943932	5222	3.01141088709175	3159	0	1	0	1
1952	Tcyto gd	B2M	Tcyto gd	CD3G	0.0014864236752324	2413.33333333333	643.5	0.979540743756876	320	0.0279981894994634	11512	3.17083939865728	1679	3.74741038940035	967	0	1	0	1
1953	Endothelial	HLA-B	Mono1	LILRB2	0.0014904528790022	2352.33333333333	891.5	0.967446017412772	1071	0.030254828653402	10497	3.11417873030852	1832	3.92878036862181	712	0	1	0	1
1954	Endothelial	HLA-B	Mono2	LILRB2	0.00149094193958004	3770.33333333333	1718.5	0.960414834839976	1605	0.0201651875634182	16373	3.11417873030852	1832	3.08637887260068	2810	0	1	0	1
1955	Unknown9	LAMC1	ICA	ITGA6	0.00149243169191598	8579.83333333333	4044	0.886044138080557	9930	0.0542098044530488	4963	0.730432510692731	33459	3.0193596637182	3125	0	1	0	1
1956	Mono1	CD48	NK	CD2	0.00149298555599429	7586	4437	0.872600058630873	12073	0.0128976490232408	24567	2.55685327492285	4093	2.71597640229613	4781	0	1	0	1
1957	ICB	HLA-B	Mono1	LILRB2	0.0014953495057704	2977.5	1009.5	0.965167982675118	1231	0.0263025604319128	12359	2.65443935114367	3485	3.86811075292795	788	0	1	0	1
1958	ICA	SEMA3C	PEC	NRP2	0.00149585688335899	3296.66666666667	276.5	0.884648742598885	10130	0.274996600791247	299	1.94906517497868	9095	4.5370961989674	254	0	1	0	1
1959	ICA	DLL1	DCT	NOTCH3	0.00149585688335899	20298.6666666667	14972	0.613961675317721	61192	0.0317872540761109	9881	0.787631314326207	30654	1.59016553348785	20063	0	1	0	1
1960	Mac DC	HLA-B	Mono1	LILRB2	0.00149780284176876	2720.66666666667	949.5	0.966230201756896	1159	0.0280448908216724	11494	2.88878234492104	2929	3.90318121451339	740	0	1	0	1
1961	Mac DC	HLA-B	Mono2	LILRB2	0.00149829391124622	4216.5	2332.5	0.958947563894536	1743	0.0186922388519632	17703	2.88878234492104	2929	3.06077971849226	2922	0	1	0	1
1962	Endothelial	HSPG2	Mono1	ITGB1	0.00150469003378101	7273.83333333333	7530	0.896016552483297	8543	0.0180475451088528	18317	2.20684802097817	6517	2.12850216393892	10264	0	1	0	1
1963	ICA	CDH1	CTAL	ITGAE	0.00150518298418229	9192.16666666667	10409	0.837146015146278	18318	0.0225441399068955	14585	2.24777399628437	6233	1.77184869071372	16015	0	1	0	1
1964	Podocytes	FGF1	Unknown9	ERBB3	0.00150582420013085	2157.5	232	0.901759127388287	7761	0.27487761249214	300	2.46973805586705	4718	4.79505884934813	164	0	1	0	1
1965	NK	HLA-B	Mono1	LILRB2	0.00150814351362901	3722	1295	0.961168688448933	1541	0.020988653577795	15731	2.57472419672336	4009	3.69570292100091	1049	0	1	0	1
1966	PC	HLA-B	Mono1	LILRB2	0.00151061432681079	3790	1229.5	0.962688824939438	1414	0.0228057036521689	14413	2.33976237325931	5866	3.69754812599189	1045	0	1	0	1
1967	Mono3	AREG	Mono1	CSF1R	0.00151128280377043	2231.5	2006.5	0.928403062094117	4577	0.0556465612793152	4797	3.35616015893963	1111	3.06474324747195	2902	0	1	0	1
1968	PEC	HLA-B	Mono1	LILRB2	0.00151308851237915	2782.66666666667	957.5	0.966086963591935	1171	0.0278002409698347	11607	2.76063019358684	3172	3.89851078548166	744	0	1	0	1
1969	PEC	HLA-B	Mono2	LILRB2	0.00151358375450311	4288.33333333333	2350.5	0.958774753610355	1762	0.0185291769418732	17855	2.76063019358684	3172	3.05610928946053	2939	0	1	0	1
1970	ICA	DLL1	PC	NOTCH3	0.00151582424608797	17295.5	10032	0.664342667372605	53053	0.0492292643947219	5655	0.787631314326207	30654	1.85926634744842	14409	0	1	0	1
1971	Mono3	S100A9	Thelper	ITGB2	0.00151980361984488	3798.33333333333	309.5	0.959064184054796	1731	0.0159641006523835	20438	6.43819794273821	1	4.00890039051936	618	0	1	0	1
1972	Tcyto gd	HLA-B	Mono1	LILRB2	0.00152152601835313	3249.66666666667	1148	0.963266321981868	1371	0.0235566425736448	13918	2.72640814656036	3282	3.77902041740073	925	0	1	0	1
1973	CTAL	EGF	NK	ADRB2	0.00152202356071524	5774.66666666667	2650.5	0.836984130763095	18352	0.0708925461636982	3371	3.08735678328836	1930	2.07432257456342	10993	0	1	0	1
1974	ICB	DLL1	CTAL	NOTCH3	0.00152585701758816	20263.5	13805	0.600250959961753	63024	0.0283349336674013	11358	0.784413262943422	30945	1.76011859575953	16252	0	1	0	1
1975	Tcyto gd	CCL5	DCT	SDC4	0.00152727330342216	1470.66666666667	950	0.95423836920504	2112	0.0554663328890359	4810	3.720739183775	696	3.60837848277018	1204	0	1	0	1
1976	Unknown9	HLA-B	Mono1	LILRB2	0.00152750548107428	4155.5	1396	0.959807617663127	1660	0.0195357620091094	16917	2.41852397943932	5222	3.64364485291519	1132	0	1	0	1
1977	ICA	CDH1	PC	IGF1R	0.00153100253501084	9760.5	11537	0.843548832077027	17117	0.019611770861127	16841	2.24777399628437	6233	1.66238291890558	18370	0	1	0	1
1978	Endothelial	HLA-B	Mono2	LILRB1	0.00153150265833359	2623.33333333333	1322.5	0.954713356238107	2074	0.0290709118939315	11019	3.11417873030852	1832	3.85353322972037	813	0	1	0	1
1979	Mac DC	HLA-DPA1	Mac DC	CD4	0.00153277145233449	1243.5	352.5	0.959006731552564	1736	0.0538320265048376	5018	5.6204622745704	99	4.02125497403259	606	0	1	0	1
1980	ICA	HLA-B	Mono1	LILRB1	0.00153300384523724	3263.83333333333	1636	0.950045709679362	2470	0.0236589978699229	13839	3.44712094543742	945	3.20561768955012	2327	0	1	0	1
1981	ICB	HLA-B	Mono2	LILRB1	0.00153550854830717	3273	1620.5	0.951588911717606	2333	0.0252733018474711	12910	2.65443935114367	3485	3.7928636140265	908	0	1	0	1
1982	ICB	DLL1	DCT	NOTCH3	0.0015359225109894	18396.6666666667	10723.5	0.63526344530854	57986	0.0381224217024998	7883	0.784413262943422	30945	1.90791073038496	13564	0	1	0	1
1983	Mac DC	HLA-B	Mono2	LILRB1	0.00153751476530679	2998.33333333333	1524.5	0.953045085322859	2208	0.0269474522394987	12010	2.88878234492104	2929	3.82793407561194	841	0	1	0	1
1984	Mono1	HLA-B	Mono1	LILRB1	0.00153902086112051	3262.5	1573.5	0.949899501022438	2482	0.023513871831466	13944	3.45097269988859	920	3.23117220546062	2227	0	1	0	1
1985	Tcyto gd	B2M	Mono2	LILRB1	0.00154058678054852	2465	573	0.975393107413753	554	0.0270427714651131	11963	3.17083939865728	1679	4.03467397166315	592	0	1	0	1
1986	Mono2	HLA-B	Mono1	LILRB1	0.00154103090114912	3167.33333333333	1547.5	0.950615776776647	2415	0.0242374268558524	13492	3.42734194450664	1014	3.27084239601699	2081	0	1	0	1
1987	Mono3	HLA-B	Mono1	LILRB1	0.00154304312838099	3177.33333333333	1568.5	0.950594196885669	2418	0.0242151587649179	13507	3.39311285736261	1052	3.26962150834303	2085	0	1	0	1
1988	Mono2	IL1B	Mono3	IL1R2	0.00154319767026537	1362.83333333333	788	0.925656763449683	4859	0.190080333888092	606	3.44313696976075	970	3.3914344872829	1740	0	1	0	1
1989	NK	HLA-B	Mono2	LILRB1	0.00154556149107553	4064	2001.5	0.946117554625928	2826	0.0201673361274753	16370	2.57472419672336	4009	3.62045578209946	1177	0	1	0	1
1990	Tcyto gd	CCL4	Mono3	CCR1	0.00154587803730324	2021.66666666667	1777.5	0.925999880810209	4825	0.0788083454278694	2864	3.73693091936956	691	2.88870221697323	3748	0	1	0	1
1991	PC	HLA-B	Mono2	LILRB1	0.00154757864647659	4115.33333333333	1905	0.948195143535743	2637	0.0219132823109466	15014	2.33976237325931	5866	3.62230098709044	1173	0	1	0	1
1992	PEC	HLA-B	Mono2	LILRB1	0.00154959799527207	3064.16666666667	1537	0.952848650246648	2221	0.0267123759027885	12137	2.76063019358684	3172	3.82326364658022	853	0	1	0	1
1993	Unknown17	LAMB1	DCT	ITGA2	0.00155010317541234	10855.8333333333	14650	0.862044283445253	13820	0.0213189646972708	15480	1.22161041877417	17425	1.66109368959453	18408	0	1	0	1
1994	CTAL	EGF	Unknown17	EPHA2	0.00155010317541234	5322.66666666667	1773.5	0.836700247268925	18408	0.114144763101942	1617	3.08735678328836	1930	2.15206923589518	9979	0	1	0	1
1995	PC	AGRN	Mono3	LRP1	0.00155313713925793	6871.83333333333	5097	0.836669929897341	18414	0.0418308202044996	6988	1.59307500069455	12621	2.99908115897982	3206	0	1	0	1
1996	ICB	DLL1	PC	NOTCH3	0.00155615164892829	15737.8333333333	7026	0.684293922634724	49428	0.0590406070579677	4420	0.784413262943422	30945	2.17701154434553	9632	0	1	0	1
1997	Tcyto gd	HLA-B	Mono2	LILRB1	0.00155617605005132	3565.66666666667	1794.5	0.948985083929404	2557	0.022634835867704	14521	2.72640814656036	3282	3.70377327849928	1032	0	1	0	1
1998	Endothelial	FN1	Mac DC	CD44	0.00155617605005132	7661.16666666667	5802.5	0.850616506869382	15940	0.0372624977121265	8073	2.63576494201108	3532	1.66061393100384	18420	0	1	0	1
1999	CTAL	EGF	CTAL	ERBB2	0.0015582047420699	5921.83333333333	4298	0.896258246790129	8509	0.0435302795878751	6666	3.08735678328836	1930	1.66035157130588	18424	0	1	0	1
[truncated: 70,942 more rows]
