# Supplementary material for: Single-cell profiling of healthy human kidney reveals features of sex-based transcriptional programs and tissue-specific immunity
Source: Nat Commun. 2022 Dec 10;13:7634. doi: 10.1038/s41467-022-35297-z (PMC9741629; doi:10.1038/s41467-022-35297-z)
Supplement: Supplementary file 9 — Supplementary Dataset 6 [file 41467_2022_35297_MOESM9_ESM.csv]

	source	ligand	target	receptor	aggregate_rank	mean_rank	median_rank	natmi.edge_specificity	natmi.rank	sca.LRscore	sca.rank	logfc.logfc_comb	logfc.rank	connectome.weight_sc	connectome.rank
1	DCT	SPP1	Mono3	CD44	3.04839563318499e-09	31	16.5	0.201154500149457	88	0.985953849285981	16	4.25975558689969	3	4.94716821738246	17
2	Mono2	PTPRC	TRmac	MRC1	5.35325959696639e-09	65.75	72	0.199285576918376	89	0.980592279970709	55	3.81619770801156	118	6.19854396590682	1
3	Mono1	PTPRC	TRmac	MRC1	1.7967875070875e-08	89.5	105.5	0.160297010447043	137	0.978408564505912	74	3.53944721659612	142	5.55937175682145	5
4	Mono2	IL1B	Mono2	IL1B	2.97475961987695e-08	121.75	127.5	0.1878912178491	98	0.970333877087726	165	3.4619247599752	157	4.35813880607847	67
5	DCT	SPP1	Mono2	CD44	1.08381387059647e-07	84.25	58.5	0.130090880033683	217	0.982593318042347	32	4.25975558689969	3	4.2082920501089	85
6	Mono3	IL1B	Mono2	IL1B	1.25864571111575e-07	180	200	0.141947027417415	179	0.966020572110055	237	3.22061553395596	221	4.20844830299557	83
7	Mono3	PTPRC	TRmac	MRC1	2.78999915911115e-07	172.5	185	0.114798444739268	260	0.974585821863667	110	3.10326122649252	300	4.8760922757027	20
8	NK	CCL4	PC	SLC7A1	4.69729720881426e-07	185	211	0.183293433626254	105	0.959653547988369	317	4.50198139223945	1	3.48296950619179	317
9	DCT	SPP1	Podocytes	ITGAV	5.55681395121163e-07	151.5	135.5	0.120376231626835	246	0.984073147233727	25	4.25975558689969	3	3.46182234296566	332
10	DCT	SPP1	Mono1	CD44	1.26300313406674e-06	171.25	138.5	0.0941496011184927	405	0.979601151230449	66	4.25975558689969	3	3.67086294024318	211
11	Tcytogd	PTPRC	TRmac	MRC1	1.32937567375828e-06	243.75	258.5	0.0932214235107667	410	0.971876007176969	140	2.83249541308539	377	4.50797459701719	48
12	DCT	SPP1	Podocytes	PTGER4	1.7506765286823e-06	218.75	210.5	0.110112232109852	296	0.973117563848106	125	4.25975558689969	3	3.2893045392008	451
13	Podocytes	PODXL	Mono3	SELL	2.23200477960034e-06	212.25	79	0.246394827895454	56	0.939292007406856	688	4.02627771423778	102	5.7343470217587	3
14	Endothelial	FLT1	Podocytes	VEGFA	2.90930405517685e-06	291.5	296.5	0.324180038745838	23	0.94743829255322	532	2.67956189810379	550	4.39387517685551	61
15	DCT	SPP1	PEC	ITGB1	3.92018391178483e-06	250	229	0.0795723615727767	540	0.98880053842582	2	4.25975558689969	3	3.2866540118476	455
16	PEC	ANXA1	Mono3	FPR1	4.3641554736773e-06	288.5	279	0.100236466356474	349	0.943653965269943	587	3.29988314777715	209	5.20743080567994	9
17	DCT	SPP1	PC	ITGB1	4.38700788962218e-06	371.25	345.5	0.0651278591460415	791	0.987635322703234	6	4.25975558689969	3	3.035335320759	685
18	DCT	SPP1	PC	ITGAV	4.80922030428569e-06	269.25	247	0.0873456530666729	448	0.981354323377576	46	4.25975558689969	3	3.1294670576802	580
19	DCT	SPP1	Unknown9	ITGAV	5.02573702137594e-06	268.5	242.5	0.0880929445344831	442	0.981432105767473	43	4.25975558689969	3	3.12367901657812	586
20	DCT	SPP1	ICA	ITGAV	6.43801145220713e-06	290	267.5	0.0835831661126412	486	0.980947184072885	49	4.25975558689969	3	3.10363895356316	622
21	DCT	SPP1	Endothelial	ITGB1	7.25081090208343e-06	368.5	362.5	0.0669232633379186	746	0.987800271669059	4	4.25975558689969	3	3.00386304761159	721
22	Podocytes	VEGFA	Endothelial	FLT1	1.0703097548275e-05	359	296.5	0.324180038745838	23	0.94743829255322	532	2.32312266312285	820	4.39387517685551	61
23	PEC	ANXA1	Mono1	FPR1	1.0703097548275e-05	378.25	374	0.079574273244717	539	0.937193256227404	740	3.29988314777715	209	4.79433680778669	25
24	PEC	ITGB1	PEC	VCAM1	1.08330274428494e-05	429.5	432	0.0691158715466462	700	0.972735091246939	130	2.48828369771749	724	3.8307303831548	164
25	PEC	VCAM1	PEC	ITGB1	1.08984342152779e-05	268.5	147	0.0691158715466462	700	0.972735091246939	130	4.11739685794457	80	3.8307303831548	164
26	DCT	SPP1	Mono1	PTGER4	1.12971164778724e-05	367.75	375	0.0785776575280979	552	0.968333750795245	198	4.25975558689969	3	3.01022990352244	718
27	Mono3	ANXA1	Mono3	FPR1	1.12971164778724e-05	406.25	431.5	0.0777641696884722	561	0.93651263054503	750	3.04431666890351	302	5.03183568594832	12
28	Mono2	CD52	Mono2	SIGLEC10	1.16376236826946e-05	317.25	253	0.0963661207344835	392	0.935847242341931	755	3.82519318206642	114	5.25414220574754	8
29	DCT	SPP1	Mono2	PTGER4	1.17066383116188e-05	379	393.5	0.0759734909940985	585	0.967812927915151	202	4.25975558689969	3	2.99764851627326	726
30	Mono3	THBS1	Podocytes	ITGAV	1.1775959444628e-05	457	464.5	0.0687007779660312	715	0.940744183122314	662	3.10594174448617	267	3.79255804225951	184
31	PEC	THY1	Podocytes	ITGAV	1.21271944328649e-05	590	527	0.0806699073889114	524	0.950880033592058	473	2.3228854949061	833	3.1988412713686	530
32	PEC	THY1	Mono1	ITGB2	1.23416716741301e-05	479.5	444	0.0764459532647843	579	0.960144201222782	309	2.3228854949061	833	3.73860913506004	197
33	PEC	THY1	Mono2	ITGB2	1.32281532108701e-05	340	246	0.113700901392602	271	0.967083450624015	221	2.3228854949061	833	4.70077481882545	35
34	Tcytogd	CCL4	PC	SLC7A1	1.33804181555119e-05	367.75	307	0.13760245776988	200	0.953722157171926	414	3.94702897041767	107	2.96698195114071	750
35	PEC	THY1	Mono2	ITGAX	1.54818911129254e-05	498	494	0.142815812242519	178	0.93248468651922	810	2.3228854949061	833	3.82460617298227	171
36	DCT	SPP1	ICA	ITGB1	1.75380244584395e-05	680.25	622	0.0440618533539317	1474	0.98500737510674	17	4.25975558689969	3	2.65442095906509	1227
37	Podocytes	VEGFA	PEC	NRP2	1.84945866527737e-05	442.5	453	0.204107994066337	86	0.930684881021336	846	2.32312266312285	820	4.94686196334001	18
38	Mono2	CD52	Mono1	SIGLEC10	2.01040861154801e-05	382	325	0.0799340815224426	536	0.930001279078771	863	3.82519318206642	114	4.97184608712033	15
39	CTAL	CXCL12	Thelper	CXCR4	2.03124168753094e-05	688.25	715	0.0738812306862939	627	0.949813163636875	491	2.38933803612514	803	2.90010390402461	832
40	PEC	ANXA1	Mono1	FPR2	2.11034675621867e-05	512.5	192	0.143736092016955	175	0.899357729609817	1571	3.29988314777715	209	4.15709732408064	95
41	Mono1	CD52	Mono2	SIGLEC10	2.11619728484561e-05	404.25	355.5	0.0779599378821325	558	0.929182917979319	873	3.47261861877536	153	4.70696391361757	33
42	DCT	SPP1	Thelper	PTGER4	2.29407488401358e-05	437.75	445.5	0.0710298147606531	664	0.966748276508114	227	4.25975558689969	3	2.87762097344265	857
43	DCT	SPP1	Mesangial	ITGB1	2.45871369821787e-05	400.5	366.5	0.0620791806896464	866	0.987339147705481	8	4.25975558689969	3	2.99937292386079	725
44	Mono3	ANXA1	Mono1	FPR1	2.6320591690847e-05	523.75	586.5	0.0617342920433003	880	0.929294440019435	871	3.04431666890351	302	4.61874168805507	42
45	Podocytes	PODXL	B	SELL	3.44271698538213e-05	357.75	160.5	0.129125040979591	219	0.918037321890755	1097	4.02627771423778	102	4.98008524092743	13
46	NK	PTPRC	TRmac	MRC1	3.51227362156965e-05	550.75	558.5	0.059488228018107	947	0.965041370528619	253	2.32235802920542	864	3.94394187628595	139
47	DCT	SPP1	Endothelial	ITGA9	3.57743867347848e-05	4999.25	208	0.336406327601169	20	0.954978058568191	396	4.25975558689969	3	NA	19578
48	DCT	SPP1	Unknown9	ITGB1	3.57743867347848e-05	487	465.5	0.0561404861100848	1014	0.986695013976272	10	4.25975558689969	3	2.84413747886255	921
49	PEC	THY1	Unknown9	ITGAV	3.6239556365412e-05	819	860	0.0590353226810021	955	0.943053322476666	601	2.3228854949061	833	2.86069794498106	887
50	Mono1	CD52	Mono1	SIGLEC10	3.72178471336392e-05	503.75	478	0.0646664614353934	803	0.922779773505097	1001	3.47261861877536	153	4.42466779499036	58
51	PEC	THY1	PC	ITGAV	3.83840709821009e-05	821	854.5	0.0585345266958973	969	0.942824134478595	606	2.3228854949061	833	2.86648598608313	876
52	DCT	SPP1	NK	PTGER4	4.00973846440838e-05	519.75	545.5	0.0633934925442032	837	0.964870826594686	254	4.25975558689969	3	2.80082804007487	985
53	PEC	THY1	Mono1	ITGAX	4.02718156413253e-05	638.75	604	0.104080054021388	327	0.921817438975982	1020	2.3228854949061	833	3.38655340335446	375
54	Mono3	AREG	Unknown17	EGFR	4.07985244929723e-05	723.75	854.5	0.0627227456342201	852	0.93013312025846	857	3.33266497198791	198	2.79740094868677	988
55	PC	APP	MacDC	CD74	4.11320144182992e-05	366.25	180.5	0.0538157437281924	1103	0.989137539083444	1	3.15081724685316	245	4.05848566623499	116
56	PC	ITGB1	PEC	VCAM1	4.46315604654615e-05	603.5	619.5	0.0565695004882937	1005	0.969949190680959	170	2.20450050017781	990	3.57941169206619	249
57	PEC	VCAM1	PC	ITGB1	4.48205768680411e-05	376	209.5	0.0565695004882937	1005	0.969949190680959	170	4.11739685794457	80	3.57941169206619	249
58	PEC	THY1	Mono3	ITGAX	4.53912295513449e-05	707.5	708.5	0.0994827981873313	363	0.920173945693961	1050	2.3228854949061	833	3.12453386576955	584
59	Unknown9	TNFSF10	PEC	TNFRSF11B	4.69396192138954e-05	627.25	493.5	0.113898904197564	269	0.954927714927031	399	2.13403675013867	1253	3.1213545192139	588
60	PEC	THY1	ICA	ITGAV	4.71359163606392e-05	854.5	879.5	0.0560131030723814	1020	0.94162571098586	639	2.3228854949061	833	2.84065788196609	926
61	Endothelial	FN1	Mono1	ITGA4	5.24592947623062e-05	500.5	398	0.170502587859265	121	0.918398614318292	1085	2.70048632830675	415	3.37875139204663	381
62	Tcytogd	CCL5	Mono3	CCR1	5.8402390380176e-05	404.25	185	0.114791313079851	261	0.9152576260464	1168	3.84966094865166	109	4.22231050124013	79
63	DCT	SPP1	DCT	ITGAV	5.84520269519762e-05	521.5	500	0.06042063748884	918	0.977665783572539	82	4.25975558689969	3	2.74054438809011	1083
64	DCT	SPP1	PEC	ITGB3	5.97928607324342e-05	4980	169.5	0.244187349273936	59	0.962456391030921	280	4.25975558689969	3	NA	19578
65	Endothelial	FN1	Mono2	ITGA4	6.03223445471636e-05	517.5	407.5	0.162854851847144	132	0.916662421311388	1123	2.70048632830675	415	3.35603016191016	400
66	DCT	SPP1	Tcytogd	PTGER4	6.07968543137605e-05	588.5	628	0.057764507808528	984	0.963260413090822	272	4.25975558689969	3	2.7379237720729	1095
67	MacDC	PTPRC	TRmac	MRC1	6.1274158044525e-05	685.5	678	0.0542097434309042	1087	0.963439692348551	269	2.14177716762843	1223	3.85477230635728	163
68	PEC	VCAM1	Mesangial	ITGB1	6.34568941305103e-05	408.75	229.5	0.0539214444998269	1096	0.969242567463875	184	4.11739685794457	80	3.54344929516799	275
69	Endothelial	ITGB1	PEC	VCAM1	6.64572991861242e-05	687.75	621.5	0.0581289731877007	977	0.970342993768374	164	2.12388917913492	1344	3.54793941891878	266
70	Endothelial	FLT1	ICA	VEGFA	7.38714142768997e-05	674.75	624	0.114628762396041	262	0.914665048100457	1189	2.67956189810379	550	3.02604589695358	698
71	DCT	SPP1	Unknown17	ITGB1	7.51604767340777e-05	860.5	755.5	0.0353052760238849	1928	0.98328035203719	28	4.25975558689969	3	2.50186822345856	1483
72	TGZMK	PTPRC	TRmac	MRC1	7.58180390702105e-05	740.75	712	0.0525674848447028	1149	0.962894022700219	275	2.09893166350299	1370	3.82730567603614	169
73	Mono1	TNFSF13B	MacDC	HLA-DPB1	7.65640502159728e-05	650	201	0.111854583316045	287	0.974008315814127	115	1.74112737539349	2191	5.28539456687708	7
74	Mono3	ANXA1	Mono1	FPR2	7.73926689353852e-05	659.5	295	0.111511491339024	288	0.887272913642649	1918	3.04431666890351	302	3.98150220434901	130
75	Podocytes	VEGFA	Endothelial	KDR	7.8377073759185e-05	544	472.5	0.323890187983619	25	0.913533406485583	1206	2.32312266312285	820	3.99457629334385	125
76	Endothelial	FLT1	ICA	VEGFB	7.89544346630806e-05	702.25	726	0.139828706601508	191	0.927484455660792	902	2.67956189810379	550	2.70029349239112	1166
77	CTAL	CXCL12	MacDC	CXCR4	7.95349795336082e-05	805.25	764.5	0.0683166394085082	726	0.947913615768565	523	2.38933803612514	803	2.69954454809411	1169
78	Mono3	HBEGF	Mono3	CD44	8.0411792342015e-05	766.75	832.5	0.0772166997647013	571	0.918060456088666	1094	2.04716800465286	1378	4.80496877163882	24
79	Mesangial	ITGB1	PEC	VCAM1	8.33869393553695e-05	741.5	685.5	0.0539214444998269	1096	0.969242567463875	184	2.02575874236088	1411	3.54344929516799	275
80	Mono3	EREG	CTAL	ERBB4	9.05426692408799e-05	684.5	724.5	0.291563010488899	36	0.911268129072076	1253	2.13992633326361	1236	3.66796572907878	213
81	Podocytes	FGF1	Podocytes	TGFBR3	9.14928674545516e-05	690.25	403.5	0.299036229874479	33	0.886992792502413	1924	2.3975136473144	774	4.73715234461931	30
82	DCT	SPP1	DCT	ITGB1	9.14928674545516e-05	1020.25	871	0.0302937079881482	2336	0.981974245429888	37	4.25975558689969	3	2.40507096236013	1705
83	Mono3	THBS1	Unknown9	ITGAV	9.78090003774855e-05	664.25	583	0.0502761528671102	1224	0.931418921190687	828	3.10594174448617	267	3.45441471587197	338
84	Thelper	PTPRC	TRmac	MRC1	0.000100556759545988	770.25	759.5	0.0499726961638007	1232	0.961979029605517	287	2.06383181251997	1375	3.78079418360671	187
85	Mono3	THBS1	PC	ITGAV	0.0001019521490647	668.25	585	0.0498496608220271	1236	0.931146327978949	836	3.10594174448617	267	3.46020275697405	334
86	PC	APP	Mono1	FPR2	0.000107679429574421	607	438	0.107898024219538	307	0.909403927324355	1307	3.15081724685316	245	3.14474911390525	569
87	Endothelial	FN1	Podocytes	ITGAV	0.000111379418032125	693	664	0.143463659755045	176	0.927078174515923	913	2.70048632830675	415	2.63170227409487	1268
88	Mono2	TNFSF13B	MacDC	HLA-DPB1	0.00011239594975925	713.75	227.5	0.103910793524446	328	0.973059375446957	127	1.65713942576235	2390	5.17840750654831	10
89	PEC	VCAM1	Unknown9	ITGB1	0.00011594434072725	483	287.5	0.0487631452662376	1277	0.967707863850836	203	4.11739685794457	80	3.38821385016974	372
90	PEC	THY1	Mono3	ITGAM	0.000117496711976923	609.5	491.5	0.168462297669223	122	0.908593614882465	1333	2.3228854949061	833	3.89531526118836	150
91	Mono3	HBEGF	CTAL	ERBB4	0.000122247458438365	888	916	0.101469394959998	342	0.907536158915996	1345	2.04716800465286	1378	3.25412249426611	487
92	CTAL	SEMA6D	Mono2	TYROBP	0.000122256588000714	790.25	344	0.102030488618096	337	0.957258375561301	351	1.65287952610926	2445	4.74324110111284	28
93	DCT	SPP1	Mono1	ITGB1	0.000122268229955753	1090.75	905	0.0284681143384579	2550	0.981415825297897	44	4.25975558689969	3	2.37444869290775	1766
94	Podocytes	VEGFA	Unknown9	NRP1	0.000123053040283935	796.5	749	0.0703833691501998	678	0.907506866709618	1347	2.32312266312285	820	3.44874649972196	341
95	Mono1	ITGA4	PEC	VCAM1	0.000124523018407157	626.75	292.5	0.124264007260161	225	0.956715581679637	360	1.80775660421616	1895	4.75294783222461	27
96	CTAL	CXCL12	Mono1	CXCR4	0.000127970461922221	899.25	855	0.0607780628147444	907	0.944950386241066	573	2.38933803612514	803	2.60349764347862	1314
97	PEC	ANXA1	TRmac	FPR3	0.000129139126573732	795.75	290.5	0.101297450619759	343	0.872173975084764	2393	3.29988314777715	209	3.61337160441947	238
98	Mono3	THBS1	ICA	ITGAV	0.000135187291584667	702.5	608.5	0.0477023450493393	1326	0.929721379433603	868	3.10594174448617	267	3.43437465285701	349
99	Mono2	TNFRSF1B	Mono2	TNF	0.000137487833027881	643.25	325.5	0.113327501296103	275	0.889441443440128	1866	2.8421139523299	376	4.4457924667413	56
100	Unknown9	NRG1	MacDC	HLA-DPB1	0.000139937217183536	3028.5	300	0.123791313302112	226	0.955832405673322	374	0.55876419430448	11304	3.67639307718596	210
101	DCT	SPP1	Thelper	CD44	0.000141356227252556	608.5	544.5	0.0471552663958944	1342	0.971417102139169	148	4.25975558689969	3	2.82648392386291	941
102	Mono2	ITGA4	PEC	VCAM1	0.000142415364583333	682	312.5	0.118690260050421	249	0.955755364722349	376	1.77333907708737	2071	4.73022660208814	32
103	Unknown9	FGFR4	Podocytes	FGF1	0.000142864353836307	2937.25	1852.5	0.391499452403905	12	0.835826722928698	3665	0.79729608001184	8032	4.62556740510357	40
104	Podocytes	FGF1	Unknown9	FGFR4	0.000150084617725905	1122.75	407	0.391499452403905	12	0.835826722928698	3665	2.3975136473144	774	4.62556740510357	40
105	Mono3	AREG	Unknown9	EGFR	0.000152419804486544	928.5	1072	0.0520076179805867	1168	0.923795416923485	976	3.33266497198791	198	2.56696559994398	1372
106	Podocytes	PODXL	Thelper	SELL	0.000155765626206083	499.25	258	0.0923841566447775	414	0.904526352641627	1427	4.02627771423778	102	4.47459254961995	54
107	CTAL	APP	MacDC	CD74	0.000159235762222761	529.25	285	0.0423124887186702	1542	0.987766625277259	5	2.76531240959265	379	3.7634962186034	191
108	Podocytes	VEGFA	PEC	NRP1	0.000161629106661174	860.5	807.5	0.0650167501861422	795	0.904123987999441	1441	2.32312266312285	820	3.37502485466637	386
109	Mesangial	PGF	PEC	NRP2	0.000165057217664865	1668.5	1482	0.504461116113059	9	0.856074734169257	2921	1.32745663876269	3701	4.61247472483924	43
110	Unknown9	TNFSF10	Unknown17	TNFRSF11B	0.00017385110268496	1016	1008	0.0666207551153125	763	0.941871926667871	630	2.13403675013867	1253	2.54015954068908	1418
111	PEC	BMP7	Endothelial	BMPR2	0.00017967875070875	594.5	403.5	0.134046067841795	204	0.902241587164981	1482	2.57921794136528	603	4.18710761060053	89
112	PEC	THY1	MacDC	ITGAX	0.000181293225788729	1078	996	0.0636275013737284	835	0.902141012201504	1487	2.3228854949061	833	2.70279033449881	1157
113	Mono1	TNFRSF1B	Mono2	TNF	0.00018168213679856	697.75	366	0.105015275977482	318	0.88564011830895	1973	2.71827071404427	414	4.20823331416558	86
114	Endothelial	FLT1	PC	VEGFB	0.00018786016813616	810.25	777.5	0.121174164054414	241	0.922519373927907	1005	2.67956189810379	550	2.5242768554211	1445
115	ICA	SEMA3C	PEC	NRP2	0.000188845643772254	948	870.5	0.274996600791247	44	0.884648742598885	2007	1.90391804604044	1695	4.5370961989674	46
116	TGZMK	CCL5	Mono3	CCR1	0.000190648397581159	614.5	380.5	0.0816894867485988	502	0.901098892685153	1504	3.38250922925932	193	3.56812638387502	259
117	Mono2	IL1B	Mono1	IL1B	0.000196891671094044	787.5	769	0.0442928138010989	1455	0.940761283668492	658	3.4619247599752	157	2.86305523828992	880
118	Mono3	CD1D	Mono1	LILRB2	0.000197129485035733	1771.5	1010	0.260273600560805	49	0.885682022515492	1971	1.12632798348112	5064	5.77784914972393	2
119	Endothelial	FLT1	PC	VEGFA	0.000199199534185433	957.75	903.5	0.0816675264654647	505	0.900469544049739	1519	2.67956189810379	550	2.63649555947197	1257
120	TGZMK	CCL4	PC	SLC7A1	0.000204466369784748	701.75	555	0.0847048025000793	475	0.941756313805088	635	3.23690819842601	219	2.50435000483851	1478
121	PC	L1CAM	Podocytes	ITGAV	0.000206244972173667	980.75	1026	0.140487386719785	187	0.903317918027505	1454	1.90753062970374	1684	3.11155177556519	598
122	Mono3	HBEGF	Mono2	CD44	0.000209235064378206	1065.75	1306	0.0499376768514905	1234	0.900102280594874	1539	2.04716800465286	1378	4.06609260436525	112
123	Mono3	TNFSF13B	MacDC	HLA-DPB1	0.000212566992526844	903.75	275	0.0938750973473657	407	0.971695616990644	143	1.52448915329821	3042	4.81626543549686	23
124	Mono1	TNFSF13B	B	TNFRSF13C	0.000214228454814311	1637.5	1121	0.256652527669345	51	0.819559682633305	4297	1.74112737539349	2191	5.06189116984682	11
125	ICA	GAS6	Podocytes	TYRO3	0.000216543901388428	587	382	0.188162467354776	97	0.899639752506938	1555	2.55470021908947	667	4.73878133688981	29
126	Unknown9	ITGB1	PEC	VCAM1	0.000224042566615051	894.25	824.5	0.0487631452662376	1277	0.967707863850836	203	1.87036345287242	1725	3.38821385016974	372
127	Mono3	AREG	PC	EGFR	0.000224042566615051	1004.75	1155	0.0485730909911786	1286	0.921355537370325	1024	3.33266497198791	198	2.4847406922062	1511
128	Unknown9	VCAM1	PEC	ITGB1	0.000225833880658404	618.75	341.5	0.0393449172053791	1672	0.964181067278413	260	3.71989293921392	120	3.33342768231611	423
129	CTAL	APP	Mono1	FPR2	0.000231085884599412	836.75	693.5	0.0848345412750342	474	0.898997647450949	1581	2.76531240959265	379	2.84975966627366	913
130	DCT	SPP1	CTAL	ITGB1	0.000232035516993095	1192.25	977	0.0258947399818076	2812	0.980531814062634	59	4.25975558689969	3	2.32649046586234	1895
131	Podocytes	FGF1	Unknown17	FGFR3	0.000241204473771879	985	413.5	0.248588347545367	53	0.852366428433097	3061	2.3975136473144	774	4.49322247794517	52
132	CTAL	EGF	Unknown17	EGFR	0.000248393360490957	825.5	702	0.0968701115037594	389	0.922077619482266	1015	2.96078510578401	347	2.46508892152358	1551
133	Unknown17	FGFR3	Podocytes	FGF1	0.000250550322905918	3093.5	1557	0.248588347545367	53	0.852366428433097	3061	0.712758561824269	9208	4.49322247794517	52
134	DCT	SPP1	Podocytes	ITGB1	0.000250550322905918	1215.5	991	0.0253514176757762	2877	0.980328384566499	62	4.25975558689969	3	2.3163649377035	1920
135	Endothelial	FLT1	ICB	VEGFA	0.000252521693634656	1020.25	956.5	0.0769029556861035	573	0.897743183845701	1618	2.67956189810379	550	2.58727815829534	1340
136	Mono3	EREG	DCT	ERBB4	0.000254605051679244	853.75	858	0.21258671497858	78	0.89763925324024	1621	2.13992633326361	1236	3.25777402489678	480
137	DCT	SPP1	MacDC	PTGER4	0.000254605051679244	862.75	947	0.0420669516310369	1554	0.957217967259255	353	4.25975558689969	3	2.46963588436287	1541
138	Tcytogd	CD52	Mono2	SIGLEC10	0.000260223710330211	900	902	0.0418344706879441	1562	0.905763287407984	1394	2.7283131602214	410	3.62608429440411	234
139	Endothelial	FN1	PEC	ITGB1	0.00026306765891268	727.5	469.5	0.0948338559224126	398	0.947825826391869	524	2.70048632830675	415	2.45653394297681	1573
140	Mono3	SELL	Podocytes	PODXL	0.000269772523950814	1008.25	372	0.246394827895454	56	0.939292007406856	688	1.45855485672346	3286	5.7343470217587	3
141	Mono3	NAMPT	ICB	NTRK1	0.000280454670493005	609.5	319.5	0.198344344226919	90	0.892136354910591	1773	2.69059913396894	549	4.75903153076924	26
142	Mono1	ITGA4	Unknown9	VCAM1	0.000287428967695176	808	631.5	0.0707385578428245	670	0.943427933177324	593	1.80775660421616	1895	4.25564513138592	74
143	Endothelial	FLT1	DCT	VEGFA	0.000292033879572776	1064	1016	0.073167484330985	632	0.895434929222943	1674	2.67956189810379	550	2.55125490759819	1400
144	PEC	THY1	DCT	ITGAV	0.000297475961987694	1198.75	1180.5	0.0404907776621007	1614	0.932041278483471	820	2.3228854949061	833	2.47756331649305	1528
145	Mono2	TNFSF13B	B	TNFRSF13C	0.000299931428981977	1749.5	1225	0.238425346727397	60	0.814048446831487	4532	1.65713942576235	2390	4.95490410951805	16
146	Mono3	GRN	Mono2	TNFRSF1B	0.000302200835238892	882.25	921	0.0403998211934788	1621	0.944945624840706	574	2.13346421648865	1268	4.35993041414583	66
147	DCT	KITLG	ICA	KIT	0.000310200425100408	902	930.5	0.265018486328577	47	0.894789915917281	1700	1.91518667456954	1680	3.79713749009181	181
148	Mono2	IL1B	Unknown9	IL1R1	0.000314259257981795	1062.25	1227.5	0.0400353101686043	1637	0.902076364056985	1488	3.4619247599752	157	2.80923329767946	967
149	Mono2	CD52	MacDC	SIGLEC10	0.000319182285860363	831.25	784	0.0399182635285899	1643	0.903743128822614	1446	3.82519318206642	114	4.00792731693819	122
150	DCT	SPP1	TRmac	PTGER4	0.000320836076627969	912.25	1000.5	0.0398731172640477	1645	0.956107750549371	372	4.25975558689969	3	2.4346337759658	1629
151	DCT	SPP1	Mono2	ITGB1	0.000320920593144749	1063.75	889.5	0.0290929070333338	2473	0.981612773951853	40	4.25975558689969	3	2.3860925292737	1739
152	CTAL	CXCL12	B	CXCR4	0.000322496285720797	1050.5	953.5	0.0538096429769999	1104	0.941695871602265	636	2.38933803612514	803	2.42292517282681	1659
153	Endothelial	HLA-E	NK	KLRC1	0.000323328802321086	900.25	898.5	0.066696439941337	760	0.920707498365067	1037	3.49243582452321	144	2.42143574393713	1660
154	Endothelial	FLT1	Mesangial	PGF	0.00032347738751838	638	332	0.801224003574056	3	0.888704875359308	1885	2.67956189810379	550	4.05948793835474	114
155	Mono2	HBEGF	CTAL	ERBB4	0.000336869552201496	1182.25	1119.5	0.0820174923754462	500	0.898211040711119	1603	1.78392849499079	1990	3.08718405592883	636
156	Mono3	HBEGF	DCT	ERBB4	0.000337729735746527	1165.75	1150.5	0.0739841631805048	626	0.893401120799193	1736	2.04716800465286	1378	2.84393079008412	923
157	PEC	ITGB1	Unknown9	VCAM1	0.000342925482493413	769.75	573.5	0.0393449172053791	1672	0.964181067278413	260	2.48828369771749	724	3.33342768231611	423
158	Mono2	HBEGF	Mono3	CD44	0.000348180949740882	1046	1078.5	0.0624140913297574	858	0.909691110161534	1299	1.78392849499079	1990	4.63803033330154	37
159	Mono2	IL1B	MacDC	IL1B	0.000349946122123013	901.25	884	0.0391989433215206	1680	0.937263895795085	734	3.4619247599752	157	2.76624026549299	1034
160	PEC	VCAM1	Endothelial	ITGA9	0.000353728309658727	5340.25	874.5	0.292199654080846	34	0.895521299857758	1669	4.11739685794457	80	NA	19578
161	Endothelial	FLT1	CTAL	VEGFB	0.000369809167315833	946.75	858	0.100100749758135	352	0.91540989228395	1166	2.67956189810379	550	2.39488338249164	1719
162	Mono3	EREG	Unknown17	EGFR	0.000372581857469663	869.25	765	0.1465875347207	166	0.891846957731591	1781	2.13992633326361	1236	3.51458363691124	294
163	Mono2	RPS19	Mono3	C5AR1	0.000376482259581435	819.25	586.5	0.0333854113614354	2065	0.981973853043045	39	2.15234351193429	1108	4.38263768265578	65
164	Endothelial	PODXL	Mono3	SELL	0.00039339419171486	903.25	724.5	0.0689360730013384	709	0.891114225187255	1806	2.45224329444761	740	3.40837618133828	358
165	DCT	SPP1	Tcytogd	ITGB1	0.000399941514372592	1451.25	1115	0.0209110309792784	3572	0.978383227609895	77	4.25975558689969	3	2.2336124719343	2153
166	PEC	VCAM1	ICA	ITGB1	0.000404121401134707	654.75	398.5	0.038271748334781	1742	0.963700447644898	266	4.11739685794457	80	3.19849733037228	531
167	PEC	BMP7	PC	ACVR2A	0.000407003421157935	1839.25	499.5	0.0951146913010067	396	0.780208681527107	6116	2.57921794136528	603	3.60133724888311	242
168	DCT	SPP1	Unknown17	ITGAV	0.000407084698731451	868	861	0.0382351682481136	1747	0.972084496224025	137	4.25975558689969	3	2.45414458947362	1585
169	Mono2	ITGA4	Unknown9	VCAM1	0.000408076076534416	877	681	0.0675656452023042	739	0.942190755925721	623	1.77333907708737	2071	4.23292390124945	75
170	Podocytes	VEGFA	Endothelial	NRP1	0.000421129467053553	1151.25	1068.5	0.0479810511438963	1317	0.890122335943473	1837	2.32312266312285	820	3.09278086893209	631
171	Mono2	HBEGF	Mono2	CD44	0.000422146380486559	1400.25	1731	0.0403645161383814	1624	0.890118218131597	1838	1.78392849499079	1990	3.89915416602797	149
172	MacDC	ITGB2	PC	F11R	0.000426232462088241	1643.5	1761	0.038726014267233	1714	0.890025200573467	1842	1.83640586292048	1808	2.66768662733853	1210
173	Mono3	GRN	Mono1	TNFRSF1B	0.000450306076055165	940.75	936.5	0.0374366179749169	1789	0.942930245603661	605	2.13346421648865	1268	4.12237126157011	101
174	PC	CD24	Endothelial	SELP	0.000454594675105257	833.5	722	0.208079208268246	82	0.918584552247896	1082	2.93495852145901	362	2.354064229127	1808
175	PEC	BMP7	Unknown9	PTPRK	0.000456328496618166	1045.75	402.5	0.134818046437413	202	0.846227041848801	3245	2.57921794136528	603	3.96431926514976	133
176	Unknown9	TNFSF10	Unknown9	TNFRSF11B	0.000462173345424286	1240	1192	0.0530635953473233	1131	0.93532129200353	762	2.13403675013867	1253	2.35119077786665	1814
177	PEC	CCL2	Mono3	CCR2	0.00046435597844455	883.75	818.5	0.339186889323054	18	0.888813955211292	1880	2.63112878926245	585	2.7601501733265	1052
178	PC	L1CAM	Unknown9	ITGAV	0.000465450189407127	1231.25	1354.5	0.102810558187814	335	0.888798990403994	1881	1.90753062970374	1684	2.77340844917765	1025
179	Mono3	CD52	Mono2	SIGLEC10	0.000467644411602447	1090.75	1121	0.0370327375079534	1805	0.900429774248483	1525	2.50205055254533	717	3.48320993156727	316
180	DCT	SPP1	ICB	ITGB1	0.000474547626752015	1522.75	1143	0.0195083094288072	3802	0.977636631418801	83	4.25975558689969	3	2.20747090476389	2203
181	Tcytogd	CCL5	Mono2	CCR1	0.0004787321202807	793	585	0.0623978403250505	860	0.888429364446334	1893	3.84966094865166	109	3.49155790128588	310
182	PC	L1CAM	PC	ITGAV	0.00047985163367676	1233	1350	0.101938417367223	338	0.888377294900918	1894	1.90753062970374	1684	2.77919649027972	1016
183	CTAL	CXCL12	TGZMK	CXCR4	0.000500340660297344	1133.25	1004.5	0.0508634056805709	1206	0.94013069577327	674	2.38933803612514	803	2.34617258935508	1850
184	ICA	GAS6	TRmac	MERTK	0.000500806509150709	882	553	0.0883518841170991	439	0.882914213858462	2058	2.55470021908947	667	3.40288577572919	364
185	Mono3	TNFSF13B	B	TNFRSF13C	0.000500824620133224	2019	1559.5	0.215398245696663	77	0.806238236059444	4912	1.52448915329821	3042	4.5927620384666	45
186	Mono3	HBEGF	Unknown17	EGFR	0.000502657048373355	1279.25	1289.5	0.0510152108521783	1201	0.887399085504769	1914	2.04716800465286	1378	3.10074040209858	624
187	Mono2	PTPRC	MacDC	MRC1	0.000506559739600378	1075.25	434.5	0.0223377969790847	3314	0.944183788874939	580	3.81619770801156	118	3.52194637721874	289
188	DCT	SPP1	MacDC	ITGB1	0.000514226975345149	1570.5	1166	0.0188145621998204	3947	0.977237362724145	87	4.25975558689969	3	2.19454200966012	2245
189	Mono3	ANXA1	TRmac	FPR3	0.000515271241737369	1020	449.5	0.0785872888913526	551	0.8573427792306	2879	3.04431666890351	302	3.43777648468784	348
190	Mono1	TNFSF13B	TRmac	HLA-DPB1	0.000517910222663244	1034.5	861.5	0.0453624896880181	1409	0.95978179214326	314	1.74112737539349	2191	3.6441227126437	224
191	Mono2	NAMPT	ICB	NTRK1	0.000519097749198481	704.5	425	0.178368365787337	111	0.886921501626112	1930	2.47703130873455	739	4.63793951839289	38
192	PEC	APP	Mono1	FPR2	0.00052028731674124	1212.5	1087	0.0657613269048904	779	0.886833912670429	1931	2.43893664124857	745	2.55486549772607	1395
193	DCT	SPP1	TGZMK	CD44	0.000521478927628778	838.5	748.5	0.0363080763317408	1854	0.967555587169808	210	4.25975558689969	3	2.62530666462969	1287
194	Unknown9	TNFSF10	Unknown9	TNFRSF10B	0.000531085656052948	1611	1648	0.0451269117569207	1419	0.888358287988356	1895	2.13403675013867	1253	2.33381245396027	1877
195	Mono1	TNFSF13B	Mono2	HLA-DPB1	0.000533507935619151	1059.25	907	0.0437221186918554	1488	0.959064882768889	326	1.74112737539349	2191	3.62915621254584	232
196	Endothelial	FN1	Endothelial	ITGB1	0.000545023701141346	964	565.5	0.079758737679807	537	0.943375521840244	594	2.70048632830675	415	2.1737429787408	2310
197	PC	L1CAM	ICA	ITGAV	0.000548216080905058	1271	1372.5	0.0975473349035537	384	0.886175425766202	1955	1.90753062970374	1684	2.75336838616268	1061
198	Mono3	AREG	PEC	EGFR	0.000548216080905058	1128.75	1213.5	0.0464250407796712	1365	0.91970114549102	1062	3.33266497198791	198	2.32688314522142	1890
199	CTAL	SEMA6D	Mono1	TYROBP	0.000551107216347238	908	517	0.0774816221938389	567	0.951259872924319	467	1.65287952610926	2445	3.88876261011932	153
200	TRmac	CCL3	Mono3	CCR1	0.000555683161795619	861.75	634	0.129780302804275	218	0.885981123359556	1961	3.02829163045717	311	2.81589685334786	957
201	PC	GRN	Mono2	TNFRSF1B	0.000555683161795619	1027.25	1059.5	0.0359901336810924	1884	0.941860714070937	633	1.97778125421686	1486	4.09808414973696	106
202	CTAL	CXCL12	Mono3	CXCR4	0.000556935052399285	1149.5	1010.5	0.0505095748679186	1218	0.939933936644787	678	2.38933803612514	803	2.32576104504856	1899
203	PEC	TNFRSF11B	PEC	TNFSF10	0.000577254438237684	1393	1290.5	0.0567138272115902	1001	0.937304675189658	731	1.72181393896151	2260	2.45459791474264	1580
204	PEC	TNFRSF11B	Unknown9	TNFSF10	0.000579832901846592	879	493.5	0.113898904197564	269	0.954927714927031	399	1.72181393896151	2260	3.1213545192139	588
205	Endothelial	FN1	PC	ITGB1	0.000585369968248874	950.25	587	0.0776189858980373	564	0.942644794915807	610	2.70048632830675	415	2.20521525188821	2212
206	Unknown17	JAG1	Mesangial	NOTCH3	0.000590233232913845	1114.25	1041	0.0974839902447139	385	0.885059315690854	1990	1.91751619458619	1624	3.28471162094625	458
207	PC	CDH1	Tcytogd	KLRG1	0.000591746917040067	895.5	492.5	0.131935765175524	213	0.872647569125532	2384	2.50490325580115	678	3.49383603661494	307
208	Mono3	HBEGF	Mono1	CD44	0.000615494534020312	1382.75	1619	0.0361409835580687	1860	0.884595528850915	2010	2.04716800465286	1378	3.52866349449954	283
209	Endothelial	FN1	PC	ITGAV	0.000641558154305341	966.25	787.5	0.104098017385069	325	0.915465697313595	1160	2.70048632830675	415	2.29934698880941	1965
210	PC	APP	TRmac	CD74	0.000644422175723676	733.75	425	0.0332913443123808	2071	0.986229849322195	14	3.15081724685316	245	3.10566720989491	605
211	Tcytogd	CD52	Mono1	SIGLEC10	0.000649958149300341	1102.25	1019.5	0.0347009920595646	1960	0.897476231106663	1629	2.7283131602214	410	3.3437881757769	410
212	Endothelial	FN1	Unknown9	ITGAV	0.000669878798102587	966.75	780.5	0.104988634805359	320	0.915794756486042	1146	2.70048632830675	415	2.29355894770733	1986
213	Mono1	IL1B	Mono2	IL1B	0.000669878798102587	1336.5	1167.5	0.0442928138010989	1455	0.940761283668492	658	1.67339773613153	2353	2.86305523828992	880
214	Mono3	THBS1	DCT	ITGAV	0.000680009110681062	997.25	868.5	0.0344830930873027	1985	0.918351863039166	1086	3.10594174448617	267	3.07128008738396	651
215	Endothelial	FLT1	DCT	VEGFB	0.000681465622310974	1075	926.5	0.0865614631657296	452	0.909610911120343	1303	2.67956189810379	550	2.28741751066687	1995
216	Mono2	HBEGF	DCT	ERBB4	0.000684385663647378	1546.75	1595.5	0.0598012390036722	933	0.882834503883683	2063	1.78392849499079	1990	2.67699235174684	1201
217	Podocytes	PODXL	Mono1	SELL	0.000688758927337152	851.5	579	0.0551055910420607	1056	0.879765248583778	2156	4.02627771423778	102	4.17432145255834	92
218	PEC	BMP7	PC	PTPRK	0.000689431634652613	1628.75	606.5	0.0747668867107378	610	0.803850312379867	5025	2.57921794136528	603	3.5393845390029	277
219	Mono3	EREG	Unknown9	EGFR	0.000699126883276155	1001.5	847.5	0.121545516373423	239	0.882475094275933	2072	2.13992633326361	1236	3.28414828816845	459
220	CTAL	CXCL12	Tcytogd	CXCR4	0.000699126883276155	1201.25	1049.5	0.0484183295140631	1296	0.93872912429539	699	2.38933803612514	803	2.28186216469895	2007
221	Mono1	ANXA1	Mono3	FPR1	0.000703595323174787	1233.25	1382	0.0342256468727357	2001	0.90728861051855	1350	2.02516623259509	1414	3.82892024642927	168
222	Mono2	LGALS9	Unknown17	MRC2	0.000704443912659432	2107.5	1595.5	0.196520098010404	91	0.800401511344812	5180	1.50317982824761	3100	4.41212246476384	59
223	NK	KLRB1	Tcytogd	CLEC2D	0.000715615900466064	848	565.5	0.099455526744236	364	0.881908745649793	2084	2.41112698863477	767	3.80642427033569	177
224	TCXCR6	PTPRC	TRmac	MRC1	0.000717129229888658	1272.25	1208	0.034051627668262	2010	0.9543076544857	406	1.66919952088838	2377	3.51454996290787	296
225	Mono2	TNFSF13B	TRmac	HLA-DPB1	0.000721683621911871	1137.75	940	0.042140895437499	1549	0.958335668171099	331	1.65713942576235	2390	3.53713565231493	281
226	Unknown17	NRG1	MacDC	HLA-DPB1	0.000732778271356197	4124.5	606	0.0740008475219904	622	0.94360520025343	590	0.329705147530265	14907	3.38246621537457	379
227	Endothelial	FN1	ICA	ITGAV	0.000735477025643611	1003.25	809.5	0.0996139083470047	360	0.913746293598178	1204	2.70048632830675	415	2.27351888469237	2034
228	DCT	SPP1	Mono3	ITGB1	0.000736339688332246	1712	1232.5	0.0166075853386158	4380	0.975807514724293	102	4.25975558689969	3	2.15341208345249	2363
229	PEC	THY1	NK	ITGB2	0.000737021739263869	1211.5	1084	0.0338059405981937	2027	0.941245809354905	651	2.3228854949061	833	2.59069976508788	1335
230	Mono2	TNFSF13B	Mono2	HLA-DPB1	0.000741670482216993	1158.5	978	0.0406170217898351	1609	0.957594119863756	347	1.65713942576235	2390	3.52216915221707	288
231	Endothelial	FN1	Mesangial	ITGB1	0.00074388895359445	1003	637	0.0739855894803237	625	0.941334960865565	649	2.70048632830675	415	2.16925285499001	2323
232	Tcytogd	CCL5	TRmac	CCR1	0.000746341181927064	915.25	724	0.0541511496078079	1092	0.881208198068719	2104	3.84966094865166	109	3.41273623126504	356
233	PEC	TNFRSF11B	Unknown17	TNFSF10	0.000747902973037429	1576	1630.5	0.0505038828309811	1219	0.933809629078495	783	1.72181393896151	2260	2.27103695604389	2042
234	NK	CCL5	Mono3	CCR1	0.000755748727839362	1129	1018	0.0538899483936939	1099	0.880954888105368	2110	2.8630906261387	370	2.82926590097573	937
235	Mono2	IL1B	PC	IL1R1	0.000763656049815573	1266.5	1431.5	0.0336134278118419	2046	0.8940782921264	1715	3.4619247599752	157	2.70871181769902	1148
236	Unknown9	FGFR3	Podocytes	FGF1	0.000768936247897599	3172	1913.5	0.188781286101679	95	0.834198292017156	3732	0.739191445800237	8789	4.27305690066771	72
237	PEC	APP	MacDC	CD74	0.000770245146940496	802.5	537	0.032799439484997	2121	0.986128402699803	15	2.43893664124857	745	3.46860205005581	329
238	CTAL	SEMA6D	TRmac	TYROBP	0.000773226557231792	1622.75	1610.5	0.0377736739671325	1771	0.931634384594345	825	1.65287952610926	2445	2.52241099150583	1450
239	Mono3	IL1B	Mono1	IL1B	0.000773226557231792	1055.5	974.5	0.0334620921988407	2052	0.932447607999291	811	3.22061553395596	221	2.71336473520702	1138
240	Unknown9	VCAM1	PC	ITGB1	0.000774059891152884	807.5	472	0.0322027670816453	2166	0.96055656677322	302	3.71989293921392	120	3.08210899122751	642
241	CTAL	SEMA6D	Mono3	TYROBP	0.000778045404606227	953.25	580.5	0.0709782019069495	665	0.949186857760111	496	1.65287952610926	2445	3.68246766157087	207
242	Podocytes	FGF1	Unknown9	FGFR3	0.0007854972131006	1168.25	434.5	0.188781286101679	95	0.834198292017156	3732	2.3975136473144	774	4.27305690066771	72
243	Mono2	CD48	Mono3	CD244	0.000789443581596998	1314	428	0.0728854829445962	638	0.818839720921527	4329	3.25523723917979	218	4.28699240643463	71
244	PC	GRN	Mono1	TNFRSF1B	0.00079427104050022	1098	1083.5	0.0333503675432784	2066	0.939739606957849	681	1.97778125421686	1486	3.86052499716124	159
245	PEC	BMP7	Mesangial	PTPRK	0.000820813635710959	1676.25	625	0.0720017157806035	647	0.800862290863431	5157	2.57921794136528	603	3.50979258690971	298
246	Endothelial	FLT1	CTAL	VEGFA	0.000824115154789972	1439	1524	0.0533178338908325	1121	0.879664812883244	2158	2.67956189810379	550	2.31424904063775	1927
247	Podocytes	FGF1	ICA	FGFR1	0.000828782613658107	1186.75	515.5	0.115728119984947	257	0.836064645847758	3656	2.3975136473144	774	4.39722873784919	60
248	Podocytes	FGF1	ICA	FGFR2	0.000832786179166681	1898	596.5	0.0918256345702384	419	0.777189255968613	6268	2.3975136473144	774	3.96592568960883	131
249	PEC	ITGB1	Endothelial	JAM2	0.000839348716196899	1172	1067.5	0.0971177004554865	386	0.879357347006066	2167	2.48828369771749	724	2.54503540683741	1411
250	Podocytes	VEGFA	Unknown17	NRP1	0.000842762433059999	1375.25	1265	0.038804254257083	1710	0.879303731512837	2170	2.32312266312285	820	2.92989827648327	801
251	Podocytes	FGF1	PC	FGFR2	0.000844873414839606	1415.5	479.5	0.140927977054632	185	0.812073495058658	4627	2.3975136473144	774	4.22947796771579	76
252	Podocytes	FGF1	PC	FGFR3	0.000848928071147126	1686.75	535.5	0.109438890632242	297	0.792993886304796	5534	2.3975136473144	774	3.91975104092748	142
253	Endothelial	ITGB1	Unknown9	VCAM1	0.000851342281810264	1100.75	1003.5	0.0330905128753276	2102	0.961068515808945	294	2.12388917913492	1344	3.05063671808009	663
254	Podocytes	PODXL	Mono2	SELL	0.000853491297224566	979.75	711	0.0478916433549595	1320	0.872144448446305	2395	4.02627771423778	102	4.11132820864947	102
255	Podocytes	FGF1	Endothelial	FGFR1	0.000857075866806325	1042.25	479	0.141074648829199	184	0.849189275886717	3160	2.3975136473144	774	4.50337996994122	51
256	NK	AREG	Unknown17	EGFR	0.000858253193361029	1394.75	1438	0.0394527169447531	1667	0.913483122116668	1209	2.60194906347526	592	2.24553142364165	2111
257	DCT	SPP1	Tcytogd	CD44	0.000859987475593613	933	811	0.0329575209555582	2107	0.966001016813187	239	4.25975558689969	3	2.5610709715258	1383
258	Podocytes	FGF1	Endothelial	TGFBR3	0.000861169044950403	1268.25	515	0.115817155653596	256	0.830067996064014	3892	2.3975136473144	774	3.89367604043373	151
259	Unknown17	JAG1	Endothelial	NOTCH4	0.000861724384862597	1193.25	1214.5	0.148842487873818	163	0.878920293686573	2181	1.91751619458619	1624	2.92556434096999	805
260	Unknown9	VCAM1	Mesangial	ITGB1	0.000865275102492382	851.5	493	0.0306953341101734	2300	0.959638273250814	318	3.71989293921392	120	3.0461465943293	668
261	Mono3	EREG	PC	EGFR	0.000866950901410278	1054	880	0.113518781586572	272	0.878885690206861	2184	2.13992633326361	1236	3.20192338043068	524
262	Podocytes	FGF1	CTAL	FGFR2	0.000869394058818427	2005.5	627.5	0.0841717567497701	481	0.769562967144436	6623	2.3975136473144	774	3.91418348404231	144
263	Podocytes	FGF1	CTAL	FGFR3	0.000873525933310699	1564.5	505	0.122106503644434	236	0.801839451291553	5114	2.3975136473144	774	3.95840883119049	134
264	PEC	VCAM1	Unknown17	ITGB1	0.000873525933310699	844.5	495	0.0306658602855963	2308	0.959619664556265	320	4.11739685794457	80	3.04594459476576	670
265	Podocytes	FGF1	PEC	FGFR1	0.000877670745347342	883	440	0.182907940940394	106	0.865075734388172	2630	2.3975136473144	774	4.83822202764332	22
266	Podocytes	FGF1	PEC	FGFR2	0.000881828514302489	1655	528	0.112715354974028	282	0.794431628832632	5456	2.3975136473144	774	4.08091979241752	108
267	Podocytes	FGF1	PEC	FGFR4	0.000885999259546258	1939.5	455.5	0.165175367870908	128	0.767814348934659	6719	2.3975136473144	774	3.94932393895996	137
268	Endothelial	APP	Mono1	FPR2	0.000889874377885132	1504.5	1396	0.0558772345991726	1027	0.87839985437364	2199	2.15055722713005	1113	2.41734032381881	1679
269	Podocytes	FGF1	PEC	TGFBR3	0.000890183000444756	1422.25	575.5	0.0980961805212613	377	0.81803296697431	4364	2.3975136473144	774	3.8142763269366	174
270	Mono3	AREG	ICA	EGFR	0.000895228332473333	1360	1554.5	0.0366372275952225	1831	0.910512311395349	1278	3.33266497198791	198	2.23827010750346	2133
271	Podocytes	FGF1	DCT	FGFR2	0.000898589546650308	2000.25	625	0.0844392091027157	476	0.769844138877307	6611	2.3975136473144	774	3.92643508207666	140
272	Tcytogd	CCL5	MacDC	CCR1	0.000900606409965626	991.5	826	0.0510532573229758	1200	0.878090060734583	2205	3.84966094865166	109	3.28758567048542	452
273	DCT	SPP1	CTAL	ITGAV	0.000902404475610325	1021.5	976	0.0326293048798929	2131	0.969850922497974	174	4.25975558689969	3	2.36940387754567	1778
274	Mono1	RPS19	Mono3	C5AR1	0.000906323379687732	1121.5	951.5	0.0286708957169327	2527	0.980575854888486	56	1.84683520169447	1798	4.10364103597566	105
275	Podocytes	FGF1	Unknown9	FGFR2	0.000907048307767754	1552.25	500.5	0.123694483538533	227	0.801917600050771	5110	2.3975136473144	774	4.13534277804751	98
276	DCT	KL	PEC	FGFR1	0.000909623675463045	1563	1668.5	0.0983737883162624	370	0.900109266266612	1538	1.62811902805468	2545	2.35658990009081	1799
277	CTAL	EGF	Unknown9	EGFR	0.000913249475357807	1050	853.5	0.0803214799014753	530	0.915075909967438	1177	2.96078510578401	347	2.23465357278079	2146
278	NK	CCL4	ICA	SLC7A1	0.000916886103914307	1232.25	1390	0.039570790647084	1664	0.917023093672475	1116	4.50198139223945	1	2.23427759130213	2148
279	DCT	EGF	Unknown17	EGFR	0.0009223613976119	1145.25	952	0.0804879379289533	526	0.915156317150561	1173	2.47797137081987	731	2.23388457296032	2151
280	Podocytes	FGF1	Mesangial	FGFR1	0.000924123093811771	1406.75	598	0.0910987099651047	422	0.818999513075252	4321	2.3975136473144	774	4.07522987872508	110
281	Mono3	HBEGF	Unknown9	EGFR	0.000926025192102024	1502.5	1460.5	0.0423001188862443	1543	0.877694653414006	2219	2.04716800465286	1378	2.87030505335578	870
282	DCT	APP	Mono1	FPR2	0.000929699890733486	1597.5	1555	0.0551042201848052	1058	0.877653895351679	2222	2.01618630172847	1423	2.41421522248524	1687
283	Podocytes	FGF1	Unknown17	FGFR2	0.000937067398230605	1429.5	483.5	0.139707919820243	193	0.811409121971982	4671	2.3975136473144	774	4.21398413669349	80
284	ICA	APP	Mono1	FPR2	0.000944508159268719	1601.25	1554	0.0549420742748142	1066	0.877495593508465	2231	1.99895388402526	1445	2.42131942063581	1663
285	Mono1	CD52	MacDC	SIGLEC10	0.000951978281358353	1089.25	1022	0.0322937700649587	2160	0.894121077839104	1711	3.47261861877536	153	3.46074902480822	333
286	PC	ITGB1	Unknown9	VCAM1	0.000963266438107551	1025	816	0.0322027670816453	2166	0.96055656677322	302	2.20450050017781	990	3.08210899122751	642
287	Mono2	CD52	Mono3	SIGLEC10	0.000968948013891656	1048.5	955	0.0321666535054392	2170	0.893934245129847	1724	3.82519318206642	114	3.78808041174533	186
288	Mono2	IL1B	Tcytogd	ADRB2	0.00097216897948642	972.25	635.5	0.0699393929550097	684	0.870032921981533	2461	3.4619247599752	157	3.12320625459224	587
289	Mono2	HLA-F	Mono1	LILRB2	0.000972749669020169	1243.75	1160.5	0.0543942822874946	1078	0.911751121244191	1243	1.61446438485077	2620	4.70246319982087	34
290	Endothelial	SELP	Endothelial	CD34	0.000977427528351691	4758.75	4213.5	0.817619531028209	1	0.773261370310977	6449	0.597176595885244	10607	2.29465507260513	1978
291	Unknown9	APP	Mono1	FPR2	0.000984221777060015	1559.5	1447.5	0.0542063515732592	1088	0.876769145116036	2255	2.14725992392261	1135	2.37749943698177	1760
292	Mono2	HLA-F	Mono2	LILRB1	0.000984221777060015	1490.25	1651	0.0522657525523809	1155	0.879938208851366	2147	1.61446438485077	2620	4.62721606091942	39
293	Mono2	HLA-F	Mono2	LILRB2	0.000986143615447456	1589.25	1788	0.0362544080903762	1856	0.894008562050742	1720	1.61446438485077	2620	3.86006170379974	161
294	Tcytogd	CCL5	Mono1	CCR1	0.000995795059261607	1004.25	823	0.0496135479412489	1244	0.876550687944704	2262	3.84966094865166	109	3.35573795623155	402
295	Mesangial	PTN	PC	PLXNB2	0.00099967540560454	1407.5	1409	0.0790550475478206	548	0.876537389797745	2264	1.91743583311948	1665	2.70439686841129	1153
296	Mono3	EREG	PEC	EGFR	0.00100551717475801	1120	955	0.108498634879388	304	0.876457683265178	2266	2.13992633326361	1236	3.04406583344589	674
297	Mono2	HBEGF	Unknown17	EGFR	0.00101924752030277	1662.25	1790	0.04123548453945	1590	0.876319880261935	2275	1.78392849499079	1990	2.9338019637613	794
298	DCT	SEMA6D	Mono2	TYROBP	0.00102183409855142	1726.25	599.5	0.0692653700895719	697	0.948594526126973	502	1.05167262653507	5636	4.30404593777505	70
299	PEC	NRG1	MacDC	HLA-DPB1	0.00102643028844379	4183.5	666	0.0692276540443729	698	0.941804672893189	634	0.320624085133802	15008	3.364064027263	394
300	DCT	SPP1	TGZMK	PTGER4	0.00103112789055215	1104.75	1106.5	0.0317631570639637	2203	0.951081085808872	469	4.25975558689969	3	2.38497946390514	1744
301	Mono2	TGFB1	Endothelial	TGFBR2	0.00104914280271061	1483.25	1421.5	0.0458894052577606	1388	0.903302517421097	1455	1.60436389425617	2654	3.31688522822312	436
302	PEC	THY1	Tcytogd	ITGB2	0.00104914280271061	1291.75	1134.5	0.0316247417405439	2213	0.939374205729855	685	2.3228854949061	833	2.53041615422221	1436
303	Podocytes	VEGFA	Mesangial	NRP1	0.00105925251341467	1428.75	1338.5	0.0362123437971307	1857	0.875587044394808	2298	2.32312266312285	820	2.97931134858305	740
304	Mono2	IL1B	PEC	IL1RAP	0.0010636914997648	1167	634.5	0.0784117062295966	553	0.846346971067318	3242	3.4619247599752	157	3.01096681884548	716
305	Endothelial	FLT1	ICB	VEGFB	0.00107148041008048	1207.25	1019.5	0.0755296731918195	595	0.903847816234801	1444	2.67956189810379	550	2.19607071794959	2240
306	Mono2	IL1B	Mono3	IL1RAP	0.00108742655998798	1049	569.5	0.0922945919937466	416	0.856649794024672	2900	3.4619247599752	157	3.00161589252527	723
307	DCT	SPP1	TCXCR6	PTGER4	0.00108794858739422	1128.5	1139	0.0313673338572648	2233	0.950788542108152	477	4.25975558689969	3	2.35609059781255	1801
308	PEC	BMP7	ICB	PTPRK	0.00109221508420839	1736.25	658	0.0687304624620677	713	0.797128593846688	5325	2.57921794136528	603	3.49958907389342	304
309	Mesangial	PGF	Endothelial	FLT1	0.00109378327286861	1425.75	999.5	0.801224003574056	3	0.888704875359308	1885	1.32745663876269	3701	4.05948793835474	114
310	B	LTB	Unknown9	LTBR	0.00109625350077892	1372	1119	0.0497965768079155	1237	0.87506413153607	2316	2.29008094962745	934	2.78975520873732	1001
311	Mono2	TGFB1	Podocytes	ITGAV	0.00110251331928663	1749.75	2015	0.0318186392442725	2197	0.890358241636073	1833	1.60436389425617	2654	3.48341687308228	315
312	DCT	SPP1	MacDC	CD44	0.0011109013999516	1000.25	877	0.0312658903533347	2244	0.965125033904771	251	4.25975558689969	3	2.49073399987463	1503
313	Mono3	CD1D	Mono2	LILRB2	0.00113336857946318	1968	1394.5	0.173475316394649	116	0.863483006933376	2673	1.12632798348112	5064	4.93544765370279	19
314	Endothelial	ICAM2	MacDC	ITGB2	0.0011342154934887	2114.75	2025.5	0.031091915154802	2255	0.892245345909992	1770	1.61044918909771	2638	2.35831217365123	1796
315	NK	KLRF1	Mono2	CLEC2B	0.00113849352926519	1247	1252.5	0.145498020703629	169	0.87439479662587	2336	1.65426358313701	2434	4.50682568194992	49
316	Mono2	CLEC2B	NK	KLRF1	0.00114063707968037	1225	1252.5	0.145498020703629	169	0.87439479662587	2336	1.70184571394095	2346	4.50682568194992	49
317	Mono1	NAMPT	ICB	NTRK1	0.00114278365557193	918.25	612	0.140268472374629	188	0.874300270065925	2338	2.16768659795809	1036	4.07306115691148	111
318	TRmac	CCL4	PC	SLC7A1	0.00114708589516754	1150	870	0.0604278289844069	917	0.931773046768498	823	2.65884949186219	581	2.18314368692675	2279
319	Mono2	RPS19	Mono1	C5AR1	0.00115342261702233	954.25	613	0.0286104248451138	2533	0.980555737257979	58	2.15234351193429	1108	4.03489070952578	118
320	Mono3	HBEGF	PC	EGFR	0.0011644164423605	1598.75	1521.5	0.0395066646652837	1665	0.873980096380995	2347	2.04716800465286	1378	2.78808014561801	1005
321	Mesangial	JAG1	Mesangial	NOTCH3	0.00117754266064486	1558	1490.5	0.0800412511321134	533	0.874644678898746	2331	1.59378767025593	2718	3.07548499948191	650
322	Mono2	IL1B	Endothelial	IL1R1	0.00118856568556105	1382	1543.5	0.030845225681297	2284	0.889939307957294	1844	3.4619247599752	157	2.64444029214472	1243
323	Mono2	TIMP1	PC	FGFR2	0.00120412771332571	1397	1452.5	0.0360817294336104	1874	0.873139907946204	2367	3.01987496522766	316	2.76812112738145	1031
324	Podocytes	VEGFA	TRmac	NRP1	0.00121308862512337	1484.25	1400.5	0.0345174831974992	1981	0.872952620930666	2371	2.32312266312285	820	2.95227729317712	765
325	Mono2	RPS19	Mono2	C5AR1	0.00121462974681757	985	614.5	0.0274253432814708	2646	0.980148326857513	65	2.15234351193429	1108	4.01072331386166	121
326	Mono3	CD52	Mono1	SIGLEC10	0.00121984205975652	1333	1253	0.0307180348902506	2299	0.891729760098555	1789	2.50205055254533	717	3.20091381294005	527
327	Mesangial	ITGB1	Unknown9	VCAM1	0.00122435998847838	1174.25	1039.5	0.0306953341101734	2300	0.959638273250814	318	2.02575874236088	1411	3.0461465943293	668
328	ICA	ITGB1	PEC	VCAM1	0.00123116039789714	1324.5	1136.5	0.038271748334781	1742	0.963700447644898	266	1.59250120049529	2759	3.19849733037228	531
329	Mono2	TIMP1	Unknown17	FGFR2	0.00123343348364895	1415	1481	0.0357693587039313	1900	0.872657568266938	2382	3.01987496522766	316	2.75262729635915	1062
330	Endothelial	FN1	Unknown9	ITGB1	0.00126341009862115	1165.75	724.5	0.0669078894473761	747	0.938496113723866	702	2.70048632830675	415	2.01401740999176	2799
331	PEC	BMP7	ICA	PTPRK	0.00126869588274265	1773.25	676.5	0.0668755959999154	750	0.794907474732092	5427	2.57921794136528	603	3.48531445101235	313
332	Mono3	HBEGF	PEC	EGFR	0.00129836785156813	1707.75	1576	0.0377595594747652	1774	0.871468128023093	2409	2.04716800465286	1378	2.63022259863322	1270
333	Endothelial	KDR	Podocytes	VEGFA	0.00129867600930139	1110.5	665.5	0.323890187983619	25	0.913533406485583	1206	1.51573173379267	3086	3.99457629334385	125
334	DCT	SPP1	Thelper	ITGB1	0.00129867600930139	2004.5	1349	0.0129645718962386	5317	0.972705701017878	133	4.25975558689969	3	2.08551972051373	2565
335	Mono3	AREG	ICB	EGFR	0.00130073335831406	1524.5	1774	0.0324837112379741	2147	0.905487666074516	1401	3.33266497198791	198	2.1586556555075	2352
336	PEC	VCAM1	DCT	ITGB1	0.00131150758975043	992.5	565.5	0.0263128552250582	2759	0.956546911946076	362	4.11739685794457	80	2.94914733366732	769
337	Mono3	IL1B	Unknown9	IL1R1	0.00131977396934375	1413.75	1544.5	0.0302456566902007	2345	0.888974299472906	1874	3.22061553395596	221	2.65954279459655	1215
338	Unknown9	VCAM1	Endothelial	ITGA9	0.00132012242121565	5603.75	1358.5	0.16633764343827	124	0.866077600007961	2593	3.71989293921392	120	NA	19578
339	CTAL	EGF	PC	EGFR	0.00133660530824495	1137.5	917.5	0.0750171360137435	604	0.912383331982177	1231	2.96078510578401	347	2.15242866504302	2368
340	Thelper	LTB	Unknown9	LTBR	0.00134386780623197	1667	1432	0.0462023916008809	1372	0.87091117788862	2432	1.98258591951924	1473	2.557017256547	1391
341	Unknown17	JAG1	ICA	CD46	0.00135359712621804	1456	1321	0.0301187805649786	2361	0.932040359457269	821	1.91751619458619	1624	2.77904231482295	1018
342	ICA	FGF9	PEC	FGFR1	0.00136092871203903	1295.5	1050	0.0723304970428959	643	0.870756270727395	2439	2.10100092070547	1348	2.96410284123747	752
343	PEC	BMP7	PC	BMPR2	0.00138308791437325	1047.5	689	0.0660244506746046	775	0.866261898265059	2585	2.57921794136528	603	3.63243379484175	227
344	Mono3	AREG	Mono2	ICAM1	0.00138310224711427	1229	1134.5	0.0824442320094249	497	0.870473805385434	2449	3.33266497198791	198	2.37295050354866	1772
345	PEC	THBS1	Podocytes	ITGAV	0.00138310224711427	1559	1375	0.0299150749705187	2374	0.912863324450776	1217	1.97050151804941	1533	2.730168207612	1112
346	TGZMK	CCL5	Mono2	CCR1	0.00138806626993247	1255.75	1189.5	0.0444044711539161	1448	0.870422774536066	2451	3.38250922925932	193	2.83737378392078	931
347	Endothelial	ITGB1	Endothelial	JAM2	0.00142826106827744	1597	1708.5	0.0816795343746491	503	0.869868703393976	2468	2.12388917913492	1344	2.26224444260139	2073
348	Mono3	IL1B	MacDC	IL1B	0.00145639699855076	1202.5	1093	0.0296138028487436	2403	0.928496695901988	886	3.22061553395596	221	2.61654976241008	1300
349	PEC	VCAM1	Mono2	ITGB1	0.00146300113539331	1035.75	587.5	0.0252698498032557	2888	0.955698548491359	377	4.11739685794457	80	2.93016890058089	798
350	PC	L1CAM	DCT	ITGAV	0.0015059720575627	1647.5	1707.5	0.0705150622347469	674	0.868755619778371	2501	1.90753062970374	1684	2.39027382068964	1731
351	CTAL	SPP1	Mono3	CD44	0.00152188707987993	1398.75	1438	0.0294837360049896	2430	0.96412374233273	264	1.64337575289834	2455	3.29956784716753	446
352	ICA	FAM3C	Tcytogd	CLEC2D	0.00152455179726349	1392.75	1363.5	0.0523936383165285	1154	0.868462647108805	2509	1.92459129178237	1573	3.45927549798621	335
353	PEC	VCAM1	Mono1	ITGB1	0.00153386973116918	1058.5	600	0.024727160221235	2954	0.95523668599971	388	4.11739685794457	80	2.91852506421494	812
354	PEC	TIMP1	PC	FGFR2	0.00153792791192516	1631.5	1824.5	0.0331284693906671	2095	0.868334701507142	2514	2.87038632025042	363	2.46399062187666	1554
355	PC	ITGB1	Endothelial	JAM2	0.00154330292790371	1507.5	1486	0.0794882518356262	542	0.868321792560078	2516	2.20450050017781	990	2.2937167157488	1982
356	PEC	FGFR4	Podocytes	FGF1	0.00154414125396174	5914.75	3428	0.165175367870908	128	0.767814348934659	6719	0.143645677709878	16675	3.94932393895996	137
357	Mesangial	JAG1	Endothelial	NOTCH4	0.00157311779848927	1653	1829.5	0.122210210324078	235	0.868032347632922	2527	1.59378767025593	2718	2.71633771950564	1132
358	PEC	TNC	PC	ITGB1	0.00157311779848927	1582.5	1396	0.0661980624448193	771	0.884146047177295	2021	1.53404041119493	2947	3.11938020631091	591
359	PEC	TNC	Endothelial	ITGB1	0.00158132356834716	1572	1354	0.0680229693336065	732	0.885531566454322	1976	1.53404041119493	2947	3.0879079331635	633
360	PEC	TIMP1	Unknown17	FGFR2	0.00158681188794029	1653.5	1859	0.0328416659497246	2115	0.867836857220617	2533	2.87038632025042	363	2.44849679085436	1603
361	Mono1	TIMP1	PC	FGFR2	0.0015923144814376	1548	1651	0.0328224708952065	2118	0.86780332546685	2535	2.93588759150792	355	2.69058940455402	1184
362	Mono2	HBEGF	Mono1	CD44	0.0015923144814376	1801.5	2177	0.0292126788041222	2456	0.873279863193032	2364	1.78392849499079	1990	3.36172505616226	396
363	Podocytes	FGF1	Unknown9	TGFBR3	0.00160078514597371	1936.75	794	0.0643376308987423	814	0.784515143271932	5936	2.3975136473144	774	3.64421336333579	223
364	PEC	TNC	PEC	ITGB1	0.00160336258907585	1393.25	1118.5	0.080879921885112	520	0.894017285273814	1717	1.53404041119493	2947	3.37069889739951	389
365	B	CD52	Mono2	SIGLEC10	0.00160613357583802	1358.25	1229.5	0.0291560205291547	2461	0.889184544799365	1872	2.62416645246279	587	3.2109536910883	513
366	PC	CDH1	PC	ITGAE	0.00161168632286882	1849	2087.5	0.0365380111842294	1839	0.867448337878867	2543	2.50490325580115	678	2.16373637786395	2336
367	Unknown9	TNFSF10	PEC	TNFRSF10B	0.00161446808933801	2067.75	2268	0.0327243251625415	2124	0.871400677729557	2412	2.13403675013867	1253	2.11370870759885	2482
368	DCT	GAS6	Podocytes	TYRO3	0.00161725345524568	1357.5	1364.5	0.100227019028036	350	0.867415075710438	2545	1.66317549116113	2379	3.87069388457331	156
369	PEC	TNC	Unknown9	ITGB1	0.00161725345524568	1754	1633	0.0570630058154428	993	0.876321145409261	2273	1.53404041119493	2947	2.92818236441446	803
370	PEC	TNC	Mesangial	ITGB1	0.00162563118064259	1629.25	1466.5	0.0630992870593415	843	0.881667968052023	2090	1.53404041119493	2947	3.08341780941271	637
371	Thelper	KLRB1	Tcytogd	CLEC2D	0.00162843097535389	1287.25	1024	0.0761933131431325	581	0.86731363624699	2549	1.98866933303198	1467	3.17024964517334	552
372	Endothelial	FN1	PEC	ITGAV	0.00163404141279685	1176.5	900.5	0.085899670518844	460	0.907727580195663	1341	2.70048632830675	415	2.1118642782687	2490
373	Mono1	TIMP1	Unknown17	FGFR2	0.00163404141279685	1562.75	1672.5	0.0325383165782058	2142	0.867303779016137	2551	2.93588759150792	355	2.67509557353172	1203
374	Endothelial	FLT1	PEC	VEGFB	0.00166231137005877	1372.5	1219.5	0.0648877300422301	799	0.897043269389026	1640	2.67956189810379	550	2.10795198315735	2501
375	ICA	VEGFA	Endothelial	FLT1	0.00167658311797278	1290.5	943.5	0.114628762396041	262	0.914665048100457	1189	1.53327824003577	3013	3.02604589695358	698
376	MacDC	C3	Mono2	ITGB2	0.00168687944350557	1179	593.5	0.157503471221733	141	0.920421113829846	1046	1.37190791146132	3447	4.20973286965214	82
377	ICA	VEGFA	PEC	NRP2	0.00169094656663769	1449	1265.5	0.0721717686427513	644	0.888692788381407	1887	1.53327824003577	3013	3.57903268343807	252
378	Unknown9	VCAM1	Unknown9	ITGB1	0.00169508977478941	976	590.5	0.0277589194817451	2603	0.957645285735495	343	3.71989293921392	120	2.89091114933105	838
379	Mono2	TGFB1	Unknown17	EGFR	0.00169671771008634	1911	2260	0.0351284560206575	1939	0.866474069784297	2581	1.60436389425617	2654	3.26453437795884	470
380	PC	KITLG	ICA	KIT	0.00171121019849359	1287.25	1029	0.234193359225126	65	0.888825863118885	1879	1.52991326881995	3026	3.79987368449193	179
381	Mono2	ITGB2	Mono2	ICAM1	0.00171437878822607	1029.75	578.5	0.0636668622414078	834	0.86041773217314	2770	3.01136277124751	323	3.75695028496279	192
382	PC	CDH1	Endothelial	ITGB1	0.00173753040239328	1272	951.5	0.0287895796735731	2510	0.940006284003302	675	2.50490325580115	678	2.65456408898328	1225
383	PEC	BMP7	Unknown17	PTPRK	0.00174684712096422	1860.25	721	0.0633576149465217	839	0.790467386232083	5663	2.57921794136528	603	3.45824088325713	336
384	Endothelial	GAS6	Podocytes	TYRO3	0.00174932522067651	1310.5	1228.5	0.0976110507494202	383	0.865886883973866	2600	1.76830538345634	2074	3.79045105600961	185
385	Mono2	HBEGF	Unknown9	EGFR	0.00175524509769245	1937.5	1997	0.0341910945620671	2004	0.865804990196506	2601	1.78392849499079	1990	2.7033666150185	1155
386	Mono1	PTPRC	MacDC	MRC1	0.00175994688293253	1455.5	783	0.0179675926933079	4114	0.938161807787516	716	3.53944721659612	142	2.88277416813337	850
387	Mono2	TIMP1	Unknown9	FGFR2	0.00176117998706721	1584	1708	0.0316694454908505	2211	0.865738536636401	2604	3.01987496522766	316	2.67398593771317	1205
388	Mono2	TGFB1	Podocytes	TGFBR3	0.00177011052478016	1649.5	1728	0.0629202985350601	850	0.865705099121491	2606	1.60436389425617	2654	3.24950360932131	488
389	ICA	CDH1	Tcytogd	KLRG1	0.0017929786697409	1098.75	723.5	0.112805378721042	281	0.86368596205894	2667	2.19840723234874	997	3.29100715283576	450
390	PEC	DSC2	ICA	DSG2	0.0017929786697409	1499.25	598	0.107874661963287	308	0.928212259070144	888	1.20328708860252	4673	3.99413182008909	128
391	Mono3	TNFSF13B	TRmac	HLA-DPB1	0.00181223625991242	1428.75	1152	0.0380709311065909	1757	0.956260085656816	369	1.52448915329821	3042	3.17499358126348	547
392	Mono2	IL1B	DCT	IL1R1	0.00181527373883553	1484.75	1622.5	0.0285479950995625	2537	0.886091393902392	1959	3.4619247599752	157	2.62540866825362	1286
393	Mesangial	PTN	Unknown9	PLXNB2	0.00181831503448553	1630.75	1547.5	0.0646538293619718	804	0.865237779559284	2624	1.91743583311948	1665	2.53611852845239	1430
394	Mono3	TNFSF13B	Mono2	HLA-DPB1	0.00185202210559915	1452.75	1192.5	0.0366942330546616	1826	0.95548331181823	384	1.52448915329821	3042	3.16002708116562	559
395	ICA	GAS6	TRmac	AXL	0.00185345874029723	1235.5	763	0.0624062121994941	859	0.856483141660189	2907	2.55470021908947	667	3.21600340996535	509
396	Mono3	HLA-F	Mono1	LILRB2	0.001858200656051	1398.5	1236.5	0.0517335877787181	1175	0.909712547142971	1298	1.51991729391181	3077	4.61059564467155	44
397	PEC	VCAM1	CTAL	ITGB1	0.00187391291223664	1163	646	0.0224919493017626	3280	0.953166811759096	426	4.11739685794457	80	2.87056683716954	866
398	Mono3	HLA-F	Mono2	LILRB1	0.00187682908852117	1650.5	1739	0.0497091750047963	1241	0.877263675077229	2237	1.51991729391181	3077	4.53534850577011	47
399	Mono3	HLA-F	Mono2	LILRB2	0.00187994739163077	1761.75	1890	0.0344810249245654	1986	0.89160885471801	1794	1.51991729391181	3077	3.76819414865042	190
400	Mono3	GRN	ICB	NTRK1	0.00189559723350991	1115.5	786.5	0.121734627708696	238	0.864157855231472	2651	2.13346421648865	1268	3.49863455732694	305
401	Mono1	HLA-E	NK	KLRC1	0.00189873888973873	1419.25	1383	0.0459247385207074	1383	0.905972785169761	1383	2.98732099658554	326	2.08017033688376	2585
402	Endothelial	CD34	Endothelial	SELP	0.001954675914902	2670.5	2116	0.817619531028209	1	0.773261370310977	6449	1.72203638023363	2254	2.29465507260513	1978
403	DCT	SPP1	TRmac	ITGB1	0.00196474982446861	2195.25	1419	0.0109912398771114	5940	0.97042609346547	162	4.25975558689969	3	2.04874407426362	2676
404	Endothelial	FLT1	Unknown9	VEGFB	0.00197531713567061	1430	1279	0.062058947487174	867	0.894966634036788	1691	2.67956189810379	550	2.07332707333302	2612
405	Endothelial	APP	MacDC	CD74	0.00197531713567061	1038.25	771.5	0.0278696014980842	2591	0.98496915259244	19	2.15055722713005	1113	3.33107687614855	430
406	Mono2	IL1B	NK	ADRB2	0.00198551218871229	1107.75	793	0.0617896430112231	878	0.862866281377732	2688	3.4619247599752	157	3.01859539983937	708
407	Mono3	EREG	ICA	EGFR	0.00199155809555648	1285.5	999	0.0856238166534408	464	0.863057197007689	2680	2.13992633326361	1236	2.95545279572794	762
408	PEC	VCAM1	Podocytes	ITGB1	0.00199262857987518	1195.75	663.5	0.022020024201516	3376	0.952691232667384	439	4.11739685794457	80	2.8604413090107	888
409	Mesangial	PTN	PEC	PLXNB2	0.00200462280353005	1666.5	1558	0.0621010765159743	865	0.862871869076219	2685	1.91743583311948	1665	2.52174788772093	1451
410	Unknown9	ITGB1	Unknown9	VCAM1	0.00201446343697861	1377.25	1281.5	0.0277589194817451	2603	0.957645285735495	343	1.87036345287242	1725	2.89091114933105	838
411	ICA	VEGFA	Endothelial	KDR	0.00204088227691165	1813.5	1988	0.114526272328234	265	0.862683768509136	2696	1.53327824003577	3013	2.62674701344191	1280
412	Endothelial	KDR	ICA	VEGFA	0.00204420280870775	1831.75	1988	0.114526272328234	265	0.862683768509136	2696	1.51573173379267	3086	2.62674701344191	1280
413	PEC	TNC	ICA	ITGB1	0.00205085602634724	2041.25	2063.5	0.0447858928268692	1427	0.862583191337942	2700	1.53404041119493	2947	2.738465844617	1091
414	Mono1	TNFSF13B	DCT	TFRC	0.00208773949466662	1687	1833.5	0.0440539683669355	1476	0.862320064747998	2713	1.74112737539349	2191	3.39283176536437	368
415	TGZMK	CCL5	TRmac	CCR1	0.002091117030065	1423	1392.5	0.0385358395127974	1730	0.862216914027088	2714	3.38250922925932	193	2.75855211389993	1055
416	Mono3	IL1B	Mono3	IL1RAP	0.00210139496924231	1340.75	795.5	0.0697262124871487	687	0.838557478322931	3551	3.22061553395596	221	2.85192538944236	904
417	Mono2	LGALS9	Mono3	CD44	0.00210806622026257	1309	1065	0.0840404941303194	484	0.896814865073114	1646	1.50317982824761	3100	5.39908909922331	6
418	Mono3	LGALS9	Unknown17	MRC2	0.00212512606524209	2545.5	1952	0.153756543464448	154	0.780075872993876	6124	1.30138284366039	3744	3.86012167031409	160
419	Mono2	LGALS9	Mono2	CD44	0.00214227349333692	1635.75	1703.5	0.0543507693427476	1082	0.874835243342185	2325	1.50317982824761	3100	4.66021293194975	36
420	DCT	APP	MacDC	CD74	0.00214227349333692	1129.25	927	0.0274840490663071	2643	0.984865681731801	20	2.01618630172847	1423	3.32795177481498	431
421	NK	KLRB1	Thelper	CLEC2D	0.00214597086195027	1322	835	0.06087477740186	903	0.853857868008088	3018	2.41112698863477	767	3.10906054926107	600
422	Mono2	HBEGF	PC	EGFR	0.0021491645967204	2049	2088	0.0319331515600504	2186	0.861786194349826	2731	1.78392849499079	1990	2.62114170728073	1289
423	ICA	APP	MacDC	CD74	0.00216299666535468	1134	933	0.0274031763830325	2649	0.984843704091734	21	1.99895388402526	1445	3.33505597296555	421
424	TRmac	PTPRC	TRmac	MRC1	0.00218038051742567	1625.75	1488.5	0.0288769574170034	2496	0.950576300649854	481	1.4854678744809	3176	3.42804608326591	350
425	Mono3	AREG	Endothelial	ICAM1	0.00220489368947755	1545.75	1618.5	0.0704034743082808	677	0.861310183253211	2748	3.33266497198791	198	2.08690403451801	2560
426	Mono1	ANXA1	Mono1	FPR1	0.00220489368947755	1517	1526.5	0.027170560527769	2661	0.897112827771481	1639	2.02516623259509	1414	3.41582624853602	354
427	DCT	SPP1	Mono3	PTGER4	0.00224383126895779	1281.25	1225	0.0270572210912369	2672	0.947212980560208	539	4.25975558689969	3	2.31811099946515	1911
428	PEC	TIMP1	Unknown9	FGFR2	0.00224739644206883	1843.5	2125.5	0.029077327279821	2474	0.860697708461198	2760	2.87038632025042	363	2.36985543220838	1777
429	Unknown9	APP	MacDC	CD74	0.00225453953200502	1070.25	792	0.0270362237474464	2675	0.98474275935714	22	2.14725992392261	1135	3.29123598931151	449
430	MacDC	GRN	Mono2	TNFRSF1B	0.00226528607678157	1641.25	1735	0.0269584407917756	2678	0.933425628273771	792	1.54548288259823	2896	3.71391013658925	199
431	Mono3	GRN	Unknown17	EGFR	0.00226887678117225	1640.5	1307.5	0.0269470454186067	2679	0.909220975265529	1317	2.13346421648865	1268	2.61784971623899	1298
432	Podocytes	TGFBR3	Mono2	TGFB1	0.00227967451002928	1784.25	1728	0.0629202985350601	850	0.865705099121491	2606	1.46842190765669	3193	3.24950360932131	488
433	PC	APP	Mono3	FPR2	0.0022905107334181	1686.25	1863.5	0.0405731986349648	1611	0.860246530533219	2773	3.15081724685316	245	2.24403455806411	2116
434	Mono2	TIMP1	PEC	FGFR2	0.00229413137801268	1721	1897	0.0288584639202593	2502	0.860244154720912	2774	3.01987496522766	316	2.61956295208318	1292
435	Mono1	TIMP1	Unknown9	FGFR2	0.00230865689738289	1741	1915.5	0.0288087480619067	2508	0.860140475272049	2778	2.93588759150792	355	2.59645421488574	1323
436	Unknown9	THY1	Podocytes	ITGAV	0.00233057437255531	1991.25	1959	0.0394346935627809	1669	0.931199497559414	833	1.46437167576029	3214	2.19358999588439	2249
437	Unknown9	THY1	Mono1	ITGB2	0.0023415914471115	1673	1448	0.0373698549891458	1791	0.943956703461079	582	1.46437167576029	3214	2.73335785957584	1105
438	Unknown9	ITGB1	Endothelial	JAM2	0.00234527247048801	1937.5	2120	0.0685192044787814	721	0.859597826617981	2789	1.87036345287242	1725	2.10251887385235	2515
439	Unknown9	THY1	Mono1	ITGAX	0.00234527247048801	1988.25	1767	0.0508785142958437	1205	0.891817390380787	1785	1.46437167576029	3214	2.38130212787026	1749
440	Endothelial	FN1	Mono3	ITGA4	0.00235264753546114	1547.25	1523.5	0.0667810890631325	753	0.87567762311245	2294	2.70048632830675	415	2.03340509711729	2727
441	PEC	BMP7	Unknown9	BMPR2	0.00236374272959978	1155.5	782	0.058721902767979	961	0.859325333132186	2795	2.57921794136528	603	3.55085565338512	263
442	Unknown9	THY1	Mono3	ITGAM	0.00237116129660946	1723.25	1590.5	0.0823511430779324	498	0.874211759664175	2339	1.46437167576029	3214	2.89006398570415	842
443	Unknown9	THY1	Mono3	ITGAX	0.00237487712163127	2205.5	2162	0.0486311908401253	1284	0.889618773788144	1858	1.46437167576029	3214	2.11928259028535	2466
444	Unknown9	THY1	Mono2	ITGB2	0.00238605080376782	1217.5	727	0.055581571237127	1037	0.953578074376471	417	1.46437167576029	3214	3.69552354334125	202
445	Unknown9	THY1	Mono2	ITGAX	0.00238978411156797	1556.75	1164	0.0698141100441815	685	0.906161172353218	1378	1.46437167576029	3214	2.81935489749807	950
446	Mono2	HBEGF	PEC	EGFR	0.00240476116946949	2167.75	2154.5	0.0305209702151341	2319	0.859070357529485	2806	1.78392849499079	1990	2.46328416029594	1556
447	DCT	JAG1	Endothelial	NOTCH4	0.00241980851455488	1896	2024	0.1110330404998	291	0.862441110589552	2709	1.46427410556274	3245	2.58791825237232	1339
448	Unknown9	TNFSF10	PC	TNFRSF11B	0.0024349263663856	1782.75	1661	0.0333054201784988	2069	0.919721757968963	1058	2.13403675013867	1253	2.02736077408953	2751
449	Thelper	CD52	Mono2	SIGLEC10	0.0024387168717847	1642.25	1628.5	0.0266339370634982	2727	0.88464794371242	2008	2.13610262818994	1249	3.12377867078708	585
450	Mono2	LGALS9	TRmac	COLEC12	0.00246449116967849	2601	1636.5	0.184603052113602	103	0.761495785329941	7028	1.50317982824761	3100	3.81978617214916	173
451	DCT	SPP1	NK	ITGB1	0.00246449116967849	2297.75	1456	0.0101589581362417	6276	0.969274992598445	182	4.25975558689969	3	2.03323340571622	2730
452	DCT	JAG1	Mesangial	NOTCH3	0.00246537447024088	1786.25	1629.5	0.0727207935821352	641	0.869291409183424	2483	1.46427410556274	3245	2.94706553234859	776
453	TGZMK	CCL5	MacDC	CCR1	0.00246537447024088	1532	1554.5	0.0363312717283489	1846	0.858680223363812	2826	3.38250922925932	193	2.63340155312031	1263
454	Mono3	IL1B	PEC	IL1RAP	0.00249197186626664	1515	917	0.0592380460429922	949	0.827216601185649	4005	3.22061553395596	221	2.86127631576258	885
455	DCT	KL	Endothelial	FGFR1	0.0024999689450564	1952.75	2225.5	0.0758744949473638	591	0.887812833193816	1906	1.62811902805468	2545	2.02174784238871	2769
456	ICA	FGF9	Unknown17	FGFR3	0.0025115809353381	1463.25	1320.5	0.0983036528899966	373	0.858494521087685	2839	2.10100092070547	1348	2.61910329153931	1293
457	CTAL	APP	TRmac	CD74	0.00254181139570598	1035.5	671	0.0261752329905836	2777	0.98449771733772	23	2.76531240959265	379	2.81067776226332	963
458	Mono3	SELL	Endothelial	PODXL	0.00255450463345205	1539.75	1257.5	0.0689360730013384	709	0.891114225187255	1806	1.45855485672346	3286	3.40837618133828	358
459	Mono2	TNFSF13B	DCT	TFRC	0.00257814817482251	1826.25	1995	0.0409253038650628	1600	0.857888402960577	2858	1.65713942576235	2390	3.2858447050356	457
460	NK	AREG	Unknown9	EGFR	0.00260195546450426	1726	1759	0.0327128828690736	2126	0.905788059030223	1392	2.60194906347526	592	2.01509607489886	2794
461	Mono2	IL1B	CTAL	IL1R2	0.00261791833466984	1422.5	1332	0.0444926847932602	1444	0.857630772745151	2869	3.4619247599752	157	2.65727787792341	1220
462	Mono3	HBEGF	ICA	EGFR	0.00262592725680648	2012.5	1901	0.0297986937897981	2386	0.857614353600732	2870	2.04716800465286	1378	2.54160956091527	1416
463	Unknown17	APP	Mono1	FPR2	0.00262993860189481	2199.75	2109.5	0.0388128269859996	1708	0.857558817399029	2872	1.7996432189032	1964	2.19100583032297	2255
464	PC	GRN	ICB	NTRK1	0.00266624785958926	1292.25	991	0.108447151383957	306	0.857230044722561	2881	1.97778125421686	1486	3.23678829291807	496
465	Mono3	THBS1	PEC	ITGA3	0.00266926320938582	5304	685.5	0.0997357561154703	359	0.922156243993303	1012	3.10594174448617	267	NA	19578
466	PC	APP	Mono2	CD74	0.00268250542140929	1037.5	665.5	0.026045807432386	2795	0.984459846285837	24	3.15081724685316	245	2.73950476448425	1086
467	MacDC	IL1B	Mono2	IL1B	0.00269474729735558	1688	1357	0.0391989433215206	1680	0.937263895795085	734	1.43923842714018	3304	2.76624026549299	1034
468	TGZMK	CCL5	Mono1	CCR1	0.00269883721852844	1542.25	1543.5	0.0353067245104021	1927	0.85693569180641	2889	3.38250922925932	193	2.70155383886645	1160
469	Mono1	CD52	Mono3	SIGLEC10	0.00269883721852844	1372.25	1268.5	0.0260227379710509	2799	0.88345811864779	2043	3.47261861877536	153	3.24090211961536	494
470	Endothelial	FLT1	Mono3	VEGFA	0.00271935670209625	1966.5	2211	0.0356925127632645	1909	0.856754920839865	2894	2.67956189810379	550	2.1033160800245	2513
471	Unknown17	EGFR	Mono3	AREG	0.00275651893676484	1777.75	922.5	0.0627227456342201	852	0.93013312025846	857	1.21900825173243	4414	2.79740094868677	988
472	Unknown9	PROS1	Podocytes	TYRO3	0.00276620844035376	2956.75	2320.5	0.238419251121295	61	0.815854900279088	4458	0.870483107827166	7125	3.79270352662813	183
473	DCT	EGF	Unknown9	EGFR	0.00278999915911115	1419.25	1049	0.0667379255408488	755	0.907595018873682	1343	2.47797137081987	731	2.00344922421753	2848
474	ICA	GAS6	MacDC	AXL	0.00280083998638199	1360.75	845.5	0.0576796773911957	987	0.851574288178608	3085	2.55470021908947	667	3.02348824607916	704
475	Podocytes	FGF1	DCT	FGFR1	0.0028276557447121	1983.5	882	0.0574960758014069	990	0.782359595486479	6023	2.3975136473144	774	3.90871855650133	147
476	Mono2	LGALS9	Mono1	CD44	0.00283219121483158	1950.25	2300.5	0.0393348346385079	1675	0.856033702466318	2926	1.50317982824761	3100	4.12278382208403	100
477	CTAL	EGF	PEC	EGFR	0.00285773505516432	1285	964.5	0.0716996494879165	654	0.910558520064122	1275	2.96078510578401	347	1.99457111805823	2864
478	Mono3	EREG	ICB	EGFR	0.00288775414927304	1405.5	1047.5	0.075916752380748	589	0.855790015463273	2938	2.13992633326361	1236	2.87583834373197	859
479	PC	FGFR2	Podocytes	FGF1	0.00289169911176301	3992	2406	0.140927977054632	185	0.812073495058658	4627	0.568308167743817	11080	4.22947796771579	76
480	PEC	THY1	Unknown17	ITGAV	0.00289206181833533	1768.75	1697.5	0.0256232267773298	2847	0.916037660553777	1141	2.3228854949061	833	2.19116351787655	2254
481	Endothelial	PODXL	B	SELL	0.00292235059357828	1694.75	1546	0.0361264614492913	1863	0.855585232113787	2947	2.45224329444761	740	2.65411440050701	1229
482	Endothelial	HLA-E	TCXCR6	KLRC1	0.00292235059357828	1652.5	1793.5	0.0358651999978293	1891	0.894900664889695	1696	3.49243582452321	144	1.98998341028762	2879
483	DCT	SPP1	ICA	CD44	0.00293174518154087	1721.25	1264.5	0.0167597637944302	4353	0.952966293298252	431	4.25975558689969	3	2.2505331528198	2098
484	ICA	FGF9	Endothelial	FGFR1	0.00294850121901894	1651.5	1312.5	0.0557876241868209	1028	0.855426879701531	2953	2.10100092070547	1348	2.62926078353537	1277
485	Tcytogd	CD99	Mono1	PILRA	0.00296164215118009	1966.5	2106	0.030924169991567	2272	0.886625601778059	1940	1.37452170256522	3394	3.56262375520365	260
486	Mono2	TGFB1	Unknown9	EGFR	0.00297042714226165	2191.5	2559.5	0.0291273492972453	2465	0.855260375331724	2959	1.60436389425617	2654	3.03409902921605	688
487	Mono3	AREG	Unknown9	ICAM1	0.0029748269595303	1598.25	1617.5	0.0636943214098148	833	0.855219727165292	2960	3.33266497198791	198	2.14393084407454	2402
488	Tcytogd	CD99	Mono2	PILRA	0.00297923166276981	1760.25	1763.5	0.0366597696621909	1829	0.894899852878218	1698	1.37452170256522	3394	4.01948112606905	120
489	PEC	TNC	Podocytes	ITGAV	0.00298805574162634	1603.75	1609.5	0.122354295114115	233	0.855142282175411	2963	1.53404041119493	2947	3.54586722851757	272
490	Mono3	IL1B	PC	IL1R1	0.0029968994077744	1655.25	1764.5	0.0253940882060427	2871	0.880048393632825	2140	3.22061553395596	221	2.55902131461611	1389
491	PEC	TIMP1	PEC	FGFR2	0.00300576269017856	1998	2330.5	0.0264964222516847	2735	0.855031583410658	2968	2.87038632025042	363	2.31543244657839	1926
492	PEC	VCAM1	Tcytogd	ITGB1	0.00303885889268058	1423.5	769.5	0.0181631423587936	4075	0.948157792616423	518	4.11739685794457	80	2.77768884324149	1021
493	Mono1	RPS19	Mono1	C5AR1	0.00308507339401916	1259.75	995.5	0.0245702081747879	2978	0.979050105055736	70	1.84683520169447	1798	3.75589406284566	193
494	Mono1	TIMP1	PEC	FGFR2	0.00310001879145131	1883.5	2094	0.0262516821386268	2773	0.854455517489556	2991	2.93588759150792	355	2.54203122925574	1415
495	Mono3	TNFRSF1B	Mono2	TNF	0.00314567367577487	1489.5	1150	0.0600377571723276	926	0.854133322579511	3001	2.08087569689636	1374	3.05875821027243	657
496	Mono1	LGALS9	Unknown17	MRC2	0.00315090031728568	2697.75	2170.5	0.148154118333642	165	0.77687544587176	6285	1.25475511297963	4146	3.74698955365308	195
497	ICB	RARRES2	Endothelial	CMKLR1	0.00315486482721617	1649	1505	0.0491176852382034	1264	0.854128781437909	3003	2.64569821718675	583	2.38276310407123	1746
498	Unknown9	TNFSF10	ICA	TNFRSF10B	0.00315486482721617	2446	2799.5	0.0262898551646538	2768	0.858626970279682	2831	2.13403675013867	1253	1.97264315727282	2932
499	PEC	THY1	TRmac	ITGB2	0.00317330753925942	1599	1334	0.0250377392295526	2913	0.932372373519743	815	2.3228854949061	833	2.34836567553654	1835
500	Unknown17	FGFR2	Podocytes	FGF1	0.00318407024073485	3942.5	2432	0.139707919820243	193	0.811409121971982	4671	0.580519344634964	10826	4.21398413669349	80
501	MacDC	GRN	Mono1	TNFRSF1B	0.00318719254696692	1744.5	1868	0.0249811216809055	2916	0.931019320656519	840	1.54548288259823	2896	3.47635098401353	326
502	MacDC	C3	NK	ITGB2	0.00319647449946259	2500.25	2600.5	0.0468294703640553	1353	0.863139610162925	2678	1.37190791146132	3447	2.09965781591458	2523
503	MacDC	C3	Mono1	C3AR1	0.00320112307095387	1821.5	1820	0.137916129036033	199	0.857420809597659	2876	1.37190791146132	3447	2.95240457887341	764
504	MacDC	C3	Mono1	ITGB2	0.00320577671084892	1419	958	0.105896284484877	313	0.904615061990733	1425	1.37190791146132	3447	3.24756718588674	491
505	MacDC	C3	TRmac	C3AR1	0.00321043542283048	1727	1657	0.155520169621025	147	0.864607315459545	2641	1.37190791146132	3447	3.04574868767989	673
506	PEC	BMP7	ICA	BMPR2	0.00321043542283048	1257.25	857	0.0537272197677958	1111	0.853866113485676	3016	2.57921794136528	603	3.50550280884375	299
507	MacDC	C3	Tcytogd	ITGB2	0.00323380519302648	2611.5	2756.5	0.0438079781217161	1486	0.859152260621382	2803	1.37190791146132	3447	2.03937420504891	2710
508	ICA	VEGFA	Unknown9	NRP1	0.00324788815617079	2887.75	2972	0.0248872772369447	2931	0.853680770935675	3025	1.53327824003577	3013	2.08091721982002	2582
509	Mono1	RPS19	Mono2	C5AR1	0.00325092279614734	1295.5	998	0.0235524777188284	3115	0.978611835663805	71	1.84683520169447	1798	3.73172666718154	198
510	Mono3	IL1B	Tcytogd	ADRB2	0.00327619202518801	1283.75	941.5	0.052837429247573	1138	0.853340524216558	3031	3.22061553395596	221	2.97351575150933	745
511	PEC	TNFRSF11B	Mono2	TNFSF10	0.00329516377164924	2171.75	2293.5	0.0304884524327965	2327	0.916398242277012	1135	1.72181393896151	2260	1.96291606603933	2965
512	ICA	CDH1	PC	ITGAE	0.00331899418463821	2265	2546.5	0.031240082504295	2245	0.858180327097849	2848	2.19840723234874	997	1.96090749408477	2970
513	Endothelial	CD34	Mono3	SELL	0.00332856244995778	1412	1282.5	0.276962050531172	41	0.85303748805994	3042	1.72203638023363	2254	3.48694948521289	311
514	Mono3	SELL	Endothelial	CD34	0.00333335433322055	1670	1676.5	0.276962050531172	41	0.85303748805994	3042	1.45855485672346	3286	3.48694948521289	311
515	Mesangial	JAG1	ICA	CD46	0.00333335433322055	1996	2044	0.0247296491756521	2951	0.925524410961492	945	1.59378767025593	2718	2.5698156933586	1370
516	PEC	IL34	TRmac	CSF1R	0.00335248275531882	5068.75	3447.5	0.165650948258367	127	0.768249120477737	6694	0.429988956793577	13253	3.71162843399194	201
517	Endothelial	FN1	NK	ITGA4	0.00336221437561231	1677.5	1658	0.0613754654498952	890	0.871009611851804	2426	2.70048632830675	415	1.95707610626433	2979
518	Endothelial	FLT1	Unknown17	VEGFB	0.00341073039398547	1757.75	1746	0.0463190143481447	1368	0.88040197802823	2124	2.67956189810379	550	1.95419700526662	2989
519	B	SELL	Podocytes	PODXL	0.00343033427570031	2033.25	658	0.129125040979591	219	0.918037321890755	1097	0.903562243967233	6804	4.98008524092743	13
520	ICA	CDH1	Endothelial	ITGB1	0.00344009088809989	1582.5	1296	0.0246151559736397	2977	0.935433910805332	761	2.19840723234874	997	2.4517352052041	1595
521	PEC	VCAM1	ICB	ITGB1	0.00344052220292791	1501	806	0.0169447504375056	4312	0.94642444013659	548	4.11739685794457	80	2.75154727607108	1064
522	Unknown17	ITGB1	PEC	VCAM1	0.0034450026715596	1698.75	1489	0.0306658602855963	2308	0.959619664556265	320	1.35444509112923	3497	3.04594459476576	670
523	Mono2	HLA-F	Mono1	LILRB1	0.00346964053284767	2023	2394.5	0.0321887106372545	2169	0.851887503233663	3072	1.61446438485077	2620	3.62971211365203	231
524	Mono3	TNFSF13B	DCT	TFRC	0.0035293105185528	2185.25	2425	0.0369727412715741	1808	0.851583818405179	3084	1.52448915329821	3042	2.92370263398416	807
525	TRmac	CCL3	Mono2	CCR1	0.00355943248599834	1660.75	1620.5	0.0705455003035353	673	0.851389262265744	3091	3.02829163045717	311	2.08514425339361	2568
526	Mono3	GRN	Mono3	TNFRSF1B	0.00357477485555048	1612.5	1104	0.0214027012585597	3495	0.925886361791106	940	2.13346421648865	1268	2.97289615767697	747
527	ICA	FAM3C	PC	LAMP1	0.00358974685705361	1770.25	1479.5	0.024350258626213	3008	0.91741547623828	1114	1.92459129178237	1573	2.55970735464776	1386
528	Endothelial	FLT1	Unknown17	VEGFA	0.00362025444929616	2105.5	2384.5	0.0325524282691721	2138	0.851010725803304	3103	2.67956189810379	550	2.06560065604503	2631
529	Mono2	TGFB1	PC	EGFR	0.00363046672631133	2296.25	2657	0.0272038105701179	2660	0.85098014720689	3105	1.60436389425617	2654	2.95187412147827	766
530	PEC	VCAM1	MacDC	ITGB1	0.00364846549748344	1538	823.5	0.0163421675379063	4425	0.94549898416958	560	4.11739685794457	80	2.73861838096731	1087
531	Tcytogd	ANXA1	Mono3	FPR1	0.00365095608203693	1931.75	2209.5	0.0242404078777595	3022	0.891725833247396	1790	1.61314612046531	2629	3.52369491943727	286
532	Mono2	ITGB2	Endothelial	ICAM1	0.00366637992010277	1211	704.5	0.0543684887450876	1081	0.850664722454161	3112	3.01136277124751	323	3.47090381593214	328
533	B	CD52	Mono1	SIGLEC10	0.0036818525763202	1644.5	1481.5	0.0241844302134858	3028	0.879633316820151	2161	2.62416645246279	587	2.92865757246109	802
534	CTAL	SEMA6D	Endothelial	KDR	0.00371814586742392	1663.75	1758.5	0.34420062902979	16	0.850391427774681	3122	1.65287952610926	2445	2.74864110973785	1072
535	PT	ALB	Unknown9	FCGRT	0.00376626438275519	5568.75	1120.5	0.0601853961203719	922	0.951779094492799	456	2.12968998016107	1319	NA	19578
536	Mono3	HBEGF	ICB	EGFR	0.00377571946486879	2202.5	2149.5	0.0264204533986857	2741	0.850108498940448	3133	2.04716800465286	1378	2.4619951089193	1558
537	MacDC	C3	Mono2	C3AR1	0.00378625880100199	1950.5	2061.5	0.122520937575673	232	0.850031655355876	3136	1.37190791146132	3447	2.79804166134349	987
538	PC	GRN	Unknown17	EGFR	0.00379153673545275	1943.5	1644	0.0240057440423194	3053	0.904336927931553	1433	1.97778125421686	1486	2.35600345183012	1802
539	MacDC	ANXA1	Mono3	FPR1	0.00379682018594662	1924.75	2169.5	0.0240035645621212	3054	0.891250921530323	1803	1.63243280276975	2536	3.49530276153375	306
540	PEC	ANXA1	Mono3	FPR2	0.00380971010623515	1259.5	787.5	0.0540494884368929	1094	0.845674313995112	3254	3.29988314777715	209	3.2563827682395	481
541	NK	AREG	PC	EGFR	0.00382332031357682	1861.5	1891.5	0.0305525593726751	2315	0.9028322724567	1468	2.60194906347526	592	1.93287116716109	3071
542	Podocytes	VEGFA	TRmac	NRP2	0.00386600875219134	1619.5	1350.5	0.0360375018914548	1881	0.849439680697909	3151	2.32312266312285	820	3.10001108161512	626
543	PEC	ANXA1	MacDC	FPR1	0.00388210871481469	1413.5	1187.5	0.0238564568424949	3070	0.890952650020779	1814	3.29988314777715	209	3.15544923909545	561
544	ICA	RPS19	Mono3	C5AR1	0.00388330412512651	1727.75	1693.5	0.0217114564025827	3443	0.977743252526322	81	1.48628851449634	3171	3.66358465424491	216
545	MacDC	TNFSF13B	MacDC	HLA-DPB1	0.00389758371545408	1856.5	688	0.0538259608501757	1102	0.962956712845416	274	1.01563466073359	5943	4.09176337793238	107
546	Mesangial	PGF	Endothelial	KDR	0.00392005428054849	2012.25	1959	0.800507625758067	5	0.823953743738284	4126	1.32745663876269	3701	3.66018905484307	217
547	PEC	TNC	Unknown17	ITGB1	0.00394701194814481	2337	2418	0.0358854244175285	1889	0.848916978491656	3166	1.53404041119493	2947	2.58591310901047	1346
548	PEC	THY1	MacDC	ITGAM	0.00395245704055618	1644.75	1289	0.0537945637172955	1105	0.848876049152047	3168	2.3228854949061	833	2.50759179127773	1473
549	Mono2	LGALS9	Unknown9	MET	0.00397976705851378	1779.75	1849	0.0754114650399268	598	0.848753468779429	3173	1.50317982824761	3100	3.58434491661419	248
550	Mono3	HLA-F	Mono1	LILRB1	0.00398524600047851	2210.5	2694	0.0306142009271259	2311	0.848695548316848	3174	1.51991729391181	3077	3.53784455850271	280
551	TRmac	SIGLEC1	Mono2	SPN	0.00399406459228887	4956	4043.5	0.172445443186541	117	0.743224301264235	7868	0.538607565524408	11620	3.65168990305934	219
552	PEC	RARRES2	Endothelial	CMKLR1	0.00401272561604874	1893.5	1907.5	0.0450172467352356	1424	0.848613936807806	3180	2.66403533940414	579	2.14850140554203	2391
553	Mono2	SPN	TRmac	SIGLEC1	0.00403132466274075	2547.5	1102.5	0.172445443186541	117	0.743224301264235	7868	1.79652737822396	1986	3.65168990305934	219
554	PC	APP	Endothelial	CD74	0.00403132466274075	1946.5	1450	0.0146825485569615	4818	0.97940843602682	68	3.15081724685316	245	2.05373371656245	2655
555	Mono2	TGFB1	PEC	EGFR	0.00409042482602304	2411	2728	0.0260007751063142	2802	0.848089405549219	3195	1.60436389425617	2654	2.79401657449349	993
556	Mono3	THBS1	Mono2	ITGB1	0.00410012885374129	1649.5	975	0.0166038205339358	4381	0.932052533387856	819	3.10594174448617	267	2.71682822856755	1131
557	DCT	EGF	PC	EGFR	0.00410161613228069	1534.25	1141	0.0623306249301438	861	0.90468995825968	1421	2.47797137081987	731	1.92122431647975	3124
558	Mono1	TNFSF13B	B	TNFRSF13B	0.00410635441817177	2327.75	1206.5	0.276013040024038	43	0.764827028923789	6855	1.74112737539349	2191	3.6460856235158	222
559	Mono2	HLA-E	NK	KLRC1	0.00410722038920223	1689	1614.5	0.0395815677302265	1661	0.899447871360155	1568	2.7531162591276	401	1.92107002449244	3126
560	PEC	BMP7	DCT	BMPR2	0.0041240676221597	1354.25	936	0.0489674967976082	1269	0.847983185086997	3201	2.57921794136528	603	3.44270174255992	344
561	ICA	FGF9	Unknown9	FGFR4	0.00416914349031184	1486.5	1208	0.154817499113524	150	0.842514511363316	3380	2.10100092070547	1348	2.75144821869772	1068
562	Mono1	HLA-F	Mono1	LILRB2	0.00418628458528758	1676	1460.5	0.0442279562867777	1462	0.903065105678484	1459	1.32395651801153	3720	4.38618813794285	63
563	PC	CDH1	CTAL	ITGAE	0.00418628458528758	2391.75	2837.5	0.0263673450908375	2750	0.847544433770386	3214	2.50490325580115	678	1.9746775744929	2925
564	Mono2	TIMP1	ICA	FGFR2	0.00419197537064877	2033.25	2301	0.0235100777778745	3125	0.84746199726648	3215	3.01987496522766	316	2.5045688492745	1477
565	DCT	KL	ICA	FGFR1	0.00420908254260289	2195	2385	0.0622423144621598	864	0.87756487375555	2225	1.62811902805468	2545	1.91559661029667	3146
566	Unknown17	JAG1	PC	CD46	0.00420908254260289	1879.25	1703.5	0.0234745809776642	3130	0.923709326191076	980	1.91751619458619	1624	2.36790449019765	1783
567	Mono1	HLA-F	Mono2	LILRB1	0.00422051637654342	1957.25	2020	0.0424972501147182	1534	0.868572326613184	2506	1.32395651801153	3720	4.31094099904141	69
568	Mono2	LGALS9	PEC	MET	0.00422624202113575	1808	1864.5	0.0737205021865208	629	0.847292082234585	3221	1.50317982824761	3100	3.53246657348208	282
569	Mono1	HLA-F	Mono2	LILRB2	0.00422624202113575	2114.5	2232	0.0294784361295415	2433	0.883798778694072	2031	1.32395651801153	3720	3.54378664192172	274
570	Unknown9	FGFR2	Podocytes	FGF1	0.00425845118543294	4238.25	2668.5	0.123694483538533	227	0.801917600050771	5110	0.554223611139444	11518	4.13534277804751	98
571	PEC	RPS19	Mono3	C5AR1	0.00425845118543294	1751.75	1769	0.0223527197013311	3312	0.978057774563427	80	1.37500132381211	3389	3.63496166413685	226
572	Endothelial	FN1	DCT	ITGAV	0.00431864704207974	1441.75	1092.5	0.0720089477942212	645	0.900070146114158	1540	2.70048632830675	415	1.91042431921932	3167
573	DCT	SEMA6D	Mono1	TYROBP	0.00433312479916916	1941.5	895	0.0525998974334499	1146	0.941454474634469	644	1.05167262653507	5636	3.44956744678153	340
574	Mono3	THBS1	Mono1	ITGB1	0.00433312479916916	1676.25	991.5	0.0162472406375113	4455	0.931361855644747	831	3.10594174448617	267	2.7051843922016	1152
575	MacDC	TNFSF13B	B	TNFRSF13C	0.00433551751071625	3366.25	3086	0.123504719224565	229	0.759080552610221	7135	1.01563466073359	5943	3.86825998090212	158
576	PC	APP	Mono1	CD74	0.00433551751071625	2358.5	1735.5	0.0111689726506302	5869	0.976461714714255	94	3.15081724685316	245	1.89137048144687	3226
577	Unknown9	TNFSF10	Mono3	TNFRSF10B	0.00434198314321954	2661.25	3119	0.023342318593221	3154	0.851254580229935	3096	2.13403675013867	1253	1.9162183789182	3142
578	DCT	GAS6	TRmac	MERTK	0.00434783191577806	2100	1905	0.0470617020230232	1346	0.846237021906754	3244	1.66317549116113	2379	2.53479832341269	1431
579	Mono2	LGALS9	Mono2	CD47	0.00435954718543904	2290.5	2812	0.0286850394813971	2524	0.846128468066678	3246	1.50317982824761	3100	3.51593258046984	292
580	PEC	FAM3C	Tcytogd	CLEC2D	0.00438304873430244	1974.5	1934.5	0.0362660714698927	1855	0.845989014581621	3250	1.78034061699642	2014	2.94305694758057	779
581	Mono3	IL1B	Endothelial	IL1R1	0.00438304873430244	1795.25	1899.5	0.0233027820331433	3161	0.875437557965166	2304	3.22061553395596	221	2.49474978906182	1495
582	Endothelial	FN1	ICA	ITGB1	0.00439269644707068	1487	994	0.0525126484881253	1151	0.931121580011978	837	2.70048632830675	415	1.8243008901943	3545
583	CTAL	EGF	ICA	EGFR	0.00440073715469043	1513.5	1263	0.056583178661132	1003	0.900436727893588	1523	2.96078510578401	347	1.90595808034028	3181
584	B	LTB	PEC	LTBR	0.00440073715469043	2110	2126.5	0.0305078957416542	2321	0.845732664167985	3253	2.29008094962745	934	2.31324916091976	1932
585	Mono2	TGFB1	Unknown9	ITGAV	0.00440073715469043	2181.5	2497	0.0232853079401728	3164	0.874164245738257	2340	1.60436389425617	2654	3.14527354669474	568
586	PC	CDH1	Unknown9	ITGAE	0.00441255914173383	2491.75	3017	0.0256045192234141	2850	0.845638062620262	3255	2.50490325580115	678	1.90582257905935	3184
587	Endothelial	ICAM2	Mono2	ITGAL	0.00443033676224366	1739.5	1648.5	0.0713790594977172	659	0.84560980328273	3258	1.61044918909771	2638	3.35523008340331	403
588	Mono2	IL1B	Unknown17	IL1R1	0.0044660531023772	1776	1884	0.0231683588517728	3179	0.875121784282743	2313	3.4619247599752	157	2.51769594468821	1455
589	Unknown9	VCAM1	ICA	ITGB1	0.00447699345563829	1289	803	0.0217865844102219	3430	0.952450474474996	443	3.71989293921392	120	2.70119462953359	1163
590	Mono3	IL1B	NK	ADRB2	0.00447800639941643	1429.75	1115	0.0466805008293175	1357	0.845416973106441	3268	3.22061553395596	221	2.86890489675647	873
591	ICA	VEGFB	Endothelial	FLT1	0.00448912158961135	2225	1034	0.139828706601508	191	0.927484455660792	902	0.914172699371816	6641	2.70029349239112	1166
592	Mesangial	PTN	Unknown17	PLXNB2	0.00450799461814952	2082.5	1851	0.046801377974172	1355	0.845263549176521	3273	1.91743583311948	1665	2.27255563713764	2037
593	CTAL	APP	Mono3	FPR2	0.0045381332036673	2215.5	2601.5	0.0319005720369327	2190	0.845155230377462	3280	2.76531240959265	379	1.94904511043252	3013
594	NK	CCL5	Mono2	CCR1	0.00456235267335306	2157.5	2488	0.0292933002051804	2449	0.845104727892366	3284	2.8630906261387	370	2.09851330102148	2527
595	CTAL	FGFR3	Podocytes	FGF1	0.00457078413524406	4528.25	2675	0.122106503644434	236	0.801839451291553	5114	0.478951217915194	12629	3.95840883119049	134
596	PC	APP	Mono3	CD74	0.00457078413524406	1698.75	1212.5	0.016921937700107	4318	0.980792176214018	52	3.15081724685316	245	2.21934931290911	2180
597	ICA	VEGFA	PEC	NRP1	0.0045805807951911	3055.75	3094	0.0229896622805119	3200	0.848657543717081	3175	1.53327824003577	3013	2.00719557476443	2835
598	PEC	VCAM1	Mono3	ITGB1	0.0045869213627151	1691	897.5	0.014425206343963	4889	0.942193403256053	621	4.11739685794457	80	2.69748845475969	1174
599	PC	APP	B	CD74	0.00461058798783556	2507.5	1861	0.0103128531696873	6204	0.975527611145698	104	3.15081724685316	245	1.84256276846115	3477
600	Mono3	LGALS9	Mono3	CD44	0.00462945618318328	1634.5	1386.5	0.0657529485245729	780	0.88489533478362	1993	1.30138284366039	3744	4.84708830477356	21
601	ICA	FGF7	PEC	FGFR1	0.00465404003189817	1722.5	1651	0.111302366132805	289	0.844614178326792	3299	1.58839486598645	2766	3.1952623524201	536
602	Endothelial	GAS6	TRmac	MERTK	0.00466636860801427	2087.5	1828	0.0458333713710314	1393	0.844508486258025	3301	1.76830538345634	2074	2.45455549484899	1582
603	Mono3	LGALS9	Mono2	CD44	0.00469109922554594	2034.5	2145	0.0425238258752137	1533	0.860770891220992	2757	1.30138284366039	3744	4.1082121375	104
604	ICA	ITGB1	Endothelial	JAM2	0.00470971159837207	2584	2960.5	0.0537772888847465	1107	0.844332263476546	3308	1.59250120049529	2759	1.91280235405489	3162
605	PEC	PROS1	Podocytes	TYRO3	0.00473101482850068	3272	2802	0.185628120985639	102	0.796306834043116	5365	0.83771356913559	7382	3.61141104149031	239
606	Mono2	ITGB2	Unknown9	ICAM1	0.00474085522913521	1294.25	790	0.0491874020525177	1257	0.844191346335786	3313	3.01136277124751	323	3.52793062548867	284
607	Mono2	HBEGF	ICA	EGFR	0.00476588113443641	2527	2514	0.0240862197085785	3038	0.844119316720759	3316	1.78392849499079	1990	2.37467112257799	1764
608	Mono2	GRN	Mono2	TNFRSF1B	0.00479100598880837	1959.5	2063.5	0.0227890776143992	3236	0.928011253753811	891	1.3470099178491	3505	3.68274950881825	206
609	Mono2	TGFB1	PEC	TGFBR2	0.00488610990832025	2391	2592.5	0.0226807700985133	3251	0.867853495278993	2531	1.60436389425617	2654	2.71829786442465	1128
610	NK	KLRF1	Mono1	CLEC2B	0.00489250011169554	1606.25	1441.5	0.0872233145711545	449	0.843505148660182	3338	1.65426358313701	2434	3.68446717900965	204
611	NK	KLRB1	TGZMK	CLEC2D	0.00492726264204578	1524.25	982	0.0511284816091812	1197	0.842632420724973	3374	2.41112698863477	767	2.95791410394209	759
612	Unknown9	RPS19	Mono3	C5AR1	0.00497643342597805	1788.75	1787	0.0214004454227657	3496	0.977585720050304	85	1.43102808630395	3328	3.59249950086078	246
613	PC	APP	Mono2	FPR2	0.00498910736922296	2147.25	2494	0.0308929324437129	2276	0.843043377112136	3356	3.15081724685316	245	2.0379314418968	2712
614	Endothelial	FLT1	Unknown9	VEGFA	0.00500859921919105	2302.75	2651	0.028686839783322	2522	0.842817602293489	3359	2.67956189810379	550	2.01917123385964	2780
615	Unknown9	SPP1	Mono3	CD44	0.00500859921919105	1916.25	1775.5	0.0243597719409258	3006	0.960671801982508	299	1.29297414215643	3815	3.18163184034146	545
616	ICA	FGF9	ICA	FGFR1	0.00504121248751188	1888.75	1421.5	0.0457644014651005	1396	0.842744565716846	3364	2.10100092070547	1348	2.52310955144333	1447
617	PEC	BMP7	PEC	BMPR2	0.00505430228909736	1434.75	1010	0.0451731624769007	1417	0.842711487174232	3367	2.57921794136528	603	3.42323810045822	352
618	DCT	JAG1	ICA	CD46	0.00510031742544453	2291.75	2433	0.0224679110786625	3288	0.922150553413325	1013	1.46427410556274	3245	2.44139622622529	1621
619	Mono2	ITGAL	PC	F11R	0.00510691657376581	1929	1906	0.0889049922697782	435	0.84259829984147	3377	1.32772843950339	3689	3.66460453709062	215
620	Endothelial	FLT1	Unknown19	VEGFB	0.00515994057153275	2073.75	2220	0.0360970092329905	1870	0.866639953443099	2570	2.67956189810379	550	1.86955549336173	3305
621	ICA	MIF	MacDC	CD74	0.00517639475362148	1764	760	0.050600026526075	1217	0.986820982502205	9	1.06015005426294	5527	3.5003869283344	303
622	PEC	COL4A1	PEC	ITGA2	0.00517993063267743	2524	2832.5	0.023923122151784	3063	0.842284562168843	3389	2.15387185883959	1042	2.07609414821365	2602
623	TRmac	CCL3	TRmac	CCR1	0.00520667432999	1858.5	1865	0.06122198975468	891	0.842196573097793	3393	3.02829163045717	311	2.00632258337277	2839
624	Mono3	THBS1	PEC	ITGB3	0.00522793086748591	5641	1395	0.139361904238599	196	0.868195733586078	2523	3.10594174448617	267	NA	19578
625	Mono3	GRN	Unknown9	EGFR	0.0052469838787119	1954.5	1618.5	0.0223435952885299	3313	0.901187830638118	1501	2.13346421648865	1268	2.3874143674962	1736
626	PT	ALB	TRmac	FCGRT	0.00531076009928549	5664.5	1273	0.0501900431419179	1227	0.947436292040523	534	2.12968998016107	1319	NA	19578
627	NK	CCL3	Mono3	CCR1	0.00531468602152753	1871.75	1589.5	0.0609444483365786	899	0.841894408131664	3409	2.16198756692665	1037	2.23697997693778	2142
628	Mono3	EREG	ICA	ERBB4	0.00534878173275325	1628.25	1269.5	0.0782731817054433	557	0.841801343485678	3417	2.13992633326361	1236	2.61371691799075	1303
629	Endothelial	FLT1	PEC	VEGFA	0.00536246584916175	2334	2683.5	0.0282397477594255	2563	0.841774331909421	3419	2.67956189810379	550	2.01380123019546	2804
630	PT	ALB	PEC	FCGRT	0.00536513783449504	3669	1275	0.0501548477849961	1231	0.947418821984655	535	2.12968998016107	1319	0.815782527975507	11591
631	ICA	FAM3C	ICA	HLA-C	0.00542436957603243	1434	1088	0.0222045302245093	3340	0.967084424279918	220	1.92459129178237	1573	3.10696639966644	603
632	Unknown9	THY1	PC	ITGAV	0.00545899126020078	2541.5	2873	0.0286140296649506	2532	0.920186820972236	1049	1.46437167576029	3214	1.86123471059893	3371
633	Endothelial	KDR	PC	VEGFA	0.00547984366210764	2292.25	2612	0.0815945071799895	508	0.841341095042642	3437	1.51573173379267	3086	2.2371966759603	2138
634	Mono2	TGFB1	ICA	ITGAV	0.00553574215713337	2252.5	2535	0.0220932535724881	3357	0.871245421786868	2416	1.60436389425617	2654	3.12523348367978	583
635	Thelper	CD52	Mono1	SIGLEC10	0.005542759417742	1964.5	1788	0.0220924042627301	3358	0.874760777186182	2327	2.13610262818994	1249	2.84148255215986	924
636	ICA	FGF9	Unknown9	FGFR3	0.00557794584543379	1782.25	1531.5	0.0746530969947406	612	0.840939792536265	3454	2.10100092070547	1348	2.39893771426185	1715
637	Thelper	LTB	PEC	LTBR	0.00561329953514863	2518.75	2571	0.0283059165173519	2559	0.840782113354444	3460	1.98258591951924	1473	2.08051120872945	2583
638	Unknown17	DSC2	ICA	DSG2	0.00562840223581623	2325.25	1049	0.0650991399074835	793	0.90945654959991	1305	0.888951009191223	6958	3.59576217798377	245
639	Unknown9	THY1	Unknown9	ITGAV	0.0056345922548718	2538.75	2857.5	0.0288588388738526	2501	0.920499098585245	1043	1.46437167576029	3214	1.85544666949685	3397
640	MacDC	AREG	Unknown17	EGFR	0.00565594549388578	1948.5	1585	0.0360710507055993	1875	0.909875787803943	1295	2.14100769927767	1225	1.85485569505831	3399
641	PC	L1CAM	Unknown17	ITGAV	0.00572036947287011	2276.5	2097	0.0446230854328497	1437	0.840400804566122	3475	1.90753062970374	1684	2.10387402207314	2510
642	Endothelial	VWF	Podocytes	ITGAV	0.00573476033236201	2236.25	2384	0.148329394784994	164	0.88071803196194	2117	1.27045323547321	4013	2.05483033321333	2651
643	Mono3	LGALS9	Mono1	CD44	0.00575639751129547	2443.5	2886	0.0307754182548923	2292	0.840242486499317	3480	1.30138284366039	3744	3.57078302763428	258
644	Podocytes	TGFBR3	Mono3	TGFB1	0.00576362349190503	2404.75	2375.5	0.0418799712297132	1558	0.840234730545659	3481	1.46842190765669	3193	2.5590787886345	1387
645	Mono1	CD48	Mono3	CD244	0.00578460384225156	2025.25	926.5	0.0491502939982478	1262	0.787764532974897	5784	2.62055392531601	591	3.28007821035223	464
646	DCT	SPP1	Mesangial	ITGAV	0.0057936517444213	1554.25	1278.5	0.020428258666201	3657	0.96219741760012	282	4.25975558689969	3	2.18496746258143	2275
647	Unknown9	GRN	Mono2	TNFRSF1B	0.00582896387108735	1988	2160.5	0.0219072135252197	3401	0.926681798500764	921	1.37239450355276	3400	3.62987261459002	230
648	DCT	SPP1	TGZMK	ITGB1	0.00583834623858587	2836.5	1616	0.00659367723594184	8111	0.962143070388101	283	4.25975558689969	3	1.96678969127749	2949
649	Mono1	ANXA1	Mono1	FPR2	0.00584209851141549	1807.25	1340	0.0490785530162657	1266	0.839273183720719	3529	2.02516623259509	1414	2.77858676482996	1020
650	PEC	THBS1	Unknown9	ITGAV	0.00585818167789379	2054	1639	0.021892254014831	3405	0.899618555551304	1556	1.97050151804941	1533	2.39202488122446	1722
651	Endothelial	FN1	Mesangial	ITGA8	0.00586187848086816	5509.75	1227.5	0.617489095468363	6	0.883525123691433	2040	2.70048632830675	415	NA	19578
652	Unknown9	CX3CL1	Mono2	CX3CR1	0.00588320873374125	2171	1884	0.118970788166745	248	0.83970718459664	3497	1.20390734457729	4668	3.54626899039299	271
653	PEC	VCAM1	Thelper	ITGB1	0.005885463521925	1990	1021	0.0112609160784823	5838	0.935068571294494	768	4.11739685794457	80	2.62959609182093	1274
654	Mono3	IL1B	CTAL	IL1R2	0.00590221416835073	1811.25	1760.5	0.0336130896404936	2047	0.83963909030995	3503	3.22061553395596	221	2.5075873748405	1474
655	PEC	THY1	CTAL	ITGAV	0.00590221416835073	2011	1900	0.0218664678836709	3411	0.909736075719929	1297	2.3228854949061	833	2.1064228059486	2503
656	Mono2	RPS19	TRmac	C5AR1	0.00592903819581699	2074.5	1193	0.0115839724841169	5737	0.969777884128153	175	2.15234351193429	1108	2.62846127012672	1278
657	Podocytes	VEGFA	ICB	NRP2	0.0059317067489064	1790.5	1541	0.0310095597537224	2262	0.839576559539754	3507	2.32312266312285	820	3.13907732073769	573
658	Mono3	THBS1	Unknown17	ITGAV	0.00596872774284491	1565.5	1287.5	0.0218214656565302	3420	0.899472224213661	1565	3.10594174448617	267	2.78488028876746	1010
659	PEC	COL4A2	PEC	ITGA2	0.0060059217586836	2602.75	2914.5	0.021812508732364	3425	0.847918915471524	3205	2.14203969269162	1157	2.06811998047828	2624
660	PC	APP	Unknown9	CD74	0.00601880379770566	4012.75	2866	0.00413545142515066	10074	0.96189411760626	288	3.15081724685316	245	1.49038663176965	5444
661	Mono3	ITGA4	PEC	VCAM1	0.00603153038403032	2108.25	1044.5	0.0486707318661475	1282	0.932582196696044	807	1.00809091094309	5984	3.40760153729527	360
662	ICA	ITGB1	Unknown9	VCAM1	0.00604328933467637	1948.75	1961	0.0217865844102219	3430	0.952450474474996	443	1.59250120049529	2759	2.70119462953359	1163
663	DCT	SPP1	B	ITGB1	0.00606433786939772	2857.75	1622.5	0.0064806526028195	8183	0.961826926060217	289	4.25975558689969	3	1.96468332808824	2956
664	Tcytogd	HLA-F	Mono1	LILRB2	0.0061034398072666	1872.5	1670.5	0.0388586420245647	1706	0.897250564191753	1635	1.26021534948301	4071	4.22259558309957	78
665	Mono2	ANXA1	Mono3	FPR1	0.00611854732431959	2156	2417.5	0.0217198540042478	3442	0.886310372274463	1948	1.55058685827636	2887	3.43976838653783	347
666	PEC	COL4A2	PC	ITGA2	0.00613517243995751	5701.25	1248.5	0.0681403725764386	730	0.907871150042967	1340	2.14203969269162	1157	NA	19578
667	PEC	THBS1	PC	ITGAV	0.00614126116468705	2067.75	1646.5	0.0217065422677341	3445	0.899233238186771	1575	1.97050151804941	1533	2.39781292232654	1718
668	Tcytogd	HLA-F	Mono2	LILRB1	0.00614884647941077	2178.5	2273	0.0373380451614926	1793	0.861007217365612	2753	1.26021534948301	4071	4.14734844419812	97
669	Tcytogd	HLA-F	Mono2	LILRB2	0.00615643881865752	2376.5	2527.5	0.0258997270770185	2811	0.876985989667255	2244	1.26021534948301	4071	3.38019408707843	380
670	PEC	TNC	DCT	ITGB1	0.00616403818676276	2571	2617.5	0.0307915045785202	2288	0.838835049595862	3544	1.53404041119493	2947	2.48911584791204	1505
671	PEC	BMP7	Unknown17	BMPR2	0.00617164458806329	1510.5	1065.5	0.042629588740805	1528	0.838832329437403	3546	2.57921794136528	603	3.39734846117558	365
672	MacDC	GRN	ICB	NTRK1	0.00618687850760404	1966	1899.5	0.0812324326307531	516	0.838620221660469	3549	1.54548288259823	2896	2.85261427977035	903
673	PEC	TNFRSF11B	Endothelial	TNFSF10	0.00619450603452455	2540.75	2655	0.0240309956626618	3050	0.906817791178168	1359	1.72181393896151	2260	1.83741147442978	3494
674	Mono2	TNFSF13B	B	TNFRSF13B	0.00620194663735686	2476.75	1334.5	0.256410896735051	52	0.75813742354185	7186	1.65713942576235	2390	3.53909856318703	279
675	Mono2	TNF	Mono2	TNFRSF1B	0.00620194663735686	1801.25	1070.5	0.113327501296103	275	0.889441443440128	1866	1.13110018560038	5008	4.4457924667413	56
676	Endothelial	FN1	MacDC	ITGA4	0.00621743093599633	1938.75	1921	0.0529523744030223	1136	0.862487578151052	2706	2.70048632830675	415	1.83591995019674	3498
677	Unknown9	THY1	ICA	ITGAV	0.00623274951435425	2612.25	2933	0.0273814564396468	2652	0.91855490051774	1083	1.46437167576029	3214	1.83540660648189	3500
678	Mono1	HLA-F	Mono1	LILRB1	0.00624809638185996	2625.25	3169.5	0.0261726201196616	2781	0.838353961409608	3558	1.32395651801153	3720	3.31343705177401	442
679	DCT	RARRES2	Endothelial	CMKLR1	0.00625578043491949	2304.75	2444	0.0385133833630633	1731	0.838315976842982	3559	2.39860342088338	772	1.91419517006392	3157
680	TRmac	CCL3	MacDC	CCR1	0.00627116980141612	2031.5	2125.5	0.0577195871077056	986	0.838242399225447	3564	3.02829163045717	311	1.88117202259315	3265
681	Mono2	TIMP1	DCT	FGFR2	0.00627116980141612	2184.25	2479.5	0.021618934438058	3462	0.841962404372205	3406	3.01987496522766	316	2.46507824174233	1553
682	PC	GRN	Mono3	TNFRSF1B	0.00628523877546008	1885	1315	0.0190665715014695	3891	0.921821842269215	1019	1.97778125421686	1486	2.7110498932681	1144
683	CTAL	CD24	Endothelial	SELP	0.0062865875441174	1524.5	1191.5	0.133830679967138	208	0.900482500253515	1517	2.31893030287621	866	1.83378907124544	3507
684	PEC	TIMP1	ICA	FGFR2	0.00630976743981558	2366.5	2818	0.0215857971406163	3467	0.841860321501748	3410	2.87038632025042	363	2.2004383437697	2226
685	Mono3	IL1B	DCT	IL1R1	0.00632525627558866	1911.25	1977.5	0.0215672828645155	3469	0.871156040972459	2423	3.22061553395596	221	2.47571816517072	1532
686	Mono2	TIMP1	CTAL	FGFR2	0.00634077360967071	2199.5	2505.5	0.02155045872701	3471	0.841751225906974	3421	3.01987496522766	316	2.45282664370797	1590
687	DCT	SPP1	ICB	ITGAV	0.00634106433750803	1623.75	1312.5	0.0191859421298797	3867	0.961039663190473	297	4.25975558689969	3	2.1661880559472	2328
688	Unknown9	CD24	Endothelial	SELP	0.00635631947699683	1532.25	1214.5	0.141874494284716	181	0.903067367520724	1458	2.22997709246918	971	1.8304982849224	3519
689	Podocytes	FGF1	Unknown17	FGFR1	0.00636116173394814	2248.75	1039.5	0.0482618953781838	1305	0.767086621654874	6749	2.3975136473144	774	3.83070577235867	167
690	ICA	GAS6	PEC	TYRO3	0.00637641778070831	1696	986.5	0.0482582346343208	1306	0.819484460657461	4303	2.55470021908947	667	3.2161746487643	508
691	ICA	FAM3C	Thelper	CLEC2D	0.00638749695122861	2094.25	1875	0.0320691184713582	2177	0.837805248004471	3580	1.92459129178237	1573	2.76191177691159	1047
692	DCT	SEMA6D	Mono3	TYROBP	0.00640700146504854	2032.5	1000.5	0.0481849248196705	1308	0.938991163226544	693	1.05167262653507	5636	3.24327249823308	493
693	PEC	FGFR2	Podocytes	FGF1	0.00648168981666606	4734.5	2869	0.112715354974028	282	0.794431628832632	5456	0.441124416614623	13092	4.08091979241752	108
694	CTAL	EGF	ICB	EGFR	0.00651335517970321	1702.75	1461.5	0.0501684149483678	1229	0.894911643688678	1694	2.96078510578401	347	1.82634362834431	3541
695	Mono1	TNFSF13B	Mono3	HLA-DPB1	0.00655306459182712	1780.25	1503.5	0.0213951772447859	3498	0.942493233911801	616	1.74112737539349	2191	2.91762788826204	816
696	Endothelial	KDR	ICB	VEGFA	0.00656899908804216	2381.75	2674	0.0768341964237852	575	0.837287743137464	3604	1.51573173379267	3086	2.18797927478367	2262
697	Mono1	TIMP1	ICA	FGFR2	0.00657697722477391	2238	2548	0.0213864151115085	3501	0.841241634573531	3446	2.93588759150792	355	2.42703712644706	1650
698	TCXCR6	CCL5	Mono3	CCR1	0.00659295529752428	2442.75	2598.5	0.0260225834378577	2800	0.837196423515411	3608	2.25233493865106	966	2.1468825279347	2397
699	PEC	VCAM1	TRmac	ITGB1	0.00662377073545057	2203.75	1096	0.00954689679267611	6543	0.929872155678923	865	4.11739685794457	80	2.59282044557082	1327
700	PC	MIF	MacDC	CD74	0.00663943467159345	2291.75	879	0.0478252980581934	1323	0.986449169883564	12	0.833659270496071	7397	3.32137218086946	435
701	NK	AREG	Mono2	ICAM1	0.00664910790789041	2183	2289.5	0.051857566442704	1174	0.8420211426036	3405	2.60194906347526	592	1.82108097850355	3561
702	Endothelial	FLT1	Mesangial	VEGFB	0.00665715889278129	2348.5	2641	0.0301867839775143	2353	0.85596437873396	2929	2.67956189810379	550	1.82061691470847	3562
703	Mono1	LGALS9	Mono1	CD44	0.00666521718678182	2616.75	2992	0.0296540547489407	2397	0.837735500649882	3587	1.25475511297963	4146	3.45765091097327	337
704	MacDC	CCL3	Mono3	CCR1	0.00668135571980272	2291	2268	0.0565489844809587	1009	0.836848485415793	3619	1.8180416196626	1883	2.05424641928514	2653
705	Mono2	IL1B	Mono2	ADRB2	0.00671372068983518	1619.25	1348.5	0.0410175525963059	1598	0.836776338149792	3623	3.4619247599752	157	2.73675779595808	1099
706	MacDC	C3	MacDC	C3AR1	0.00672994719770133	2284.75	2579	0.100077079655245	356	0.836672964870158	3625	1.37190791146132	3447	2.40236734876606	1711
707	Mono3	THBS1	Endothelial	ITGA3	0.00673807147285685	2030	2165	0.0212299513584465	3523	0.845332886927397	3270	3.10594174448617	267	2.7537042014845	1060
708	Thelper	KLRB1	Thelper	CLEC2D	0.00680333076904937	1999	1501.5	0.0466364326743382	1359	0.836438873127748	3634	1.98866933303198	1467	2.47288592409871	1536
709	Mono1	LGALS9	Mono3	CD44	0.00681971939341186	1768.5	1448.5	0.0633571092130325	840	0.882991483106518	2057	1.25475511297963	4146	4.73395618811255	31
710	Endothelial	FLT1	PT	VEGFB	0.00683613760902219	2379.25	2691.5	0.0295997783559746	2405	0.85474960527622	2978	2.67956189810379	550	1.81575631810887	3584
711	PEC	TNC	Mesangial	ITGA8	0.00683823148673392	7176	4559.5	0.526631225954259	7	0.778872875960437	6172	1.53404041119493	2947	NA	19578
712	Mono2	GRN	Mono1	TNFRSF1B	0.00686082049390488	2083.25	2226	0.0211175685299495	3538	0.925424880757715	947	1.3470099178491	3505	3.44519035624253	343
713	TRmac	CCL3	Mono1	CCR1	0.00686906295640165	1995.75	2014.5	0.0560918862434363	1017	0.836293671505341	3643	3.02829163045717	311	1.94932430833929	3012
714	Mono1	LGALS9	Mono2	CD44	0.00690210709623247	2176	2217	0.0409743857969355	1599	0.858531808678586	2835	1.25475511297963	4146	3.99508002083899	124
715	Unknown9	TNFSF10	Mono2	TNFRSF10B	0.00690210709623247	2850	3302	0.0210864513389295	3543	0.844704402264637	3295	2.13403675013867	1253	1.86873259192603	3309
716	Unknown17	EGFR	Mono3	EREG	0.0069126014012046	1663.75	1037.5	0.1465875347207	166	0.891846957731591	1781	1.21900825173243	4414	3.51458363691124	294
717	PEC	TNC	Mono2	ITGB1	0.00696022104385644	2639	2681.5	0.0295709716509392	2416	0.836082342323315	3654	1.53404041119493	2947	2.47013741482561	1539
718	Endothelial	JAG1	Endothelial	NOTCH4	0.00699359333548556	2410.75	2502	0.0909152807457368	424	0.85014832890925	3130	1.25138895313721	4215	2.33412498245687	1874
719	Mono2	HBEGF	ICB	EGFR	0.00699359333548556	2782.25	2747.5	0.0213555953106531	3505	0.836038077919867	3658	1.78392849499079	1990	2.29505667058202	1976
720	ICB	MIF	MacDC	CD74	0.00707154331318337	1611	837.5	0.0469104891366944	1352	0.986319478252715	13	1.17298054079353	4756	3.47730337284312	323
721	PEC	VCAM1	NK	ITGB1	0.00707154331318337	2310.75	1132.5	0.00882398400291358	6898	0.927260895707583	907	4.11739685794457	80	2.57730977702342	1358
722	Endothelial	JAG1	Mesangial	NOTCH3	0.00709443054391037	2302.5	2027.5	0.0595447205157326	940	0.857509655104487	2873	1.25138895313721	4215	2.69327226243314	1182
723	Mono2	ICAM2	MacDC	ITGB2	0.00709443054391037	3058.75	2984	0.0209415949135292	3567	0.871722918709072	2401	1.27201312911839	3937	2.16559530307852	2330
724	Mono3	HBEGF	ICA	ERBB4	0.007102882582341	2484.5	2443.5	0.0272405349907981	2657	0.835674531640835	3673	2.04716800465286	1378	2.19987368317808	2230
725	Endothelial	FLT1	otherLOH	VEGFB	0.0071282840146094	2441	2797	0.0285463786479136	2538	0.852485667931487	3056	2.67956189810379	550	1.80703382746971	3620
726	NK	CCL5	TRmac	CCR1	0.00715375351677169	2423	2821.5	0.0254218074480428	2867	0.835598359153935	3679	2.8630906261387	370	2.01969163100063	2776
727	PEC	CCL2	Mesangial	CCR10	0.00717929121032696	1835.5	1778	0.183659875266831	104	0.835539277327722	3682	2.63112878926245	585	1.96088604286007	2971
728	Mono3	GRN	PC	EGFR	0.00719635428351961	2102	1780.5	0.0208680483583184	3579	0.898103953353341	1612	2.13346421648865	1268	2.30518945975843	1949
729	PC	FGFR3	Podocytes	FGF1	0.00720739355882831	4756.25	2915.5	0.109438890632242	297	0.792993886304796	5534	0.4505007533314	13052	3.91975104092748	142
730	Unknown9	EGFR	Mono3	AREG	0.00728597133847514	2099.75	1270	0.0520076179805867	1168	0.923795416923485	976	1.15673774832328	4883	2.56696559994398	1372
731	DCT	ITGB1	PEC	VCAM1	0.00729937233141131	2036.5	1764	0.0263128552250582	2759	0.956546911946076	362	1.24782688167466	4256	2.94914733366732	769
732	PEC	C5	Mono3	C5AR1	0.00730699216991707	3593.25	1900.5	0.109434199263646	299	0.839641371100894	3502	0.605785376028586	10369	3.68850494910683	203
733	PC	CDH1	DCT	ITGAE	0.00732529874307275	2762.75	3336	0.0218432772681317	3416	0.83498171263086	3701	2.50490325580115	678	1.88312617673432	3256
734	PEC	COL4A1	Unknown17	ITGA2	0.00734262134560671	2730	3087.5	0.0214643247976303	3486	0.834946630493748	3703	2.15387185883959	1042	2.04569040029331	2689
735	PEC	THBS1	ICA	ITGAV	0.00734262134560671	2135.25	1705	0.0207715148309692	3598	0.897220738303944	1636	1.97050151804941	1533	2.3719848182095	1774
736	PEC	TNFSF10	PEC	TNFRSF11B	0.00736866283214836	1893.75	1290.5	0.0567138272115902	1001	0.937304675189658	731	1.24748471493086	4263	2.45459791474264	1580
737	Mono1	ITGB2	Mono2	ICAM1	0.00736866283214836	1734.5	1255.5	0.0428059401096253	1520	0.834832387577698	3706	2.49246870650816	721	2.79478460119739	991
738	Endothelial	FN1	PEC	ITGA3	0.00736955847453122	5374.5	919.5	0.208272118662713	81	0.904637905743986	1424	2.70048632830675	415	NA	19578
739	Endothelial	PECAM1	NK	CD38	0.00738635054100589	1553.25	890.5	0.0947132475041868	402	0.825967763845268	4057	2.85583902979129	375	2.564448127578	1379
740	PC	CDH1	PC	ITGA2	0.00740316752624346	5661.25	1194.5	0.0586893291060139	963	0.904577241048467	1426	2.50490325580115	678	NA	19578
741	PEC	TNC	Unknown9	ITGAV	0.00740349249241761	1901.25	1733.5	0.0895405179857837	428	0.834712508564088	3710	1.53404041119493	2947	3.20772390213003	520
742	Mono3	THBS1	Tcytogd	ITGB1	0.00742000944695379	2075.75	1207.5	0.011934283678207	5621	0.920820342373358	1034	3.10594174448617	267	2.56434817122815	1381
743	PEC	TNFSF10	Unknown17	TNFRSF11B	0.00742095355203761	2678.75	2692.5	0.0331725579006607	2091	0.919574070685583	1067	1.24748471493086	4263	1.87340293621782	3294
744	ICA	FAM3C	ICA	LAMP1	0.0074296956551128	2045.25	1655.5	0.0207175314406803	3609	0.911085138763463	1261	1.92459129178237	1573	2.38620277053218	1738
745	Thelper	SELL	Podocytes	PODXL	0.00743687631984271	2779.75	920.5	0.0923841566447775	414	0.904526352641627	1427	0.70704641576719	9224	4.47459254961995	54
746	PEC	TNC	Mono1	ITGB1	0.00744720303051403	2679.5	2716.5	0.0289359121484041	2486	0.834589265070865	3716	1.53404041119493	2947	2.45849357845966	1569
747	ICA	FAM3C	Mono1	FFAR2	0.00747068498895975	2267.75	1372	0.0666705152005355	762	0.792477464031816	5565	1.92459129178237	1573	2.69856042216648	1171
748	PEC	COL4A1	Unknown9	ITGA2	0.00747352208494474	2747.75	3114.5	0.0213286016917151	3509	0.834509080569007	3720	2.15387185883959	1042	2.03626086561476	2720
749	Unknown9	DSC2	ICA	DSG2	0.00748762681857948	2993	1206.5	0.0578008043985611	982	0.904440121423821	1431	0.714562556313965	9151	3.34590247556349	408
750	ICA	FAM3C	Mono1	HLA-C	0.00748762681857948	1983.5	1447	0.0150184967912336	4733	0.960259507549047	307	1.92459129178237	1573	2.59831149685545	1321
751	PEC	COL4A1	PC	ITGA2	0.00757271158476198	5666.75	1239	0.0747337445965365	611	0.904206997481118	1436	2.15387185883959	1042	NA	19578
752	Unknown9	MDK	ICA	SORL1	0.00757949652054054	2390	2221	0.0640262769909613	822	0.85821504265621	2846	1.23320206065626	4296	2.45158037912966	1596
753	Unknown9	MDK	PC	SORL1	0.00759726789983491	2209.25	1956.5	0.0738378428081244	628	0.866670121500877	2565	1.23320206065626	4296	2.58553497532389	1348
754	PC	CDH1	ICA	ITGAE	0.00760616529943818	2794.75	3382.5	0.0215927273523479	3466	0.834185375381095	3736	2.50490325580115	678	1.87248468467681	3299
755	Mono3	THBS1	PC	ITGA3	0.00762398354141119	2073	2196.5	0.0205359579359673	3632	0.843147700309423	3353	3.10594174448617	267	2.76553912848367	1040
756	Unknown9	MDK	DCT	SORL1	0.0076418330708941	2620.5	2585	0.056121009497917	1016	0.850006432695213	3138	1.23320206065626	4296	2.27439445908684	2032
757	PEC	TNC	PC	ITGAV	0.00765076957988977	1908.5	1728.5	0.088780946768501	436	0.834123985635604	3741	1.53404041119493	2947	3.21351194323211	510
758	ICA	FAM3C	Mono3	HLA-C	0.00767564186476811	2026.5	1474	0.0146037947162515	4843	0.959721772607475	315	1.92459129178237	1573	2.56637801906023	1375
759	CTAL	APP	Mono2	CD74	0.00771354479633133	1416	994.5	0.020478448439135	3642	0.982509016266238	33	2.76531240959265	379	2.44451531685267	1610
760	Endothelial	KDR	DCT	VEGFA	0.00774056638411912	2461.25	2730	0.0731020649696171	634	0.833867360761311	3751	1.51573173379267	3086	2.15195602408652	2374
761	Podocytes	FGF1	PC	FGFR1	0.00774476587504028	2332.75	1084	0.0458112342231293	1394	0.762398887059276	6987	2.3975136473144	774	3.81000194257263	176
762	Endothelial	FLT1	Podocytes	VEGFB	0.00775862017560195	2544.5	2956.5	0.0266690604548197	2722	0.848156923170568	3191	2.67956189810379	550	1.79148902501657	3715
763	Endothelial	PODXL	Thelper	SELL	0.00781297107251256	2427.25	2604.5	0.0258471373812022	2820	0.833644966558988	3760	2.45224329444761	740	2.14862170919953	2389
764	ICA	FAM3C	Mono2	FFAR2	0.00781429418647059	1553	1064	0.112533145701049	285	0.832251190671545	3799	1.92459129178237	1573	3.16548486264571	555
765	Endothelial	JAG2	Endothelial	NOTCH4	0.00781440548211787	4426	4184.5	0.515247905067769	8	0.763663716242679	6916	0.69748541429203	9327	2.51949473585547	1453
766	DCT	SPP1	Endothelial	ITGAV	0.00781440548211787	1856.75	1425	0.0157080907254454	4574	0.957117838699972	356	4.25975558689969	3	2.1108506139055	2494
767	ICA	FAM3C	Mono2	HLA-C	0.00783173956105358	1843.75	1351.5	0.0165703400580266	4386	0.962093857324719	286	1.92459129178237	1573	2.71780873473142	1130
768	ICA	GAS6	Mesangial	AXL	0.0078493633070866	1715.25	1215	0.0439693615035035	1479	0.83359127525531	3764	2.55470021908947	667	2.81927191952589	951
769	Unknown9	VCAM1	Unknown17	ITGB1	0.00786670638257094	1572	974	0.0174568548000471	4220	0.9471742994297	541	3.71989293921392	120	2.54864189392707	1407
770	Unknown17	JAG1	Mono3	NOTCH2	0.00787674080172981	2400.25	2144	0.0271014347058007	2664	0.833449032951566	3767	1.91751619458619	1624	2.46734559697463	1546
771	Unknown9	GRN	Mono1	TNFRSF1B	0.00801470408272265	2104.75	2186.5	0.0203003864722789	3677	0.924051570552046	973	1.37239450355276	3400	3.3923134620143	369
772	PEC	APP	TRmac	CD74	0.00803323518269769	1479	1101.5	0.0202902971788922	3679	0.982429528360517	34	2.43893664124857	745	2.51578359371573	1458
773	Unknown17	TNFRSF11B	Unknown9	TNFSF10	0.00806084249532291	2072.75	1090.5	0.0666207551153125	763	0.941871926667871	630	1.07578854533324	5480	2.54015954068908	1418
774	Endothelial	ANXA1	Mono3	FPR1	0.00807039376858014	2380.25	2719.5	0.0202486427376034	3683	0.882728458781259	2064	1.40453157774356	3375	3.3569127457324	399
775	DCT	EGF	PEC	EGFR	0.00809647170143157	1754.5	1205	0.0595741746130557	938	0.902721998568692	1472	2.47797137081987	731	1.76336676949496	3877
776	MacDC	C3	Mono3	C3AR1	0.00812637316884225	2315.75	2531	0.0940324684910782	406	0.832371474728041	3795	1.37190791146132	3447	2.44294291221981	1615
777	Mono3	LGALS9	Unknown9	MET	0.00814509752322502	2296.5	2350	0.0590016304669018	956	0.832320125820512	3797	1.30138284366039	3744	3.03234412216444	689
778	Podocytes	FGF1	PT	TGFBR3	0.00816803745290837	2471	1097	0.0450650740326023	1420	0.752903228211584	7420	2.3975136473144	774	3.54699283728189	270
779	Mono3	THBS1	ICB	ITGB1	0.00816803745290837	2166.75	1256.5	0.0111337264545366	5887	0.918251763861399	1088	3.10594174448617	267	2.53820660405774	1425
780	Mono2	TGFB1	ICA	EGFR	0.00819204997423423	2810.5	3144.5	0.0205190194607079	3635	0.832200956276952	3802	1.60436389425617	2654	2.70540353677554	1151
781	ICA	GRN	Mono2	TNFRSF1B	0.00822975785200313	2314.75	2341.5	0.0201275183299418	3704	0.92375093598386	979	1.23042928994726	4320	3.57181298121152	256
782	ICA	DSC2	ICA	DSG2	0.00825807226761267	2341.5	1275	0.054949954949777	1065	0.902231891174233	1485	0.930035078500272	6455	3.40581231024204	361
783	Mono2	LGALS9	PC	CD47	0.0082581240742407	2634	3130	0.0233037947852977	3160	0.832112481748124	3811	1.50317982824761	3100	3.27960449642063	465
784	Endothelial	FN1	TGZMK	ITGA4	0.00827707558469473	2077	2050	0.0492942342057097	1253	0.858187104731581	2847	2.70048632830675	415	1.78648557775033	3793
785	Mono2	TNF	Mono1	TNFRSF1B	0.00828638301332818	1846.25	1145.5	0.105015275977482	318	0.88564011830895	1973	1.13110018560038	5008	4.20823331416558	86
786	Mono3	THBS1	Unknown17	ITGA3	0.00832459706785985	2114.25	2238	0.020031324841693	3714	0.841495475988094	3433	3.10594174448617	267	2.76391503687595	1043
787	PEC	IGF1	ICA	ITGA6	0.00833056350832242	2617	929.5	0.114367552710632	268	0.902075789149419	1489	0.779458705580856	8341	3.38924670277354	370
788	ICA	COL6A1	PC	ITGA2	0.00836696395479645	5751.75	1280.5	0.0547678292340217	1070	0.902015028722498	1491	2.29700629762088	868	NA	19578
789	NK	ITGA4	PEC	VCAM1	0.00836696395479645	2329.5	1148	0.0447310588069006	1432	0.929879725839155	864	0.921173820625317	6593	3.33127254644231	429
790	B	LTB	Unknown17	LTBR	0.00840105670004257	2525.25	2670	0.0247277324212335	2953	0.831526709177338	3827	2.29008094962745	934	2.14889057287962	2387
791	NK	CCL5	MacDC	CCR1	0.0084106510536123	2619	3139	0.0239674704352525	3060	0.831511926571808	3828	2.8630906261387	370	1.89454107022101	3218
792	Mono3	GRN	PEC	EGFR	0.0084106510536123	2262.5	2029.5	0.01994519962098	3723	0.896015636294341	1663	2.13346421648865	1268	2.14733191277364	2396
793	Mono3	EREG	PC	ERBB4	0.00842175852823073	1908.25	1338.5	0.0618872423447252	876	0.825526284294636	4080	2.13992633326361	1236	2.5265795806993	1441
794	Mono3	THBS1	MacDC	ITGB1	0.0084400751596303	2214	1280	0.0107377930239993	6029	0.916882396410726	1118	3.10594174448617	267	2.52527770895397	1442
795	PC	GRN	Unknown9	EGFR	0.00844911066993905	2331.5	2056.5	0.019904765852781	3727	0.895921061686597	1665	1.97778125421686	1486	2.12556810308733	2448
796	PC	VEGFB	Endothelial	FLT1	0.00849518060521722	2920.75	1225	0.121174164054414	241	0.922519373927907	1005	0.721408471157296	8992	2.5242768554211	1445
797	Mono2	TNFSF13B	Mono3	HLA-DPB1	0.00850704721671782	1938	1677	0.0198757152294802	3733	0.94046402718797	665	1.65713942576235	2390	2.81064082793327	964
798	Thelper	CCL5	Mono3	CCR1	0.00851673219904975	2794	2808	0.0238837738077047	3066	0.83126673552869	3840	1.87998667931691	1720	2.09162925615816	2550
799	PEC	TIMP1	DCT	FGFR2	0.00856528121224257	2523.25	2995	0.0198494423364002	3740	0.836197802656222	3647	2.87038632025042	363	2.16094773623753	2343
800	PEC	TNC	ICA	ITGAV	0.00861403749282446	1952	1743.5	0.0849566333395534	471	0.831055438171232	3850	1.53404041119493	2947	3.18768383911507	540
801	ICB	DLL1	Mesangial	NOTCH3	0.00866232075477117	3711.5	3070	0.171945946881454	120	0.787187210538077	5809	0.757008680096636	8586	3.46385062317226	331
802	PEC	TIMP1	CTAL	FGFR2	0.00868264561661709	2542	3024.5	0.0197865713062953	3756	0.835980421803544	3661	2.87038632025042	363	2.14869613820317	2388
803	Mono1	TNFSF13B	PEC	CD40	0.00869248012857729	1804.75	1560	0.0599014444436166	929	0.830914456686123	3859	1.74112737539349	2191	3.60872475884382	240
804	NK	AREG	PEC	EGFR	0.00869248012857729	2098.5	1983	0.0292014320245208	2458	0.900830159957226	1508	2.60194906347526	592	1.7750136201763	3836
805	Unknown17	EGFR	CTAL	EGF	0.00872203379552808	1842.25	1283	0.0968701115037594	389	0.922077619482266	1015	1.21900825173243	4414	2.46508892152358	1551
806	Mono3	LGALS9	PEC	MET	0.00874177806334389	2333.75	2366	0.0576786278524175	988	0.830731622177535	3865	1.30138284366039	3744	2.98046577903233	738
807	Unknown17	EGFR	DCT	EGF	0.00877145729448094	2066	1662	0.0804879379289533	526	0.915156317150561	1173	1.21900825173243	4414	2.23388457296032	2151
808	PEC	VCAM1	TGZMK	ITGB1	0.00883073594446562	2874.5	1356.5	0.00572721155752797	8705	0.911269378460482	1250	4.11739685794457	80	2.51086606258468	1463
809	Tcytogd	KLRB1	Tcytogd	CLEC2D	0.00883104241157642	2489.25	2410.5	0.0427610626150674	1522	0.830417577125231	3875	1.45271159597977	3299	2.6335032498966	1261
810	Endothelial	FLT1	MacDC	VEGFB	0.00883104241157642	2703.75	3207	0.0242972970503732	3014	0.842061664567061	3400	2.67956189810379	550	1.77185005612822	3851
811	Unknown17	EGFR	NK	AREG	0.00884100270091456	2350.25	1889	0.0394527169447531	1667	0.913483122116668	1209	1.21900825173243	4414	2.24553142364165	2111
812	ICA	CDH1	CTAL	ITGAE	0.00885097141332979	2933.5	3442	0.0225441399068955	3274	0.837146015146278	3610	2.19840723234874	997	1.77184869071372	3853
813	PC	VEGFA	Endothelial	FLT1	0.00886854330639985	2183.75	1388	0.0816675264654647	505	0.900469544049739	1519	1.08464446758091	5454	2.63649555947197	1257
814	ICA	FGF7	Unknown17	FGFR3	0.00888092813651885	1928.5	1838.5	0.15126992919274	156	0.830355447726761	3881	1.58839486598645	2766	2.85026280272194	911
815	Unknown17	EGFR	MacDC	AREG	0.00888092813651885	2745.75	2637	0.0360710507055993	1875	0.909875787803943	1295	1.21900825173243	4414	1.85485569505831	3399
816	Mono1	TIMP1	DCT	FGFR2	0.0088909305887299	2387.25	2708	0.0196660985356636	3778	0.835561289528793	3681	2.93588759150792	355	2.38754651891489	1735
817	DCT	KITLG	PC	EPOR	0.00890645583643864	2173.25	1571	0.104965119716009	322	0.799426380771427	5229	1.91518667456954	1680	2.51297740882512	1462
818	PEC	VCAM1	B	ITGB1	0.00890645583643864	2898.5	1370.5	0.00562903932950699	8773	0.910567876442818	1273	4.11739685794457	80	2.50875969939543	1468
819	Unknown17	EGFR	Mono3	HBEGF	0.00891096083838856	2038.25	1557.5	0.0510152108521783	1201	0.887399085504769	1914	1.21900825173243	4414	3.10074040209858	624
820	Mono2	LGALS9	Mono3	LRP1	0.00895112285181339	2010.25	2032	0.0586726598350596	964	0.83018001736757	3889	1.50317982824761	3100	4.20449218382748	88
821	Unknown17	EGFR	Mono2	HBEGF	0.00895112285181339	2268.25	1932.5	0.04123548453945	1590	0.876319880261935	2275	1.21900825173243	4414	2.9338019637613	794
822	Mono2	IL1B	ICA	IL1R1	0.00895112285181339	2033	2095.5	0.0196316386496441	3784	0.865785922718673	2603	3.4619247599752	157	2.45344630966715	1588
823	Mono1	TIMP1	CTAL	FGFR2	0.00896118453169954	2397.5	2725	0.019603808227849	3785	0.83534323029701	3688	2.93588759150792	355	2.37529492088053	1762
824	Mono2	ITGB1	PEC	VCAM1	0.00898133333663788	2126.25	1843	0.0252698498032557	2888	0.955698548491359	377	1.21445382984643	4442	2.93016890058089	798
825	ICB	FGF9	PEC	FGFR1	0.00902173286060216	2951.5	3072	0.0379347681979053	1766	0.829907694166314	3896	1.28543318623026	3892	2.19207621207942	2252
826	PEC	COL4A2	Unknown17	ITGA2	0.00903185400150698	2780.25	3086	0.0195706383603318	3792	0.840793579792675	3459	2.14203969269162	1157	2.03771623255793	2713
827	Unknown17	EGFR	TRmac	HBEGF	0.009082587504104	3757.25	3847	0.0195482655611367	3797	0.829886958826247	3897	1.21900825173243	4414	1.976077370982	2921
828	Mono3	IL1RN	Mono2	IL1B	0.00909760059090425	2051.25	1152.5	0.270360907321913	45	0.900271656342724	1532	1.02985239246003	5855	2.94900018739482	773
829	Endothelial	FN1	Thelper	ITGA4	0.00914374949356613	2101.5	2054.5	0.0491756422006903	1258	0.858040469857082	2851	2.70048632830675	415	1.76232199977808	3882
830	Mono1	LGALS9	Unknown9	MET	0.00917444606580661	2466.5	2454.5	0.0568517888417045	998	0.829714014065385	3911	1.25475511297963	4146	2.91921200550343	811
831	ICA	SEMA3C	TRmac	NRP2	0.00919416525720148	2777.25	1492	0.0485536618322618	1289	0.763174697872165	6940	1.90391804604044	1695	2.6902453172425	1185
832	CTAL	FGF9	PEC	FGFR1	0.00922577869240998	2893.5	2942.5	0.0377605068335401	1773	0.829582474092605	3916	1.36049882962874	3474	2.14031188546397	2411
833	PEC	COL4A2	Unknown9	ITGA2	0.00922577869240998	2798.75	3112	0.0194468894025588	3814	0.840368566484793	3477	2.14203969269162	1157	2.02828669787939	2747
834	NK	CCL5	Mono1	CCR1	0.00925668148303894	2605	3065.5	0.0232915842361878	3163	0.829498608082875	3919	2.8630906261387	370	1.96269335596715	2968
835	PC	L1CAM	CTAL	ITGAV	0.00926699964448243	2535.5	2269	0.0380806552182963	1756	0.829479210202281	3920	1.90753062970374	1684	2.0191333101452	2782
836	Mono3	LGALS9	Mono2	CD47	0.00927732642954546	2927	3517	0.0224430608596956	3290	0.829467217201641	3921	1.30138284366039	3744	2.96393178602009	753
837	Mono1	TNFSF13B	Mono1	HLA-DPB1	0.00928766184303161	1897.75	1546	0.0194096581255505	3820	0.939796266943426	679	1.74112737539349	2191	2.85426518380148	901
838	DCT	SPP1	Mesangial	ITGA4	0.00929800588974578	1592.25	1272.5	0.0194004662780044	3821	0.952701912285148	438	4.25975558689969	3	2.24703695205339	2107
839	Endothelial	TEK	Mesangial	ANGPT2	0.00930835857449423	1621	1275	0.4043558714238	10	0.829426496422526	3924	1.78001670845556	2065	3.25466547176105	485
840	Tcytogd	HLA-F	Mono1	LILRB1	0.00932908987732565	2940	3562	0.0229952401481164	3198	0.829391113313992	3926	1.26021534948301	4071	3.14984449693072	565
841	Mono3	GRN	Unknown9	TNFRSF1A	0.00932908987732565	2226.75	1907.5	0.0193878685241817	3824	0.892409477929449	1759	2.13346421648865	1268	2.26871785347196	2056
842	Unknown17	APP	MacDC	CD74	0.00937065635102329	1608.5	1285.5	0.0193584744999158	3828	0.982019134169798	35	1.7996432189032	1964	3.10474238265271	607
843	Unknown17	ITGB1	Endothelial	JAM2	0.00939149159890723	3207.25	3694	0.0430899266229517	1510	0.82921036099591	3931	1.35444509112923	3497	1.76024961844836	3891
844	Unknown9	CCL2	Mono3	CCR2	0.00942280959291594	1793.25	1507.5	0.124717292536466	223	0.828982363848981	3935	2.09238683749179	1372	2.43033142833143	1643
845	PEC	BMP7	Mesangial	BMPR2	0.00947518023021568	1694	1210	0.0368468477459441	1817	0.828733290077351	3940	2.57921794136528	603	3.33848911839446	416
846	Mesangial	JAG1	PC	CD46	0.00958057610502882	2513	2534.5	0.0192742913635118	3849	0.916466191008848	1134	1.59378767025593	2718	2.1586778687333	2351
847	Unknown9	TNFSF10	PEC	RIPK1	0.00961236562930232	2745.25	2900.5	0.0233936593397242	3144	0.863994585770256	2657	2.13403675013867	1253	1.74852191361673	3927
848	Mono3	ANXA1	Mono3	FPR2	0.00962297969661956	1615.5	1101	0.0419319808764406	1557	0.828373489528141	3958	3.04431666890351	302	3.08078764850787	645
849	Tcytogd	ANXA1	Mono1	FPR1	0.00963360255162823	2305.5	2384	0.0192436237044547	3855	0.880067710944245	2139	1.61314612046531	2629	3.11060092154402	599
850	Unknown9	TNFSF10	ICA	RIPK1	0.00965487464411744	2727.5	2863	0.023689300761063	3088	0.864730761558248	2638	2.13403675013867	1253	1.74808576702441	3931
851	Tcytogd	LCK	Tcytogd	CD8B	0.00966623618143572	3587.5	3408.5	0.146015266654166	168	0.754221281428293	7365	0.928959156196548	6466	3.4238508714272	351
852	PC	EGFR	Mono3	AREG	0.00966695786905555	2635	1398.5	0.0485730909911786	1286	0.921355537370325	1024	0.910423960354862	6719	2.4847406922062	1511
853	Mono3	TGFB1	Endothelial	TGFBR2	0.00967618194557839	2552.25	2172.5	0.0305441489740037	2317	0.884007455644538	2028	1.2087245337515	4581	2.62646040753631	1283
854	Mono1	LGALS9	PEC	MET	0.00969752449484094	2506	2502	0.0555769924559015	1038	0.828105920437221	3966	1.25475511297963	4146	2.86733366237131	874
855	Mono3	THBS1	Mono3	ITGB1	0.00970705512208932	2399.25	1375.5	0.00947823351404707	6579	0.912002705922671	1238	3.10594174448617	267	2.48414778274634	1513
856	Thelper	ANXA1	Mono3	FPR1	0.0097617640180577	2468.5	2805.5	0.0191752679655601	3868	0.879879789438167	2149	1.36959409126618	3462	3.36217626105421	395
857	PEC	TNC	CTAL	ITGB1	0.0097725015548055	2843	2852	0.02632025122251	2757	0.827945439443298	3974	1.53404041119493	2947	2.41053535141425	1694
858	NK	KLRF1	MacDC	CLEC2B	0.00978324794725314	1878.5	1563.5	0.0695108303219163	693	0.827933007407134	3976	1.65426358313701	2434	3.34108286834272	411
859	PEC	RPS19	Mono1	C5AR1	0.00978324794725314	1951.75	1921	0.0191556964859675	3870	0.976339004380095	95	1.37500132381211	3389	3.28721469100685	453
860	Unknown17	EGFR	Mono1	AREG	0.00983711291540814	3471.25	3746.5	0.0210703721602414	3544	0.885269667958973	1978	1.21900825173243	4414	1.74448987733284	3949
861	Mono1	AREG	Unknown17	EGFR	0.00984791254432499	2795	2761	0.0210703721602414	3544	0.885269667958973	1978	1.88473652291889	1709	1.74448987733284	3949
862	PEC	BMP7	CTAL	BMPR2	0.00985872106304421	1714.75	1225	0.0363287161697024	1847	0.827725942742253	3983	2.57921794136528	603	3.33311840522557	426
863	Mono3	TGFB1	Unknown9	EGFR	0.00988036478939964	3555.5	3895	0.0193872657785741	3825	0.828202176286389	3965	1.2087245337515	4581	2.34367420852924	1851
864	Mono3	THBS1	Unknown9	ITGA3	0.0099295234590281	5610	1297.5	0.0561787225930232	1013	0.898896022258173	1582	3.10594174448617	267	NA	19578
865	ICA	FAM3C	ICB	HLA-C	0.0099295234590281	2151.5	1548.5	0.0134709849987178	5174	0.958131878532147	335	1.92459129178237	1573	2.47914779730975	1524
866	Mono3	TGFB1	Podocytes	TGFBR3	0.00994550983122046	2751.75	2519.5	0.0418799712297132	1558	0.840234730545659	3481	1.2087245337515	4581	2.5590787886345	1387
867	Mono3	TGFB1	Podocytes	ITGAV	0.00995639857779265	2900.25	3012.5	0.0211785977998218	3529	0.868855268686074	2496	1.2087245337515	4581	2.79299205239547	995
868	Mono3	TGFB1	Unknown17	EGFR	0.0099782028917293	3135	3297	0.0233816234465197	3145	0.841122778561517	3449	1.2087245337515	4581	2.57410955727203	1365
869	CTAL	SPP1	Mono2	CD44	0.0099782028917293	2026.25	1920	0.0190677571753059	3890	0.955774646472637	375	1.64337575289834	2455	2.56069167989397	1385
870	MacDC	ANXA1	Mono1	FPR1	0.0100109764879927	2308.75	2350.5	0.0190556019654624	3893	0.879548571541687	2165	1.63243280276975	2536	3.0822087636405	641
871	Mono2	TGFB1	PEC	ITGAV	0.0100219189397529	2499	2674	0.0190515886190813	3894	0.862706634695448	2694	1.60436389425617	2654	2.96357887725611	754
872	PT	ALB	ICA	FCGRT	0.0100317309615513	4135.25	1420	0.0427970200528275	1521	0.943324038314961	596	2.12968998016107	1319	0.688786117297978	13105
873	Mono1	CLEC2B	NK	KLRF1	0.0101318375058929	2159	1893.5	0.0872233145711545	449	0.843505148660182	3338	1.2082152672611	4645	3.68446717900965	204
874	PEC	ANXA1	Mono2	FPR2	0.0101428788752609	1619.75	1129	0.0411539452415575	1592	0.827038033368414	4012	3.29988314777715	209	3.05027965207219	666
875	PT	ALB	PC	FCGRT	0.0101966808766707	5756	1424.5	0.042617311671443	1530	0.943211447454789	597	2.12968998016107	1319	NA	19578
876	Mono2	GRN	ICB	NTRK1	0.0101982211497042	2296.5	2226.5	0.0686691128143229	716	0.826925139329224	4017	1.3470099178491	3505	2.82145365199936	948
877	Mono1	LGALS9	Mono2	CD47	0.0102315350334499	3134.25	3740.5	0.0216253033494166	3461	0.826825990560885	4020	1.25475511297963	4146	2.85079966935908	910
878	TRmac	ITGB2	PC	F11R	0.0102315350334499	3330.5	3433.5	0.0190061715837029	3914	0.850066742092264	3135	1.30348440609467	3732	2.09345817549463	2541
879	MacDC	C3	Mono3	ITGAM	0.0102470556900336	2307.75	1904.5	0.2333613571037	67	0.796466724142629	5355	1.37190791146132	3447	3.40427331201505	362
880	CTAL	APP	Endothelial	CD74	0.0102470556900336	2529.75	2139	0.0115441156646564	5751	0.976838397515629	90	2.76531240959265	379	1.75874426893087	3899
881	ICA	FGF7	Endothelial	FGFR1	0.0102649304688855	2035.25	1828.5	0.085846148260787	461	0.826800859669634	4023	1.58839486598645	2766	2.860420294718	891
882	Unknown9	ANXA1	Mono3	FPR1	0.0102649304688855	2594.75	2630	0.0221893293034766	3343	0.887383339121628	1917	1.2053858589778	4651	3.26884412867765	468
883	B	LTB	PC	LTBR	0.0102872394646695	2639.5	2799.5	0.0231208547438506	3187	0.826767802569326	4025	2.29008094962745	934	2.13861604572707	2412
884	Tcytogd	CLEC2D	NK	KLRB1	0.0102984075889935	1821.25	1224	0.099455526744236	364	0.881908745649793	2084	1.20518034073136	4660	3.80642427033569	177
885	Podocytes	FGF1	Unknown9	FGFR1	0.0103006639126267	2451.75	1154.5	0.0424783920446819	1535	0.755489883752725	7310	2.3975136473144	774	3.77405307220609	188
886	Tcytogd	CLEC2D	Thelper	KLRB1	0.0103095848041793	2085.5	1565	0.0761933131431325	581	0.86731363624699	2549	1.20518034073136	4660	3.17024964517334	552
887	Tcytogd	CLEC2D	Tcytogd	KLRB1	0.0103207711151587	2829.5	2698.5	0.0427610626150674	1522	0.830417577125231	3875	1.20518034073136	4660	2.6335032498966	1261
888	Mesangial	PTN	Podocytes	PLXNB2	0.0103431710442334	2540.75	2234	0.035647164729549	1914	0.826612005818265	4030	1.91743583311948	1665	2.09088254767648	2554
889	CTAL	APP	Mono2	FPR2	0.0103880802690624	2846.75	3486.5	0.024289487888773	3016	0.826469128207735	4035	2.76531240959265	379	1.74294199426522	3957
890	Unknown17	EGFR	Mono1	HBEGF	0.0103993303888054	3814.25	3963	0.0189171606053647	3932	0.827557934772803	3994	1.21900825173243	4414	1.9764318886986	2917
891	MacDC	ALOX5AP	Mono1	ALOX5	0.0104053334709577	2171	1391.5	0.0578476805283404	980	0.798766980954474	5255	1.84239846426279	1803	3.08074339979448	646
892	PEC	COL4A2	ICA	ITGA2	0.0104053334709577	5855	1383.5	0.0545767475022117	1075	0.898158908977639	1610	2.14203969269162	1157	NA	19578
893	PEC	TNC	Podocytes	ITGB1	0.0104105896438461	2881	2887.5	0.0257680008581662	2828	0.826429823969065	4037	1.53404041119493	2947	2.40040982325542	1712
894	CTAL	CXCL12	TCXCR6	CXCR4	0.0104331355795979	2138.75	1863	0.0270715999777597	2666	0.91971829970479	1060	2.38933803612514	803	1.73730197819846	4026
895	MacDC	ALOX5AP	MacDC	ALOX5	0.0104473939708767	2406.25	1509	0.0506113873104468	1215	0.787812090299869	5778	1.84239846426279	1803	2.90179828095208	829
896	B	LTB	Mono3	LTBR	0.0104670231216016	2647	2805.5	0.0229768915027981	3202	0.826320059807247	4043	2.29008094962745	934	2.14091369085204	2409
897	MacDC	ALOX5AP	Mono3	ALOX5	0.0104684655729557	1975	1304	0.064650279266677	805	0.807554144816653	4849	1.84239846426279	1803	3.30664959285628	443
898	Mono2	LGALS9	CTAL	CD47	0.0104783372922992	2788.5	3292	0.021470372173031	3484	0.826310626725252	4044	1.50317982824761	3100	3.20152852919107	526
899	PEC	DSC2	ICB	DSG2	0.0104783372922992	3723.75	3499.5	0.019839097502559	3742	0.847210626723207	3223	1.20328708860252	4673	1.88306073522445	3257
900	CTAL	APP	Unknown9	CD74	0.0104839885607446	4886.75	4103	0.00325148794109537	10989	0.957233563910237	352	2.76531240959265	379	1.19539718413807	7827
901	MacDC	ALOX5AP	Mono2	ALOX5	0.0104895647645289	2112	1377.5	0.0591995156290362	952	0.800617103455985	5171	1.84239846426279	1803	3.20581589678161	522
902	PEC	DSC2	PEC	DSG2	0.0104896606329307	3386.75	3009.5	0.0235275005182355	3122	0.857923183081953	2855	1.20328708860252	4673	1.98413186071037	2897
903	PEC	TNFRSF11B	Mono1	TNFSF10	0.0105009931484493	2972.75	3100.5	0.0188508193115573	3941	0.896041101937642	1661	1.72181393896151	2260	1.73673160299532	4029
904	ICA	FGF9	Mesangial	FGFR1	0.0105236857239684	2375.5	2053	0.0360247616252479	1882	0.826230265830043	4048	2.10100092070547	1348	2.20111069231922	2224
905	Thelper	LTB	Unknown17	LTBR	0.0105350457938822	2969.5	3178	0.0229429500974457	3213	0.826213955694359	4049	1.98258591951924	1473	1.9161526206893	3143
906	ICB	RARRES2	Mono2	CMKLR1	0.0105464150585101	2203.5	2090.5	0.0323763545523078	2158	0.826204415552054	4050	2.64569821718675	583	2.27669686747205	2023
907	Unknown9	TNFSF10	Unknown9	RIPK1	0.0105577935228122	2820.75	2996.5	0.0225768583026239	3267	0.861892954602526	2726	2.13403675013867	1253	1.734867173348	4037
908	ICB	VEGFA	Endothelial	FLT1	0.0105954751266203	2391.75	1479	0.0769029556861035	573	0.897743183845701	1618	0.996923130154678	6036	2.58727815829534	1340
909	Endothelial	FN1	Unknown17	ITGB1	0.0105954751266203	1845	1267	0.0420766129542092	1550	0.923668387162259	984	2.70048632830675	415	1.67174815458777	4431
910	PC	CDH1	PEC	ITGA2	0.010637700780728	2757.5	3199.5	0.0187871221600007	3953	0.842852543271627	3357	2.50490325580115	678	1.94099912785543	3042
911	Unknown17	THBS1	Podocytes	ITGAV	0.0106950544763064	2734.25	2609.5	0.0187515347923469	3958	0.892406819476186	1760	1.42062627464114	3333	2.33095966597208	1886
912	ICA	CDH1	PC	ITGA2	0.0107234813675457	5857.25	1427	0.0501795096112116	1228	0.89759882206379	1626	2.19840723234874	997	NA	19578
913	CTAL	APP	Mono1	CD74	0.0107235488275291	3057.75	2594.5	0.00878157573489695	6923	0.973533833543643	119	2.76531240959265	379	1.59638103381528	4810
914	Mesangial	ANGPT2	Endothelial	TEK	0.0107418536241914	2468	2204.5	0.4043558714238	10	0.829426496422526	3924	1.09108775170608	5453	3.25466547176105	485
915	Mono2	TNFSF13B	PEC	CD40	0.0107526397788675	1948.5	1712.5	0.0556473095770218	1035	0.825676264405719	4068	1.65713942576235	2390	3.50173769851505	301
916	PEC	FGF2	Mono3	CD44	0.0107838491069625	2730.5	1632	0.0994417247769298	366	0.856742867857605	2898	0.820882005110776	7541	4.03658096980992	117
917	NK	KLRF1	Tcytogd	CLEC2B	0.0107988751963586	1906	1587.5	0.0673116836615305	741	0.825630967999378	4072	1.65426358313701	2434	3.38317696963275	377
918	ICA	FAM3C	TGZMK	CLEC2D	0.0108336494879309	2409.25	2128	0.0269347241002871	2683	0.825598617292606	4075	1.92459129178237	1573	2.61076533159261	1306
919	Podocytes	TGFBR3	Mono1	TGFB1	0.0108452595600182	2834.5	2622	0.0339244295493394	2018	0.825582805303869	4076	1.46842190765669	3193	2.26902865760896	2051
920	CTAL	CXCL12	Unknown9	DPP4	0.0108740863005518	1917	1218	0.156520969513436	144	0.897289756523717	1633	2.38933803612514	803	1.54751499451444	5088
921	ICA	SEMA3C	ICB	NRP2	0.0108957127385476	2989.75	1630.5	0.0417794685764989	1566	0.749328081988385	7585	1.90391804604044	1695	2.72931155636508	1113
922	ICA	GRN	Mono1	TNFRSF1B	0.0109034499569756	2437.75	2504.5	0.018651226471834	3979	0.92102452647387	1030	1.23042928994726	4320	3.3342538286358	422
923	PC	SEMA3F	PEC	NRP2	0.0109049416244854	3889.25	2952	0.152091230998555	155	0.793071812808618	5528	0.676770520280089	9498	3.38580284435924	376
924	Mono2	HLA-F	Mono3	LILRB2	0.0109267915594532	2631	2735	0.0186358448585103	3981	0.858102669453632	2850	1.61446438485077	2620	2.74837023325538	1073
925	PEC	DSC2	DCT	DSG2	0.0109384764043496	3896.25	3779	0.0186334607724119	3982	0.843108499490271	3354	1.20328708860252	4673	1.81620503419868	3576
926	PEC	ANXA1	Mono2	FPR1	0.0109618742064854	1782	1467.5	0.0186276744889274	3984	0.878340247918887	2201	3.29988314777715	209	2.98503047239615	734
927	DCT	SPP1	Mesangial	CD44	0.0109657337778399	1598	1196.5	0.0185669985635351	3996	0.95520876268852	392	4.25975558689969	3	2.28518083505782	2001
928	Mono3	THBS1	CTAL	ITGAV	0.0109735871737398	1799.25	1472.5	0.0186221033790838	3985	0.892073842777985	1777	3.10594174448617	267	2.70013957683952	1168
929	ICA	RPS19	Mono1	C5AR1	0.0109970412656695	1923.5	1805	0.0186061506015048	3987	0.976000449863061	97	1.48628851449634	3171	3.31583768111491	439
930	PC	GRN	PC	EGFR	0.0110205329342395	2480.5	2223.5	0.0185902765876748	3989	0.892692383728802	1749	1.97778125421686	1486	2.04334319534956	2698
931	DCT	SPP1	B	CD44	0.0110878096619277	1606.25	1199.5	0.0184473416259856	4023	0.955070246693244	394	4.25975558689969	3	2.28288681348372	2005
932	CTAL	APP	Mono3	CD74	0.0110878096619277	2196	1743.5	0.0133048295615902	5222	0.978391032240084	75	2.76531240959265	379	1.92435986527753	3108
933	Unknown17	GRN	Mono2	TNFRSF1B	0.011114876177521	2336.25	2515	0.0185629005447405	3997	0.92085171259645	1033	1.26837942752612	4024	3.51952069215786	291
934	CTAL	APP	B	CD74	0.0111490933079499	3206	2733	0.00810845401679543	7224	0.972486812517344	134	2.76531240959265	379	1.54757332082957	5087
935	ICB	MIF	Unknown9	EGFR	0.0111741474829475	3120	3326	0.0258840063156059	2814	0.919441890962953	1072	1.17298054079353	4756	1.7747802981472	3838
936	Endothelial	VWF	PC	ITGAV	0.0111860301324185	2776.25	3352	0.107628621376376	309	0.862815356914382	2691	1.27045323547321	4013	1.72247504792786	4092
937	ICB	MIF	Unknown17	EGFR	0.011221734948196	2695	2545	0.0312168872016849	2246	0.926112704649926	934	1.17298054079353	4756	2.00521564688999	2844
938	Unknown9	VCAM1	DCT	ITGB1	0.0112455423397137	1762.5	1095	0.0149788621209578	4740	0.943210557975397	598	3.71989293921392	120	2.45184463282864	1592
939	Thelper	KLRB1	TGZMK	CLEC2D	0.0112814328346317	2293.75	1796	0.0391697529268479	1684	0.824150993966466	4116	1.98866933303198	1467	2.32173947877973	1908
940	Mono3	ANXA1	MacDC	FPR1	0.0112814328346317	1815	1473.5	0.0185080103628939	4011	0.877995490860872	2208	3.04431666890351	302	2.97985411936383	739
941	ICB	MIF	TRmac	CD74	0.0112934009363087	2177.75	1962	0.0290196351015726	2480	0.982670659029382	31	1.17298054079353	4756	2.52448491650304	1444
942	Unknown9	GRN	ICB	NTRK1	0.0113173657044097	2331.25	2215	0.0660118387617521	776	0.824082751750888	4119	1.37239450355276	3400	2.76857675777113	1030
943	ICB	MIF	Mono2	CD74	0.011449854407457	2604	2799.5	0.0227037941310342	3245	0.980452228685781	61	1.17298054079353	4756	2.15832247109238	2354
944	ICB	MIF	Mono2	TNFRSF14	0.0114619562474979	2947.5	2947	0.0248040303721936	2941	0.916051902212275	1140	1.17298054079353	4756	1.9655576450207	2953
945	Endothelial	JAG1	ICA	CD46	0.0114740676782185	2925.75	3150	0.018397014386817	4031	0.914665675625166	1188	1.25138895313721	4215	2.18760295630983	2269
946	Tcytogd	CCL4	ICA	SLC7A1	0.0114861887046845	2006	1899	0.0297066727444199	2393	0.905442062702356	1405	3.94702897041767	107	1.71829003625105	4119
947	PEC	RPS19	Mono2	C5AR1	0.0115104595651224	1998.5	1930.5	0.0183622422514653	4034	0.975845418337551	99	1.37500132381211	3389	3.26304729534273	472
948	PEC	IL34	Mono2	CSF1R	0.0115202323720198	5323	3921	0.139222160983503	197	0.752417053396343	7455	0.429988956793577	13253	3.37394772789407	387
949	Unknown9	RPS19	Mono1	C5AR1	0.0115469379505899	1989.25	1910	0.0183396223216006	4037	0.975830886815703	100	1.43102808630395	3328	3.24475252773078	492
950	Mono1	ITGB2	Endothelial	ICAM1	0.0115591166579836	2042.25	1654.5	0.0365542480207141	1838	0.823658049109755	4139	2.49246870650816	721	2.50873813216674	1471
951	Endothelial	VWF	Unknown9	ITGAV	0.0115713049966202	2779.25	3344	0.108549445110848	303	0.863318764264326	2675	1.27045323547321	4013	1.71668700682579	4126
952	TRmac	HBEGF	CTAL	ERBB4	0.0115713049966202	2941.75	2632.5	0.0388815540673435	1701	0.858671214997867	2830	1.16500894945097	4801	2.12945946314953	2435
953	Unknown9	NRG1	TRmac	MS4A4A	0.0115826613522238	3680.5	1652	0.17643586417167	114	0.856354765947337	2916	0.55876419430448	11304	3.37212814135588	388
954	TRmac	HBEGF	DCT	ERBB4	0.0116201547651443	3756.25	3834.5	0.0283496244553741	2555	0.838396322948958	3557	1.16500894945097	4801	1.71926775896754	4112
955	TRmac	HBEGF	Unknown17	EGFR	0.01166915903991	3854	3847	0.0195482655611367	3797	0.829886958826247	3897	1.16500894945097	4801	1.976077370982	2921
956	ICA	CD24	Endothelial	SELP	0.0116929763307339	1888	1571.5	0.120079642944249	247	0.895517963423617	1671	1.98487904204502	1472	1.70674783200111	4162
957	TRmac	HBEGF	Mono3	CD44	0.0117306321536005	2440.75	2376.5	0.0295882841125314	2407	0.873985069968907	2346	1.16500894945097	4801	3.68030574052224	209
958	Podocytes	FGF1	PC	TGFBR3	0.0117383442509063	2633	1190	0.0406671103250098	1606	0.743227693003926	7867	2.3975136473144	774	3.52497012203084	285
959	TRmac	HBEGF	Mono2	CD44	0.0117799852578482	3166	3539	0.019135370653035	3875	0.847966844011751	3203	1.16500894945097	4801	2.94142957324868	785
960	DCT	VEGFA	Endothelial	FLT1	0.011783826227474	2359.75	1537	0.073167484330985	632	0.895434929222943	1674	1.04269633406434	5733	2.55125490759819	1400
961	Mono3	GRN	PEC	TNFRSF1A	0.0117923478282219	2325	1987	0.01822970721584	4058	0.889416527721269	1869	2.13346421648865	1268	2.24808757531052	2105
962	Mono3	THBS1	ICA	ITGA3	0.0118047201265192	2289.25	2415.5	0.018224504247226	4059	0.835089003172671	3694	3.10594174448617	267	2.7137994919574	1137
963	TRmac	NAMPT	ICB	NTRK1	0.011817102157842	2332.25	2174.5	0.0629608537648311	845	0.823320088356684	4160	1.3538170615715	3504	2.91186158449906	820
964	Mono2	TGFB1	ICB	EGFR	0.0119165094100044	3037.75	3361	0.0181928040629068	4068	0.823630938655382	4144	1.60436389425617	2654	2.62578908477957	1285
965	ICA	FAM3C	Unknown9	LAMP1	0.01195394834254	2278.5	1822.5	0.0181827075159105	4071	0.90565519288365	1398	1.92459129178237	1573	2.26440267210462	2072
966	CTAL	JAG1	Endothelial	NOTCH4	0.0119664475685989	2750	2783	0.075157458557852	602	0.837615682622766	3592	1.16073196149068	4832	2.2956456259517	1974
967	Mono1	TNFSF13B	PC	TFRC	0.0119664475685989	2536	2605.5	0.024262045536046	3020	0.822947151270485	4172	1.74112737539349	2191	2.95787433323089	761
968	Unknown9	MDK	CTAL	SORL1	0.0120165425187572	3312.25	3587.5	0.0376911960350029	1778	0.822825591970892	4176	1.23320206065626	4296	1.95216613323786	2999
969	Mono2	IL1B	ICB	IL1R1	0.0120793821940746	2162	2204.5	0.0181083290823582	4082	0.861023425275346	2752	3.4619247599752	157	2.42406750370317	1657
970	Unknown9	VCAM1	Mono2	ITGB1	0.0120822479348674	1818.5	1128.5	0.0143851206105453	4897	0.942117575779795	625	3.71989293921392	120	2.43286619974221	1632
971	PC	RPS19	Mono3	C5AR1	0.0120879738343507	2727.75	2356.5	0.0169309940023113	4316	0.97487031935813	108	0.983464275584616	6090	3.3615923610989	397
972	PEC	CDH1	Tcytogd	KLRG1	0.0120919796454298	2114.5	1682	0.0605754594217216	912	0.822789312831572	4182	1.75559082934989	2085	2.6283153018465	1279
973	Mono3	TGFB1	PC	EGFR	0.0120919796454298	3725	4122	0.0181069516601272	4083	0.823287114045077	4161	1.2087245337515	4581	2.26144930079146	2075
974	CTAL	JAG1	Mesangial	NOTCH3	0.0121172041054847	2643.5	2259	0.0492241769237445	1256	0.845480764881783	3262	1.16073196149068	4832	2.65479290592797	1224
975	Mono3	HBEGF	Thelper	CD44	0.0121172041054847	2491	2342.5	0.0181013800084557	4085	0.844351386329761	3307	2.04716800465286	1378	2.68428447811927	1194
976	Mono2	LTB	Unknown9	LTBR	0.0121298311244536	3729	3666.5	0.0218259064895501	3419	0.822601362070642	4185	1.28148226690506	3914	1.85517919736812	3398
977	Mono1	TNFSF13B	ICA	TFRC	0.0121677713987694	2544.75	2612	0.0241201845839611	3033	0.822519525155865	4188	1.74112737539349	2191	2.95177977776576	767
978	Mono2	TNFSF13B	Mono1	HLA-DPB1	0.0123076476745896	2073	1732	0.0180312054997827	4102	0.937678186778451	726	1.65713942576235	2390	2.74727812347271	1074
979	PC	CDH1	ICA	ITGA2	0.012338552351925	5826.75	1525.5	0.0470069736131833	1349	0.894558085115439	1702	2.50490325580115	678	NA	19578
980	Unknown9	ERBB3	Unknown9	NRG1	0.0123588095601442	2671.25	3052	0.0979636438756874	378	0.822124771334414	4203	1.48180798712935	3178	1.97375326575062	2926
981	MacDC	GRN	Unknown17	EGFR	0.0124101307870111	2938.25	2916	0.0179815233575355	4111	0.891087270395383	1810	1.54548288259823	2896	1.97182943868241	2936
982	Endothelial	FN1	Endothelial	ITGA5	0.012473810060551	5721.25	1646	0.345229902136091	15	0.857374938339715	2877	2.70048632830675	415	NA	19578
983	DCT	SPP1	TCXCR6	ITGB1	0.012473810060551	3365	1765.5	0.00428959869180417	9926	0.953486829873097	418	4.25975558689969	3	1.92385014706984	3113
984	Mono3	TNFSF13B	Mono3	HLA-DPB1	0.0124745068978404	2372	2322	0.0179561202328517	4116	0.937556148437666	728	1.52448915329821	3042	2.44849875688183	1602
985	Endothelial	FLT1	TRmac	VEGFB	0.0125003273433292	3232	4081.5	0.0182019149885194	4065	0.821893541278853	4215	2.67956189810379	550	1.72137831917043	4098
986	PEC	COL4A1	ICA	ITGA2	0.0125034760646871	5815	1376	0.0598576813498417	930	0.894153515687069	1710	2.15387185883959	1042	NA	19578
987	Mono2	IL1B	TRmac	IL1B	0.0125508581972668	1959.5	1544.5	0.0156393599491529	4592	0.904183574724595	1437	3.4619247599752	157	2.42537751784211	1652
988	Unknown9	EGFR	CTAL	EGF	0.0125780292219695	2184	1661.5	0.0803214799014753	530	0.915075909967438	1177	1.15673774832328	4883	2.23465357278079	2146
989	PT	ALB	Mono3	FCGRT	0.012622149426743	4362.25	1482.5	0.0398702153390587	1646	0.941400374856683	646	2.12968998016107	1319	0.630586787002536	13838
990	Unknown9	EGFR	DCT	EGF	0.0126430570261558	2457.25	2095.5	0.0667379255408488	755	0.907595018873682	1343	1.15673774832328	4883	2.00344922421753	2848
991	TRmac	GRN	Mono2	TNFRSF1B	0.0126691386204354	2470	2602	0.0178496063261656	4131	0.919411964200889	1073	1.22559836507601	4367	3.4928134266883	309
992	MacDC	CCL4	PC	SLC7A1	0.0126821945396109	3481.25	3846	0.017847727404271	4132	0.881264847390508	2101	1.29871133412464	3813	1.76325077903275	3879
993	ICA	RPS19	Mono2	C5AR1	0.0126952605470684	1964.25	1809.5	0.017835459282953	4133	0.97549997854512	105	1.48628851449634	3171	3.29167028545079	448
994	ICA	GAS6	CTAL	MERTK	0.012721422847613	2174.25	1898.5	0.0328645687243598	2113	0.821399037070213	4233	2.55470021908947	667	2.41502704875694	1684
995	Endothelial	CSF1	TRmac	CSF1R	0.0127342919305135	4698.25	3190.5	0.0967024705071069	391	0.783802440540238	5974	0.503348755988909	12021	3.35219303850002	407
996	CTAL	SEMA6D	MacDC	TREM2	0.0127345191510951	2144.5	2161.5	0.332459159578799	21	0.821359916211763	4234	1.65287952610926	2445	2.33282838807806	1878
997	Unknown9	EGFR	NK	AREG	0.0127345191510951	2798.75	2460	0.0327128828690736	2126	0.905788059030223	1392	1.15673774832328	4883	2.01509607489886	2794
998	Unknown9	VCAM1	Mono1	ITGB1	0.0127415506025313	1854.5	1152.5	0.0140761890121292	4993	0.941522789018787	641	3.71989293921392	120	2.42122236337626	1664
999	Thelper	LTB	PC	LTBR	0.0127738687367776	3095.25	3335.5	0.0214520526007857	3488	0.821337222780883	4237	1.98258591951924	1473	1.90587809353675	3183
1000	MacDC	CKLF	CTAL	LRP6	0.0128001524086213	3183.75	3272.5	0.0276427577010538	2616	0.821213315799965	4239	1.27358889490483	3929	2.30478330044681	1951
1001	Mono2	SPN	Endothelial	ICAM1	0.0128135414731559	2627	1366	0.0718029946839873	650	0.759417924491423	7126	1.79652737822396	1986	2.97331075398976	746
1002	Unknown9	EGFR	Mono3	HBEGF	0.0128264766208238	2378.75	1881	0.0423001188862443	1543	0.877694653414006	2219	1.15673774832328	4883	2.87030505335578	870
1003	Mono2	SPN	Unknown9	ICAM1	0.0128375968847928	2757.25	1392	0.064960473421568	798	0.750150918485892	7553	1.79652737822396	1986	3.03033756354629	692
1004	Unknown9	EGFR	Mono3	EREG	0.0128396539425793	1913.25	1265.5	0.121545516373423	239	0.882475094275933	2072	1.15673774832328	4883	3.28414828816845	459
1005	ICA	CDH1	Unknown9	ITGAE	0.0128396539425793	3091.5	3549	0.0218919220586235	3406	0.835134910462695	3692	2.19840723234874	997	1.70299369528017	4271
1006	Unknown9	EGFR	Mono2	HBEGF	0.0128792468329885	2660.75	2302.5	0.0341910945620671	2004	0.865804990196506	2601	1.15673774832328	4883	2.7033666150185	1155
1007	PC	GRN	PEC	EGFR	0.0128792468329885	2676.75	2537	0.017768157864298	4147	0.890506680256196	1827	1.97778125421686	1486	1.88548564836477	3247
1008	Mono2	SPN	Mono2	ICAM1	0.0128857954840471	2345.25	1234.5	0.0840831054271121	483	0.773543789854682	6434	1.79652737822396	1986	3.25935722302042	478
1009	Thelper	LTB	Mono3	LTBR	0.0129454383803309	3102.5	3343	0.0213184802457041	3513	0.820878484885889	4251	1.98258591951924	1473	1.90817573866173	3173
1010	Mono3	HLA-F	Mono3	LILRB2	0.0129852755763331	2855.75	3023	0.0177242731271402	4155	0.855021861930065	2969	1.51991729391181	3077	2.65650267810606	1222
1011	PEC	ANXA1	TRmac	FPR1	0.0130118847388757	1863.5	1544	0.0177107935043872	4157	0.875617599085746	2296	3.29988314777715	209	2.93566649754303	792
1012	Unknown9	TNFSF10	DCT	RIPK1	0.013038534775699	3028.75	3287.5	0.0204682311069931	3644	0.855953056267671	2931	2.13403675013867	1253	1.69961653656854	4287
1013	Mono2	LGALS9	ICA	CD47	0.013038534775699	2920.5	3421.5	0.0198356297061331	3743	0.820553971108799	4260	1.50317982824761	3100	3.13064725767932	579
1014	Mono2	HBEGF	ICA	ERBB4	0.0130652257286395	3090.75	3055.5	0.0220184654869742	3379	0.820535219905658	4262	1.78392849499079	1990	2.0329352448408	2732
1015	Mono3	THBS1	Thelper	ITGB1	0.0131285480620329	2766.75	1589.5	0.00739910332156952	7621	0.901545617308002	1498	3.10594174448617	267	2.41625541980758	1681
1016	MacDC	RPS19	Mono3	C5AR1	0.013129894553377	2645.5	2480	0.0157800190817072	4547	0.973993398645582	116	1.07052970099816	5506	3.34078189514565	413
1017	PEC	TNC	PEC	ITGAV	0.0131455445028503	2136.75	1823.5	0.0732603201034559	631	0.820400752711136	4269	1.53404041119493	2947	3.0260292326914	700
1018	Endothelial	FLT1	Endothelial	VEGFA	0.0131723995390528	2884.75	3359.5	0.0208145333975231	3585	0.820383834658552	4270	2.67956189810379	550	1.91918293161522	3134
1019	Mono2	IL1B	MacDC	IL1R2	0.0132019472212114	5486	1104.5	0.0853314427801454	467	0.892961884140119	1742	3.4619247599752	157	NA	19578
1020	Unknown9	THY1	MacDC	ITGAX	0.0132262330302851	3094.5	2911	0.0311036804187939	2252	0.865690833070219	2608	1.46437167576029	3214	1.6975390590146	4304
1021	Endothelial	VWF	ICA	ITGAV	0.0132532115692661	2857.5	3395	0.102992428622744	334	0.860188608718599	2777	1.27045323547321	4013	1.69664694381082	4306
1022	Unknown9	TNFSF10	PC	RIPK1	0.0132667163054726	3048	3316	0.0202905665202599	3678	0.855414774177283	2954	2.13403675013867	1253	1.696646457349	4307
1023	CTAL	SPP1	Podocytes	ITGAV	0.0132667163054726	2636.5	3022.5	0.0176438560008555	4177	0.959440351435909	324	1.64337575289834	2455	1.81422197275073	3590
1024	PEC	C5	Mono1	C5AR1	0.0133298893120613	3782	2175	0.0937822481688645	409	0.828976125615731	3936	0.605785376028586	10369	3.34075797597683	414
1025	Unknown9	ANXA1	Mono1	FPR1	0.0133751260899682	3010.25	3247	0.0176153431709418	4186	0.875323023663193	2308	1.2053858589778	4651	2.8557501307844	896
1026	Endothelial	FN1	Unknown9	ITGA3	0.013396878905291	5624	1333	0.117314612471253	252	0.876842192133235	2251	2.70048632830675	415	NA	19578
1027	PC	COPA	MacDC	CD74	0.013396878905291	3340.75	1306	0.0318649834682873	2193	0.972297838152125	136	0.593065923301983	10615	3.33834329854753	419
1028	PEC	RARRES2	Mono2	CMKLR1	0.0134023320330569	2490.5	2547.5	0.0296735144215444	2394	0.819856515191358	4288	2.66403533940414	579	2.04243516894285	2701
1029	Unknown9	RPS19	Mono2	C5AR1	0.0134023320330569	2031.5	1915.5	0.0175799709562271	4189	0.975326968926194	106	1.43102808630395	3328	3.22058513206666	503
1030	CTAL	GAS6	Podocytes	TYRO3	0.0134432187414939	2714.75	2721	0.0499502135160105	1233	0.8220192948786	4209	1.14737709299428	4984	3.32604321453413	433
1031	CTAL	CXCL12	TRmac	CXCR4	0.0134705284711263	2274.75	1986	0.025498753865009	2860	0.917480591956875	1112	2.38933803612514	803	1.69272968926875	4324
1032	ICB	MIF	PC	EGFR	0.0135115710570339	3307.75	3678	0.0241746544603038	3029	0.916875164911829	1119	1.17298054079353	4756	1.69255539040943	4327
1033	PEC	FAM3C	ICA	HLA-C	0.0135230823440178	2079	1674	0.0153696346722959	4670	0.96069814565868	298	1.78034061699642	2014	2.5907478492608	1334
1034	Mono1	ITGB1	PEC	VCAM1	0.0135389848368282	2287.25	1883	0.024727160221235	2954	0.95523668599971	388	1.14105359376061	4995	2.91852506421494	812
1035	ICA	FGF9	PC	FGFR2	0.0135664403105753	2120.25	1575.5	0.0557296231929765	1030	0.819519961593662	4300	2.10100092070547	1348	2.35535878130993	1803
1036	ICA	COL6A1	PEC	ITGA2	0.0135664403105753	2765	2995	0.0175318054223964	4202	0.838928069275544	3540	2.29700629762088	868	2.12542276368407	2450
1037	PEC	CD99	Mono1	PILRA	0.0135801836958846	3064	3312	0.0192319973834972	3857	0.860475612761534	2767	1.13502584125463	5002	3.09556327495038	630
1038	PEC	CD99	Mono2	PILRA	0.0136352616833294	2737.75	2843.5	0.0227990143119485	3234	0.870379323659156	2453	1.13502584125463	5002	3.55242064581577	262
1039	DCT	JAG1	PC	CD46	0.0136490573181779	2854.25	2993	0.0175114924349992	4208	0.912720679472443	1223	1.46427410556274	3245	2.03025840159998	2741
1040	PEC	WNT5A	PC	ROR2	0.0136676914595974	5641.5	4599	0.354834146700802	14	0.619526334339825	13354	0.816450824059111	7600	2.45097915805765	1598
1041	Mono3	IL1B	Unknown17	IL1R1	0.0136766799904881	2256.25	2297	0.0175031047581496	4210	0.858977037466571	2812	3.22061553395596	221	2.36800544160531	1782
1042	PEC	VCAM1	TCXCR6	ITGB1	0.0136980773588661	3474.5	1654.5	0.00372590867368237	10509	0.892282861411405	1766	4.11739685794457	80	2.46792651837704	1543
1043	Unknown17	EGFR	PC	HBEGF	0.013704344568234	4135.25	4212	0.0174930113762073	4211	0.821901498014069	4213	1.21900825173243	4414	1.79681304882386	3703
1044	Mesangial	JAG1	Mono3	NOTCH2	0.0137459201002151	3111.75	3024.5	0.0222521948053434	3331	0.819312739297863	4315	1.59378767025593	2718	2.25811897551028	2083
1045	Unknown17	ITGB1	Unknown9	VCAM1	0.0138293548841598	2416.25	2452	0.0174568548000471	4220	0.9471742994297	541	1.35444509112923	3497	2.54864189392707	1407
1046	Mono3	HBEGF	PC	ERBB4	0.0138712144225645	2914.75	2978.5	0.0215379208286131	3474	0.818904759779795	4324	2.04716800465286	1378	2.11273634588663	2483
1047	ICA	FGF9	Unknown17	FGFR2	0.0139131689163986	2145	1602.5	0.0552471545492946	1048	0.818876042284457	4327	2.10100092070547	1348	2.33986495028763	1857
1048	NK	AREG	ICA	EGFR	0.013927174873681	2498.25	2522	0.0230448803753612	3192	0.889740752686571	1852	2.60194906347526	592	1.68640058245835	4357
1049	ICA	FGFR2	Podocytes	FGF1	0.0139386336997818	5497.5	3343.5	0.0918256345702384	419	0.777189255968613	6268	0.31614138611589	15172	3.96592568960883	131
1050	CTAL	VEGFB	Endothelial	FLT1	0.0140014687557662	3315	1442.5	0.100100749758135	352	0.91540989228395	1166	0.630441937891376	10023	2.39488338249164	1719
1051	ICA	GAS6	PEC	AXL	0.014025512884753	2026.5	1552	0.0357020766077552	1907	0.818639067821438	4335	2.55470021908947	667	2.6796194714949	1197
1052	PEC	TNFSF10	Unknown9	TNFRSF11B	0.0140396035659329	3159.25	3501	0.0264220239778057	2739	0.910748733775782	1269	1.24748471493086	4263	1.68443417339539	4366
1053	Unknown17	JAG1	PC	NOTCH3	0.0140537048615612	2717.5	2454.5	0.0334728097222843	2051	0.818580707111522	4337	1.91751619458619	1624	1.99787254211953	2858
1054	DCT	EGF	ICA	EGFR	0.01410355738787	2069	1565	0.0470141233575779	1347	0.891818736028767	1783	2.47797137081987	731	1.67475373177701	4415
1055	Mono2	TNF	Mono1	VSIR	0.0141243707430002	2027.5	1478	0.084384769458946	478	0.869512889221255	2478	1.13110018560038	5008	3.90890397883735	146
1056	PC	CDH1	TGZMK	KLRG1	0.0141804392876761	2152.25	1506	0.0486123730815852	1285	0.806176529691685	4919	2.50490325580115	678	2.39079615913001	1727
1057	ICA	COL6A1	ICA	ITGA2	0.0141804392876761	5928.75	1634.5	0.043866064629987	1482	0.891759038201841	1787	2.29700629762088	868	NA	19578
1058	Tcytogd	CD52	MacDC	SIGLEC10	0.0141810950521614	2291.25	2254	0.0173293208523112	4247	0.860842813423632	2755	2.7283131602214	410	2.37986940559476	1753
1059	Mono1	TNFSF13B	Mono1	TFRC	0.0141953027856022	2652.25	2710	0.0228151501945782	3229	0.818422999099235	4348	1.74112737539349	2191	2.89025633692073	841
1060	Mono2	TNF	MacDC	VSIR	0.0142379900461621	2940.25	2797	0.0426457351374063	1527	0.82569644751148	4067	1.13110018560038	5008	2.70225195867925	1159
1061	Unknown17	JAG1	PEC	NOTCH2	0.0142522405042454	2921.75	2855	0.0219440019339575	3395	0.818278101528281	4353	1.91751619458619	1624	2.17242828752153	2315
1062	Mono3	TNFSF13B	PEC	CD40	0.0142665016568557	2298.25	2133.5	0.0502728968423569	1225	0.818245394693742	4354	1.52448915329821	3042	3.13959562746361	572
1063	Mono2	TNF	Mono3	TNFRSF1B	0.0142807735093424	2398	1963.5	0.0600377571723276	926	0.854133322579511	3001	1.13110018560038	5008	3.05875821027243	657
1064	Mono3	TGFB1	PEC	EGFR	0.0142807735093424	3907.5	4268.5	0.017306207038988	4255	0.819972818838125	4282	1.2087245337515	4581	2.10359175380668	2512
1065	Mono2	CCL4	PC	SLC7A1	0.014295056067056	3782.75	4086	0.0173052095141994	4256	0.879640319389217	2160	1.17210178388877	4799	1.75189296867943	3916
1066	Mono2	TNF	Mono3	VSIR	0.0143093493353486	1980.75	1410.5	0.0889711413940046	434	0.872486091798516	2387	1.13110018560038	5008	4.16891785975268	94
1067	Mono2	TNF	Mono2	VSIR	0.0143809765229066	2191.5	1748.5	0.0702891891104327	679	0.858789753076169	2818	1.13110018560038	5008	3.55669269293113	261
1068	ICA	FAM3C	DCT	LAMP1	0.0143809765229066	2368.25	1880	0.0172931871892206	4262	0.903490419845992	1451	1.92459129178237	1573	2.2131727574282	2187
1069	MacDC	CLEC2B	NK	KLRF1	0.0143953341671383	2535.25	2334.5	0.0695108303219163	693	0.827933007407134	3976	1.13084501113236	5061	3.34108286834272	411
1070	Mono2	ICAM2	Mono2	ITGAL	0.0143953341671383	2542.75	2624.5	0.0480765286367068	1312	0.818016972497484	4365	1.27201312911839	3937	3.16251321283061	557
1071	PC	GRN	Unknown9	TNFRSF1A	0.01440970255945	2630.25	2385.5	0.0172716601055001	4264	0.886733623119883	1934	1.97778125421686	1486	2.00687158906309	2837
1072	ICA	CDH1	DCT	ITGAE	0.0144240817052043	3373.75	4051.5	0.0186760516487871	3975	0.823904468388406	4128	2.19840723234874	997	1.68029729295514	4395
1073	Mono1	TNFSF13B	Mono3	TFRC	0.0144672837167694	2662.75	2722	0.0226553089096065	3253	0.817900017958744	4370	1.74112737539349	2191	2.89339097845694	837
1074	Mono2	ANXA1	Mono1	FPR1	0.0144672837167694	2548.5	2614	0.017242642924211	4269	0.874151446851996	2341	1.55058685827636	2887	3.02667438864458	697
1075	Mono3	CD1D	Mono3	LILRB2	0.0144817059299473	2495.5	2373	0.0891714760603097	432	0.819326047006308	4314	1.12632798348112	5064	3.82375618315844	172
1076	MacDC	ITGA4	PEC	VCAM1	0.0144906793241757	2821.25	1340	0.0385922250206032	1726	0.924911778719428	954	0.791551261321846	8091	3.21011639037472	514
1077	PEC	C5	Mono2	C5AR1	0.0144907519487301	3823.5	2249	0.0898976636545279	427	0.825956433196612	4060	0.605785376028586	10369	3.31659058031271	438
1078	Endothelial	APP	TRmac	CD74	0.0144961389234011	1797.25	1435	0.0172406146425792	4271	0.980967129239954	48	2.15055722713005	1113	2.37825841980847	1757
1079	ICA	GRN	ICB	NTRK1	0.0145105827025015	2687.25	2733	0.0606491780956431	910	0.817856676314092	4373	1.23042928994726	4320	2.71051712439262	1146
1080	PC	CDH1	PEC	ITGAE	0.0145395026391313	3275	4025	0.0172062123119361	4274	0.817878861716902	4372	2.50490325580115	678	1.7883643801025	3776
1081	Unknown17	GRN	Mono1	TNFRSF1B	0.0145684657828288	2465.25	2561.5	0.0172013686117997	4276	0.918030835487781	1099	1.26837942752612	4024	3.28196153958214	462
1082	ICA	APP	TRmac	CD74	0.0146736643746193	1888.5	1596	0.0169520760472649	4311	0.980808930359216	51	1.99895388402526	1445	2.38223751662548	1747
1083	Mono2	LGALS9	TRmac	LRP1	0.0146847512888871	2222	2177	0.0492917560658813	1254	0.817543915634194	4386	1.50317982824761	3100	3.90498938600839	148
1084	ICB	APP	Mono1	FPR2	0.0146993357707322	3822	3635.5	0.0234232590258104	3141	0.823849622356059	4130	1.12447055993819	5072	1.96825846180562	2945
1085	Mono2	TNFSF13B	PC	TFRC	0.0147139311135537	2740.5	2832.5	0.0225389816799323	3275	0.817516342376133	4388	1.65713942576235	2390	2.85088727290212	909
1086	PEC	FAM3C	Mono2	FFAR2	0.0147525419954056	2196.75	1625	0.0778937145015679	559	0.804980006637986	4978	1.78034061699642	2014	2.64926631224007	1236
1087	Endothelial	TEK	ICA	ANGPT1	0.0148052792015524	2168.5	1580.5	0.3204896763915	28	0.793733244664555	5485	1.78001670845556	2065	2.7372586609326	1096
1088	Mono3	CD48	Mono3	CD244	0.0148316934883012	2630.5	1386	0.0382881628153929	1740	0.766138133060122	6803	2.27450109970235	947	2.76811318113497	1032
1089	Endothelial	TEK	PEC	ANGPT2	0.0148581382512638	2513.25	1713.5	0.194668162054962	93	0.771370972353982	6533	1.78001670845556	2065	2.57552699383467	1362
1090	NK	HLA-F	Mono1	LILRB1	0.0148751982517358	3489.5	4066.5	0.0196832440332027	3773	0.818104591120159	4360	1.12436315517041	5094	2.99070246643845	731
1091	NK	HLA-F	Mono1	LILRB2	0.0148899243471332	2283.75	1964	0.0332618458794842	2079	0.889857076311428	1849	1.12436315517041	5094	4.0634535526073	113
1092	Mono2	TNFSF13B	ICA	TFRC	0.0149046613736909	2753.75	2846.5	0.0224071955370289	3303	0.817078515061444	4402	1.65713942576235	2390	2.84479271743699	920
1093	Mono3	THBS1	TRmac	ITGB1	0.0149111192670965	3018.5	1738.5	0.00627288892635915	8330	0.893970594164111	1721	3.10594174448617	267	2.37947977355747	1756
1094	ICA	COPA	MacDC	CD74	0.0149116286668853	3481	1369	0.0307751038638928	2293	0.971825279328451	141	0.569813379985745	11045	3.30626913927452	445
1095	Endothelial	TEK	Mesangial	ANGPT1	0.0149376555505896	2954.25	1866.5	0.177290720331676	112	0.741071967228472	7972	1.78001670845556	2065	2.42032677395669	1668
1096	NK	HLA-F	Mono2	LILRB1	0.0149785106632131	2624.25	2637	0.0319602600321877	2184	0.851437596460469	3090	1.12436315517041	5094	3.98820641370585	129
1097	Endothelial	FLT1	Mesangial	VEGFA	0.0149785106632131	2961.75	3444.5	0.0198816384033993	3731	0.81698053209426	4408	2.67956189810379	550	1.91341232708716	3158
1098	DCT	APP	TRmac	CD74	0.0149785106632131	1885	1593	0.0170021052795646	4304	0.980836644846005	50	2.01618630172847	1423	2.3751333184749	1763
1099	NK	HLA-F	Mono2	LILRB2	0.0149933133903492	2864	2930	0.0221693987610763	3347	0.868348288190659	2513	1.12436315517041	5094	3.22105205658616	502
1100	NK	KLRF1	NK	CLEC2B	0.0150229517571744	2062.75	1682.5	0.0598109770868188	931	0.816962428613356	4410	1.65426358313701	2434	3.25975169095645	476
1101	ICA	VEGFA	Endothelial	NRP1	0.0150526340435265	3842.75	4024.5	0.0169659073777769	4309	0.828095751975533	3967	1.53327824003577	3013	1.72495158903015	4082
1102	Endothelial	FN1	Tcytogd	ITGB7	0.0150532120668046	2242	1838.5	0.157274301729209	142	0.800963899011824	5149	2.70048632830675	415	1.88200095223273	3262
1103	ICA	CDH1	ICA	ITGAE	0.0150674916700764	3407	4093.5	0.0184618309020402	4018	0.823066002530728	4169	2.19840723234874	997	1.66965580089763	4444
1104	Mono3	IL1B	Mono2	ADRB2	0.0151718032518579	2063.25	1805	0.0309877158157501	2267	0.81671244123135	4422	3.22061553395596	221	2.58706729287518	1343
1105	PEC	TNFSF10	Unknown9	TNFRSF10B	0.0151867489995266	3793	3775	0.0224701009549257	3287	0.848827420135808	3170	1.24748471493086	4263	1.66705584948901	4452
1106	Unknown9	VCAM1	CTAL	ITGB1	0.0152584772477314	1987.25	1232	0.0128037723212126	5365	0.938859366847298	695	3.71989293921392	120	2.37326413633085	1769
1107	PC	CDH1	Unknown17	ITGA2	0.0152916786458012	2963.75	3424.5	0.0168561983463743	4328	0.835535877760815	3683	2.50490325580115	678	1.91059537993509	3166
1108	PEC	FAM3C	PC	LAMP1	0.0153217581619612	2629.75	2355.5	0.016854874905109	4330	0.902365336693683	1478	1.78034061699642	2014	2.04348880424212	2697
1109	DCT	CD24	Endothelial	SELP	0.0153393728596987	1953	1351.5	0.107347415611899	312	0.890156898593911	1836	2.30889949301858	867	1.59967409818351	4797
1110	Mono1	ITGB2	Unknown9	ICAM1	0.0154728219270337	2161	1739.5	0.0330707830146331	2103	0.81626684273697	4444	2.49246870650816	721	2.56576494172326	1376
1111	DCT	ITGB1	Endothelial	JAM2	0.0155031682222665	3724.25	4308.5	0.0369733309396398	1806	0.818095174560957	4361	1.24782688167466	4256	1.66345235734993	4474
1112	ICB	RPS19	Mono3	C5AR1	0.0155538312782167	2582	2613.5	0.0148721061332013	4773	0.973232265873795	124	1.1513294451923	4977	3.28705322242273	454
1113	Podocytes	FGF1	Tcytogd	TGFBR3	0.0156110270362556	2757.25	1272	0.0378317936065992	1770	0.736271313947858	8188	2.3975136473144	774	3.51068685544293	297
1114	PC	APP	PC	CD74	0.0156259924851092	4699.25	3283	0.00243838028520234	11986	0.950939885200421	471	3.15081724685316	245	1.39363592937504	6095
1115	PC	CDH1	Unknown9	ITGA2	0.015670871528791	2980.75	3445	0.0167496133214522	4355	0.83509958140101	3693	2.50490325580115	678	1.90116584525654	3197
1116	Mono3	THBS1	NK	ITGB1	0.0156931255134404	3136.75	1811	0.00579789147618208	8658	0.890180395012635	1835	3.10594174448617	267	2.36396910501007	1787
1117	Unknown9	VCAM1	Podocytes	ITGB1	0.0157205535810128	2012	1250.5	0.0125351241282456	5427	0.938247911990545	713	3.71989293921392	120	2.36313860817201	1788
1118	Unknown9	APP	TRmac	CD74	0.0157475484329602	1853	1499.5	0.0167250728379562	4360	0.98068164014285	53	2.14725992392261	1135	2.33841753297143	1864
1119	Mono2	LGALS9	DCT	CD47	0.015855368397937	3053	3551.5	0.0185387318511101	4003	0.81552172815079	4469	1.50317982824761	3100	3.08279422558927	640
1120	Tcytogd	CD99	Mono3	PILRA	0.0160882747961282	3087.25	3243.5	0.0165852296601488	4382	0.851348183052329	3093	1.37452170256522	3394	2.50382169786284	1480
1121	TRmac	GRN	Mono1	TNFRSF1B	0.016260696613869	2593.75	2749	0.0165403923407261	4393	0.916544424323859	1131	1.22559836507601	4367	3.25525427411258	484
1122	PEC	THY1	PEC	ITGB3	0.0162756408152207	5603	1352	0.163641697245828	130	0.889280645241483	1871	2.3228854949061	833	NA	19578
1123	PEC	APP	Mono3	FPR2	0.0162764397535748	3051	3466.5	0.0247284173951337	2952	0.827749642253749	3981	2.43893664124857	745	1.65415094188493	4526
1124	CTAL	FAM3C	Tcytogd	CLEC2D	0.0163237377674689	3385.25	3510.5	0.025769159236051	2827	0.822390835937628	4194	1.11714268413046	5151	2.57010867564493	1369
1125	Unknown9	TNFSF10	CTAL	RIPK1	0.0163553269943606	3293.5	3694	0.0176926361197563	4161	0.846734250948411	3227	2.13403675013867	1253	1.65321597275872	4533
1126	Unknown9	TNFRSF11B	Unknown9	TNFSF10	0.0164163630532422	2662.5	1472.5	0.0530635953473233	1131	0.93532129200353	762	0.893709442122244	6943	2.35119077786665	1814
1127	Tcytogd	ANXA1	Mono1	FPR2	0.0164186429697076	2655.75	2290.5	0.0347600192214989	1952	0.814625891442405	4507	1.61314612046531	2629	2.47336143783796	1535
1128	ICB	FGF9	Unknown17	FGFR3	0.0164345006461763	3261.75	3680	0.0515567628849251	1179	0.814595683989784	4508	1.28543318623026	3892	1.84707666238126	3468
1129	Mono1	TNFSF13B	Mono2	TFRC	0.0164821426025633	2770.5	2823	0.0216629123830386	3455	0.81454055007462	4511	1.74112737539349	2191	2.84078990729921	925
1130	ICA	HLA-F	Mono1	LILRB2	0.0165458262477355	2439	2209	0.0296635137727064	2395	0.884119776582593	2023	1.11402632235134	5202	3.94937192498736	136
1131	Mono3	LGALS9	TRmac	COLEC12	0.0165787163929153	3118	2106.5	0.144432694128171	173	0.738502648958238	8086	1.30138284366039	3744	3.26778537769941	469
1132	PEC	TNC	Endothelial	ITGA9	0.0165919195789671	8459.25	7121	0.341934271652288	17	0.669596482072928	11295	1.53404041119493	2947	NA	19578
1133	Mono3	LGALS9	PC	CD47	0.0166256901126026	3359.25	3900.5	0.0182327964013253	4057	0.814266715838657	4520	1.30138284366039	3744	2.72760370197089	1116
1134	CTAL	FGF9	Unknown17	FGFR3	0.0166416975155721	3222.25	3590.5	0.0513199260128581	1187	0.814247739864404	4521	1.36049882962874	3474	1.79531233576581	3707
1135	ICA	HLA-F	Mono2	LILRB1	0.0166416975155721	2806.75	2935	0.0285027360501612	2546	0.844049767961734	3324	1.11402632235134	5202	3.87412478608591	155
1136	DCT	SPP1	TRmac	ITGA4	0.0166531266230778	6084.5	2378.5	0.0172408905994275	4270	0.949970856976412	487	4.25975558689969	3	NA	19578
1137	ICA	HLA-F	Mono2	LILRB2	0.0166577164748419	3074.25	3246.5	0.0197710694669362	3757	0.861664776932777	2736	1.11402632235134	5202	3.10697042896623	602
1138	Mono1	HLA-E	TCXCR6	KLRC1	0.016721907986158	2531	2621	0.024695470003225	2957	0.876016121759871	2285	2.98732099658554	326	1.64871800323425	4556
1139	Mono1	RPS19	TRmac	C5AR1	0.0169006938789375	2552.5	1814.5	0.00994814362130574	6369	0.967465378521663	212	1.84683520169447	1798	2.3494646234466	1831
1140	Endothelial	TEK	DCT	ANGPT1	0.016929467730849	3124.5	1948.5	0.15845849592162	139	0.730152907565841	8462	1.78001670845556	2065	2.34863601430862	1832
1141	MacDC	ANXA1	Mono1	FPR2	0.0169642798016506	2669.5	2263	0.0344203929971552	1990	0.813883386580668	4543	1.63243280276975	2536	2.44496927993444	1609
1142	PC	HEBP1	TRmac	FPR3	0.0170619625424452	2620.25	2682	0.0774600847823076	568	0.813737039359936	4549	1.31933012270483	3729	2.43236200840248	1635
1143	Mono3	TNFSF13B	Mono1	HLA-DPB1	0.0170782839212071	2501.5	2392.5	0.0162897531061991	4446	0.93464369674745	775	1.52448915329821	3042	2.38513605242126	1743
1144	PC	GRN	PEC	TNFRSF1A	0.0172257038127157	2717.25	2463.5	0.0162399134521704	4456	0.883603375770261	2038	1.97778125421686	1486	1.98624131090165	2889
1145	Unknown17	JAG1	ICB	CD46	0.0172750552066248	2589	2298	0.0162348060485845	4459	0.909658011965401	1301	1.91751619458619	1624	1.96034529188122	2972
1146	Tcytogd	ITGB7	PEC	VCAM1	0.017306411497206	4255	1196	0.114623098788663	264	0.88767984427891	1909	0.370598691333582	14364	3.25619739241072	483
1147	ICA	FAM3C	PC	HLA-C	0.017306411497206	2310	1709.5	0.0124456515408069	5456	0.956514870357275	365	1.92459129178237	1573	2.34732089154186	1846
1148	Mono1	TNFSF13B	Endothelial	HLA-DPB1	0.0174234746747912	2964.25	1828.5	0.00864456874404222	6970	0.912416901750256	1230	1.74112737539349	2191	2.51072521464986	1466
1149	Unknown9	EGFR	TRmac	HBEGF	0.0174403260247705	4434.25	4457	0.016208772706085	4469	0.816252222608757	4445	1.15673774832328	4883	1.74564202223921	3940
1150	DCT	GAS6	TRmac	AXL	0.0174569180807031	2718.25	2230	0.0332414253783836	2081	0.813277396323781	4574	1.66317549116113	2379	2.34791595764885	1839
1151	TRmac	HBEGF	Unknown9	EGFR	0.0174569180807031	4413.75	4457	0.016208772706085	4469	0.816252222608757	4445	1.16500894945097	4801	1.74564202223921	3940
1152	Mesangial	PGF	Unknown9	NRP1	0.0176736939306952	2250.5	2149	0.173955327520232	115	0.812961994927718	4589	1.32745663876269	3701	3.11435926122118	597
1153	Mono2	TNFSF13B	Mono1	TFRC	0.0177072223897252	2880	2959	0.0211948432582286	3528	0.812884971804165	4591	1.65713942576235	2390	2.78326927659196	1011
1154	CTAL	SPP1	Podocytes	PTGER4	0.0177407985308401	3083.25	3471.5	0.01613943501157	4488	0.932699444436739	802	1.64337575289834	2455	1.64170416898587	4588
1155	Endothelial	TEK	PC	ANGPT1	0.017807458087366	3161.25	1963.5	0.154857385722422	148	0.727882257051393	8570	1.78001670845556	2065	2.33860632379271	1862
1156	ICA	CDH1	ICA	ITGA2	0.0178670128017742	6033.25	1779	0.0401910691457367	1629	0.886938530189463	1929	2.19840723234874	997	NA	19578
1157	Endothelial	ANXA1	Mono1	FPR1	0.0179263216445476	2777	2915	0.0160746990452207	4500	0.870242536999627	2455	1.40453157774356	3375	2.94381874783915	778
1158	DCT	FGFR2	Podocytes	FGF1	0.0179425966279177	5617	3543.5	0.0844392091027157	476	0.769844138877307	6611	0.312565103431053	15241	3.92643508207666	140
1159	ICA	CDH1	PEC	ITGA2	0.017977170415309	3330.75	3911.5	0.0160630320938216	4503	0.83219746745115	3803	2.19840723234874	997	1.73817024407625	4020
1160	Unknown9	CX3CL1	NK	CX3CR1	0.0180111296415821	2617.25	2645	0.0813109672233526	511	0.812410922616102	4609	1.20390734457729	4668	3.0407218969486	681
1161	Mono2	TNFSF13B	Mono3	TFRC	0.0180621586630321	2890.75	2970.5	0.0210463537259539	3551	0.812349697169438	4613	1.65713942576235	2390	2.78640391812817	1009
1162	PEC	TNC	Tcytogd	ITGB1	0.0181132960390891	3249.75	3233	0.0212546482058893	3519	0.812182465898441	4618	1.53404041119493	2947	2.31765735748621	1915
1163	Mono3	LGALS9	Mono3	LRP1	0.0181303659363989	2491.75	2564.5	0.0459052558157512	1385	0.812175204240956	4620	1.30138284366039	3744	3.65249138937774	218
1164	Unknown17	JAG1	PEC	CD46	0.0181303659363989	2618.75	2319.5	0.0160216115176352	4513	0.90911337143467	1323	1.91751619458619	1624	1.94756862170544	3015
1165	Mono1	TNFSF13B	B	HLA-DPB1	0.0181366000474274	2851.5	1811.5	0.00939803332251314	6628	0.915698969415186	1155	1.74112737539349	2191	2.53477008681686	1432
1166	ICA	FGF7	ICA	FGFR1	0.0181645419230307	2280.5	1912.5	0.070422385798019	675	0.812158816557304	4622	1.58839486598645	2766	2.75426906262596	1059
1167	DCT	JAG1	Mono3	NOTCH2	0.0181987662035583	3498.75	3468.5	0.0202170411169348	3692	0.812104150910537	4624	1.46427410556274	3245	2.12969950837696	2434
1168	PEC	THBS1	PEC	ITGA3	0.0182270422681455	6137.75	1737.5	0.0434289495660572	1498	0.886583857776609	1942	1.97050151804941	1533	NA	19578
1169	Mono2	TGFB1	DCT	ITGAV	0.0182330388234563	2822.5	2862	0.0159707812845156	4520	0.851922516301379	3070	1.60436389425617	2654	2.76213891820673	1046
1170	DCT	SPP1	TCXCR6	CD44	0.018252712820896	1961.5	1381	0.0137731560286829	5081	0.948367230669402	512	4.25975558689969	3	2.19327493789043	2250
1171	ICA	FAM3C	PEC	LAMP1	0.018318932156566	2504.5	1971.5	0.0159599579208025	4526	0.899935525102739	1549	1.92459129178237	1573	2.15232114454075	2370
1172	CTAL	FGFR2	Podocytes	FGF1	0.0183306405930445	5505	3552	0.0841717567497701	481	0.769562967144436	6623	0.332969396020174	14772	3.91418348404231	144
1173	Endothelial	FN1	DCT	ITGB1	0.0183480839643352	2075.25	1479	0.0361038566899408	1867	0.918093414897345	1091	2.70048632830675	415	1.57495089348934	4928
1174	Mono1	TNFSF13B	PC	CD40	0.0184392048069525	2533.5	2031.5	0.036086161108431	1872	0.792280436988919	5574	1.74112737539349	2191	3.23490920556994	497
1175	ICA	FGF7	Unknown9	FGFR4	0.0184569922690366	2050.75	1750.5	0.2382335899044	63	0.811894004622626	4639	1.58839486598645	2766	2.98260772988035	735
1176	PC	CDH1	Unknown17	ITGAE	0.0184569922690366	3432.75	4209	0.0159075628930288	4534	0.811961202758775	4635	2.50490325580115	678	1.76182553423921	3884
1177	Unknown9	EGFR	MacDC	AREG	0.0185089654639719	3355.25	3522	0.0299089175112847	2376	0.901894335995175	1494	1.15673774832328	4883	1.62442034631552	4668
1178	MacDC	AREG	Unknown9	EGFR	0.0185263142294731	2440.75	1935	0.0299089175112847	2376	0.901894335995175	1494	2.14100769927767	1225	1.62442034631552	4668
1179	Endothelial	JAG2	Mesangial	NOTCH3	0.018540510996814	4152.5	3632	0.337460240477953	19	0.774144845630886	6409	0.69748541429203	9327	2.87864201583173	855
1180	Endothelial	FN1	Unknown17	ITGAV	0.0185436751880854	2178.5	1814.5	0.0455684406638414	1400	0.87752695648777	2229	2.70048632830675	415	1.62402452060283	4670
1181	PEC	APP	Mono2	CD74	0.0185436751880854	1932.5	1563.5	0.0158743115960858	4539	0.980180852046143	64	2.43893664124857	745	2.14962114830507	2382
1182	PEC	EGFR	Mono3	AREG	0.018591720864085	2611	1627.5	0.0464250407796712	1365	0.91970114549102	1062	0.969637742368645	6127	2.32688314522142	1890
1183	Unknown17	GRN	ICB	NTRK1	0.0185958312797117	2728.5	2621.5	0.0559345987247166	1024	0.811751561271393	4647	1.26837942752612	4024	2.65822483533897	1219
1184	ICB	COL6A1	PC	ITGA2	0.0186529544274295	6259.5	1886.5	0.0391535167236311	1687	0.886150632128295	1956	1.82150780290402	1817	NA	19578
1185	Unknown9	SPP1	Mono2	CD44	0.0188406825703178	2612.5	2715.5	0.0157539809790997	4557	0.951559734833869	462	1.29297414215643	3815	2.4427556730679	1616
1186	Mono1	LGALS9	PC	CD47	0.0188758576974021	3576.5	4169	0.0175684482411621	4192	0.811443580248864	4666	1.25475511297963	4146	2.61447158530987	1302
1187	Mono3	GRN	ICA	EGFR	0.0189110820548863	2621.5	2328.5	0.0157401438032978	4561	0.884456910629996	2014	2.13346421648865	1268	2.05871887505569	2643
1188	DCT	EGF	ICB	EGFR	0.0189301155726567	2269.25	1766.5	0.0416841913947987	1569	0.885876025429688	1964	2.47797137081987	731	1.59513927978105	4813
1189	TGZMK	ITGA4	PEC	VCAM1	0.0189301155726567	3009.25	1448	0.0359261355157755	1888	0.922387846190485	1008	0.760828379728923	8583	3.16068201792831	558
1190	PEC	COL4A1	Mesangial	ITGA2	0.0189463556886836	3304	3783	0.0157353595536533	4563	0.81242700622374	4608	2.15387185883959	1042	1.95110608977584	3003
1191	ICA	COL6A1	Unknown17	ITGA2	0.0189816786447284	2950	3183.5	0.015729901953751	4565	0.831465219610773	3830	2.29700629762088	868	2.09501901576372	2537
1192	Mono2	LGALS9	NK	CD47	0.0190170509689768	3159.25	3650.5	0.0175365508038664	4201	0.811304517924065	4674	1.50317982824761	3100	3.05171911980237	662
1193	Unknown17	SPP1	Mono3	CD44	0.0190347556585445	2745.75	2598	0.0157236748822074	4568	0.951515337269505	464	1.09682950979775	5323	3.0974938934569	628
1194	Endothelial	GAS6	TRmac	AXL	0.0190524727074062	2742.5	2116.5	0.0323738098873801	2159	0.811260980840111	4676	1.76830538345634	2074	2.26767312908515	2061
1195	PEC	FAM3C	Thelper	CLEC2D	0.0190702021213125	3035.75	2726	0.0221977510978053	3342	0.81123219641351	4677	1.78034061699642	2014	2.24569322650595	2110
1196	Thelper	ITGA4	PEC	VCAM1	0.0190852352037651	3212.25	1452	0.0358397044653278	1895	0.922301584797578	1009	0.690018599416824	9369	3.13651843995606	576
1197	Endothelial	CD34	B	SELL	0.0191163571697512	2092	1680	0.145144021204062	171	0.807764436469973	4837	1.72203638023363	2254	2.73268770438162	1106
1198	MacDC	CKLF	DCT	LRP6	0.0191234646108243	3474.5	3479.5	0.0241736833833784	3030	0.811156123446789	4680	1.27358889490483	3929	2.18832350595378	2259
1199	ICB	SEMA3C	PEC	NRP2	0.0191983576386883	3318	2395	0.0969467423667809	388	0.819935462036834	4285	0.79121297224822	8094	3.21900477247208	505
1200	Unknown9	EGFR	Mono1	HBEGF	0.019248177603898	4486.75	4563	0.0156854814325037	4580	0.813778413308394	4546	1.15673774832328	4883	1.74599653995581	3938
1201	Mono1	SPN	TRmac	SIGLEC1	0.0192781955123972	3104.5	1724.5	0.14125813723283	182	0.723731846213276	8787	1.53876500294832	2943	3.21771752737652	506
1202	ICA	FAM3C	PEC	HLA-C	0.019303776480725	2371	1743.5	0.0119551665854949	5617	0.955670949394237	380	1.92459129178237	1573	2.31766193973414	1914
1203	TRmac	SIGLEC1	Mono1	SPN	0.0193581922888684	5273.75	4646.5	0.14125813723283	182	0.723731846213276	8787	0.538607565524408	11620	3.21771752737652	506
1204	NK	KLRF1	Mono3	CLEC2B	0.0193734995882718	2179	1743	0.055141828945721	1052	0.810806840515349	4696	1.65426358313701	2434	3.19695604242592	534
1205	ICB	FGF9	Endothelial	FGFR1	0.0194094180019739	3607.75	3641	0.0292586208910445	2451	0.810786126004517	4698	1.28543318623026	3892	1.85723415437732	3390
1206	Endothelial	KDR	CTAL	VEGFA	0.0194273959264399	3015.25	3119.5	0.0532701621870074	1123	0.810774068308217	4699	1.51573173379267	3086	1.91495015712608	3153
1207	PC	FAM3C	Tcytogd	CLEC2D	0.0194273959264399	3489.75	3572	0.0252341027534792	2892	0.820853288196922	4252	1.09190879307563	5402	2.54408203019435	1413
1208	Mono3	THBS1	Mesangial	ITGA3	0.0194453863370203	2548.5	2668	0.0156437911146619	4591	0.824304252559345	4110	3.10594174448617	267	2.65452713684981	1226
1209	ICA	COL6A1	Unknown9	ITGA2	0.0195355258839824	2970.75	3208.5	0.0156304387202679	4598	0.831020308420992	3853	2.29700629762088	868	2.08558948108518	2564
1210	B	LTB	Mono2	LTBR	0.0195716693079686	3100.25	3379	0.0186132244794867	3986	0.810683831739111	4709	2.29008094962745	934	2.02030015760037	2772
1211	TCXCR6	CD52	Mono2	SIGLEC10	0.0196804005426705	2811.75	2764.5	0.0155769627078928	4608	0.854333811278063	2997	1.63299398919283	2532	2.73124972009861	1110
1212	PC	VEGFA	Endothelial	KDR	0.0196985663663542	2884.25	2787.5	0.0815945071799895	508	0.841341095042642	3437	1.08464446758091	5454	2.2371966759603	2138
1213	CTAL	FGF9	Endothelial	FGFR1	0.0197167447629917	3571.5	3551.5	0.0291242152405521	2466	0.810432696307515	4717	1.36049882962874	3474	1.80546982776187	3629
1214	DCT	CADM1	TGZMK	CRTAM	0.0197456860427277	3227	2089	0.0584863061898989	971	0.745627670199565	7759	1.72311768626971	2248	2.31348408476784	1930
1215	PC	VEGFA	PEC	NRP1	0.0197531392983298	4662	4557.5	0.0163790379786098	4415	0.825575595306638	4079	1.08464446758091	5454	1.61764523728282	4700
1216	PC	VEGFA	PEC	NRP2	0.0197713554486344	2403.25	1810	0.0514189432258481	1183	0.87078713598309	2437	1.08464446758091	5454	3.18948234595647	539
1217	Unknown17	CD24	Endothelial	SELP	0.01977749809452	2399.75	2101	0.101046726898048	345	0.887164662824348	1923	1.71351660763736	2279	1.55501234737336	5052
1218	PC	VEGFA	Unknown9	NRP1	0.0198078255435347	4444.75	4241	0.0177309981362211	4152	0.831212567549127	3843	1.08464446758091	5454	1.69136688233841	4330
1219	PEC	TNFRSF11B	Mono3	TNFSF10	0.0198809170730964	3310	3343	0.0155296477384644	4619	0.886661861060461	1935	1.72181393896151	2260	1.6721826177239	4426
1220	CTAL	ITGB1	PEC	VCAM1	0.0199358683255852	2509.75	2073	0.0224919493017626	3280	0.953166811759096	426	1.08432421390419	5467	2.87056683716954	866
1221	Mesangial	PTN	Mono2	PLXNB2	0.0199725657265111	2964.5	2730	0.0285519408558203	2536	0.810126331655553	4733	1.91743583311948	1665	1.97531982592377	2924
1222	ICA	FGF7	Unknown9	FGFR3	0.0199909334142061	2257.5	2019	0.114876389273652	258	0.810082125330926	4734	1.58839486598645	2766	2.63009722544448	1272
1223	NK	CD99	Mono1	PILRA	0.0199909334142061	2966.5	2940	0.0220310785866888	3369	0.868434257685825	2511	1.08047510752639	5474	3.21159257783371	512
1224	Mono3	TGFB1	Unknown9	ITGAV	0.0200461124960648	3481.25	3859	0.0154987825759609	4630	0.850020289969988	3137	1.2087245337515	4581	2.45484872600793	1577
1225	Mono2	TNF	TRmac	VSIR	0.0200645308823514	3334.75	3362.5	0.034473019657519	1987	0.809852759198211	4738	1.13110018560038	5008	2.446505599813	1606
1226	NK	CD99	Mono2	PILRA	0.0200645308823514	2671.75	2500.5	0.0261172496017802	2789	0.877853240442194	2212	1.08047510752639	5474	3.6684499486991	212
1227	Mono3	TNFSF13B	PC	TFRC	0.0201014057283753	3240	3356.5	0.0203621686212642	3671	0.809817758837353	4740	1.52448915329821	3042	2.48874520185068	1507
1228	NK	AREG	ICB	EGFR	0.0201198621997675	2761	2845.5	0.020432311306342	3655	0.883698778581563	2036	2.60194906347526	592	1.60678613046238	4761
1229	Unknown17	TNFRSF11B	PEC	TNFSF10	0.0201753078774224	2983	2692.5	0.0331725579006607	2091	0.919574070685583	1067	1.07578854533324	5480	1.87340293621782	3294
1230	Unknown17	TNFRSF11B	Unknown17	TNFSF10	0.020230868072783	3353.5	3382.5	0.0295402913149992	2423	0.915180050600097	1169	1.07578854533324	5480	1.68984197751908	4342
1231	Endothelial	FN1	PC	ITGA3	0.0202494136135142	2842	3092	0.0428839930098935	1519	0.811483752379487	4665	2.70048632830675	415	1.60468336031904	4769
1232	ICA	FGF9	Unknown9	FGFR2	0.0202679719017812	2361.25	1712	0.0489146804113986	1272	0.809672170941742	4749	2.10100092070547	1348	2.26122359164165	2076
1233	ICA	FGF9	CTAL	FGFR3	0.0203237233102047	2493.25	1959.5	0.0482867176535013	1302	0.809596355160268	4752	2.10100092070547	1348	2.08428964478464	2571
1234	Mono2	LGALS9	Mono1	CD47	0.0203795896567746	3207.5	3694	0.0171178921039349	4288	0.809448001054094	4755	1.50317982824761	3100	3.03428653234094	687
1235	Podocytes	ITGB1	PEC	VCAM1	0.0203982373413903	2549.5	2132	0.022020024201516	3376	0.952691232667384	439	1.07533399861765	5495	2.8604413090107	888
1236	Unknown17	JAG1	Mono2	NOTCH2	0.0203982373413903	3195	3200	0.0195279849613598	3799	0.809444100441011	4756	1.91751619458619	1624	2.07621055889505	2601
1237	Endothelial	FN1	Unknown17	ITGA3	0.0204168978203002	2877.5	3158.5	0.0418301983851237	1563	0.809573321586441	4754	2.70048632830675	415	1.60305926871132	4778
1238	ICA	HLA-F	Mono1	LILRB1	0.0204168978203002	3753.5	4477	0.0175538718622523	4197	0.809430160981176	4757	1.11402632235134	5202	2.87662083881852	858
1239	Mono3	TNFSF13B	ICA	TFRC	0.0204355710993551	3250.5	3363.5	0.0202431103735647	3685	0.809365767743883	4758	1.52448915329821	3042	2.48265064638555	1517
1240	Mono1	LGALS9	Mono3	LRP1	0.0204542571844072	2661	2803.5	0.0442326066196685	1461	0.809327722078885	4759	1.25475511297963	4146	3.53935927271672	278
1241	PC	EGFR	Mono3	EREG	0.0204948085017743	2424.75	1354	0.113518781586572	272	0.878885690206861	2184	0.910423960354862	6719	3.20192338043068	524
1242	Mono2	LGALS9	Podocytes	CD47	0.0205666429485505	3212.75	3697.5	0.0170522193875994	4295	0.809151381472606	4766	1.50317982824761	3100	3.03155197703005	690
1243	PEC	WISP3	ICA	SORL1	0.0206230091860187	2517.5	2142	0.113502032021433	274	0.837684256396574	3591	1.06117086725409	5512	3.02860424692156	693
1244	Mono2	LGALS9	MacDC	HAVCR2	0.0206230091860187	2259.75	1939	0.0658298449710055	778	0.809040046734418	4769	1.50317982824761	3100	3.36654565680782	392
1245	PEC	WISP3	PC	SORL1	0.020641823653206	2377	1890.5	0.130895400961458	215	0.847145590543402	3225	1.06117086725409	5512	3.16255884311579	556
1246	Mono3	CD52	MacDC	SIGLEC10	0.0206606509908526	2639.75	2585.5	0.0153402727406728	4671	0.853378485244204	3030	2.50205055254533	717	2.23699504275791	2141
1247	PEC	WISP3	DCT	SORL1	0.0207172102852366	2683	2429	0.0994880370446489	362	0.828524514012891	3952	1.06117086725409	5512	2.85141832687873	906
1248	PEC	DSC2	Unknown9	DSG2	0.0207172102852366	4297.75	4305	0.0153330636236119	4674	0.82977979878543	3907	1.20328708860252	4673	1.74635414686885	3937
1249	Mono2	TNFSF13B	Mono2	TFRC	0.0207360891634157	2993.5	3048	0.0201244361119461	3706	0.808911757125872	4775	1.65713942576235	2390	2.73380284697044	1103
1250	PEC	DSC2	CTAL	DSG2	0.0207360891634157	4288.25	4291	0.015324377055619	4675	0.829739774196948	3909	1.20328708860252	4673	1.75934652208473	3896
1251	Mono2	CLEC2B	Tcytogd	KLRF1	0.0207472807972367	2651.75	1942.5	0.0423670351783325	1539	0.78976215691716	5696	1.70184571394095	2346	2.77321122406178	1026
1252	MacDC	HLA-E	NK	KLRC1	0.0208496335342467	2649.5	2423.5	0.0267059129715751	2715	0.880204225248895	2132	2.27271758973459	948	1.598121019648	4803
1253	TRmac	GRN	ICB	NTRK1	0.0209065802639137	2881.75	2818	0.0537852672777002	1106	0.808739422841619	4785	1.22559836507601	4367	2.6315175698694	1269
1254	Endothelial	ICAM2	TRmac	ITGB2	0.0209065802639137	3543	3425	0.0152594653872786	4684	0.852960290327913	3044	1.61044918909771	2638	1.78408372180733	3806
1255	PEC	BMP7	ICB	BMPR2	0.0209914329263779	2240.25	1698.5	0.0260492816833452	2794	0.802704871244468	5066	2.57921794136528	603	3.22858662705947	498
1256	ICA	MIF	PC	EGFR	0.0210017506132684	3376.75	3459.5	0.0260760051634854	2790	0.91971516088106	1061	1.06015005426294	5527	1.71563894590071	4129
1257	Unknown17	JAG1	DCT	CD46	0.0210017506132684	2716.5	2412.5	0.0152282122285412	4689	0.906993216510877	1352	1.91751619458619	1624	1.90002049282371	3201
1258	Thelper	ANXA1	Mono1	FPR1	0.0210781205367471	2871.25	3010	0.015222583836961	4693	0.867136220242365	2558	1.36959409126618	3462	2.94908226316096	772
1259	CTAL	JAG1	ICA	CD46	0.0211163835095	3316.75	3540.5	0.01520836579972	4695	0.906938196518267	1354	1.16073196149068	4832	2.14912359980467	2386
1260	Endothelial	FN1	Mono2	ITGB1	0.0211436037592898	2137	1544	0.0346727494249364	1962	0.916559787004887	1126	2.70048632830675	415	1.55597246040291	5045
1261	Mono2	GRN	Unknown17	EGFR	0.0211546985525175	3328.25	3274.5	0.0152005204820682	4697	0.882662438151775	2067	1.3470099178491	3505	1.94066881091141	3044
1262	CTAL	CXCL12	NK	CXCR4	0.0211738756151305	2593.75	2375	0.0214803206761767	3483	0.910752008066311	1267	2.38933803612514	803	1.59361612430674	4822
1263	DCT	KL	Mesangial	FGFR1	0.0211930657130184	2822.25	2599	0.0489958236034827	1268	0.864117659675003	2653	1.62811902805468	2545	1.59359775117256	4823
1264	ICA	MIF	Unknown9	EGFR	0.021250714277394	3206	3143	0.0279197985413085	2588	0.922201634546963	1011	1.06015005426294	5527	1.79786385363849	3698
1265	Endothelial	FN1	Endothelial	ITGA3	0.0212699565754511	2807.5	2994	0.0443332173008326	1454	0.814012758469236	4534	2.70048632830675	415	1.59284843331986	4827
1266	Mono1	HLA-F	Mono3	LILRB2	0.0213084803719271	3337.5	3503.5	0.0151527935861534	4705	0.845033722016518	3287	1.32395651801153	3720	2.43209517137736	1638
1267	ICA	MIF	Unknown17	EGFR	0.0213277618821721	2799.75	2394.5	0.0336721136261009	2043	0.92866165198874	883	1.06015005426294	5527	2.02829920238128	2746
1268	NK	AREG	Unknown9	ICAM1	0.0213663641562511	2794.5	2876.5	0.0400638398105864	1635	0.824093381873601	4118	2.60194906347526	592	1.59206131902942	4833
1269	TRmac	HBEGF	PC	EGFR	0.0213856849319191	4667.25	4695.5	0.0151383628414184	4708	0.811073266535182	4683	1.16500894945097	4801	1.66341711450143	4477
1270	Mono3	ANXA1	Mono2	FPR2	0.0214243657901077	2041.75	1524.5	0.0319275259538103	2188	0.808122005736501	4816	3.04431666890351	302	2.87468453234057	861
1271	ICA	MIF	TRmac	CD74	0.0214437258844702	2301.25	1825.5	0.0313020463640398	2241	0.983303658407378	27	1.06015005426294	5527	2.54756847199432	1410
1272	DCT	RARRES2	Mono2	CMKLR1	0.0214437258844702	3020	3245.5	0.0253864356336084	2873	0.808044837696359	4817	2.39860342088338	772	1.80812893346474	3618
1273	Mono2	TNF	Endothelial	FLT4	0.0214620575683426	4745	3214	0.327243408456062	22	0.640997136428138	12530	1.13110018560038	5008	2.54002327923205	1420
1274	PT	ALB	Tcytogd	B2M	0.0214620575683426	3280	1764	0.031723897092304	2209	0.983883815530508	26	2.12968998016107	1319	1.01224304064335	9566
1275	DCT	CADM1	Unknown9	NECTIN3	0.0214775715456594	2600.25	2116	0.0532539535968108	1126	0.803385570970368	5043	1.72311768626971	2248	2.29363077165469	1984
1276	Mono3	TGFB1	PEC	TGFBR2	0.021521297501929	3852.75	3973	0.0150964000697517	4717	0.842716562275289	3365	1.2087245337515	4581	2.02787304373784	2748
1277	Mono2	LGALS9	Thelper	CD44	0.0215407232459278	3039.75	3435.5	0.0197010352033554	3771	0.80799133908778	4822	1.50317982824761	3100	3.27840480570376	466
1278	Mono3	LGALS9	CTAL	CD47	0.0215601621376378	3535.75	4043	0.0167983338378233	4342	0.807990453435019	4823	1.30138284366039	3744	2.64952773474132	1234
1279	Unknown9	COL4A2	PC	ITGA2	0.0215784199009824	6250	1893	0.0400578381782964	1636	0.883117754026317	2054	1.84813536056462	1732	NA	19578
1280	ICA	MIF	Mono3	CD74	0.0215990793879166	3660.25	4511	0.0159107806968658	4533	0.976737721691142	92	1.06015005426294	5527	1.66125057500853	4489
1281	Unknown17	JAG1	CTAL	CD46	0.0216380493002302	2736.25	2426.5	0.0150648661804636	4724	0.906537346320588	1368	1.91751619458619	1624	1.88968156728568	3229
1282	Podocytes	TGFBR3	MacDC	TGFB1	0.0216575540194886	3386	3005	0.0267740216158632	2706	0.807879139172215	4828	1.46842190765669	3193	2.01133691954916	2817
1283	Tcytogd	HLA-E	NK	KLRC1	0.0216575540194886	2684.75	2455	0.0263849293233602	2747	0.879565238756168	2163	2.21322912949165	981	1.59007006210794	4848
1284	Unknown9	ANXA1	Mono1	FPR2	0.0216966030138974	3464.5	3423.5	0.0318188339482803	2196	0.807857477001039	4830	1.2053858589778	4651	2.21851064707834	2181
1285	ICA	MIF	Mono2	CD74	0.0216966030138974	2711.75	2636.5	0.0244894608096135	2988	0.981164708803962	47	1.06015005426294	5527	2.18140602658367	2285
1286	ICA	MIF	Mono2	TNFRSF14	0.0217161473009273	3049.5	2796.5	0.0267548818587102	2710	0.918917537928273	1078	1.06015005426294	5527	1.98864120051199	2883
1287	DCT	GPI	ICB	NTRK1	0.0217357047890961	2958.75	3011.5	0.109295980528184	301	0.807837211646868	4832	1.06635014162565	5511	2.68952265045127	1191
1288	DCT	VEGFB	Endothelial	FLT1	0.0218488380530902	2953.5	1649	0.0865614631657296	452	0.909610911120343	1303	0.79491476920804	8064	2.28741751066687	1995
1289	PEC	THBS1	DCT	ITGAV	0.021853327274935	2799.5	2465	0.0150153221762945	4735	0.881264828103341	2102	1.97050151804941	1533	2.00889025273645	2828
1290	Mono1	TGFB1	Endothelial	TGFBR2	0.0219320070415734	3191.75	2664	0.0247419661376929	2949	0.872761986562085	2379	1.0557133300188	5571	2.33641027651077	1868
1291	DCT	ITGB1	Unknown9	VCAM1	0.0219517101348103	2796.5	2924	0.0149788621209578	4740	0.943210557975397	598	1.24782688167466	4256	2.45184463282864	1592
1292	Unknown9	THY1	NK	ITGB2	0.0220108990736264	3394	3805.5	0.0165257027216395	4397	0.918037922498785	1095	1.46437167576029	3214	1.58544848960368	4870
1293	Podocytes	FGF1	CTAL	FGFR1	0.0220530766072829	2797.25	1383.5	0.0343523041464302	1993	0.735351579361352	8222	2.3975136473144	774	3.71273778540299	200
1294	Mono3	TNFSF13B	B	TNFRSF13B	0.0221723310170929	2817.5	1794	0.231646752714533	70	0.748703805916403	7612	1.52448915329821	3042	3.17695649213559	546
1295	Mono2	TNFSF13B	Endothelial	HLA-DPB1	0.0222242109026989	3165.5	2049.5	0.00803064095578462	7257	0.909428396839079	1306	1.65713942576235	2390	2.40373815432109	1709
1296	MacDC	GRN	Unknown9	EGFR	0.0222687687480754	3439.25	3454	0.0149096820942974	4758	0.881658312338916	2091	1.54548288259823	2896	1.74139408993961	4012
1297	Mono1	TGFB1	Unknown9	EGFR	0.0223086411978079	4351	4588	0.0157044504269604	4575	0.812692750379197	4601	1.0557133300188	5571	2.0536240775037	2657
1298	ICA	VEGFB	Endothelial	KDR	0.0223273005020404	2718.25	2018.5	0.139703685155569	195	0.882307251445455	2076	0.914172699371816	6641	2.30099460887945	1961
1299	Unknown9	VCAM1	Tcytogd	ITGB1	0.0223617319582006	2282.25	1412	0.0103395546681915	6185	0.932428583789896	813	3.71989293921392	120	2.28038614240281	2011
1300	Mono3	HLA-E	NK	KLRC1	0.0223685502374739	2705	2487	0.0260561104970934	2792	0.878899437802141	2182	2.25235121383279	957	1.58182258151705	4889
1301	Mono3	GRN	Podocytes	SORT1	0.0223885467053175	2510.75	2005	0.0148891755294751	4765	0.888172135578078	1901	2.13346421648865	1268	2.24673787207702	2109
1302	DCT	GAS6	MacDC	AXL	0.0224085565771162	2976.25	2369.5	0.03072377932055	2298	0.807223357176619	4868	1.66317549116113	2379	2.15540079376266	2360
1303	Mono1	TGFB1	Podocytes	TGFBR3	0.0224285798588585	3429	3063.5	0.0339244295493394	2018	0.825582805303869	4076	1.0557133300188	5571	2.26902865760896	2051
1304	PEC	BMP7	Mono3	BMPR2	0.0224293992124035	2379.25	1821.5	0.0240833994129443	3040	0.796417575752917	5358	2.57921794136528	603	3.20857699174575	516
1305	ICA	FAM3C	Tcytogd	HLA-C	0.0224306973410554	2495	1793.5	0.0108938841134577	5977	0.953659590546744	416	1.92459129178237	1573	2.27969191891443	2014
1306	Mono1	TGFB1	Podocytes	ITGAV	0.0224486165565345	3561.25	3596.5	0.0171555000616644	4279	0.85637945823315	2914	1.0557133300188	5571	2.50294192136993	1481
1307	Mono1	TGFB1	Unknown17	EGFR	0.0224887302236537	3882.5	3978.5	0.018940037781064	3925	0.82653548185705	4032	1.0557133300188	5571	2.28405942624649	2002
1308	PEC	TNC	DCT	ITGAV	0.0225490014936595	2413.75	1946.5	0.0614134901083283	887	0.807036862950835	4875	1.53404041119493	2947	2.82458927364202	946
1309	CTAL	APP	PC	CD74	0.022687883233659	5621.75	4668	0.00191717016549196	12772	0.945016153671769	572	2.76531240959265	379	1.09864648174345	8764
1310	Mesangial	PGF	PEC	NRP1	0.0226901055536259	2350.5	2191.5	0.160691512916861	136	0.806857138560727	4883	1.32745663876269	3701	3.04063761616559	682
1311	PEC	TNC	ICB	ITGB1	0.0227103172041305	3391.5	3346	0.0198288766542317	3745	0.806828999415368	4884	1.53404041119493	2947	2.2915157903158	1990
1312	Endothelial	FN1	Mono1	ITGB1	0.022777577386985	2170.25	1581	0.0339281252962049	2014	0.915725866541554	1148	2.70048632830675	415	1.54432862403696	5104
1313	Mono3	IL1B	TRmac	IL1B	0.022777577386985	2424.75	1912.5	0.0118151379341004	5653	0.891329487628907	1800	3.22061553395596	221	2.2756870147592	2025
1314	DCT	SEMA6D	Endothelial	KDR	0.0227912988655852	2940.75	3030.5	0.233667252580258	66	0.824047061761144	4121	1.05167262653507	5636	2.30944594640006	1940
1315	Mono3	IL1B	ICA	IL1R1	0.0227912988655852	2534	2565	0.0148312027648245	4785	0.848642952191007	3176	3.22061553395596	221	2.30375580658424	1954
1316	DCT	SEMA6D	TRmac	TYROBP	0.022872496910762	3035.75	2709	0.0256433889753245	2843	0.918220213705165	1089	1.05167262653507	5636	2.08321582816804	2575
1317	Mono1	TNFSF13B	CTAL	TFRC	0.022872496910762	2964.25	2992	0.0195596362381899	3793	0.806701976431402	4893	1.74112737539349	2191	2.80449830956465	980
1318	Mesangial	PTN	CTAL	PLXNB2	0.0230151153216843	3052.25	2821.5	0.0272735003819644	2656	0.80657804576113	4901	1.91743583311948	1665	1.95449735951722	2987
1319	Mono2	TNFSF13B	B	HLA-DPB1	0.0230575520410852	3050.5	2018.5	0.00873059530651747	6945	0.912811753479511	1220	1.65713942576235	2390	2.42778302648809	1647
1320	ICB	MIF	Mono3	CD74	0.0231583996538067	3564.25	4677.5	0.0147506346592927	4804	0.975861902245222	98	1.17298054079353	4756	1.63816701951724	4599
1321	NK	ANXA1	Mono3	FPR1	0.0231789233256653	3269	3715	0.01473191006201	4805	0.865237443937856	2625	1.11890066283463	5142	3.2204851686584	504
1322	PC	LAMC1	PC	ITGB1	0.0232405761964118	3306.75	2836.5	0.0214860279536871	3481	0.888198672411164	1899	1.04776706725396	5655	2.21025784316798	2192
1323	Endothelial	FN1	TCXCR6	ITGA4	0.0232611544585245	2758.5	2840	0.034508106899096	1982	0.83507175788588	3698	2.70048632830675	415	1.57418247492293	4939
1324	Mono2	ANXA1	Mono1	FPR2	0.0232817463833093	2945.75	2568	0.0311456204236767	2249	0.806192301697926	4915	1.55058685827636	2887	2.38943490493852	1732
1325	PC	LAMC1	Endothelial	ITGB1	0.0232817463833093	3292.25	2827	0.0220783413685706	3359	0.889541780551213	1860	1.04776706725396	5655	2.17878557002056	2295
1326	Mono2	LGALS9	PEC	CD47	0.0233023519768122	3287	3756	0.0164131724560911	4412	0.806184727335068	4916	1.50317982824761	3100	3.00494261353828	720
1327	Mono3	TGFB1	ICA	ITGAV	0.0233023519768122	3562.5	3905.5	0.0147053470108854	4811	0.846639684680106	3230	1.2087245337515	4581	2.43480866299297	1628
1328	Unknown17	TNFSF10	PEC	TNFRSF11B	0.0233751583767689	2539	1630.5	0.0505038828309811	1219	0.933809629078495	783	0.97148967810063	6112	2.27103695604389	2042
1329	NK	KLRF1	Endothelial	CLEC2B	0.0233751583767689	2655	2014	0.0411034062696138	1594	0.787237349146889	5806	1.65426358313701	2434	2.94085204209974	786
1330	ICA	SEMA3F	PEC	NRP2	0.023384087205719	4931	3695.5	0.110472301461301	294	0.765609568824342	6831	0.501964559386414	12039	3.15940354251424	560
1331	PC	LAMC1	PEC	ITGB1	0.0234055851868069	2902	2195.5	0.0262513463134078	2774	0.897764537744959	1617	1.04776706725396	5655	2.46157653425658	1562
1332	CTAL	ITGB1	Endothelial	JAM2	0.023426272919662	4369.25	4897.5	0.0316044107680006	2215	0.806128091904142	4921	1.08432421390419	5467	1.58487186085214	4874
1333	CTAL	CXCL12	Mono2	CXCR4	0.0234884184089256	2671.5	2466.5	0.0206695077303981	3615	0.90917581604908	1318	2.38933803612514	803	1.57277968524212	4950
1334	PT	ALB	Mono2	FCGRT	0.0235172148425886	4827.75	1680	0.0337083623875924	2041	0.936594417135224	747	2.12968998016107	1319	0.496657305026757	15204
1335	PC	LAMC1	Unknown9	ITGB1	0.0235299173712682	3641.25	3395	0.0185210456740183	4007	0.880610528114231	2120	1.04776706725396	5655	2.01906000127152	2783
1336	Mono1	TGFB1	PC	EGFR	0.0235714712991148	4547	4839.5	0.0146673454615811	4824	0.807437137679571	4855	1.0557133300188	5571	1.97139916976593	2938
1337	PC	LAMC1	Mesangial	ITGB1	0.0235922688902618	3392.25	2973.5	0.0204802526772571	3641	0.885796080749087	1967	1.04776706725396	5655	2.17429544626977	2306
1338	ICA	CDH1	PEC	ITGAE	0.0236130802409788	3901.5	4839	0.0147113505850397	4810	0.80592040039558	4931	2.19840723234874	997	1.58553549632332	4868
1339	Mono1	LGALS9	TRmac	COLEC12	0.0236477529521893	3285	2354.5	0.139170001971717	198	0.734902828151876	8233	1.25475511297963	4146	3.1546532610384	563
1340	ICA	GAS6	ICA	MERTK	0.0236547442453948	2565.5	2331	0.0267601467926721	2709	0.805826169947152	4933	2.55470021908947	667	2.30392433614154	1953
1341	NK	KLRF1	TGZMK	CLEC2B	0.0236598252698161	2804	2109.5	0.0374940863683334	1785	0.779438749952305	6150	1.65426358313701	2434	2.8854993733886	847
1342	Thelper	RPS19	Mono3	C5AR1	0.0237359550501499	3910.5	2993	0.0125656523674267	5422	0.970947430704962	155	0.673109937396706	9501	3.15056139274259	564
1343	Mono2	HBEGF	Thelper	CD44	0.0237591454738015	3044.75	2945	0.014631306291063	4833	0.829848708312307	3900	1.78392849499079	1990	2.51734603978199	1456
1344	Mono2	TNFSF13B	PC	CD40	0.0238388686949247	2718.75	2220	0.0335233615365871	2050	0.786153409045842	5854	1.65713942576235	2390	3.12792214524117	581
1345	DCT	CADM1	Tcytogd	CRTAM	0.0238747815737795	3350	2153	0.0549747509230074	1063	0.739711188360701	8031	1.72311768626971	2248	2.26825290552608	2058
1346	Unknown9	GRN	Unknown17	EGFR	0.0238848826837235	3400	3319	0.0146123091741431	4840	0.880603250971747	2122	1.37239450355276	3400	1.88779191668318	3238
1347	CTAL	RPS19	Mono3	C5AR1	0.0239128292697188	3905.5	3003	0.012507441188882	5440	0.970881868367658	157	0.687469400812164	9459	3.14695828864211	566
1348	ICA	DLL1	Mesangial	NOTCH3	0.0240015013079884	3974	3547.5	0.143372043453363	177	0.771567718348015	6528	0.74713663218248	8624	3.14610542627515	567
1349	Unknown17	JAG1	Mono1	NOTCH2	0.0240111183007128	3340.25	3392.5	0.0185491574330737	4000	0.805446568645552	4952	1.91751619458619	1624	2.01887796951004	2785
1350	Unknown9	SPP1	Podocytes	ITGAV	0.0240955529210033	3340.25	4064.5	0.0145775388935323	4850	0.955558556459334	382	1.29297414215643	3815	1.69628596592466	4314
1351	DCT	VEGFA	Endothelial	KDR	0.0241802100302689	3123	3062.5	0.0731020649696171	634	0.833867360761311	3751	1.04269633406434	5733	2.15195602408652	2374
1352	PC	LAMC1	ICA	ITGB1	0.024243849105507	4147.25	4191	0.0145362403319745	4857	0.867276867144476	2552	1.04776706725396	5655	1.82934348147406	3525
1353	DCT	VEGFA	PEC	NRP2	0.0242650900190124	2594.5	2012	0.0460672054807977	1381	0.864477047557399	2643	1.04269633406434	5733	3.10424169408269	621
1354	Unknown9	COPA	MacDC	CD74	0.0242684566367902	4256.25	1763	0.0247023397788282	2956	0.968654790561853	191	0.424242013931892	13308	3.14148270627634	570
1355	DCT	VEGFA	Unknown9	NRP1	0.0243076137153141	4797.75	4651.5	0.0158855371829253	4538	0.823361890826429	4155	1.04269633406434	5733	1.60612623046463	4765
1356	CTAL	SPP1	Endothelial	ITGA9	0.0243448176979155	6279.25	2143.5	0.0493079466083608	1252	0.890359762033078	1832	1.64337575289834	2455	NA	19578
1357	Endothelial	GAS6	MacDC	AXL	0.0243715040246682	3005.25	2488.5	0.0299218754738511	2372	0.805157227150373	4970	1.76830538345634	2074	2.07515796519896	2605
1358	PC	MIF	TRmac	CD74	0.0243819959983216	2904.5	2095.5	0.0295855516285184	2410	0.982834339531232	30	0.833659270496071	7397	2.36855372452938	1781
1359	Mono1	LGALS9	CTAL	CD47	0.0244141674788389	3755.25	4310	0.0161862531710225	4474	0.805094753949037	4972	1.25475511297963	4146	2.53639561808031	1429
1360	B	PTPRC	TRmac	MRC1	0.0244141674788389	2891.25	2652	0.0159394003792695	4528	0.934594930151485	776	1.04109015574573	5746	3.21000772299338	515
1361	Unknown9	EGFR	PC	HBEGF	0.0244355201986557	4890.5	4874	0.0145046241803468	4865	0.807774970698349	4834	1.15673774832328	4883	1.56637770008107	4980
1362	Mono3	SELL	Mono2	SELPLG	0.0244472091177761	2291	1924	0.0776548107054907	562	0.800744280804314	5164	1.45855485672346	3286	3.8917956486225	152
1363	Mono3	TNFSF13B	Mono1	TFRC	0.0244568869217858	3388.75	3457	0.0191478469814619	3872	0.805037597175835	4974	1.52448915329821	3042	2.42112720554051	1667
1364	MacDC	ITGB2	Mono2	ICAM1	0.0244782676543502	3056.5	2721.5	0.028566221956425	2535	0.805031629405444	4975	1.83640586292048	1808	1.97876959351779	2908
1365	CTAL	SPP1	PEC	ITGB3	0.0245271717863828	6319.5	2177	0.0357911721408255	1899	0.907532181684905	1346	1.64337575289834	2455	NA	19578
1366	Thelper	LTB	Mono2	LTBR	0.0246713256826024	3624.75	4021	0.0172697711666728	4265	0.804868045034614	4984	1.98258591951924	1473	1.78756220541006	3777
1367	Podocytes	VEGFA	DCT	NRP1	0.02471438208717	2849.25	2849	0.0144670790506973	4879	0.816457116743681	4433	2.32312266312285	820	2.63246117571371	1265
1368	Unknown17	COL4A2	PC	ITGA2	0.0247471524542061	6408.75	2137	0.0376191209846518	1783	0.879836799485883	2150	1.75314720263462	2124	NA	19578
1369	ICA	FAM3C	Endothelial	HLA-C	0.0248207600159092	2491	1828.5	0.011088893233063	5898	0.95405006250057	409	1.92459129178237	1573	2.25686182612898	2084
1370	Mono2	HLA-F	Mono3	LILRB1	0.0248222696583705	3314.5	3510	0.0164920478820632	4400	0.80457124710648	4992	1.61446438485077	2620	2.64202669007407	1246
1371	Mono3	ANXA1	Mono2	FPR1	0.0248222696583705	2201.75	1810	0.0144514835020919	4885	0.864113033565962	2654	3.04431666890351	302	2.80943535266452	966
1372	Mono3	TNFSF13B	Mono3	TFRC	0.0249305100720364	3401.25	3476	0.0190136985564085	3910	0.804485273145817	4997	1.52448915329821	3042	2.42426184707673	1656
1373	ICA	CDH1	Unknown17	ITGA2	0.024952200563476	3536.25	4128.5	0.0144120878499479	4891	0.824488013853866	4101	2.19840723234874	997	1.70776649615591	4156
1374	Podocytes	ITGB1	Endothelial	JAM2	0.0249739052055019	4424.5	4966.5	0.0309412883983109	2270	0.804465677608362	4998	1.07533399861765	5495	1.57474633269331	4935
1375	Mono1	SELL	Podocytes	PODXL	0.0250053939567616	4347.75	1606	0.0551055910420607	1056	0.879765248583778	2156	0.385071178598771	14087	4.17432145255834	92
1376	CTAL	VEGFA	Endothelial	FLT1	0.0250794938425294	3344	2042.5	0.0533178338908325	1121	0.879664812883244	2158	0.789982601901139	8170	2.31424904063775	1927
1377	Mono2	ITGB1	Unknown9	VCAM1	0.0250826408898338	2899	3037	0.0143851206105453	4897	0.942117575779795	625	1.21445382984643	4442	2.43286619974221	1632
1378	Unknown9	VCAM1	ICB	ITGB1	0.0251165966221148	2388.75	1471.5	0.00964597259805256	6492	0.930208033764737	852	3.71989293921392	120	2.2542445752324	2091
1379	Mono2	LGALS9	ICA	MET	0.0251262344331331	2605.75	2361.5	0.0403916336048374	1623	0.804189767307558	5006	1.50317982824761	3100	3.02798450466865	694
1380	TRmac	HLA-E	NK	KLRC1	0.0251480525014744	2789.25	2577.5	0.0251298015388453	2908	0.876959826290568	2247	2.21892579582798	972	1.55858876841378	5030
1381	ICA	MIF	PEC	EGFR	0.0252354668966228	3646.75	3980	0.024922844694104	2925	0.91802933152637	1100	1.06015005426294	5527	1.55778139891592	5035
1382	Endothelial	FN1	B	ITGA4	0.0252792594536112	2839.5	2953	0.0330919938402319	2100	0.832165885380611	3806	2.70048632830675	415	1.55770519177866	5037
1383	PEC	COL4A2	Mesangial	ITGA2	0.0253011770935546	3356.25	3679.5	0.0143471101093448	4909	0.818898671141889	4325	2.14203969269162	1157	1.94313192204047	3034
1384	Endothelial	JAM2	PEC	ITGB1	0.0253399538963	2703.75	1789	0.0971177004554865	386	0.879357347006066	2167	0.899527104222659	6851	2.54503540683741	1411
1385	PEC	TNC	MacDC	ITGB1	0.0253450551272052	3464	3412	0.0191237295330527	3877	0.803991593873511	5017	1.53404041119493	2947	2.27858689521203	2015
1386	PEC	FAM3C	ICA	LAMP1	0.0253889902070446	2980	2658	0.0143403569602922	4915	0.895013382478142	1689	1.78034061699642	2014	1.86998422012655	3302
1387	Endothelial	JAG1	PC	CD46	0.0254109791547288	3598.5	4023	0.0143386350931069	4916	0.904423130587122	1432	1.25138895313721	4215	1.77646513168453	3831
1388	CTAL	THY1	Mono2	ITGAX	0.0254895651026211	2904.75	1911.5	0.0396775725683178	1652	0.879225204890108	2171	0.958614221732687	6274	2.47983370713282	1522
1389	Mono2	IL1B	CTAL	IL1R1	0.0254990778081077	2533.25	2528	0.0143278173658177	4920	0.846411900025337	3240	3.4619247599752	157	2.35078356148505	1816
1390	Mono1	ICAM2	MacDC	ITGB2	0.0255211382180289	4101	3837.5	0.0159721472231718	4519	0.855799757844903	2936	1.03789053195163	5793	1.91427335591648	3156
1391	ICA	CDH1	Unknown9	ITGA2	0.0255432129389518	3584.75	4209.5	0.0143209574116901	4923	0.824028581888231	4122	2.19840723234874	997	1.69833696147736	4297
1392	Unknown9	MDK	MacDC	SORL1	0.0255653019770642	3895.75	4054.5	0.0293025432030917	2446	0.803723912913695	5028	1.23320206065626	4296	1.78190479847667	3813
1393	Mesangial	JAG1	PC	NOTCH3	0.025786981165901	3543.5	3246	0.0274835443476739	2644	0.803480001760076	5038	1.59378767025593	2718	1.78864592065518	3774
1394	Unknown17	EGFR	PEC	HBEGF	0.0258537651546894	4518.5	4655	0.0142989400570337	4937	0.806663709995327	4896	1.21900825173243	4414	1.77735967690828	3827
1395	MacDC	GRN	Mono3	TNFRSF1B	0.0259430121575024	2749	2394	0.0142818318897926	4942	0.910754915250468	1266	1.54548288259823	2896	2.32687588012039	1892
1396	PEC	GRN	ICB	NTRK1	0.0259877222068655	3212.25	2998.5	0.0554329583674956	1046	0.811062273171855	4685	1.03072446452473	5806	2.60438069511622	1312
1397	Mesangial	JAG1	PEC	NOTCH2	0.0260773156500629	3709	3533.5	0.0180175777092251	4104	0.803158265193792	5051	1.59378767025593	2718	1.96320166605719	2963
1398	TRmac	IGF1	ICA	ITGA6	0.026093680159225	3342	1427	0.0709570079098769	666	0.878876436075294	2188	0.635903966051115	9960	3.16570881122045	554
1399	Unknown9	VCAM1	MacDC	ITGB1	0.0261698342831013	2447.75	1500	0.00930294611566043	6671	0.929023465502087	878	3.71989293921392	120	2.24131568012862	2122
1400	Mono3	IL1B	MacDC	IL1R2	0.0262079647891171	5700.5	1501.5	0.0644657306847028	811	0.878804156354628	2192	3.22061553395596	221	NA	19578
1401	PC	LAMC1	PC	ITGA6	0.0262121399223533	4804.25	4731.5	0.0180425335566586	4099	0.817707275794296	4377	1.04776706725396	5655	1.54757943170031	5086
1402	B	LTB	ICA	LTBR	0.0262121399223533	3316	3636.5	0.0168524543739538	4331	0.802939986516821	5057	2.29008094962745	934	1.97036600071456	2942
1403	ICA	ANGPT1	Endothelial	TEK	0.0263277284978136	4192	3290.5	0.3204896763915	28	0.793733244664555	5485	0.61986525375643	10159	2.7372586609326	1096
1404	PEC	GRN	Mono1	TNFRSF1B	0.0264153557344054	2927.5	2701.5	0.0170471009332636	4297	0.917691239702621	1106	1.03072446452473	5806	3.2281173993594	501
1405	Endothelial	PROS1	Podocytes	TYRO3	0.0264546909270049	6566	4699	0.0831425455966966	491	0.723477133480965	8803	0.204441079078588	16375	3.11561350660097	595
1406	ICA	RARRES2	Endothelial	CMKLR1	0.0265060521513931	3473	3543	0.0278256972817587	2599	0.815059687924208	4487	1.88480900516837	1707	1.5457363739382	5099
1407	ICA	EGFR	Mono3	AREG	0.0265527451665341	3170.75	1982	0.0366372275952225	1831	0.910512311395349	1278	0.83197181822242	7441	2.23827010750346	2133
1408	Mono2	HBEGF	PC	ERBB4	0.0265742275798863	3581	3630	0.0174090547996285	4236	0.802585429473953	5074	1.78392849499079	1990	1.94579790754935	3024
1409	ICA	FGF9	PEC	FGFR2	0.0267338149862257	2518	1821.5	0.044573010924084	1438	0.802407051348712	5081	2.10100092070547	1348	2.20680060601166	2205
1410	PEC	GRN	Mono2	TNFRSF1B	0.0267566717253174	2802.5	2537	0.0183964221883631	4032	0.920522791851573	1042	1.03072446452473	5806	3.46567655193512	330
1411	MacDC	AREG	PC	EGFR	0.02677954311773	2627.5	2085.5	0.027933764862401	2586	0.898830033021173	1585	2.14100769927767	1225	1.54219543857775	5114
1412	Mono1	ANXA1	TRmac	FPR3	0.0269392333317668	2690	2059.5	0.0345879189484849	1974	0.799478852240763	5227	2.02516623259509	1414	2.23486104516879	2145
1413	Endothelial	FN1	ICA	ITGA3	0.0269630425282318	3081.25	3409.5	0.0380571247362169	1759	0.802179922648255	5091	2.70048632830675	415	1.55294372379276	5060
1414	Unknown9	MDK	Mono3	LRP1	0.0270090643526765	2641	2499	0.0848833868568816	473	0.802134827739051	5093	1.23320206065626	4296	3.02542015985788	702
1415	Mono1	ITGB1	Unknown9	VCAM1	0.0270782075220633	3073.25	3328.5	0.0140761890121292	4993	0.941522789018787	641	1.14105359376061	4995	2.42122236337626	1664
1416	Endothelial	FN1	CTAL	ITGAV	0.0271012847190261	2436.25	2100.5	0.0388874068416097	1699	0.868749175210286	2502	2.70048632830675	415	1.53928380867488	5129
1417	Tcytogd	CLEC2B	NK	KLRF1	0.0271937410435263	2766.5	2406.5	0.0673116836615305	741	0.825630967999378	4072	1.02384670810138	5876	3.38317696963275	377
1418	Unknown9	CD99	Mono1	PILRA	0.0272632383763397	2947.25	2687	0.0242345211352719	3023	0.873784963097984	2351	1.02252624246856	5878	3.19455210433604	537
1419	Unknown9	CD99	Mono2	PILRA	0.0273561085954687	2669.5	2289.5	0.0287293713278267	2518	0.882872545783327	2061	1.02252624246856	5878	3.65140947520144	221
1420	PC	GRN	ICA	EGFR	0.0274259168115991	3098.75	2950	0.0140220887841886	5009	0.878418681000161	2198	1.97778125421686	1486	1.79687261064682	3702
1421	Mono1	HBEGF	PC	EGFR	0.0274492158794686	4994.75	4811.5	0.0146496291590559	4828	0.808546086667457	4795	1.0172391261682	5884	1.66377163221804	4472
1422	NK	KLRF1	Thelper	CLEC2B	0.0274863529458819	3073.75	2293	0.0324385512452768	2152	0.766737638810534	6767	1.65426358313701	2434	2.82614982628649	942
1423	Endothelial	SEMA3F	PEC	NRP2	0.027486671875253	5105	3734	0.109347834187884	300	0.764690347901898	6862	0.477386590095701	12652	3.10560940985422	606
1424	Mono1	TGFB1	PEC	EGFR	0.0274958585467461	4799.25	5017	0.0140187107159207	5013	0.80389638070597	5021	1.0557133300188	5571	1.81354162278114	3592
1425	Mono1	HBEGF	CTAL	ERBB4	0.0275192021587585	3249.25	2666	0.037626284571271	1781	0.856668213674435	2899	1.0172391261682	5884	2.12981398086613	2433
1426	Endothelial	CD34	Thelper	SELL	0.0275650896793007	2713.25	2208	0.103845140255083	330	0.780423510423687	6107	1.72203638023363	2254	2.22719501307414	2162
1427	Mono1	HBEGF	DCT	ERBB4	0.0276127252764135	4072	3879.5	0.0274343724893054	2645	0.836160800681139	3649	1.0172391261682	5884	1.71962227668414	4110
1428	Mono3	LGALS9	ICA	CD47	0.0276127252764135	3711.25	4184.5	0.015519317830252	4625	0.801772267531527	5119	1.30138284366039	3744	2.57864646322957	1357
1429	Mono1	HBEGF	Unknown9	EGFR	0.0276361432547664	4737	4563	0.0156854814325037	4580	0.813778413308394	4546	1.0172391261682	5884	1.74599653995581	3938
1430	NK	AREG	Endothelial	ICAM1	0.027659576125315	2761.5	2650.5	0.0442839087435675	1460	0.831234837786729	3841	2.60194906347526	592	1.5350345094729	5153
1431	ICB	DLL1	Endothelial	NOTCH4	0.0276763211758882	3878.75	3440.5	0.262534006347189	48	0.777137089771982	6273	0.757008680096636	8586	3.10470334319599	608
1432	ICB	MIF	PEC	EGFR	0.027706486568249	3569	3973	0.0231055775173519	3190	0.915135203679738	1175	1.17298054079353	4756	1.53469784342464	5155
1433	Mono1	HBEGF	Unknown17	EGFR	0.027706486568249	4181.75	3963	0.0189171606053647	3932	0.827557934772803	3994	1.0172391261682	5884	1.9764318886986	2917
1434	PEC	BMP7	ICA	BMPR1B	0.0277713781972504	1434.25	714	0.0639571194814016	825	0.827710933658779	3985	2.57921794136528	603	3.47727030619407	324
1435	PEC	BMP7	ICA	BMPR1B	0.0277713781972504	1505.5	717	0.0639571194814016	825	0.827710933658779	3985	2.57921794136528	603	3.10468153152965	609
1436	PEC	BMP7	ICA	BMPR1B	0.0277713781972504	4591	714	0.0639571194814016	825	0	16612	2.57921794136528	603	3.47727030619407	324
1437	PEC	BMP7	ICA	BMPR1B	0.0277713781972504	4662.25	717	0.0639571194814016	825	0	16612	2.57921794136528	603	3.10468153152965	609
1438	PEC	BMP7	ICA	BMPR1B	0.0277713781972504	5331.25	2294	0	16413	0.827710933658779	3985	2.57921794136528	603	3.47727030619407	324
1439	PEC	BMP7	ICA	BMPR1B	0.0277713781972504	5402.5	2297	0	16413	0.827710933658779	3985	2.57921794136528	603	3.10468153152965	609
1440	PEC	BMP7	ICA	BMPR1B	0.0277713781972504	8488	8508	0	16413	0	16612	2.57921794136528	603	3.47727030619407	324
1441	PEC	BMP7	ICA	BMPR1B	0.0277713781972504	8559.25	8511	0	16413	0	16612	2.57921794136528	603	3.10468153152965	609
1442	Mono1	HBEGF	Mono3	CD44	0.0278240237310278	2754.25	2462.5	0.0286330427036294	2531	0.872166795213977	2394	1.0172391261682	5884	3.68066025823884	208
1443	Tcytogd	CD52	Mono3	SIGLEC10	0.0278475759664942	2750.75	2782	0.0139641910761384	5029	0.847400420541947	3217	2.7283131602214	410	2.1600225004019	2347
1444	PEC	BMP7	PC	BMPR1A	0.0278665900773091	1911.5	622.5	0.0725740579745807	642	0.779481775010202	6147	2.57921794136528	603	3.57488846946604	254
1445	PEC	BMP7	PC	BMPR1A	0.0278665900773091	2000.25	625.5	0.0725740579745807	642	0.779481775010202	6147	2.57921794136528	603	3.10468153152965	609
1446	PEC	BMP7	PC	BMPR1A	0.0278665900773091	4527.75	622.5	0.0725740579745807	642	0	16612	2.57921794136528	603	3.57488846946604	254
1447	PEC	BMP7	PC	BMPR1A	0.0278665900773091	4616.5	625.5	0.0725740579745807	642	0	16612	2.57921794136528	603	3.10468153152965	609
1448	PEC	BMP7	PC	BMPR1A	0.0278665900773091	5854.25	3375	0	16413	0.779481775010202	6147	2.57921794136528	603	3.57488846946604	254
1449	PEC	BMP7	PC	BMPR1A	0.0278665900773091	5943	3378	0	16413	0.779481775010202	6147	2.57921794136528	603	3.10468153152965	609
1450	PEC	BMP7	PC	BMPR1A	0.0278665900773091	8470.5	8508	0	16413	0	16612	2.57921794136528	603	3.57488846946604	254
1451	PEC	BMP7	PC	BMPR1A	0.0278665900773091	8559.25	8511	0	16413	0	16612	2.57921794136528	603	3.10468153152965	609
1452	Mono1	HBEGF	Mono2	CD44	0.0279183223925161	3482	3630	0.0185175957813004	4009	0.845839370483738	3251	1.0172391261682	5884	2.94178409096528	784
1453	Mono3	GRN	ICB	EGFR	0.0279183223925161	2852.5	2555	0.0139557035210051	5032	0.87816504120378	2203	2.13346421648865	1268	1.97910442305972	2907
1454	Mono3	SELL	Mono1	SELPLG	0.0279619567745697	2337.5	1944.5	0.0750344409165407	603	0.797991711936254	5291	1.45855485672346	3286	3.8248166213498	170
1455	PEC	BMP7	PC	BMPR1B	0.0279619567745697	8559.25	8511	0	16413	0	16612	2.57921794136528	603	3.10468153152965	609
1456	Mono3	HBEGF	TGZMK	CD44	0.0279655615061425	2992	2778	0.01393749494572	5034	0.826391376350579	4040	2.04716800465286	1378	2.48310721888604	1516
1457	Mono2	LGALS9	Tcytogd	CD47	0.0280128605425257	3409.75	3875.5	0.0154385542710234	4651	0.801357311030547	5137	1.50317982824761	3100	2.96436035224652	751
1458	DCT	VEGFA	PEC	NRP1	0.0280365325475794	5028.25	4996.5	0.0146742904618682	4823	0.817520289821562	4387	1.04269633406434	5733	1.53240458540904	5170
1459	PEC	BMP7	CTAL	BMPR1A	0.0280574782475414	2039.5	680.5	0.0667130928509007	758	0.772159588045155	6504	2.57921794136528	603	3.51592045641826	293
1460	PEC	BMP7	CTAL	BMPR1A	0.0280574782475414	2118.5	683.5	0.0667130928509007	758	0.772159588045155	6504	2.57921794136528	603	3.10468153152965	609
1461	PEC	BMP7	CTAL	BMPR1A	0.0280574782475414	4566.5	680.5	0.0667130928509007	758	0	16612	2.57921794136528	603	3.51592045641826	293
1462	PEC	BMP7	CTAL	BMPR1A	0.0280574782475414	4645.5	683.5	0.0667130928509007	758	0	16612	2.57921794136528	603	3.10468153152965	609
1463	PEC	BMP7	CTAL	BMPR1A	0.0280574782475414	5953.25	3553.5	0	16413	0.772159588045155	6504	2.57921794136528	603	3.51592045641826	293
1464	PEC	BMP7	CTAL	BMPR1A	0.0280574782475414	6032.25	3556.5	0	16413	0.772159588045155	6504	2.57921794136528	603	3.10468153152965	609
1465	PEC	BMP7	CTAL	BMPR1A	0.0280574782475414	8480.25	8508	0	16413	0	16612	2.57921794136528	603	3.51592045641826	293
1466	PEC	BMP7	CTAL	BMPR1A	0.0280574782475414	8559.25	8511	0	16413	0	16612	2.57921794136528	603	3.10468153152965	609
1467	MacDC	GRN	PC	EGFR	0.0280602195523189	3659.5	3697	0.013925062772269	5038	0.878047409769	2206	1.54548288259823	2896	1.65916918220184	4498
1468	PC	HBEGF	CTAL	ERBB4	0.0280839215630792	3486	3043	0.0347936478301612	1950	0.851795646022144	3078	1.01623065205158	5908	1.95019514099139	3008
1469	PEC	BMP7	ICB	ACVR1	0.0281531544547374	2368.75	758.5	0.0605516086285791	914	0.750172015163859	7549	2.57921794136528	603	3.34562075004319	409
1470	PEC	BMP7	ICB	ACVR1	0.0281531544547374	2418.75	761.5	0.0605516086285791	914	0.750172015163859	7549	2.57921794136528	603	3.10468153152965	609
1471	PEC	BMP7	ICB	ACVR1	0.0281531544547374	4634.5	758.5	0.0605516086285791	914	0	16612	2.57921794136528	603	3.34562075004319	409
1472	PEC	BMP7	ICB	ACVR1	0.0281531544547374	4684.5	761.5	0.0605516086285791	914	0	16612	2.57921794136528	603	3.10468153152965	609
1473	PEC	BMP7	ICB	ACVR1	0.0281531544547374	6243.5	4076	0	16413	0.750172015163859	7549	2.57921794136528	603	3.34562075004319	409
1474	PEC	BMP7	ICB	ACVR1	0.0281531544547374	6293.5	4079	0	16413	0.750172015163859	7549	2.57921794136528	603	3.10468153152965	609
1475	PEC	BMP7	ICB	ACVR1	0.0281531544547374	8509.25	8508	0	16413	0	16612	2.57921794136528	603	3.34562075004319	409
1476	PEC	BMP7	ICB	ACVR1	0.0281531544547374	8559.25	8511	0	16413	0	16612	2.57921794136528	603	3.10468153152965	609
1477	PC	HBEGF	DCT	ERBB4	0.0281788797930753	4444	4496	0.0253690181135552	2876	0.830728834587537	3866	1.01623065205158	5908	1.5400034368094	5126
1478	PC	HBEGF	Unknown9	EGFR	0.0282026569290114	5146.75	4922.5	0.0145046241803468	4865	0.807774970698349	4834	1.01623065205158	5908	1.56637770008107	4980
1479	ICA	FGF9	PC	FGFR3	0.0282264491090064	2672.75	2098.5	0.0432773411288512	1507	0.801011117072558	5146	2.10100092070547	1348	2.04563185452163	2690
1480	PEC	BMP7	ICB	BMPR1B	0.0282489853546749	610.25	345	0.201789032578219	87	0.895106320955178	1687	2.57921794136528	603	4.38341450460943	64
1481	PEC	BMP7	ICB	BMPR1B	0.0282489853546749	746.5	606	0.201789032578219	87	0.895106320955178	1687	2.57921794136528	603	3.10468153152965	609
1482	PEC	BMP7	ICB	BMPR1B	0.0282489853546749	4341.5	345	0.201789032578219	87	0	16612	2.57921794136528	603	4.38341450460943	64
1483	PEC	BMP7	ICB	BMPR1B	0.0282489853546749	4477.75	606	0.201789032578219	87	0	16612	2.57921794136528	603	3.10468153152965	609
1484	PEC	BMP7	ICB	BMPR1B	0.0282489853546749	4691.75	1145	0	16413	0.895106320955178	1687	2.57921794136528	603	4.38341450460943	64
1485	PEC	BMP7	ICB	BMPR1B	0.0282489853546749	4828	1148	0	16413	0.895106320955178	1687	2.57921794136528	603	3.10468153152965	609
1486	PEC	BMP7	ICB	BMPR1B	0.0282489853546749	8423	8508	0	16413	0	16612	2.57921794136528	603	4.38341450460943	64
1487	PEC	BMP7	ICB	BMPR1B	0.0282489853546749	8559.25	8511	0	16413	0	16612	2.57921794136528	603	3.10468153152965	609
1488	Endothelial	KDR	Endothelial	VEGFC	0.0282727467049139	3189.25	2520.5	0.314510879745176	30	0.746994957566806	7686	1.51573173379267	3086	2.30315278119733	1955
1489	PC	HBEGF	Unknown17	EGFR	0.0282740786265519	4508.75	4212	0.0174930113762073	4211	0.821901498014069	4213	1.01623065205158	5908	1.79681304882386	3703
1490	PEC	BMP7	PEC	BMPR1B	0.0283449709058752	1818.75	968	0.0474364829851343	1333	0.805350907048327	4956	2.57921794136528	603	3.37732970961964	383
1491	PEC	BMP7	PEC	BMPR1B	0.0283449709058752	1875.25	971	0.0474364829851343	1333	0.805350907048327	4956	2.57921794136528	603	3.10468153152965	609
1492	PEC	BMP7	PEC	BMPR1B	0.0283449709058752	4732.75	968	0.0474364829851343	1333	0	16612	2.57921794136528	603	3.37732970961964	383
1493	PEC	BMP7	PEC	BMPR1B	0.0283449709058752	4789.25	971	0.0474364829851343	1333	0	16612	2.57921794136528	603	3.10468153152965	609
1494	PEC	BMP7	PEC	BMPR1B	0.0283449709058752	5588.75	2779.5	0	16413	0.805350907048327	4956	2.57921794136528	603	3.37732970961964	383
1495	PEC	BMP7	PEC	BMPR1B	0.0283449709058752	5645.25	2782.5	0	16413	0.805350907048327	4956	2.57921794136528	603	3.10468153152965	609
1496	PEC	BMP7	PEC	BMPR1B	0.0283449709058752	8502.75	8508	0	16413	0	16612	2.57921794136528	603	3.37732970961964	383
1497	PEC	BMP7	PEC	BMPR1B	0.0283449709058752	8559.25	8511	0	16413	0	16612	2.57921794136528	603	3.10468153152965	609
1498	Mono3	TNFSF13B	Mono2	TFRC	0.0283695184695906	3510.5	3557.5	0.0181808196722637	4073	0.800938555977922	5152	1.52448915329821	3042	2.37166077591899	1775
1499	PC	HBEGF	Mono3	CD44	0.0283934161357147	2870.5	2636	0.0264774482914723	2736	0.867739758518009	2536	1.01623065205158	5908	3.5010414183641	302
1500	PEC	BMP7	DCT	BMPR1A	0.0284411110668636	2175.5	748.5	0.0611155604322261	894	0.764359060780211	6883	2.57921794136528	603	3.47838115612755	322
1501	PEC	BMP7	DCT	BMPR1A	0.0284411110668636	2247.25	751.5	0.0611155604322261	894	0.764359060780211	6883	2.57921794136528	603	3.10468153152965	609
1502	PEC	BMP7	DCT	BMPR1A	0.0284411110668636	4607.75	748.5	0.0611155604322261	894	0	16612	2.57921794136528	603	3.47838115612755	322
1503	PEC	BMP7	DCT	BMPR1A	0.0284411110668636	4679.5	751.5	0.0611155604322261	894	0	16612	2.57921794136528	603	3.10468153152965	609
1504	PEC	BMP7	DCT	BMPR1A	0.0284411110668636	6055.25	3743	0	16413	0.764359060780211	6883	2.57921794136528	603	3.47838115612755	322
1505	PEC	BMP7	DCT	BMPR1A	0.0284411110668636	6127	3746	0	16413	0.764359060780211	6883	2.57921794136528	603	3.10468153152965	609
1506	PEC	BMP7	DCT	BMPR1A	0.0284411110668636	8487.5	8508	0	16413	0	16612	2.57921794136528	603	3.47838115612755	322
1507	PEC	BMP7	DCT	BMPR1A	0.0284411110668636	8559.25	8511	0	16413	0	16612	2.57921794136528	603	3.10468153152965	609
1508	Mono2	TNFSF13B	CTAL	TFRC	0.0284412567588715	3198	3232	0.0181705323314033	4074	0.800893432152593	5155	1.65713942576235	2390	2.69751124923588	1173
1509	PC	HBEGF	Mono2	CD44	0.0284891578122801	3676.25	3876	0.0171235271730174	4287	0.840667144427018	3465	1.01623065205158	5908	2.76216525109054	1045
1510	TRmac	HBEGF	Mono1	CD44	0.0285371193468079	3907.5	4431.5	0.0138486841950127	5059	0.825932338823432	4062	1.16500894945097	4801	2.40400046338296	1708
1511	PEC	BMP7	Unknown9	ACVR1	0.0285374057961694	1907.75	548.5	0.0825358765966777	494	0.778060321444238	6215	2.57921794136528	603	3.48066378630043	319
1512	PEC	BMP7	Unknown9	ACVR1	0.0285374057961694	1980.25	606	0.0825358765966777	494	0.778060321444238	6215	2.57921794136528	603	3.10468153152965	609
1513	PEC	BMP7	Unknown9	ACVR1	0.0285374057961694	4507	548.5	0.0825358765966777	494	0	16612	2.57921794136528	603	3.48066378630043	319
1514	PEC	BMP7	Unknown9	ACVR1	0.0285374057961694	4579.5	606	0.0825358765966777	494	0	16612	2.57921794136528	603	3.10468153152965	609
1515	PEC	BMP7	Unknown9	ACVR1	0.0285374057961694	5887.5	3409	0	16413	0.778060321444238	6215	2.57921794136528	603	3.48066378630043	319
1516	PEC	BMP7	Unknown9	ACVR1	0.0285374057961694	5960	3412	0	16413	0.778060321444238	6215	2.57921794136528	603	3.10468153152965	609
1517	PEC	BMP7	Unknown9	ACVR1	0.0285374057961694	8486.75	8508	0	16413	0	16612	2.57921794136528	603	3.48066378630043	319
1518	PEC	BMP7	Unknown9	ACVR1	0.0285374057961694	8559.25	8511	0	16413	0	16612	2.57921794136528	603	3.10468153152965	609
1519	PEC	BMP7	Unknown9	BMPR1A	0.0286338550523258	1771	557.5	0.081284927348011	512	0.789069465481414	5733	2.57921794136528	603	3.61756233620418	236
1520	PEC	BMP7	Unknown9	BMPR1A	0.0286338550523258	1864.25	606	0.081284927348011	512	0.789069465481414	5733	2.57921794136528	603	3.10468153152965	609
1521	PEC	BMP7	Unknown9	BMPR1A	0.0286338550523258	4490.75	557.5	0.081284927348011	512	0	16612	2.57921794136528	603	3.61756233620418	236
1522	PEC	BMP7	Unknown9	BMPR1A	0.0286338550523258	4584	606	0.081284927348011	512	0	16612	2.57921794136528	603	3.10468153152965	609
1523	PEC	BMP7	Unknown9	BMPR1A	0.0286338550523258	5746.25	3168	0	16413	0.789069465481414	5733	2.57921794136528	603	3.61756233620418	236
1524	PEC	BMP7	Unknown9	BMPR1A	0.0286338550523258	5839.5	3171	0	16413	0.789069465481414	5733	2.57921794136528	603	3.10468153152965	609
1525	PEC	BMP7	Unknown9	BMPR1A	0.0286338550523258	8466	8508	0	16413	0	16612	2.57921794136528	603	3.61756233620418	236
1526	PEC	BMP7	Unknown9	BMPR1A	0.0286338550523258	8559.25	8511	0	16413	0	16612	2.57921794136528	603	3.10468153152965	609
1527	ICB	GAS6	Podocytes	TYRO3	0.0286572881220328	3135.5	3064	0.0436325762951789	1491	0.811911286437641	4637	1.01594123436914	5932	3.25631572040347	482
1528	PEC	BMP7	Mesangial	BMPR1A	0.0287304587938702	2139	729	0.0626947153233977	855	0.766648725615576	6771	2.57921794136528	603	3.47196505444387	327
1529	PEC	BMP7	Mesangial	BMPR1A	0.0287304587938702	2209.5	732	0.0626947153233977	855	0.766648725615576	6771	2.57921794136528	603	3.10468153152965	609
1530	PEC	BMP7	Mesangial	BMPR1A	0.0287304587938702	4599.25	729	0.0626947153233977	855	0	16612	2.57921794136528	603	3.47196505444387	327
1531	PEC	BMP7	Mesangial	BMPR1A	0.0287304587938702	4669.75	732	0.0626947153233977	855	0	16612	2.57921794136528	603	3.10468153152965	609
1532	PEC	BMP7	Mesangial	BMPR1A	0.0287304587938702	6028.5	3687	0	16413	0.766648725615576	6771	2.57921794136528	603	3.47196505444387	327
1533	PEC	BMP7	Mesangial	BMPR1A	0.0287304587938702	6099	3690	0	16413	0.766648725615576	6771	2.57921794136528	603	3.10468153152965	609
1534	PEC	BMP7	Mesangial	BMPR1A	0.0287304587938702	8488.75	8508	0	16413	0	16612	2.57921794136528	603	3.47196505444387	327
1535	PEC	BMP7	Mesangial	BMPR1A	0.0287304587938702	8559.25	8511	0	16413	0	16612	2.57921794136528	603	3.10468153152965	609
1536	Endothelial	ANXA1	Mono1	FPR2	0.0287778360180841	3242.25	2927	0.0290359475103607	2479	0.80065391879696	5169	1.40453157774356	3375	2.3065792641331	1946
1537	PEC	BMP7	Unknown17	BMPR1A	0.0288272169793439	1816	579	0.0783232445832277	555	0.785964108691909	5865	2.57921794136528	603	3.6020699023102	241
1538	PEC	BMP7	Unknown17	BMPR1A	0.0288272169793439	1908	606	0.0783232445832277	555	0.785964108691909	5865	2.57921794136528	603	3.10468153152965	609
1539	PEC	BMP7	Unknown17	BMPR1A	0.0288272169793439	4502.75	579	0.0783232445832277	555	0	16612	2.57921794136528	603	3.6020699023102	241
1540	PEC	BMP7	Unknown17	BMPR1A	0.0288272169793439	4594.75	606	0.0783232445832277	555	0	16612	2.57921794136528	603	3.10468153152965	609
1541	PEC	BMP7	Unknown17	BMPR1A	0.0288272169793439	5780.5	3234	0	16413	0.785964108691909	5865	2.57921794136528	603	3.6020699023102	241
1542	PEC	BMP7	Unknown17	BMPR1A	0.0288272169793439	5872.5	3237	0	16413	0.785964108691909	5865	2.57921794136528	603	3.10468153152965	609
1543	PEC	BMP7	Unknown17	BMPR1A	0.0288272169793439	8467.25	8508	0	16413	0	16612	2.57921794136528	603	3.6020699023102	241
1544	PEC	BMP7	Unknown17	BMPR1A	0.0288272169793439	8559.25	8511	0	16413	0	16612	2.57921794136528	603	3.10468153152965	609
1545	Mono3	HLA-F	Mono3	LILRB1	0.0288745478371776	3559.25	3829.5	0.0156853399084869	4582	0.800598268479858	5173	1.51991729391181	3077	2.55015913492475	1405
1546	PEC	EGFR	Mono3	EREG	0.0288851938793067	2342.75	1470	0.108498634879388	304	0.876457683265178	2266	0.969637742368645	6127	3.04406583344589	674
1547	Mono2	TGFB1	Endothelial	TGFBR3	0.028922995054446	3133	2828.5	0.0243691207993916	3003	0.800469315288621	5174	1.60436389425617	2654	2.40602730513573	1701
1548	CTAL	SPP1	Mono1	CD44	0.028922995054446	2700	2609	0.0137997508496715	5076	0.948414440104218	506	1.64337575289834	2455	2.02326257002825	2763
1549	Unknown9	THY1	Tcytogd	ITGB2	0.0290200723597249	3556	3927	0.0154594450385084	4640	0.915493410053764	1158	1.46437167576029	3214	1.52516487873801	5212
1550	MacDC	TNFSF13B	DCT	TFRC	0.0290443798213685	4072.75	4058	0.0211993742796717	3526	0.81290122776843	4590	1.01563466073359	5943	2.19920057641967	2232
1551	PC	APP	DCT	CD74	0.0291184177848142	5134.25	3563.5	0.00166663562623215	13165	0.941262349271168	650	3.15081724685316	245	1.3496384586344	6477
1552	Endothelial	FLT1	B	VEGFB	0.0291905454200192	3795.5	4725.5	0.0137437762459051	5087	0.800394060132624	5181	2.67956189810379	550	1.68446348698186	4364
1553	Endothelial	VEGFC	Endothelial	KDR	0.0292449880034542	4913.25	4820.5	0.314510879745176	30	0.746994957566806	7686	0.633063872171431	9982	2.30315278119733	1955
1554	Mono3	ANXA1	TRmac	FPR1	0.0292638347542064	2298.5	1901	0.0137401606566481	5090	0.861122333384483	2749	3.04431666890351	302	2.7600713778114	1053
1555	MacDC	TNFSF13B	TRmac	HLA-DPB1	0.0292882951726852	2890.5	2508.5	0.0218290527006373	3418	0.943034886949445	602	1.01563466073359	5943	2.450491523699	1599
1556	Unknown17	THBS1	Unknown9	ITGAV	0.0294599477253995	3391.75	3101.5	0.0137226252398352	5099	0.876473418384555	2265	1.42062627464114	3333	1.99281633958454	2870
1557	ICA	VEGFA	Unknown17	NRP1	0.0294845309703132	4431.25	4806	0.0137210287789438	5100	0.812456724099732	4607	1.53327824003577	3013	1.56206899658133	5005
1558	Mono3	RPS19	Mono3	C5AR1	0.0295088452259939	4699	3161	0.0116777517585756	5695	0.969895818971747	173	0.487402788803774	12301	3.09801701466982	627
1559	ICA	APP	Mono3	FPR2	0.0295091295973797	3701.25	4063	0.0206600232867413	3616	0.814555287165304	4510	1.99895388402526	1445	1.52060486479467	5234
1560	MacDC	TNFSF13B	Mono2	HLA-DPB1	0.0296076780555	2938	2590.5	0.0210396836609285	3554	0.942037483873376	628	1.01563466073359	5943	2.43552502360114	1627
1561	PEC	FAM3C	Mono2	HLA-C	0.0296220112755761	2602.75	2118	0.0114697348024262	5772	0.954784579943856	403	1.78034061699642	2014	2.20159018432579	2222
1562	PEC	DSC2	PC	DSG2	0.0296323536895864	4534.5	4449	0.0137028589322515	5106	0.821693569609101	4225	1.20328708860252	4673	1.71491302036922	4134
1563	PEC	APP	Endothelial	CD74	0.0297049837867301	3330.75	3177.5	0.00894867058442794	6851	0.973775583365476	117	2.43893664124857	745	1.46385010038328	5610
1564	PEC	THY1	Mesangial	ITGAV	0.0297064731415269	2738.75	2506.5	0.0136899594915695	5109	0.888575346983228	1890	2.3228854949061	833	1.92198639098436	3123
1565	CTAL	CXCL12	PC	ACKR3	0.0297559632984707	2464.5	2252	0.159290134266378	138	0.799734215046592	5216	2.38933803612514	803	1.79696000906249	3701
1566	Unknown9	VCAM1	Mono3	ITGB1	0.0298287970258907	2618.5	1592.5	0.00821169633794877	7169	0.924798094448261	958	3.71989293921392	120	2.200185753921	2227
1567	Mono3	ITGA4	Unknown9	VCAM1	0.0298303144459208	2660.25	1917.5	0.0277063122079909	2610	0.912563062153385	1225	1.00809091094309	5984	2.91029883645658	822
1568	Mono3	CLEC2B	NK	KLRF1	0.0298551290973372	3067.25	2874	0.055141828945721	1052	0.810806840515349	4696	1.00089485932683	5987	3.19695604242592	534
1569	MacDC	C3	TGZMK	ITGB2	0.0298551290973372	4437.75	4542	0.0187682495744366	3957	0.799703463164936	5220	1.37190791146132	3447	1.53979150522453	5127
1570	Mono3	IL1B	ICB	IL1R1	0.0298551290973372	2678.75	2689	0.013680381202284	5116	0.84338218853052	3345	3.22061553395596	221	2.27437700062027	2033
1571	Mono3	PTPRC	MacDC	MRC1	0.0299533111212887	2193	1563.5	0.0128676866221521	5345	0.927739680521855	896	3.10326122649252	300	2.19949468701463	2231
1572	Mono3	TGFB1	ICA	EGFR	0.0299794346609753	4403.75	4848.5	0.0136575312686658	5122	0.801830782015417	5116	1.2087245337515	4581	2.01497871608872	2796
1573	CTAL	THY1	Mono2	ITGB2	0.0299948896751483	2395	1452.5	0.0315887694454114	2218	0.939341789467261	687	0.958614221732687	6274	3.356002352976	401
1574	ICA	FAM3C	Unknown9	HLA-C	0.0300365051792412	2650.25	1903	0.0100270631447655	6340	0.951792642090228	455	1.92459129178237	1573	2.19900885727231	2233
1575	PEC	APP	Unknown9	CD74	0.0300991089316729	5939.75	5700	0.00252046110237655	11901	0.951706439649319	458	2.43893664124857	745	0.900503015590472	10655
1576	Endothelial	APP	Mono3	FPR2	0.030104127992478	3598	4009	0.0210116742633943	3559	0.815826628309691	4459	2.15055722713005	1113	1.51662576797767	5261
1577	Unknown17	THBS1	PC	ITGAV	0.030129113261799	3401	3094.5	0.0136062163626898	5128	0.87601150236824	2287	1.42062627464114	3333	1.99860438068662	2856
1578	ICA	CDH1	Unknown17	ITGAE	0.0301541140805039	4092.75	5077.5	0.0136010023839223	5129	0.799709331458255	5219	2.19840723234874	997	1.55899665046003	5026
1579	B	RPS19	Mono3	C5AR1	0.0301980249812427	4292	3198	0.0115036404967362	5761	0.969675738825518	176	0.597646728574777	10596	3.08771342001338	635
1580	Endothelial	VWF	PEC	ITGB3	0.0302170507944584	7749.75	5694.5	0.300891307548461	32	0.753903242337479	7376	1.27045323547321	4013	NA	19578
1581	PT	ALB	NK	B2M	0.0302170507944584	4056.75	2099.5	0.0253299373785517	2880	0.981998632251892	36	2.12968998016107	1319	0.782360275162272	11992
1582	ICB	VEGFB	Endothelial	FLT1	0.0303288494492606	4121.5	1842	0.0755296731918195	595	0.903847816234801	1444	0.495112526198046	12207	2.19607071794959	2240
1583	Unknown17	EGFR	Unknown9	NRG1	0.0303798222358197	3419	3746	0.059500094694993	941	0.799135553523619	5243	1.21900825173243	4414	1.93087752965934	3078
1584	PEC	THY1	TGZMK	ITGB2	0.0303798222358197	2499.25	2013	0.0135486975469294	5138	0.910248163869292	1288	2.3228854949061	833	2.03083345439784	2738
1585	Unknown9	EGFR	Mono1	AREG	0.0304553391060556	4170.5	4549.5	0.0174708529567425	4216	0.875407480378332	2305	1.15673774832328	4883	1.51405452859005	5278
1586	Mono1	AREG	Unknown9	EGFR	0.0304805426541903	3377	3260.5	0.0174708529567425	4216	0.875407480378332	2305	1.88473652291889	1709	1.51405452859005	5278
1587	Unknown17	RPS19	Mono3	C5AR1	0.0304956958995621	4972	3212.5	0.0114223414724895	5786	0.969571290988402	178	0.425229002614471	13285	3.08290228842457	639
1588	PEC	APP	Mono1	CD74	0.0304956958995621	3937.25	3792	0.00680722809321726	7996	0.970047433878542	169	2.43893664124857	745	1.30148686526769	6839
1589	DCT	APP	Mono3	FPR2	0.0305057618421309	3702.5	4053.5	0.0207209954710004	3608	0.814777753651272	4499	2.01618630172847	1423	1.5135006666441	5280
1590	Mono1	LGALS9	ICA	CD47	0.0305562471633062	3923.75	4447	0.0149538406527212	4748	0.798806142328899	5251	1.25475511297963	4146	2.46551434656856	1550
1591	Podocytes	IGF1	ICA	ITGA6	0.0306230095726767	3956.75	1542.5	0.0661924665284609	773	0.875127824615463	2312	0.499118041056592	12165	3.13630167772425	577
1592	MacDC	RPS19	Mono1	C5AR1	0.0307334393926467	2881.5	2941	0.0135230638647501	5154	0.971965384883388	138	1.07052970099816	5506	2.99303492201565	728
1593	Mono3	LGALS9	TRmac	LRP1	0.0308350374528013	2785.5	2736.5	0.0385656739982971	1729	0.798524520260107	5263	1.30138284366039	3744	3.35298859155864	406
1594	Mono1	GRN	Mono2	TNFRSF1B	0.0310645539546711	3154.75	3112.5	0.0142408094891173	4953	0.910637945375182	1272	0.998394959027481	5989	3.35404539010416	405
1595	PEC	WISP3	CTAL	SORL1	0.0310901346462282	3244.5	3357	0.0668167436925145	752	0.79837425636696	5275	1.06117086725409	5512	2.52919000102976	1439
1596	PEC	APP	Mono3	CD74	0.0310951864747551	2922.75	2693	0.0103135259891017	6202	0.975528389871764	103	2.43893664124857	745	1.62946569672993	4641
1597	ICB	VEGFA	Endothelial	KDR	0.0311157311332102	3119.25	2933	0.0768341964237852	575	0.837287743137464	3604	0.996923130154678	6036	2.18797927478367	2262
1598	Endothelial	APP	Mono2	CD74	0.0311157311332102	2291.5	1962	0.0134883627642995	5170	0.978535383606408	72	2.15055722713005	1113	2.01209597439782	2811
1599	ICB	VEGFA	PEC	NRP1	0.0311926154317209	4973.75	4809.5	0.0154234673971997	4652	0.821205066436577	4240	0.996923130154678	6036	1.56842783610619	4967
1600	PEC	APP	B	CD74	0.0311956388873613	4148.5	4042.5	0.00628544325551363	8321	0.968866899069503	188	2.43893664124857	745	1.25267915228197	7340
1601	ICA	CDH1	TGZMK	KLRG1	0.0312167958533924	2581	1919	0.0415636893354988	1573	0.793643540963283	5489	2.19840723234874	997	2.18796727535083	2265
1602	ICB	VEGFA	PEC	NRP2	0.0312182751654244	2612.25	1921	0.0484191071220437	1295	0.867367467501487	2547	0.996923130154678	6036	3.14026494477983	571
1603	ICB	VEGFA	Unknown9	NRP1	0.0312696421231664	4751.5	4477.5	0.0166965527542555	4368	0.826953677641899	4015	0.996923130154678	6036	1.64214948116178	4587
1604	Mono3	GRN	CTAL	SORT1	0.0312696421231664	2726.25	2230.5	0.0134605872796541	5176	0.88306396333802	2056	2.13346421648865	1268	2.14221240806569	2405
1605	Unknown17	NRG1	TRmac	MS4A4A	0.031296244708734	5023	2435.5	0.10547107978501	314	0.821724900323768	4223	0.329705147530265	14907	3.07820127954448	648
1606	ICA	FAM3C	MacDC	HLA-C	0.031473513974793	2696.75	1922	0.00968322362290998	6473	0.950985800589117	470	1.92459129178237	1573	2.18708893610719	2271
1607	ICA	GRN	Unknown17	EGFR	0.0315015783126874	3828.25	3922	0.0134252364138763	5186	0.876076741799455	2283	1.23042928994726	4320	1.82973228330468	3524
1608	Mono3	TIMP1	PC	FGFR2	0.0315274284114923	4175.25	4974	0.013422965333398	5187	0.807617221331326	4845	1.93397791832983	1566	1.54437842282492	5103
1609	ICB	COL6A1	ICA	ITGA2	0.0315593859063945	6491	2284.5	0.0313598460832032	2235	0.87446522658311	2334	1.82150780290402	1817	NA	19578
1610	PEC	JAG1	Endothelial	NOTCH4	0.0315791763339892	3667	3688.5	0.0496872638022079	1242	0.807473303514926	4853	0.98707778599229	6049	2.09924192885053	2524
1611	Mono1	HBEGF	PEC	EGFR	0.0316569176278259	5301.5	5173	0.0140017778823206	5019	0.805020796573275	4976	1.0172391261682	5884	1.50591408523325	5327
1612	Mono1	HBEGF	Mono1	CD44	0.0317088248399333	4232.75	4670	0.01340158707537	5194	0.823560683037809	4146	1.0172391261682	5884	2.40435498109956	1707
1613	TRmac	HBEGF	PEC	EGFR	0.0317348023704426	4963	4860.5	0.0144688982708131	4875	0.807583436055161	4846	1.16500894945097	4801	1.50555956751665	5330
1614	Unknown9	MDK	Mono3	SORL1	0.0317868053130373	4073.25	4163.5	0.0271140052218372	2662	0.797529008405838	5304	1.23320206065626	4296	1.73670255217344	4031
1615	CTAL	COPA	MacDC	CD74	0.0318015734998318	4694.25	2007.5	0.0220741137828956	3362	0.966901243990168	224	0.349496048676165	14538	3.06723847918646	653
1616	PEC	FAM3C	TGZMK	CLEC2D	0.0318128307381925	3459.25	3259	0.018643802198686	3980	0.797509053203314	5305	1.78034061699642	2014	2.09454678118697	2538
1617	PEC	JAG1	Mesangial	NOTCH3	0.0318910029075375	3548.25	3286.5	0.0325425408361034	2141	0.816478457489724	4432	0.98707778599229	6049	2.45838920882679	1571
1618	PEC	FAM3C	Mono1	FFAR2	0.0319909945609305	3184.25	2148.5	0.0461483062998972	1374	0.760600191857457	7066	1.78034061699642	2014	2.18234187176085	2283
1619	NK	KLRB1	B	CLEC2D	0.0320477793574007	2565.25	2089.5	0.0275525904847206	2632	0.797190072326028	5315	2.41112698863477	767	2.46684122936738	1547
1620	PEC	NRG1	TRmac	MS4A4A	0.0321066090336269	5112.5	2537.5	0.0986679972938609	367	0.816788615741276	4419	0.320624085133802	15008	3.05979909143291	656
1621	PC	EGFR	Mono3	HBEGF	0.0321212093826349	2934	2006	0.0395066646652837	1665	0.873980096380995	2347	0.910423960354862	6719	2.78808014561801	1005
1622	Unknown9	SPP1	Podocytes	PTGER4	0.0321263839913841	3792	4512.5	0.0133345704923794	5210	0.926454567553189	925	1.29297414215643	3815	1.5237681621598	5218
1623	Endothelial	ITGA9	PEC	VCAM1	0.0321606409412616	8472.5	7139	0.292199654080846	34	0.895521299857758	1669	0.479728116108722	12609	NA	19578
1624	Mesangial	JAG1	ICB	CD46	0.0321788673522964	3337	3318	0.0133299240701359	5212	0.901223482987379	1500	1.59378767025593	2718	1.75111867041688	3918
1625	Unknown9	THY1	MacDC	ITGAM	0.0322051331338926	4162.5	4270.5	0.0262969452203268	2764	0.797049227838106	5327	1.46437167576029	3214	1.50234051579353	5345
1626	Tcytogd	HLA-F	Mono3	LILRB2	0.032310357087557	3746.5	3855	0.0133132306141056	5219	0.836368958775659	3639	1.26021534948301	4071	2.26850261653407	2057
1627	NK	CCL3	Mono2	CCR1	0.0323367033155949	3447	3709.5	0.0331279593723161	2096	0.796991945058003	5332	2.16198756692665	1037	1.50622737698353	5323
1628	MacDC	GRN	PEC	EGFR	0.0323367033155949	3941	4058	0.0133092540307858	5220	0.875604976184639	2297	1.54548288259823	2896	1.50131163521705	5351
1629	Mono1	ICAM2	Mono2	ITGAL	0.0323630656526068	3443.5	3580	0.0366679518219706	1827	0.796979852606586	5333	1.03789053195163	5793	2.91119126566857	821
1630	Mono3	TIMP1	Unknown17	FGFR2	0.0323630656526068	4214.5	5035.5	0.0133067585566866	5221	0.806940839400074	4878	1.93397791832983	1566	1.52888459180262	5193
1631	Thelper	LTB	ICA	LTBR	0.0323894441051578	3856.75	4310	0.0156360887902966	4596	0.796945894234605	5334	1.98258591951924	1473	1.73762804852424	4024
1632	Tcytogd	RPS19	Mono3	C5AR1	0.0324130218979414	4690	3304.5	0.0109604050925004	5950	0.968956385938548	187	0.509324454473887	11964	3.05556571544135	659
1633	DCT	APP	Mono2	CD74	0.0324158386798144	2387.25	2125	0.0133017626414085	5223	0.978388595082249	76	2.01618630172847	1423	2.00897087306424	2827
1634	PC	RPS19	Mono1	C5AR1	0.0324686762217162	2948	2787	0.0145094192853274	4863	0.972908786471517	128	0.983464275584616	6090	3.0138453879689	711
1635	Endothelial	FN1	CTAL	ITGB1	0.0325138868251444	2331.5	1758.5	0.0308611934099393	2278	0.911997310550118	1239	2.70048632830675	415	1.49637039699155	5394
1636	PC	JAM3	Mono3	ITGAM	0.0325154654000192	6290.75	6306.5	0.102783838673832	336	0.648622680895568	12214	0.511803408845003	11953	3.05431482928489	660
1637	DCT	SPP1	Tcytogd	ITGA4	0.0325154654000192	9979	10114.5	0.0717082611959649	651	0.974826965691389	109	NA	19578	NA	19578
1638	PC	RPS19	Mono2	C5AR1	0.0325745450598554	3000	2887.5	0.0139084199856912	5043	0.972345670335924	135	0.983464275584616	6090	2.98967799230478	732
1639	Thelper	HLA-F	Mono1	LILRB1	0.0326010526732215	4179	4815.5	0.015964174571874	4525	0.802001027492865	5106	0.983261582942015	6095	2.79645758075683	990
1640	PC	GRN	Podocytes	SORT1	0.0326010526732215	2921.5	2485	0.0132640046880593	5230	0.882302224909895	2077	1.97778125421686	1486	1.98489160766815	2893
1641	Thelper	HLA-F	Mono1	LILRB2	0.0326275764612724	2775.75	2425.5	0.026977154441978	2677	0.879167668640477	2174	0.983261582942015	6095	3.86920866692567	157
1642	ICA	APP	Mono2	CD74	0.0326275764612724	2386.5	2118.5	0.0132626217843064	5231	0.978357418290377	78	1.99895388402526	1445	2.01607507121482	2792
1643	Thelper	HLA-F	Mono2	LILRB1	0.0327870592264414	3168.75	3199	0.0259214979835472	2809	0.837699626252482	3589	0.983261582942015	6095	3.79396152802422	182
1644	Thelper	HLA-F	Mono2	LILRB2	0.0328136964215558	3458.75	3522	0.0179805804052576	4112	0.855909454378477	2932	0.983261582942015	6095	3.02680717090454	696
1645	TRmac	DSC2	ICA	DSG2	0.032909621271026	4805.5	2324	0.0307825409198037	2291	0.873529800498869	2357	0.394200116902941	13841	2.98642413569504	733
1646	PEC	CDH1	Endothelial	ITGB1	0.0329738605972475	3075.25	2928.5	0.0132181142313068	5244	0.913917492771082	1200	1.75559082934989	2085	1.78904335421483	3772
1647	Endothelial	JAG1	Mono3	NOTCH2	0.0330541621992877	4312.75	4303.5	0.0165539731301652	4392	0.796375130446396	5362	1.25138895313721	4215	1.87590623846151	3282
1648	Unknown17	JAG1	Endothelial	NOTCH1	0.0330809619645679	2802	2176.5	0.0436293360204754	1492	0.796350745877317	5363	1.91751619458619	1624	2.03336938189429	2729
1649	Mono3	LGALS9	DCT	CD47	0.0331077780231489	3851.75	4304	0.014504630103991	4864	0.796344048490483	5364	1.30138284366039	3744	2.53079343113952	1435
1650	Mono1	GRN	Mono1	TNFRSF1B	0.0331077780231489	3295	3298.5	0.0131962897049582	5249	0.907489615827032	1348	0.998394959027481	5989	3.11648623752844	594
1651	Thelper	ANXA1	Mono1	FPR2	0.0331614590466248	3351.5	3051	0.0274967602204336	2640	0.796271690036002	5366	1.36959409126618	3462	2.31184277945491	1938
1652	Mono2	LGALS9	CTAL	SLC1A5	0.0333228938432079	2628	2267.5	0.0446600618427827	1435	0.795992642366322	5373	1.50317982824761	3100	3.10695169008714	604
1653	Unknown17	TNFSF10	Unknown9	TNFRSF11B	0.0333228938432079	3992.5	4236	0.0235289147063552	3120	0.905921875600579	1386	0.97148967810063	6112	1.50087321469664	5352
1654	Unknown17	TNFSF10	Unknown17	TNFRSF11B	0.0333768361937167	3511.5	3382.5	0.0295402913149992	2423	0.915180050600097	1169	0.97148967810063	6112	1.68984197751908	4342
1655	Mesangial	JAG1	PEC	CD46	0.0333768361937167	3377.25	3368.5	0.0131548762807618	5261	0.900633548077097	1511	1.59378767025593	2718	1.73834200024109	4019
1656	Mono3	GRN	Endothelial	TNFRSF1A	0.0334038319146659	2913.75	2562.5	0.0131520912889493	5262	0.872312197802818	2389	2.13346421648865	1268	2.03125200784837	2736
1657	DCT	JAG1	PC	NOTCH3	0.0334308440082341	4009.25	3870.5	0.0249699389645195	2919	0.795797191329548	5377	1.46427410556274	3245	1.66022645352186	4496
1658	ICA	MIF	Endothelial	CD74	0.0335119785908452	4027.75	5238.5	0.0138052044807742	5071	0.975069321271053	107	1.06015005426294	5527	1.49563497866187	5406
1659	PEC	EGFR	CTAL	EGF	0.0335661502970568	2730	2069.5	0.0716996494879165	654	0.910558520064122	1275	0.969637742368645	6127	1.99457111805823	2864
1660	ICA	FGF7	ICA	FGFR2	0.033575998270806	3342	2335.5	0.0558773465316326	1025	0.747292969072103	7672	1.58839486598645	2766	2.32296601438561	1905
1661	ICA	FGF7	PC	FGFR2	0.0336654945578769	2614.75	2055	0.0857568961732602	462	0.785566457365917	5887	1.58839486598645	2766	2.58651829249256	1344
1662	PEC	EGFR	DCT	EGF	0.0337018668947053	3103.5	2674.5	0.0595741746130557	938	0.902721998568692	1472	0.969637742368645	6127	1.76336676949496	3877
1663	ICA	FGF7	PC	FGFR3	0.03371029982197	3104.75	2393.5	0.0665952905690808	765	0.764575855617343	6867	1.58839486598645	2766	2.27679136570426	2021
1664	Mono1	LGALS9	TRmac	LRP1	0.0337834941462166	2957.75	2972.5	0.0371604570473547	1799	0.795522192041797	5391	1.25475511297963	4146	3.23985647489763	495
1665	DCT	JAG1	PEC	NOTCH2	0.0338107361520069	4138.75	3959	0.016369716001565	4417	0.79546607857231	5392	1.46427410556274	3245	1.83478219892387	3501
1666	Mono3	GRN	PEC	SORT1	0.0338379946298348	2775.25	2276	0.0130895700548908	5281	0.881613122231242	2093	2.13346421648865	1268	2.12271523186498	2459
1667	ICA	FGF7	CTAL	FGFR2	0.0338449442545659	3516.5	2403	0.051219841192446	1193	0.738987061017826	8067	1.58839486598645	2766	2.27122380881908	2040
1668	Unknown9	APP	Mono2	CD74	0.033865269586339	2357.5	2034.5	0.0130850236128204	5282	0.978214228900007	79	2.14725992392261	1135	1.97225508756077	2934
1669	ICA	FGF7	CTAL	FGFR3	0.0338899019894264	2926.75	2345	0.0743037328284092	617	0.774290115122469	6400	1.58839486598645	2766	2.31544915596727	1924
1670	Mono2	TNF	Unknown9	TNFRSF1A	0.0338925610281593	3321.75	3407	0.0543858519764327	1079	0.795407577819656	5394	1.13110018560038	5008	2.35457990606742	1806
1671	PEC	EGFR	NK	AREG	0.0338925610281593	3482.25	3147	0.0292014320245208	2458	0.900830159957226	1508	0.969637742368645	6127	1.7750136201763	3836
1672	PEC	EGFR	Mono1	HBEGF	0.0339471933943148	5362.25	5173	0.0140017778823206	5019	0.805020796573275	4976	0.969637742368645	6127	1.50591408523325	5327
1673	PEC	EGFR	TRmac	HBEGF	0.0339745343319366	5294.5	5102.5	0.0144688982708131	4875	0.807583436055161	4846	0.969637742368645	6127	1.50555956751665	5330
1674	ICA	FGF7	PEC	FGFR2	0.0339799319240992	2977.5	2195	0.068589070783956	719	0.766152768847282	6801	1.58839486598645	2766	2.43796011719429	1624
1675	ICA	FGF7	PEC	FGFR4	0.0340250041502172	3301	2356.5	0.100511815814927	347	0.737085691550146	8144	1.58839486598645	2766	2.30636426373673	1947
1676	PEC	EGFR	Mono3	HBEGF	0.0340840632677898	2895	2091.5	0.0377595594747652	1774	0.871468128023093	2409	0.969637742368645	6127	2.63022259863322	1270
1677	DCT	MIF	MacDC	CD74	0.0341035173201168	2897.5	1786	0.025535582091047	2859	0.981547364134267	42	0.798916995462659	7976	3.01225538742415	713
1678	ICA	FGF7	DCT	FGFR2	0.0341152631857503	3500.25	2384.5	0.0513825901663702	1185	0.739292901625821	8047	1.58839486598645	2766	2.28347540685344	2003
1679	Mono2	SELL	Podocytes	PODXL	0.0341604500214469	4469.75	1857.5	0.0478916433549595	1320	0.872144448446305	2395	0.386021170808608	14062	4.11132820864947	102
1680	ICA	FGF7	DCT	FGFR1	0.0341604500214469	3548	2416.5	0.0349872687164147	1943	0.752936516849838	7416	1.58839486598645	2766	2.2657588812781	2067
1681	Unknown17	JAG1	Unknown9	NOTCH2	0.0341663836004945	3743	3968	0.0163387758011228	4427	0.795312131615084	5412	1.91751619458619	1624	1.83166127306109	3509
1682	MacDC	CD1D	Mono1	LILRB2	0.0341753238776263	5049.75	2892.5	0.0709398145695222	667	0.801774699073871	5118	0.377987773002742	14318	4.15627510054134	96
1683	PEC	EGFR	Mono2	HBEGF	0.0341938568194112	3202	2562.5	0.0305209702151341	2319	0.859070357529485	2806	0.969637742368645	6127	2.46328416029594	1556
1684	CTAL	GAS6	TRmac	MERTK	0.0341938568194112	4102.25	4059	0.0234541752041863	3134	0.795301262254373	5413	1.14737709299428	4984	1.99014765337351	2878
1685	ICA	FGF7	Unknown9	FGFR2	0.0342056750866114	2814.75	2132	0.0752700436330453	599	0.77437607140991	6396	1.58839486598645	2766	2.49238310282428	1498
1686	ICB	FGF9	ICA	FGFR1	0.0342763758933908	4070.5	3905.5	0.0240017977515748	3055	0.795125693540669	5416	1.28543318623026	3892	1.75108292228529	3919
1687	Unknown17	JAG1	Unknown17	CD46	0.0343590442330604	3081.25	2745	0.0130305493407839	5301	0.900207829249104	1534	1.91751619458619	1624	1.76797062211782	3866
1688	Mono3	GRN	PC	SORT1	0.0343866335475263	2797.25	2309.5	0.0130250165994942	5302	0.881354879273463	2099	2.13346421648865	1268	2.10202381840479	2520
1689	ICA	FGF7	Mesangial	FGFR1	0.034386957904502	2740.5	2201	0.0554350014473484	1045	0.793220637202545	5515	1.58839486598645	2766	2.43227020350185	1636
1690	ICA	FGF7	Unknown17	FGFR2	0.0344323743138866	2629.25	2066.5	0.0850144721084174	469	0.784833203776725	5915	1.58839486598645	2766	2.57102446147026	1367
1691	Unknown17	THBS1	ICA	ITGAV	0.0344418620183124	3480.25	3132	0.0130201172294075	5304	0.873600412012923	2353	1.42062627464114	3333	1.97277627656958	2931
1692	MacDC	TGFB1	Endothelial	TGFBR2	0.0344695011879673	3839.5	3305	0.0195269882202764	3800	0.859029397449691	2810	0.969174912400473	6155	2.07871853845098	2593
1693	Unknown9	TIMP1	PC	FGFR2	0.0344695011879673	4273.25	4881	0.013912077322071	5040	0.810382322180534	4722	1.81318423027809	1888	1.49051345537259	5443
1694	Unknown9	CD99	Mono3	PILRA	0.0346356857058166	4324	4500	0.0129974417693934	5311	0.83525447578921	3689	1.02252624246856	5878	2.13575004699523	2418
1695	ICB	FGF9	Unknown9	FGFR4	0.0346634414377359	3186.5	3398.5	0.0811962613552615	517	0.794842934682877	5432	1.28543318623026	3892	1.97942158953967	2905
1696	Mono2	HLA-E	TCXCR6	KLRC1	0.0346912138481115	2975.75	3025.5	0.0212845070009855	3514	0.867715932453643	2537	2.7531162591276	401	1.48961769084293	5451
1697	DCT	COPA	MacDC	CD74	0.0347020286778496	4049	2100.5	0.0212659800690725	3518	0.966299207556594	233	0.523188504472098	11762	3.03770304151176	683
1698	ICB	EGFR	Mono3	AREG	0.0347970857843345	4018.5	2249.5	0.0324837112379741	2147	0.905487666074516	1401	0.614854453673234	10174	2.1586556555075	2352
1699	CTAL	FGF9	ICA	FGFR1	0.0348024704077981	4066.5	3881.5	0.0238915404276975	3065	0.794750417042285	5438	1.36049882962874	3474	1.69931859566983	4289
1700	MacDC	RPS19	Mono2	C5AR1	0.0348303263106828	2930.5	3033.5	0.0129629207086509	5318	0.971383236051805	149	1.07052970099816	5506	2.96886752635153	749
1701	Endothelial	PODXL	Mono1	SELL	0.0349139943574312	3563.75	4036.5	0.0154173814414206	4655	0.794673703961089	5442	2.45224329444761	740	1.84835061213792	3418
1702	MacDC	ITGB2	ICA	F11R	0.0349698567372396	3960.25	4355	0.0129454448226949	5323	0.823917059636985	4127	1.83640586292048	1808	1.64274644259435	4583
1703	Mono2	LGALS9	Mono2	LRP1	0.0349978130518129	2656.5	2462	0.0367488675444938	1824	0.794614826622481	5445	1.50317982824761	3100	3.57096198765587	257
1704	PEC	APP	PC	CD74	0.0350198759474483	6657.5	6229	0.00148613586035058	13454	0.938012304053293	718	2.43893664124857	745	0.803752313195857	11713
1705	MacDC	GRN	Unknown9	TNFRSF1A	0.0350817825745507	3829.25	3788.5	0.0129373519547223	5327	0.871392577716753	2413	1.54548288259823	2896	1.62269757591537	4681
1706	MacDC	TGFB1	Podocytes	TGFBR3	0.035165903106476	4126.5	3822.5	0.0267740216158632	2706	0.807879139172215	4828	0.969174912400473	6155	2.01133691954916	2817
1707	MacDC	TGFB1	Podocytes	ITGAV	0.035193976872652	4215.25	4296.5	0.0135395564666434	5145	0.841200443817028	3448	0.969174912400473	6155	2.24525018331014	2113
1708	CTAL	FGF9	Unknown9	FGFR4	0.0352220674444343	3136.25	3285	0.0808232691911522	522	0.794467274126687	5453	1.36049882962874	3474	1.92765726292422	3096
1709	TCXCR6	CD52	Mono1	SIGLEC10	0.0352220674444343	3213	2960	0.0129208294105295	5332	0.842311480201875	3388	1.63299398919283	2532	2.44895360147139	1600
1710	MacDC	TGFB1	Unknown17	EGFR	0.0352501748285283	4609.5	4764	0.0149479589691538	4752	0.808906131807419	4776	0.969174912400473	6155	2.0263676881867	2755
1711	Mono2	TGFB1	PC	ITGB6	0.0353025795708703	3887	2500.5	0.0302323345686032	2347	0.726260630758612	8658	1.60436389425617	2654	2.32696282876998	1889
1712	Unknown9	COL4A2	ICA	ITGA2	0.0353487646297922	6476.5	2298	0.0320841585843821	2174	0.871166313807371	2422	1.84813536056462	1732	NA	19578
1713	Endothelial	FN1	Podocytes	ITGB1	0.0353487646297922	2374.75	1802	0.0302136651944735	2348	0.911142639140332	1256	2.70048632830675	415	1.48624486883272	5480
1714	PC	EGFR	CTAL	EGF	0.0354875512760399	2730.5	1799.5	0.0750171360137435	604	0.912383331982177	1231	0.910423960354862	6719	2.15242866504302	2368
1715	PEC	NECTIN2	NK	CD226	0.0354875512760399	3577.5	2200.5	0.0433853808643965	1499	0.731335356966922	8410	1.56834902962164	2818	2.45430072541158	1583
1716	PEC	NECTIN2	Thelper	CD226	0.0355338906913578	3525.75	2153.5	0.0441660956551543	1468	0.733083873190164	8328	1.56834902962164	2818	2.49734860377732	1489
1717	PC	APP	ICA	CD74	0.0355526584740144	5247	3637	0.00147704986010149	13469	0.937833773477486	723	3.15081724685316	245	1.33883009851007	6551
1718	PEC	NECTIN2	Tcytogd	CD226	0.0355802687283208	3933.75	2388	0.0371612514397235	1797	0.715852409113317	9162	1.56834902962164	2818	2.30202351891183	1958
1719	PEC	THY1	ICB	ITGAV	0.0356454472568275	2837.25	2584.5	0.0128574233789304	5347	0.885431294254362	1977	2.3228854949061	833	1.90320698435014	3192
1720	PEC	SEMA6D	Mono2	TYROBP	0.0356731407192191	3042.25	1662.5	0.0301715625124556	2357	0.924121779525725	968	0.744489855779744	8664	3.799381978797	180
1721	NK	HLA-E	NK	KLRC1	0.0358158634341526	3177.5	2905	0.0221658142405958	3348	0.870027127890461	2462	2.02637876377174	1402	1.48424561722777	5498
1722	PEC	TNC	Mono3	ITGB1	0.0358158634341526	3720.25	3636	0.0168804868718025	4325	0.793973528618648	5474	1.53404041119493	2947	2.23745696900441	2135
1723	TGZMK	HLA-F	Mono1	LILRB1	0.0358443254281273	4168	4743	0.0162743115921803	4451	0.803524262577608	5035	0.966385781838953	6226	2.81271723058162	960
1724	Unknown17	APP	TRmac	CD74	0.0358593487329438	2508.5	2170.5	0.0119754851515974	5607	0.977249798521725	86	1.7996432189032	1964	2.15192392631263	2377
1725	TGZMK	HLA-F	Mono1	LILRB2	0.0358728043822725	2788.75	2387.5	0.0275012413126967	2639	0.880185937783905	2136	0.966385781838953	6226	3.88546831675047	154
1726	PC	HBEGF	PC	EGFR	0.0359013003033247	5407.25	5321	0.0135467544460087	5141	0.802414919026058	5079	1.01623065205158	5908	1.48415279234329	5501
1727	Unknown17	TNFSF10	Unknown9	TNFRSF10B	0.0359583430731013	4694.75	4610	0.020009711945449	3716	0.841235527880548	3447	0.97148967810063	6112	1.48349489079026	5504
1728	Mesangial	JAG1	Mono2	NOTCH2	0.0359583430731013	4006.25	3913.5	0.0160338568873989	4512	0.79377448898305	5480	1.59378767025593	2718	1.86698393743071	3315
1729	TRmac	ANXA1	Mono3	FPR1	0.0359583430731013	3504.75	4049.5	0.0128238316438578	5358	0.856943739065188	2888	1.11090490776292	5211	3.15504094231999	562
1730	PC	L1CAM	Mesangial	ITGAV	0.0359868899353049	3434.5	3286.5	0.023841190544551	3071	0.793768904627384	5481	1.90753062970374	1684	1.83469689518095	3502
1731	Unknown9	COL4A2	PEC	ITGA2	0.0359868899353049	4042.5	4539.5	0.0128229698785921	5359	0.810421058960438	4719	1.84813536056462	1732	1.68620304834646	4360
1732	TGZMK	HLA-F	Mono2	LILRB1	0.0360440346480508	3169.5	3138.5	0.0264250765500619	2738	0.839003357941422	3539	0.966385781838953	6226	3.81022117784902	175
1733	PC	L1CAM	PEC	ITGB3	0.0360456801057957	6681.5	3555	0.284983522958855	38	0.794935818748661	5426	1.90753062970374	1684	NA	19578
1734	TGZMK	HLA-F	Mono2	LILRB2	0.0360726325120803	3457.5	3463	0.0183298902681108	4042	0.857091863744413	2884	0.966385781838953	6226	3.04306682072933	678
1735	NK	KLRF1	TRmac	CLEC2B	0.036092979881583	3225.5	2400	0.0300044853569479	2366	0.759689964504359	7106	1.65426358313701	2434	2.79263036374065	996
1736	ICA	VEGFA	Mesangial	NRP1	0.0361298792891801	4496	4803.5	0.0128045396286089	5364	0.807133074363075	4870	1.53327824003577	3013	1.61148206868111	4737
1737	PC	COL9A2	PC	ITGA2	0.0361398223919481	6062.75	2170.5	0.103831246898709	332	0.870732611830472	2443	1.80278710133801	1898	NA	19578
1738	CTAL	ITGB1	Unknown9	VCAM1	0.0361585282157458	3324	3567	0.0128037723212126	5365	0.938859366847298	695	1.08432421390419	5467	2.37326413633085	1769
1739	CTAL	SPP1	PC	ITGAV	0.0362158771786567	3443	3911.5	0.0128024785639286	5368	0.952718574713174	437	1.64337575289834	2455	1.48186668746527	5512
1740	Endothelial	CXCL12	Mono1	CXCR4	0.0363020284987561	3792.25	3825	0.0212347706837735	3522	0.910283639808529	1284	0.966215606479451	6235	1.71631311756009	4128
1741	Endothelial	CXCL12	Thelper	CXCR4	0.0363595480414524	3242	2815.5	0.0258127837381126	2822	0.917942765169639	1102	0.966215606479451	6235	2.01291937810608	2809
1742	Endothelial	CXCL12	MacDC	CXCR4	0.0363883334318625	3519.75	3331	0.0238686148347227	3067	0.914944959285763	1182	0.966215606479451	6235	1.81236002217559	3595
1743	ICA	FAM3C	CTAL	LAMP1	0.0364459554846082	2924	2373.5	0.0127555135748135	5376	0.889382463348414	1870	1.92459129178237	1573	1.99017389702002	2877
1744	Mono1	TNFSF13B	Tcytogd	HLA-DPB1	0.0364688068229585	4279	2320.5	0.00359518484818168	10645	0.870438458221183	2450	1.74112737539349	2191	2.34958719467222	1830
1745	Endothelial	CXCL12	B	CXCR4	0.0364747921604684	4187.25	4550.5	0.0188001291300637	3951	0.905185280775418	1413	0.966215606479451	6235	1.53574064690829	5150
1746	ICB	RPS19	Mono1	C5AR1	0.0365036459450055	2825	2883.5	0.012745006200643	5379	0.971146656701561	154	1.1513294451923	4977	2.93930624929273	790
1747	Podocytes	TGFBR3	Tcytogd	TGFB1	0.0365325168449852	3822.25	3297.5	0.0223302012204286	3316	0.793399813036909	5501	1.46842190765669	3193	1.87700013865212	3279
1748	Unknown9	APP	Mono3	FPR2	0.0365614048671744	3721.25	4112	0.0203833674023878	3670	0.813534915356872	4554	2.14725992392261	1135	1.47678488114063	5526
1749	Mono2	TNF	Mono2	FFAR2	0.0366295940308973	3497.75	2855.5	0.220438951416973	74	0.735826954035123	8206	1.13110018560038	5008	3.02363185624866	703
1750	CTAL	SPP1	Unknown9	ITGAV	0.0366481717346896	3437.75	3894.5	0.0129120110095827	5334	0.952910082023033	433	1.64337575289834	2455	1.47607864636319	5529
1751	Mono1	LGALS9	DCT	CD47	0.0367061020482029	4089.25	4586	0.0139761250896568	5026	0.793317637633001	5508	1.25475511297963	4146	2.41766131447851	1677
1752	Mono3	TGFB1	PEC	ITGAV	0.0367931262567146	3907.5	4102.5	0.0126808041573876	5390	0.836774801367226	3624	1.2087245337515	4581	2.2731540565693	2035
1753	PEC	COPA	MacDC	CD74	0.0368467976232608	4924.25	2166	0.0205581629212661	3627	0.965743664229434	244	0.31757497330279	15121	3.02276948834927	705
1754	Unknown9	TIMP1	Unknown17	FGFR2	0.0369093991308066	4312.75	4912.5	0.0137916361510777	5078	0.809713371279173	4747	1.81318423027809	1888	1.47501962435029	5538
1755	Mesangial	CSPG4	Mono1	ITGB1	0.0369385103581261	3675.75	3371	0.0388107046592054	1709	0.810305496600119	4725	0.959865035254326	6252	2.27756123677503	2017
1756	ICA	KITLG	ICA	KIT	0.0369556262120731	3550.75	1977	0.110612907400417	293	0.846023664851064	3248	0.63670162343312	9956	3.01929132525926	706
1757	PC	JAM3	Mono2	ITGB2	0.0369556262120731	4023.5	1989.5	0.0693722884437514	696	0.845105493312337	3283	0.511803408845003	11953	3.85977438692198	162
1758	Mono3	HBEGF	Tcytogd	CD44	0.0369967844708164	3189	2990	0.0126513252187913	5398	0.819335902937973	4308	2.04716800465286	1378	2.41887152578216	1672
1759	Endothelial	FLT4	Endothelial	VEGFC	0.0370164939558044	7884.75	8146.5	0.280453254381572	39	0.5577299244415	15207	0.440813339892798	13142	1.91507301037893	3151
1760	Unknown17	JAG1	Unknown9	CD46	0.0370259473697626	3141.25	2791	0.0126462309682351	5399	0.898855060344585	1584	1.91751619458619	1624	1.74273594065739	3958
1761	Mesangial	CSPG4	Mono2	ITGB1	0.0372012869876926	3633.25	3313.5	0.0396624872699455	1654	0.811968386147889	4634	0.959865035254326	6252	2.28920507314098	1993
1762	CTAL	THY1	ICA	ITGAV	0.037230570691471	4497.75	5008	0.0155617499703538	4611	0.894763335355448	1701	0.958614221732687	6274	1.49588541611664	5405
1763	CTAL	THY1	PC	ITGAV	0.0372598716802683	4400	4840.5	0.0162622604196284	4453	0.896818419523489	1645	0.958614221732687	6274	1.52171352023368	5228
1764	ICB	MIF	Endothelial	CD74	0.0372598716802683	3947.25	5062.5	0.0127985880499781	5369	0.974132350503886	114	1.17298054079353	4756	1.47255142317059	5550
1765	Unknown9	THY1	DCT	ITGAV	0.037289189960885	3478.5	3481.5	0.0197935198007072	3749	0.905562392643074	1400	1.46437167576029	3214	1.47231204100884	5551
1766	Mono1	TNFSF13B	TRmac	TFRC	0.0373185255401227	3345.5	3296	0.0164875824703095	4401	0.793030602397877	5530	1.74112737539349	2191	2.63496450034476	1260
1767	Endothelial	JAM2	Endothelial	ITGB1	0.0373235256842267	2973.75	2270.5	0.0816795343746491	503	0.869868703393976	2468	0.899527104222659	6851	2.26224444260139	2073
1768	Tcytogd	KLRB1	Thelper	CLEC2D	0.0373772486216754	3667.25	3179.5	0.0261732077982291	2779	0.793006458537092	5531	1.45271159597977	3299	1.93613952882198	3060
1769	Endothelial	CSF1	Mono2	CSF1R	0.0373924515583611	4978.25	3689	0.0812740709183527	514	0.768713017895681	6668	0.503348755988909	12021	3.01451233240215	710
1770	CTAL	THY1	Unknown9	ITGAV	0.0374360409793672	4397.5	4839.5	0.0164013932560344	4413	0.897211915306423	1637	0.958614221732687	6274	1.51592547913161	5266
1771	Mono2	GRN	Unknown9	EGFR	0.0374360409793672	3863	3826.5	0.012603766852741	5413	0.872608384551063	2386	1.3470099178491	3505	1.71023346216862	4148
1772	CTAL	THY1	Podocytes	ITGAV	0.0374949026676606	3562.25	3352	0.0224119868398583	3301	0.910742721324529	1271	0.958614221732687	6274	1.85406880551915	3403
1773	PEC	FAM3C	Unknown9	LAMP1	0.0375538337410393	3311	2971.5	0.0125857907844537	5417	0.888721826652734	1884	1.78034061699642	2014	1.74818412169898	3929
1774	ICB	FGF9	Unknown9	FGFR3	0.0375833253141677	3943.5	4273.5	0.0391528891066755	1688	0.792908708579623	5539	1.28543318623026	3892	1.62691108510381	4655
1775	CTAL	THY1	Mono1	ITGB2	0.0375833253141677	3107.75	2621	0.0212384736016974	3521	0.926995710517135	915	0.958614221732687	6274	2.39383666921059	1721
1776	CTAL	THY1	Mono1	ITGAX	0.0376128342540085	3553.25	2723	0.0289158730500752	2493	0.861393894347015	2744	0.958614221732687	6274	2.04178093750501	2702
1777	ICA	MIF	ICA	EGFR	0.0377014653419773	4050.25	4652	0.0196683496243283	3777	0.908668185125329	1331	1.06015005426294	5527	1.46916836119797	5566
1778	Mono1	TGFB1	Unknown9	ITGAV	0.0377310438168462	4245	4538.5	0.012554625568264	5424	0.836090723715618	3653	1.0557133300188	5571	2.16479859498239	2332
1779	CTAL	THY1	Mono3	ITGAM	0.0378198836735964	3131.5	2449	0.0468027659951659	1354	0.83972693658669	3496	0.958614221732687	6274	2.55054279533891	1402
1780	CTAL	THY1	Mono3	ITGAX	0.0378495317926428	3884	3322.5	0.027638647866766	2617	0.858674956583024	2828	0.958614221732687	6274	1.7797613999201	3817
1781	Podocytes	ITGB1	Unknown9	VCAM1	0.0378495317926428	3355.75	3607.5	0.0125351241282456	5427	0.938247911990545	713	1.07533399861765	5495	2.36313860817201	1788
1782	Mono3	TNFSF13B	CTAL	TFRC	0.0378791973397982	3718.5	3726.5	0.016415623763499	4411	0.792671415786337	5549	1.52448915329821	3042	2.33536917818444	1872
1783	ICB	COL6A1	PEC	ITGA2	0.0378791973397982	4054.25	4485	0.0125334862893349	5430	0.814945003267615	4491	1.82150780290402	1817	1.66248486659243	4479
1784	MacDC	LGALS9	Unknown17	MRC2	0.0379418798867848	4396	4303	0.0880115169910833	443	0.728526047881389	8535	0.801751309911493	7891	3.01104023744383	715
1785	Endothelial	VEGFC	Endothelial	FLT4	0.0379871294730487	7094.75	6566.5	0.280453254381572	39	0.5577299244415	15207	0.633063872171431	9982	1.91507301037893	3151
1786	NK	CLEC2B	NK	KLRF1	0.0380277867362554	3030.75	2670.5	0.0598109770868188	931	0.816962428613356	4410	0.948255355501757	6306	3.25975169095645	476
1787	PC	CDH1	Mono2	ITGB1	0.0380873447307027	2519.25	1981	0.0125154172584625	5437	0.911744245453089	1244	2.50490325580115	678	2.03679357064539	2718
1788	Unknown9	VCAM1	Thelper	ITGB1	0.0380939122202255	2983.25	1789.5	0.00641039172117778	8234	0.915721022166246	1153	3.71989293921392	120	2.13229339098224	2426
1789	CTAL	FGF9	Unknown9	FGFR3	0.0381768128602851	3913.5	4199	0.0389730320468149	1697	0.792530430748833	5559	1.36049882962874	3474	1.57514675848835	4924
1790	Mesangial	JAG1	DCT	CD46	0.0381768128602851	3523	3527	0.0125034393464816	5441	0.898337700913697	1597	1.59378767025593	2718	1.69079387135936	4336
1791	Mono3	COPA	MacDC	CD74	0.0382733464548311	5181.5	2218.5	0.0200015882432384	3718	0.965286748574921	247	0.238781959939374	16042	3.00644289433894	719
1792	PC	JAG1	Endothelial	NOTCH4	0.0382963487778281	3585.5	3472.5	0.0542004006761757	1089	0.814140962155575	4529	0.947292847067871	6308	2.1372939778954	2416
1793	Mesangial	PTN	DCT	PLXNB2	0.0383262765667908	3459.75	3305	0.022873616611984	3218	0.792483505179624	5564	1.91743583311948	1665	1.85697328762873	3392
1794	MacDC	ITGB2	Endothelial	ICAM1	0.0385362625239453	3676.5	3663.5	0.024394202293787	3002	0.792342635983092	5571	1.83640586292048	1808	1.69272312448714	4325
1795	PC	JAG1	Mesangial	NOTCH3	0.038656641229738	3473.75	3047.5	0.0354984077883403	1922	0.822902646383393	4173	0.947292847067871	6308	2.49644125787167	1492
1796	PC	COL9A2	PEC	ITGA2	0.0386867799214014	3113.75	2490.5	0.0332375637824655	2083	0.79214582814841	5576	1.80278710133801	1898	1.98389805630195	2898
1797	PC	GRN	ICB	EGFR	0.0387773017427367	3368	3262	0.0124324222359613	5462	0.871845644644027	2399	1.97778125421686	1486	1.71725815865085	4125
1798	MacDC	TGFB1	Unknown9	EGFR	0.0391105748109336	5201.75	5473	0.0123943512324993	5473	0.794007172566216	5473	0.969174912400473	6155	1.79593233944391	3706
1799	DCT	RPS19	Mono3	C5AR1	0.0391638827540135	4339.25	3563	0.00989293442535057	6397	0.967377679758607	213	0.631067166134758	10018	2.99239470085123	729
1800	PC	HBEGF	Mono1	CD44	0.039171399954676	4482	4924.5	0.0123926692836872	5475	0.817801995927419	4374	1.01623065205158	5908	2.22473614122482	2171
1801	Podocytes	TGFBR3	NK	TGFB1	0.0392322960177376	3890.75	3387.5	0.0219127826717962	3398	0.791848984862896	5595	1.46842190765669	3193	1.8597969018174	3377
1802	Unknown17	GRN	Unknown17	EGFR	0.0392322960177376	3933	3925	0.012381622227599	5477	0.871616731679558	2405	1.26837942752612	4024	1.77743999425102	3826
1803	PC	VEGFB	Endothelial	KDR	0.0393178114865474	3504.5	2391.5	0.121065821714928	243	0.874666919946549	2330	0.721408471157296	8992	2.12497797190943	2453
1804	Mesangial	JAG1	CTAL	CD46	0.039384846809088	3552.5	3556	0.0123693206873788	5482	0.897844184308589	1616	1.59378767025593	2718	1.68045494582133	4394
1805	Mono3	LGALS9	NK	CD47	0.0394154102739881	3983.25	4422.5	0.0137205276365598	5101	0.791800355974823	5601	1.30138284366039	3744	2.49971832535262	1487
1806	CTAL	SEMA6D	NK	TYROBP	0.0394154102739881	3619.25	3522.5	0.0123621568610359	5483	0.886309283021956	1949	1.65287952610926	2445	1.63810021987474	4600
1807	Mono3	CD52	Mono3	SIGLEC10	0.0394459915238541	3128	3155.5	0.0123613903589455	5484	0.839349609645052	3524	2.50205055254533	717	2.01714813756506	2787
1808	Endothelial	JAM2	PC	ITGB1	0.0394663402387994	2972.75	2249	0.0794882518356262	542	0.868321792560078	2516	0.899527104222659	6851	2.2937167157488	1982
1809	ICA	FGF7	Unknown17	FGFR1	0.0395655577616729	3915.25	2603.5	0.0293681243254291	2441	0.736294731070497	8186	1.58839486598645	2766	2.18774609713545	2268
1810	PC	CDH1	Mesangial	ITGA2	0.0395684945109589	3581.5	4080	0.0123571714548962	5488	0.813078651043354	4581	2.50490325580115	678	1.81601106941762	3579
1811	Endothelial	CXCL12	TGZMK	CXCR4	0.0396298528937204	4371.25	4889.5	0.0177707663884386	4145	0.902741205252472	1471	0.966215606479451	6235	1.45898806343656	5634
1812	Mono1	SPN	Endothelial	ICAM1	0.0396649340866605	3326.25	2182.5	0.058817195104582	958	0.740725925411128	7982	1.53876500294832	2943	2.53933837830695	1422
1813	Mono1	SPN	Unknown9	ICAM1	0.0397146818316281	3456.5	2133.5	0.0532121655390293	1128	0.730993963172999	8431	1.53876500294832	2943	2.59636518786347	1324
1814	Mono1	SPN	Mono2	ICAM1	0.0398142965498371	2975.75	1943.5	0.0688764088276737	712	0.755596086881159	7304	1.53876500294832	2943	2.8253848473376	944
1815	Unknown9	FGFR4	ICA	FGF7	0.0399509944472882	3367.25	2687	0.2382335899044	63	0.811894004622626	4639	0.79729608001184	8032	2.98260772988035	735
1816	PEC	TNC	PC	ITGB6	0.0400640294342038	4171.75	2340	0.116254373966083	254	0.658550804450834	11753	1.53404041119493	2947	2.38941318420527	1733
1817	PEC	THY1	TRmac	ITGAM	0.0400640394273132	5950.75	1751	0.0683910173964881	723	0.863638796714256	2669	2.3228854949061	833	NA	19578
1818	PEC	GRN	Unknown17	EGFR	0.0401232925932038	4455.25	4795.5	0.0122705796611224	5506	0.871111840781399	2424	1.03072446452473	5806	1.72359585402828	4085
1819	DCT	SEMA6D	MacDC	TREM2	0.0401852949654096	3639.5	4425	0.225696329006988	72	0.791158877671105	5630	1.05167262653507	5636	1.89363322474027	3220
1820	Unknown9	TNFRSF1A	Mono2	TNF	0.0401852949654096	3673.5	3600	0.0543858519764327	1079	0.795407577819656	5394	0.940006050839634	6415	2.35457990606742	1806
1821	Endothelial	CD99	Mono1	PILRA	0.040247369168893	3352.5	3170	0.0203256433703886	3675	0.863762694451439	2665	0.936956182148625	6416	3.06621908092677	654
1822	PEC	TNC	CTAL	ITGAV	0.0403147579954288	3495.5	2520	0.0331654807987265	2093	0.754509610434138	7356	1.53404041119493	2947	2.45344876309758	1586
1823	PC	CDH1	Mono1	ITGB1	0.0403406152790829	2553	2010	0.0122466389865816	5514	0.91086687766154	1264	2.50490325580115	678	2.02514973427944	2756
1824	Endothelial	CD99	Mono2	PILRA	0.0403717332915441	3024.5	2697.5	0.0240955021395071	3037	0.873467392050997	2358	0.936956182148625	6416	3.52307645179217	287
1825	CTAL	SPP1	ICA	ITGAV	0.0404028693034337	3521.25	3984	0.012251001107583	5513	0.95171692099241	457	1.64337575289834	2455	1.45603858334823	5660
1826	Unknown17	COL4A2	ICA	ITGA2	0.0404656737136697	6650	2449	0.0301308782092633	2359	0.867600172034464	2539	1.75314720263462	2124	NA	19578
1827	Mono1	TGFB1	PEC	TGFBR2	0.0404963854050737	4768.5	4770.5	0.0122286798576304	5519	0.828245717969782	3962	1.0557133300188	5571	1.7378229127123	4022
1828	ICB	RPS19	Mono2	C5AR1	0.0405588195972353	2869	2897	0.0122170912200489	5522	0.970548021846658	160	1.1513294451923	4977	2.9151388536286	817
1829	Mono3	IL1RN	Mono1	IL1B	0.0406213259537403	4218.75	5095	0.0637339278769436	830	0.814228901905102	4523	1.02985239246003	5855	1.45391661960627	5667
1830	ICA	VEGFA	TRmac	NRP1	0.0406839045301747	4615.5	4961.5	0.0122052437135329	5526	0.803374655409815	5045	1.53327824003577	3013	1.58444801327518	4878
1831	Mesangial	APP	Mono1	FPR2	0.0407152209182418	4362.5	3982.5	0.0211785814413419	3530	0.816420300885624	4435	0.936511425188582	6422	1.93576917903928	3063
1832	Mono1	TNFSF13B	Unknown9	TFRC	0.0407152209182418	3380.75	3347.5	0.0160594734289037	4504	0.790863223672901	5648	1.74112737539349	2191	2.69412257400133	1180
1833	Mono3	THBS1	Mesangial	ITGAV	0.0408192084585387	2495.5	2003	0.0116587572471115	5709	0.867376152455093	2546	3.10594174448617	267	2.51570316187528	1460
1834	ICA	FGF9	DCT	FGFR1	0.0408406672984264	3240.75	2981.5	0.0227366822859102	3239	0.790679971071757	5652	2.10100092070547	1348	2.03459937009547	2724
1835	Mono1	GRN	ICB	NTRK1	0.0408720741352329	3664	3585	0.0429110721338537	1517	0.79065947431927	5653	0.998394959027481	5989	2.49274953328526	1497
1836	TRmac	TNFRSF1B	Mono2	TNF	0.0410293801178243	3830.75	3601.5	0.0249599727152771	2920	0.790599719948302	5658	1.24640271101307	4283	2.12060631053088	2462
1837	Mono2	TNF	TRmac	TNFRSF1B	0.0410608957227997	4012	3964	0.0249599727152771	2920	0.790599719948302	5658	1.13110018560038	5008	2.12060631053088	2462
1838	MacDC	GRN	PEC	TNFRSF1A	0.0410608957227997	3937.25	3840	0.0121645212308255	5539	0.867901522121297	2530	1.54548288259823	2896	1.60206729775394	4784
1839	Mesangial	CD99	Mono1	PILRA	0.0411239813969405	3345.5	3180	0.0202299238100945	3688	0.863484713948923	2672	0.931775908219814	6444	3.13314132186301	578
1840	PEC	TNC	Unknown17	ITGAV	0.0411747039944223	3183.25	2325	0.0388634616347686	1703	0.768895072639408	6657	1.53404041119493	2947	2.53818947502553	1426
1841	Mesangial	CD99	Mono2	PILRA	0.0412503707971601	3028.75	2712	0.0239820291818333	3058	0.873206306427046	2366	0.931775908219814	6444	3.5899986927284	247
1842	PEC	APP	Mono2	FPR2	0.0412503707971601	3807.75	4399	0.0188285211353651	3944	0.807441657552904	4854	2.43893664124857	745	1.44804782571762	5688
1843	Mono2	TNF	PEC	TNFRSF1A	0.0413136746348172	3436	3441.5	0.0511370374199617	1195	0.790350153791964	5666	1.13110018560038	5008	2.33394962790598	1875
1844	CTAL	APP	DCT	CD74	0.0413174245255113	6025.25	4992.5	0.001310387932001	13737	0.934250901981127	779	2.76531240959265	379	1.05464901100281	9206
1845	Mono3	THBS1	TGZMK	ITGB1	0.0413276605342588	3818.5	2264.5	0.0037631245773699	10478	0.867204298635189	2557	3.10594174448617	267	2.29752539057134	1972
1846	PEC	TNFSF10	PEC	TNFRSF10B	0.0414722529945608	4603.75	4353.5	0.0162944651308064	4444	0.827034427030103	4013	1.24748471493086	4263	1.44695210312759	5695
1847	Unknown17	COL4A1	PC	ITGA2	0.0415321646297386	6585	2420.5	0.0355416094015029	1921	0.866834443385631	2561	1.7119693656401	2280	NA	19578
1848	MacDC	ITGB2	DCT	F11R	0.0415358119913276	4114.25	4546.5	0.0121167718196685	5556	0.819066844635922	4319	1.83640586292048	1808	1.60349002204804	4774
1849	ICB	MIF	ICA	EGFR	0.0415676188718401	3978.5	4406	0.0182342177412358	4056	0.905477574849135	1404	1.17298054079353	4756	1.44608480570669	5698
1850	Unknown9	GRN	Unknown9	EGFR	0.0415994440164235	3979.25	3953.5	0.0121160415676772	5558	0.870398663048735	2452	1.37239450355276	3400	1.65735656794039	4507
1851	PEC	VEGFB	Endothelial	FLT1	0.0416346577782793	5387.75	2070.5	0.0648877300422301	799	0.897043269389026	1640	0.154793423283967	16611	2.10795198315735	2501
1852	DCT	JAG1	ICB	CD46	0.0417269273752937	3782.75	3962.5	0.0121107884129633	5562	0.896871423145093	1644	1.46427410556274	3245	1.62269920328356	4680
1853	Mono3	TGFB1	ICB	EGFR	0.041758843945114	4696.75	5072	0.0121091941469063	5563	0.792097165405263	5579	1.2087245337515	4581	1.93536426409276	3064
1854	Endothelial	JAM3	Mono3	ITGAM	0.0420087190980742	6650	6683.5	0.0909591996884657	423	0.634572117623155	12810	0.479486161391935	12612	2.96300028416855	755
1855	B	CD52	MacDC	SIGLEC10	0.0420790176303169	3175.25	3268.5	0.0120774573268809	5577	0.837776749092078	3582	2.62416645246279	587	1.96473880227895	2955
1856	Mono3	LGALS9	Mono1	CD47	0.0421111359516342	4038	4470.5	0.0133929707340114	5197	0.789801661239237	5693	1.30138284366039	3744	2.48228573789119	1518
1857	Mono2	GRN	Mono3	TNFRSF1B	0.0421111359516342	3125.75	2739	0.0120730192790518	5578	0.903687016446703	1447	1.3470099178491	3505	2.29571525234939	1973
1858	Endothelial	FN1	Mesangial	ITGA3	0.0421432726560404	3417.25	3780	0.0326679783286083	2130	0.789784764599686	5694	2.70048632830675	415	1.49367136868517	5430
1859	Unknown17	COL4A2	PEC	ITGA2	0.0422076012421738	4419	4985.5	0.0120423087511163	5581	0.805548787429198	4947	1.75314720263462	2124	1.55939047362997	5024
1860	Mono2	TNFSF13B	Tcytogd	HLA-DPB1	0.0424604025887894	4499.5	2488.5	0.00333985876453608	10901	0.866227574291882	2587	1.65713942576235	2390	2.24260013434345	2120
1861	PC	KITLG	PC	EPOR	0.0425643471403239	2654.75	2242.5	0.0927562991107047	412	0.789329216590196	5722	1.52991326881995	3026	2.51571360322524	1459
1862	Mono3	THBS1	B	ITGB1	0.0425643471403239	3842	2282	0.00369861948263574	10537	0.866205568706852	2589	3.10594174448617	267	2.29541902738209	1975
1863	Mono3	HBEGF	MacDC	CD44	0.0425951206718442	3319.75	3154	0.0120019630010551	5593	0.815403206787307	4474	2.04716800465286	1378	2.34853455413098	1834
1864	Mesangial	JAG1	Mono1	NOTCH2	0.0426275339649066	4180.75	4148	0.0152301702532152	4688	0.789533707872599	5709	1.59378767025593	2718	1.8096513480457	3608
1865	Mesangial	PTN	Mono3	PLXNB2	0.0427248848449877	3511.25	3334	0.0220588367351952	3364	0.789485251161184	5712	1.91743583311948	1665	1.86956406709823	3304
1866	PC	GRN	CTAL	SORT1	0.0427248848449877	3149	2756.5	0.0119913485087147	5597	0.876963065407329	2245	1.97778125421686	1486	1.88036614365682	3268
1867	Mono3	LGALS9	Podocytes	CD47	0.0427573721620989	4047.25	4476.5	0.0133415886618168	5209	0.789482413178245	5713	1.30138284366039	3744	2.4795511825803	1523
1868	ICA	EGFR	Mono3	EREG	0.0428220216524889	2836.75	1721	0.0856238166534408	464	0.863057197007689	2680	0.83197181822242	7441	2.95545279572794	762
1869	Mono3	GRN	Mesangial	SORT1	0.0428549452832239	2951.75	2469	0.0119906341175559	5601	0.876959851209013	2246	2.13346421648865	1268	2.04434276461455	2692
1870	Endothelial	CXCL12	Mono3	CXCR4	0.042887506737	4406.5	4957.5	0.0176471442159053	4176	0.902434318716432	1476	0.966215606479451	6235	1.43857651913003	5739
1871	Mono3	LGALS9	MacDC	HAVCR2	0.0429200867425487	2900.5	2462.5	0.0515050090144287	1181	0.789362591174996	5719	1.30138284366039	3744	2.81454486235807	958
1872	CTAL	FAM3C	PC	LAMP1	0.0430179381402888	4287.25	4795.5	0.0119763717913049	5606	0.886243824447745	1952	1.11714268413046	5151	1.67054053230648	4440
1873	Mono3	CD99	Mono1	PILRA	0.0430505924233931	3396	3226	0.0198449472897858	3741	0.862348324428162	2711	0.925226384466027	6542	3.12124709118757	590
1874	B	LTB	Mono1	LTBR	0.0430505924233931	3703	4077.5	0.0142425716370166	4951	0.789288372887925	5723	2.29008094962745	934	1.89949353346278	3204
1875	Endothelial	ICAM2	Mono3	ITGAL	0.0430864983699685	3454.5	2584	0.0293094952946352	2445	0.778255383205436	6205	1.61044918909771	2638	2.09801591963549	2530
1876	Mono3	CD99	Mono2	PILRA	0.0431813954964551	3079	2760.5	0.0235256498978067	3123	0.872138858978423	2398	0.925226384466027	6542	3.57810446205296	253
1877	PEC	FAM3C	DCT	LAMP1	0.0431813954964551	3471	3159.5	0.0119700784808575	5612	0.886217326617698	1953	1.78034061699642	2014	1.69695420702257	4305
1878	Mono3	TNFSF13B	PC	CD40	0.0432964940029498	3168	2690.5	0.0302856779446852	2339	0.777491817267896	6253	1.52448915329821	3042	2.76578007418972	1038
1879	Unknown9	VCAM1	TRmac	ITGB1	0.0432964940029498	3232.5	1927.5	0.00543466870156783	8955	0.909126712232279	1321	3.71989293921392	120	2.09551774473213	2534
1880	DCT	JAG1	PEC	CD46	0.0433781587040948	3817.25	3996	0.0119517502422946	5618	0.896258487928436	1659	1.46427410556274	3245	1.60992253310777	4747
1881	PC	HLA-E	NK	KLRC1	0.0434110178324048	3445.25	3163	0.0202199378495384	3690	0.864743225497556	2636	1.90150441505072	1698	1.43530068328065	5757
1882	Mono3	ITGAM	Mono2	ICAM1	0.0435249499179067	4569	3438.5	0.0943305265588278	404	0.675909676190803	10995	0.978226302408584	6109	2.9514907273257	768
1883	Mono2	TNF	PC	CELSR2	0.0436085648074238	2967.75	2953	0.127425046857646	221	0.788809405091065	5744	1.13110018560038	5008	2.85560586930152	898
1884	Mono1	LGALS9	NK	CD47	0.0436745633802726	4217.75	4694	0.0132205929534107	5242	0.788724337815381	5746	1.25475511297963	4146	2.38658620869161	1737
1885	Mono3	GRN	Mono2	TNFRSF1A	0.0437075907449988	3107.25	2765.5	0.0119119765037235	5630	0.866694252035079	2562	2.13346421648865	1268	1.96158907188699	2969
1886	Mono1	TGFB1	ICA	ITGAV	0.0437406368380288	4348.25	4681	0.0119119114464775	5631	0.832458026395673	3791	1.0557133300188	5571	2.14475853196743	2400
1887	PC	L1CAM	ICB	ITGAV	0.0438398875577345	3580.5	3443.5	0.0223913212364006	3307	0.788586193760749	5751	1.90753062970374	1684	1.81591748854673	3580
1888	TRmac	GRN	Unknown17	EGFR	0.0438398875577345	4100.5	4144	0.0119058485450196	5634	0.869408385356843	2480	1.22559836507601	4367	1.75073272878146	3921
1889	ICA	FGF9	ICA	FGFR2	0.0439303831215076	2907.75	2199.5	0.0363122221790746	1851	0.785653138898334	5884	2.10100092070547	1348	2.09180650320298	2548
1890	Unknown9	EGFR	PEC	HBEGF	0.0440721293829994	5305.5	5349.5	0.0118562063011444	5640	0.791634951832209	5607	1.15673774832328	4883	1.54692432816549	5092
1891	CTAL	JAG1	PC	CD46	0.0441719435456693	4040.75	4426.5	0.0118534020238054	5644	0.895873723593073	1666	1.16073196149068	4832	1.73798577517937	4021
1892	Mono3	LGALS9	Thelper	CD44	0.0443386771286434	3821.25	4201	0.0154140116263272	4658	0.788234105228625	5766	1.30138284366039	3744	2.72640401125401	1117
1893	Mono1	AREG	PC	EGFR	0.0443720804059113	3583.5	3417.5	0.0163170966737628	4433	0.871633618623041	2402	1.88473652291889	1709	1.43182962085227	5790
1894	NK	CD99	Mono3	PILRA	0.0444055025533097	4361	4712.5	0.0118156929715709	5652	0.828590756344513	3951	1.08047510752639	5474	2.1527905204929	2367
1895	Unknown9	MDK	TRmac	LRP1	0.044539379986338	2961.75	2707.5	0.0713117695832681	660	0.78794495605839	5772	1.23320206065626	4296	2.72591736203878	1119
1896	Tcytogd	ITGB1	PEC	VCAM1	0.044539379986338	3050	2548	0.0181631423587936	4075	0.948157792616423	518	0.92133324686033	6586	2.77768884324149	1021
1897	MacDC	AREG	Mono2	ICAM1	0.0445728965909973	3005.5	2499.5	0.0474126258843761	1337	0.835969229187435	3662	2.14100769927767	1225	1.43040524992021	5798
1898	NK	ITGA4	Unknown9	VCAM1	0.0446735599101284	2927.25	2091.5	0.0254636130006502	2863	0.909136302992757	1320	0.921173820625317	6593	2.83396984560363	933
1899	PC	MIF	Mono2	CD74	0.044776586610787	3371.25	3017	0.0231465444370996	3182	0.980636449993319	54	0.833659270496071	7397	2.00239127911872	2852
1900	Mono3	TIMP1	Unknown9	FGFR2	0.0448080427799821	4555.75	5489	0.0117815269840043	5666	0.797280618715666	5312	1.93397791832983	1566	1.45024323315664	5679
1901	Mono1	HLA-F	Mono3	LILRB1	0.0448417108861561	4147.5	4454.5	0.0134096736298887	5189	0.787791247070838	5781	1.32395651801153	3720	2.32575162819605	1900
1902	Mono2	GRN	PC	EGFR	0.0449428290515426	4080	4075	0.0117714276858115	5670	0.868762449621612	2500	1.3470099178491	3505	1.62800855443085	4645
1903	DCT	KL	DCT	FGFR1	0.0452811251061614	3586.5	3127	0.0309232434678524	2273	0.834768386977892	3709	1.62811902805468	2545	1.42708642894881	5819
1904	PC	FAM3C	PC	LAMP1	0.0453150594373053	4410.5	4987.5	0.0117277010719412	5681	0.885181871705075	1986	1.09190879307563	5402	1.6445138868559	4573
1905	PEC	FAM3C	Mono1	HLA-C	0.0453781279621899	2798.75	2295.5	0.0103955727355817	6162	0.952613941725913	442	1.78034061699642	2014	2.08209294644981	2577
1906	Podocytes	COL4A3	PEC	ITGA2	0.045382985315497	3818	3533.5	0.0217086658758778	3444	0.787544657045617	5799	1.33962551989317	3623	2.14150255669527	2406
1907	PC	GRN	Endothelial	TNFRSF1A	0.0454850172797072	3409.5	3233	0.0117165252145132	5686	0.865735637698205	2605	1.97778125421686	1486	1.7694057434395	3861
1908	NK	ANXA1	Mono1	FPR1	0.0455872211917568	3725.75	4120	0.0116951552593839	5689	0.851203163887923	3098	1.11890066283463	5142	2.80739117076515	974
1909	Mesangial	PTN	Mono1	PLXNB2	0.0456895972447192	3584	3431.5	0.0214624526648137	3487	0.787198612574445	5808	1.91743583311948	1665	1.85985052350753	3376
1910	ICB	APP	MacDC	CD74	0.045723760882629	2926.5	2962	0.0116826986789609	5693	0.97697300887045	89	1.12447055993819	5072	2.88199501413536	852
1911	Unknown9	VCAM1	NK	ITGB1	0.0458128318293937	3352	1988	0.00502314319775182	9312	0.905821217972087	1389	3.71989293921392	120	2.08000707618473	2587
1912	MacDC	ALOX5AP	TRmac	ALOX5	0.0458673550517383	3574.25	2185.5	0.0282026317606317	2568	0.734857015639129	8234	1.84239846426279	1803	2.41125799255062	1692
1913	Mono2	ICAM1	Mono2	ITGAL	0.0459066724244278	5265.25	4577.5	0.0655807159674993	781	0.731988494366558	8374	0.561915806288915	11165	2.97568750326987	741
1914	PC	LAMC1	Endothelial	ITGA6	0.0459291452238727	5477	5496.5	0.0137982346165445	5077	0.796861844873195	5338	1.04776706725396	5655	1.42455067904172	5838
1915	Endothelial	KDR	Unknown9	VEGFC	0.0459765251232331	3828	2823.5	0.209939993408405	79	0.706936296253266	9586	1.51573173379267	3086	2.08612138775317	2561
1916	ICA	AIMP1	ICB	NTRK1	0.0460273146763152	3345.25	2620.5	0.103882595225669	329	0.816102595143699	4450	0.805617779514958	7811	2.9378939579355	791
1917	Mono2	ITGAL	Mono2	ICAM1	0.0460273146763152	3396.25	2235	0.0655807159674993	781	0.731988494366558	8374	1.32772843950339	3689	2.97568750326987	741
1918	Mono3	EREG	PEC	ERBB4	0.046031171996755	3174.5	2210.5	0.0281082927536877	2572	0.76126407709042	7041	2.13992633326361	1236	2.34694949303271	1849
1919	CTAL	SPP1	PEC	ITGB1	0.0460320964756863	3226	3525.5	0.0116631270996284	5702	0.971265732157794	151	1.64337575289834	2455	1.63905364163267	4596
1920	PC	GRN	PEC	SORT1	0.0461008267309523	3217.25	2839	0.0116608282459326	5705	0.875447206083004	2303	1.97778125421686	1486	1.86086896745612	3375
1921	Mono2	LGALS9	Unknown9	CD47	0.0461696339230623	3796.75	4212.5	0.0129394388039345	5325	0.786927771467764	5822	1.50317982824761	3100	2.82672729287058	940
1922	Mono2	TNFSF13B	TRmac	TFRC	0.0462040663883686	3582.5	3533.5	0.0153166524517718	4677	0.786919750757186	5823	1.65713942576235	2390	2.52797744001599	1440
1923	Mono2	LGALS9	TGZMK	CD44	0.0462385181094104	3569.25	3902	0.015169179280472	4704	0.786894713907005	5824	1.50317982824761	3100	3.07722754647054	649
1924	CTAL	CXCL12	PT	DPP4	0.0462690428483876	3127.5	1975	0.0653805954843557	784	0.849538336412477	3147	2.38933803612514	803	1.20053160639843	7776
1925	Mono2	TGFB1	PEC	TGFBR3	0.0463074793474122	3497.75	3136.5	0.0206404453605428	3619	0.786876253488749	5825	1.60436389425617	2654	2.32662759163859	1893
1926	ICA	VEGFB	PEC	NRP1	0.0463419888787314	4016.25	3480	0.0280437010283944	2577	0.869983381548352	2464	0.914172699371816	6641	1.68144317020197	4383
1927	Mono2	LGALS9	ICA	PTPRK	0.046359919733805	3874.5	2776.5	0.0292390599858557	2453	0.718907574386973	9026	1.50317982824761	3100	2.84520130540546	919
1928	ICA	VEGFB	Unknown9	NRP1	0.0464110658019147	3804.25	3121	0.0303584869463381	2334	0.874403534696726	2335	0.914172699371816	6641	1.75516481525756	3907
1929	ICA	FAM3C	NK	HLA-C	0.0464148555528468	2968.25	2086.5	0.00824372130757328	7155	0.947095803439902	545	1.92459129178237	1573	2.07663061912072	2600
1930	Mono1	LGALS9	Mono1	CD47	0.046445633208146	4272.5	4740.5	0.0129049712373673	5335	0.786704068299938	5830	1.25475511297963	4146	2.36915362123018	1779
1931	PC	LAMC1	Unknown17	ITGB1	0.046480219920384	4697	5031.5	0.0116473987861451	5716	0.853998434907558	3009	1.04776706725396	5655	1.67679074586754	4408
1932	Mono3	THBS1	ICB	ITGAV	0.0465248511827893	2593.75	2078.5	0.0109497459134628	5951	0.863725662903238	2666	3.10594174448617	267	2.49692375524105	1491
1933	ICA	FGF9	PEC	FGFR4	0.0465799110179813	2759	1975.5	0.0653181944748877	786	0.776531957799954	6299	2.10100092070547	1348	2.0752047525541	2603
1934	Mono2	LGALS9	PC	PTPRK	0.0465799110179813	3632.75	2614.5	0.0326892561150962	2129	0.730038863232753	8469	1.50317982824761	3100	2.89927139339601	833
1935	ICA	VEGFB	Tcytogd	ADRB2	0.0465840959650157	4721.75	4587	0.0238366784189733	3072	0.795347166225174	5409	0.914172699371816	6641	1.79044783545615	3765
1936	Thelper	CD40LG	Endothelial	ITGA5	0.0467148277570857	10419	11024	0.256897521696175	50	0.657696200198642	11782	0.610844486582029	10266	NA	19578
1937	Mono1	LGALS9	Podocytes	CD47	0.0468271504549369	4280	4747	0.0128554613730544	5348	0.786381388092825	5841	1.25475511297963	4146	2.36641906591929	1785
1938	Mono2	LGALS9	ICB	PTPRK	0.0468558308816163	3814.25	2731.5	0.030050036709752	2363	0.721663563838184	8901	1.50317982824761	3100	2.85947592828654	893
1939	Unknown9	GRN	Mono3	TNFRSF1B	0.0469664650495739	3185.5	2759.5	0.0116058322199564	5731	0.901955811122672	1492	1.37239450355276	3400	2.24283835812116	2119
1940	PC	GRN	PC	SORT1	0.0470013422151002	3253.5	2898	0.0116033208753387	5732	0.875177417427496	2310	1.97778125421686	1486	1.84017755399592	3486
1941	ICA	FGF7	PC	FGFR1	0.0470218797864599	4024.5	2678	0.0278768583708459	2590	0.731204424433152	8416	1.58839486598645	2766	2.1670422673494	2326
1942	Mono3	LGALS9	PEC	CD47	0.047071154816838	4133.25	4548	0.0128416008829837	5352	0.786290765904374	5848	1.30138284366039	3744	2.45294181908853	1589
1943	Unknown9	VEGFB	Endothelial	FLT1	0.0471327863360418	5467.75	2151.5	0.062058947487174	867	0.894966634036788	1691	0.127286118490152	16701	2.07332707333302	2612
1944	Mono1	LGALS9	MacDC	HAVCR2	0.047176019504303	3100.5	2694.5	0.0496283216854659	1243	0.786260278909091	5851	1.25475511297963	4146	2.70141274569705	1162
1945	MacDC	TGFB1	PC	EGFR	0.0472810593067032	5448.5	5751	0.0115758416472283	5740	0.788363798759572	5762	0.969174912400473	6155	1.71370743170613	4137
1946	Mono2	LGALS9	Unknown9	PTPRK	0.0474665019919535	2611.5	2028.5	0.0589445654729475	957	0.784078672130538	5955	1.50317982824761	3100	3.32420611954288	434
1947	Podocytes	TGFBR3	TRmac	TGFB1	0.047562023046009	4080.5	3633.5	0.020424147235638	3662	0.78599157947067	5862	1.46842190765669	3193	1.81038678141412	3605
1948	PT	ALB	Thelper	B2M	0.0476836811476909	4598.75	2385	0.0216722063390945	3451	0.980567107997702	57	2.12968998016107	1319	0.650853452413938	13568
1949	PT	ALB	MacDC	FCGRT	0.0476898100685464	5354.25	1960.5	0.027762222054832	2602	0.93058197016135	848	2.12968998016107	1319	0.365783795550306	16648
1950	PC	EGFR	PC	HBEGF	0.047702973564137	5610	5321	0.0135467544460087	5141	0.802414919026058	5079	0.910423960354862	6719	1.48415279234329	5501
1951	Mono2	LGALS9	Mesangial	PTPRK	0.047745741069922	3712.75	2661	0.0314802799932618	2222	0.726309273231547	8657	1.50317982824761	3100	2.86967944130283	872
1952	ICA	COL6A1	Mesangial	ITGA2	0.0477735661877534	3566.75	3822.5	0.0115314907559223	5754	0.808579495538023	4792	2.29700629762088	868	2.00043470524626	2853
1953	Endothelial	FN1	Mesangial	ITGA4	0.0478088918660215	3609.75	4064	0.0231213575602277	3185	0.80561863056304	4943	2.70048632830675	415	1.4169168831826	5896
1954	Unknown9	COL4A1	PC	ITGA2	0.0478577279357482	6727.75	2622	0.0331912635463128	2089	0.862835859275658	2690	1.61659660200764	2554	NA	19578
1955	MacDC	CKLF	ICA	LRP6	0.0479149864535227	4257.25	4053.5	0.0176408267099122	4178	0.785837606431789	5873	1.27358889490483	3929	1.93922008226686	3049
1956	PC	EGFR	DCT	EGF	0.0479503905243904	3031.25	2272.5	0.0623306249301438	861	0.90468995825968	1421	0.910423960354862	6719	1.92122431647975	3124
1957	DCT	JAG1	Mono2	NOTCH2	0.0479503905243904	4497	4434.5	0.0145674234290701	4851	0.785813394477753	5874	1.46427410556274	3245	1.73856447029739	4018
1958	Unknown9	COL4A2	Unknown17	ITGA2	0.0479503905243904	4279.25	4813	0.0115050363659914	5759	0.801949219770511	5109	1.84813536056462	1732	1.65579930042612	4517
1959	TCXCR6	CCL5	Mono2	CCR1	0.0480212575221335	4367	5299.5	0.0141452603218437	4976	0.7912904833949	5623	2.25233493865106	966	1.41612992798045	5903
1960	Mono2	LGALS9	NK	HAVCR2	0.0480822014569987	2975.25	2327.5	0.0419977341192427	1555	0.771897355728319	6516	1.50317982824761	3100	2.99074903267464	730
1961	Mono3	TNFSF13B	B	HLA-DPB1	0.0480822014569987	3584.75	2836	0.00788739510594697	7337	0.908684410367279	1330	1.52448915329821	3042	2.06564095543665	2630
1962	Mono2	LGALS9	Mono1	HAVCR2	0.0481946883050209	3522.25	2671.5	0.0312826045483575	2243	0.744935107186074	7794	1.50317982824761	3100	2.81900535659466	952
1963	Mono2	LGALS9	Unknown17	PTPRK	0.0481946883050209	3989.25	2856.5	0.0277009434650038	2613	0.713415335463013	9291	1.50317982824761	3100	2.81812773765025	953
1964	PC	EGFR	NK	AREG	0.0481987686813728	3393.25	2693	0.0305525593726751	2315	0.9028322724567	1468	0.910423960354862	6719	1.93287116716109	3071
1965	PC	APP	PEC	CD74	0.0482241270939899	5429	3765.5	0.00117614128559623	13940	0.930852373304267	844	3.15081724685316	245	1.3216751806904	6687
1966	PC	EGFR	Mono1	AREG	0.0482343298851963	4836	5111.5	0.0163170966737628	4433	0.871633618623041	2402	0.910423960354862	6719	1.43182962085227	5790
1967	PC	EGFR	Mono1	HBEGF	0.0482699107632676	5203.5	4811.5	0.0146496291590559	4828	0.808546086667457	4795	0.910423960354862	6719	1.66377163221804	4472
1968	PC	EGFR	TRmac	HBEGF	0.0483055113228419	5146.75	4695.5	0.0151383628414184	4708	0.811073266535182	4683	0.910423960354862	6719	1.66341711450143	4477
1969	TGZMK	CD52	Mono2	SIGLEC10	0.0483055113228419	3866	4188	0.0114767440839749	5769	0.834279964339738	3729	1.20730122107738	4647	2.59987507136532	1319
1970	PC	EGFR	MacDC	AREG	0.0483411315711756	4001	3850	0.027933764862401	2586	0.898830033021173	1585	0.910423960354862	6719	1.54219543857775	5114
1971	Mesangial	CSPG4	Tcytogd	ITGB1	0.0484124311631542	4276.25	4218	0.0285080998975723	2545	0.785454805603621	5891	0.959865035254326	6252	2.13672501580158	2417
1972	Mono2	LGALS9	Mono1	LRP1	0.048420162656872	2945	2668	0.0313541910151316	2236	0.781356789716684	6073	1.50317982824761	3100	3.38884387674457	371
1973	Mono2	LGALS9	TRmac	HAVCR2	0.0484766356182111	3442.5	2616.5	0.0325795275900471	2133	0.748775092632516	7610	1.50317982824761	3100	2.83935893112228	927
1974	Mono2	LGALS9	TRmac	SLC1A5	0.0485331503529134	3377.5	2762.5	0.0295286878382854	2425	0.760345602855877	7078	1.50317982824761	3100	2.85108910258309	907
1975	PC	EGFR	Mono2	HBEGF	0.0485910252046052	3231.25	2458.5	0.0319331515600504	2186	0.861786194349826	2731	0.910423960354862	6719	2.62114170728073	1289
1976	NK	CCL3	TRmac	CCR1	0.0485910252046052	3816.5	4166.5	0.0287496662516936	2517	0.785282983705877	5896	2.16198756692665	1037	1.42740570696269	5816
1977	Thelper	LCK	Tcytogd	CD8B	0.0485949047394107	4789.25	4885.5	0.101083989560886	344	0.718569008221133	9042	0.724909614018689	8956	2.91815768353311	815
1978	Mono3	ALOX5	MacDC	ALOX5AP	0.0487187914356616	3530.25	2827	0.064650279266677	805	0.807554144816653	4849	0.797537849229843	8024	3.30664959285628	443
1979	DCT	GAS6	Mesangial	AXL	0.0487342558376751	3605.75	3072	0.0234208133748219	3142	0.785222120449537	5900	1.66317549116113	2379	1.95118446720938	3002
1980	Unknown9	COL4A2	Unknown9	ITGA2	0.0487342558376751	4304	4851	0.0114322877804206	5782	0.801444997026116	5132	1.84813536056462	1732	1.64636976574758	4570
1981	Mono1	LGALS9	Thelper	CD44	0.0488778028858445	4033.25	4461.5	0.0148523714895492	4777	0.785119696837784	5905	1.25475511297963	4146	2.613271894593	1305
1982	CTAL	APP	ICA	CD74	0.0489670058054288	6122.25	5068	0.00116132661583411	13974	0.930443304525789	850	2.76531240959265	379	1.04384065087849	9286
1983	ICA	VEGFB	NK	ADRB2	0.0489856710994906	5115.25	5135	0.0210590882741739	3550	0.785079536641024	5908	0.914172699371816	6641	1.68583698070329	4362
1984	TRmac	HBEGF	ICA	EGFR	0.0489856710994906	5559.5	5771.5	0.0114184136426655	5788	0.788514889496568	5755	1.16500894945097	4801	1.41694652979869	5894
1985	Mono2	LGALS9	MacDC	SLC1A5	0.0489867735106698	3325.5	2723	0.0302428840171053	2346	0.762516233003366	6978	1.50317982824761	3100	2.86412204465507	878
1986	Mono1	TNFSF13B	Unknown17	TFRC	0.0490216668147722	3513.75	3465	0.0149840535261096	4739	0.78507335502431	5909	1.74112737539349	2191	2.65954270227725	1216
1987	Unknown9	SPP1	Mono1	CD44	0.0490937177551323	3346.25	3501	0.0114014988969751	5792	0.94353949938376	591	1.29297414215643	3815	1.90532656320218	3187
1988	NK	HLA-F	Mono3	LILRB2	0.049165848090459	4366.75	4588	0.0113957308277649	5794	0.82544690033454	4082	1.12436315517041	5094	2.1093605860418	2497
1989	Endothelial	CX3CL1	Mono2	CX3CR1	0.0492158078733806	3863.5	3138	0.0644916677738477	810	0.794110013310492	5466	0.778808058595224	8372	2.92505421862155	806
1990	Mono2	LGALS9	Mono3	HAVCR2	0.0492716487342635	3634	2752	0.0296051276638819	2404	0.739663786506085	8034	1.50317982824761	3100	2.79148423062878	998
1991	Mono2	RPS19	MacDC	C5AR1	0.049328749554144	3172	1880	0.00589388087597108	8594	0.95813903773015	334	2.15234351193429	1108	2.05475943616496	2652
1992	Unknown17	COL4A1	PEC	ITGA2	0.0494914186759102	4723.25	5387.5	0.0113772736502562	5803	0.786458997451441	5838	1.7119693656401	2280	1.56763855808142	4972
1993	Mono2	TNFSF13B	Unknown9	TFRC	0.049527692732969	3603	3573.5	0.0149189472448088	4757	0.784705752258565	5923	1.65713942576235	2390	2.58713551367256	1342
1994	DCT	JAG1	DCT	CD46	0.0497093622085051	3944.75	4122	0.0113598927917986	5809	0.893873467055194	1726	1.46427410556274	3245	1.56237440422604	4999
1995	ICA	FGF9	DCT	FGFR2	0.0497296306436655	3065.25	2361.5	0.033391278327816	2063	0.778507522005798	6190	2.10100092070547	1348	2.05231589567081	2660
1996	PEC	FGF2	Mono2	CD44	0.0498403820852602	3195.5	2397	0.0643110717318596	815	0.827865805900027	3979	0.820882005110776	7541	3.29770480253636	447
1997	Mono2	LGALS9	Mono2	HAVCR2	0.0498445462467815	3625.5	2744.5	0.0297486382551146	2389	0.740129108581955	8019	1.50317982824761	3100	2.79383870304822	994
1998	Tcytogd	CLEC2D	TCXCR6	KLRB1	0.0498915310042848	3941.5	3881.5	0.0236379041736163	3103	0.784519565555319	5933	1.20518034073136	4660	2.26460217328477	2070
1999	TCXCR6	KLRB1	Tcytogd	CLEC2D	0.0499280247622949	3846	3690.5	0.0236379041736163	3103	0.784519565555319	5933	1.24731181171895	4278	2.26460217328477	2070
[truncated: 21,319 more rows]
