# Supplementary material for: Single-cell profiling of healthy human kidney reveals features of sex-based transcriptional programs and tissue-specific immunity
Source: Nat Commun. 2022 Dec 10;13:7634. doi: 10.1038/s41467-022-35297-z (PMC9741629; doi:10.1038/s41467-022-35297-z)
Supplement: Supplementary file 10 — Supplementary Dataset 7 [file 41467_2022_35297_MOESM10_ESM.xlsx]

## Sheet: CellRanger Summaries
CellRanger summaries of key sample metrics
Sample	Estimated Number of Cells	Mean Reads per Cell	Median Genes per Cell	Number of Reads	Valid Barcodes	Sequencing Saturation	Q30 Bases in Barcode	Q30 Bases in RNA Read	Q30 Bases in Sample Index	Q30 Bases in UMI	Reads Mapped to Genome	Reads Mapped Confidently to Genome	Reads Mapped Confidently to Intergenic Regions	Reads Mapped Confidently to Intronic Regions	Reads Mapped Confidently to Exonic Regions	Reads Mapped Confidently to Transcriptome	Reads Mapped Antisense to Gene	Fraction Reads in Cells	Total Genes Detected	Median UMI Counts per Cell
CD45-1	1095	35051	1098	38381393	0.961	0.425	0.966	0.945	0.942	0.962	0.948	0.883	0.116	0.11	0.658	0.615	0.023	0.604	19476	2624
CD45-2	3692	35930	243	132654727	0.966	0.719	0.968	0.948	0.946	0.966	0.95	0.879	0.141	0.064	0.674	0.639	0.016	0.517	20033	747
CD45-3	6159	28247	335	173975786	0.96	0.529	0.96	0.95	0.942	0.957	0.966	0.897	0.183	0.075	0.639	0.609	0.015	0.395	21160	915
CD45-4	394	312030	1218	122939880	0.934	0.813	0.953	0.934	0.917	0.949	0.827	0.737	0.17	0.131	0.436	0.402	0.02	0.743	19080	6744
CD45-5	466	40803	1699	19014345	0.967	0.506	0.975	0.957	0.96	0.975	0.954	0.91	0.135	0.19	0.584	0.545	0.02	0.784	18472	4599
CD45-6	1770	31975	1105	56596187	0.966	0.436	0.975	0.956	0.97	0.974	0.951	0.887	0.183	0.095	0.61	0.574	0.018	0.622	20763	3028
CD45-7	3941	28883	528	113828829	0.966	0.363	0.966	0.951	0.937	0.965	0.965	0.919	0.227	0.053	0.638	0.601	0.021	0.493	20898	1458
CD45-8	983	33001	1097	32440659	0.959	0.309	0.935	0.919	0.865	0.93	0.947	0.913	0.146	0.103	0.663	0.627	0.02	0.577	19370	4191
CD45-9	1776	30671	1842	54471953	0.959	0.2	0.934	0.917	0.898	0.928	0.941	0.899	0.121	0.184	0.594	0.556	0.019	0.694	21373	6265
CD45-10	1438	22142	997	31840421	0.977	0.311	0.98	0.963	0.967	0.98	0.976	0.951	0.135	0.127	0.69	0.658	0.015	0.721	19821	4521
Total1	41465	49572	145	2055540280	0.967	0.754	0.962	0.952	0.928	0.961	0.971	0.918	0.275	0.006	0.637	0.616	0.012	0.718	22115	4047
Total2	23749	53654	452	1274244738	0.971	0.746	0.962	0.951	0.934	0.962	0.966	0.897	0.243	0.013	0.642	0.617	0.012	0.566	21983	3336
Total3	51938	43162	197	2241756025	0.973	0.701	0.962	0.952	0.951	0.961	0.971	0.924	0.223	0.009	0.692	0.667	0.013	0.852	23784	5447
Total4	20704	48873	681	1011870342	0.972	0.613	0.962	0.953	0.954	0.961	0.969	0.915	0.234	0.024	0.658	0.633	0.012	0.53	22888	4358
Total5	12919	47598	644	614925775	0.974	0.534	0.956	0.945	0.939	0.954	0.954	0.825	0.319	0.018	0.487	0.467	0.01	0.47	22216	2833
Total6	38559	43609	60	1681535073	0.972	0.811	0.956	0.941	0.944	0.954	0.973	0.953	0.157	0.012	0.784	0.762	0.014	0.651	21510	3226
Total7	19031	48295	397	919108567	0.968	0.627	0.954	0.942	0.923	0.952	0.975	0.95	0.169	0.023	0.758	0.731	0.016	0.539	22530	5381
Total8	13195	44453	458	586560184	0.971	0.524	0.949	0.937	0.921	0.946	0.97	0.941	0.194	0.033	0.713	0.688	0.014	0.432	22759	4137
Total9	15486	33648	192	521082790	0.972	0.511	0.958	0.94	0.932	0.954	0.972	0.948	0.211	0.023	0.714	0.688	0.015	0.443	21918	3636
