# Supplementary material for: Single-cell profiling of healthy human kidney reveals features of sex-based transcriptional programs and tissue-specific immunity
Source: Nat Commun. 2022 Dec 10;13:7634. doi: 10.1038/s41467-022-35297-z (PMC9741629; doi:10.1038/s41467-022-35297-z)
Supplement: Supplementary file 11 — Supplementary Dataset 8 [file 41467_2022_35297_MOESM11_ESM.xlsx]

## Sheet: Immune Cells
Marker	Cell type	Reference
CD79A	B cells	Zhang, X., et al. CellMarker: a manually curated resource of cell markers in human and mouse. Nucleic acids research, 47, D721-D728 (2019).
CD3E	T cells	Zhang, X., et al. CellMarker: a manually curated resource of cell markers in human and mouse. Nucleic acids research, 47, D721-D728 (2019).
NKG7	NK cells	Zhang, X., et al. CellMarker: a manually curated resource of cell markers in human and mouse. Nucleic acids research, 47, D721-D728 (2019).
CD68	Myeloid	Zhang, X., et al. CellMarker: a manually curated resource of cell markers in human and mouse. Nucleic acids research, 47, D721-D728 (2019).
SELL	central memory T cells	Sallusto, F., et al. Two subsets of memory T lymphocytes with distinct homing potentials and effector functions. Nature 401, 708-712 (1999).
CCR7	central memory T cells	Sallusto, F., et al. Two subsets of memory T lymphocytes with distinct homing potentials and effector functions. Nature 401, 708-712 (1999).
LEF1	naïve T cells	Willinger, T., et al. Human naïve CD8 T cells down-regulate expression of the WNT pathway transcription factors lymphoid enhancer binding factor 1 and transcription factor 7 (T-cell factor 1) following antigen encounter in vitro and in vivo. J Immunol 176, 1439-1446 (2006).
TCF7	naïve T cells	Willinger, T., et al. Human naïve CD8 T cells down-regulate expression of the WNT pathway transcription factors lymphoid enhancer binding factor 1 and transcription factor 7 (T-cell factor 1) following antigen encounter in vitro and in vivo. J Immunol 176, 1439-1446 (2006).
CXCR6	T resident memory	Wein, A.N., et al. CXCR6 regulates localization of tissue-resident memory CD8 T cells to the airways. J Exp Med 216, 2748-2762 (2019).
ITGA1	T resident memory	Cheuk, S., et al. CD49a Expression Defines Tissue-Resident CD8(+) T Cells Poised for Cytotoxic Function in Human Skin. Immunity 46, 287-300 (2017).
CD69	resident T cells	Kumar, B.V., et al. Human tissue-resident memory T cells are defined by core transcriptional and functional signatures in lymphoid and mucosal sites. Cell Rep 20, 2921-2934 (2017).
PRDM1 (Blimp1)	resident T cells	Mackay, L.K., et al. Hobit and Blimp1 instruct a universal transcriptional program of tissue residency in lymphocytes. Science 352, 459-463 (2016)
CLEC10A	Dendritic cells	Heger, L., et al. CLEC10A is a specific marker for human CD1c+ dendritic cells and enhances their Toll-like receptor 7/8-induced cytokine secretion. Front Immunol 9, 744 (2018).
CD1C	Dendritic cells	Dzionek, A., et al. BDCA-2, BDCA3, and BDCA-4: three markers for distinct subsets of dendritic cells in human peripheral blood. J Immunol 165, 6037-6046 (2000).
CD38	Plasma cells	Morandi, F., et al. CD38, a Receptor with Multifunctional Activities: From Modulatory Functions on Regulatory Cell Subsets and Extracellular Vesicles, to a Target for Therapeutic Strategies. Cells 8(2019).
XBP1	Plasma cells	Reimold, A.M., et al. Plasma cell differentiation requires the transcription factor XBP-1. Nature 412, 300-307 (2001)
FOLR2	Alternatively activated macrophage	Puig-Kroger, A., et al. Folate receptor beta is expressed by tumor-associated macrophages and constitutes a marker for M2 anti-inflammatory/regulatory macrophages. Cancer Res 69, 9395-9403 (2009).
STAB1	Alternatively activated macrophage	Palani, S., Elima, K., Ekholm, E., Jalkanen, S. & Salmi, M. Monocyte Stabilin-1 Suppresses the Activation of Th1 Lymphocytes. J Immunol 196, 115-123 (2016).
VSIG4	Alternatively activated macrophage	Huang, X., et al. VSIG4 mediates transcriptional inhibition of Nlrp3 and Il-1beta in macrophages. Sci Adv 5, eaau7426 (2019).
CD163	Alternatively activated macrophage	Moestrup, S.K. & Moller, H.J. CD163: a regulated hemoglobin scavenger receptor with a role in the anti-inflammatory response. Ann Med 36, 347-354 (2004).
MRC1	Alternatively activated macrophage	Stein, M., Keshav, S., Harris, N. & Gordon, S. Interleukin 4 potently enhances murine macrophage mannose receptor activity: a marker of alternative immunologic macrophage activation. J Exp Med 176, 287-292 (1992)
TREM2	lipid-assocated macrophage	Jaitin, D.A., et al. Lipid-Associated Macrophages Control Metabolic Homeostasis in a Trem2-Dependent Manner. Cell 178, 686-698 e614 (2019).
SIGLEC10	CD16+ monocyte	Metcalf, T.U., et al. Human Monocyte Subsets Are Transcriptionally and Functionally Altered in Aging in Response to Pattern Recognition Receptor Agonists. J Immunol 199, 1405-1417 (2017)
FCN1	Monocyte	Frankenberger, M., et al. Expression of M-Ficolin in human monocytes and macrophages. Mol Immunol 45, 1424-1430 (2008).
VCAN	CD14+ monocyte	Schmidl, C., et al. Transcription and enhancer profiling in human monocyte subsets. Blood 123, e90-e99 (2014).
S100A8	CD14+ monocyte	Schmidl, C., et al. Transcription and enhancer profiling in human monocyte subsets. Blood 123, e90-e99 (2014).
S100A9	CD14+ monocyte	Schmidl, C., et al. Transcription and enhancer profiling in human monocyte subsets. Blood 123, e90-e99 (2014).

## Sheet: Parenchymal Cells
Cell Type	Marker	Reference Used
Proximal Tubular (General)	LRP2
	CUBN
	HNF4A
	SLC34A1	1-3
	SLC17A1
	SORD
	PDZK1
	GLYAT
Proximal Tubular (S1)	SLC5A2	1-4
Proximal Tubular (S1/2)	SLC7A7	1,3
	ANK2	1,3
	SLC4A4	1,3
	SLC6A19	1,3
	SLC22A8	1,3
Proximal Tubular (S3)	DCXR	3,5
	AGXT	1,2
	SLC22A7	1,2
	SLC7A13	1,2
Endothelial Cells (General)	PECAM1	3,6
	RNASE1	7
	EMCN	3, 8
	EPAS1	3, 9
Endothelial- Peritubular Capillary	PLVAP	10,11
	TMEM88	12
	DNASE1L3	12
Endothelial- Afferent arteriole and vasa recta	SOX17	11, 13, 14
	SERPINE2	11, 13, 14
	CLDN5	11, 13, 14
	CXCL12	11, 13, 14
Endothelial- glomerular microvascular	EDH3	11, 15
	SOST	15
	TBX3	11
Podocyte	NPHS2	3, 16
	NPHS1	3, 17
	CDKN1C	3, 18
Parietal Epithelial Cell	CFH	19
	CTGF	19
Mesangial	MYH11	3
	ACTA2	3, 20
Principal cell	AQP2	1-3, 21
	FXYD4	1-3, 21
Intercalated cell- Type A	SLC4A1	1-3, 21
	SLC26A7	1-3
Intercalated cell- Type B	SLC26A4	3
	INSRR	1-3, 21
Connecting Tubule Cell	CALB1	1-3
Cortical Thick Ascending Limb of the Loop of Henle	UMOD	1-3
	SLC12A1	1-3
Distal Convoluted Tubule	SLC12A3	1-3
References
1. Lee, J.W., Chou, C.L. & Knepper, M.A. Deep Sequencing in Microdissected Renal Tubules Identifies Nephron Segment-Specific Transcriptomes. J Am Soc Nephrol 26, 2669-2677 (2015).
2. Clark, J.Z., et al. Representation and relative abundance of cell-type selective markers in whole-kidney RNA-Seq data. Kidney Int 95, 787-796 (2019)
3. Wu, H., et al. Comparative Analysis and Refinement of Human PSC-Derived Kidney Organoid Differentiation with Single-Cell Transcriptomics. Cell Stem Cell 23, 869-881 e868 (2018)
4. Vallon, V., et al. SGLT2 mediates glucose reabsorption in the early proximal tubule. J Am Soc Nephrol 22, 104-112 (2011)
5. Wu, H., Kirita, Y., Donnelly, E.L. & Humphreys, B.D. Advantages of Single-Nucleus over Single-Cell RNA Sequencing of Adult Kidney: Rare Cell Types and Novel Cell States Revealed in Fibrosis. J Am Soc Nephrol 30, 23-32 (2019), and associated Kidney Interactive Transcriptomic Resource
6. van Mourik, J.A., Leeksma, O.C., Reinders, J.H., de Groot, P.G. & Zandbergen-Spaargaren, J. Vascular endothelial cells synthesize a plasma membrane protein indistinguishable from the platelet membrane glycoprotein IIa. J Biol Chem 260, 11300-11306 (1985)
7. Landre, J.B., et al. Human endothelial cells selectively express large amounts of pancreatic-type ribonuclease (RNase 1). J Cell Biochem 86, 540-552 (2002).
8. Liu, C., et al. Human endomucin is an endothelial marker. Biochem Biophys Res Commun 288, 129-136 (2001)
9. Takeda, N., et al. Endothelial PAS domain protein 1 gene promotes angiogenesis through the transactivation of both vascular endothelial growth factor and its receptor, Flt-1. Circ Res 95, 146-153 (2004)
10. Ligresti, G., et al. A Novel Three-Dimensional Human Peritubular Microvascular System. J Am Soc Nephrol 27, 2370-2381 (2016)
11. Barry, D.M., et al. Molecular determinants of nephron vascular specialization in the kidney. Nat Commun 10, 5705 (2019)
12. Stewart, B.J., et al. Spatiotemporal immune zonation of the human kidney. Science 365, 1461-1466 (2019).
13. Dumas, S.J., et al. Single-Cell RNA Sequencing Reveals Renal Endothelium Heterogeneity and Metabolic Adaptation to Water Deprivation. J Am Soc Nephrol 31, 118-138 (2020).
14. Menon, R., et al. Single cell transcriptomics identifies focal segmental glomerulosclerosis remission endothelial biomarker. JCI Insight 5(2020).
15. Patrakka, J., et al. Expression and subcellular distribution of novel glomerulus-associated proteins dendrin, ehd3, sh2d4a, plekhh2, and 2310066E14Rik. J Am Soc Nephrol 18, 689-697 (2007).
16. Patrakka, J. & Tryggvason, K. Nephrin--a unique structural and signaling protein of the kidney filter. Trends Mol Med 13, 396-403 (2007)
17. Roselli, S., et al. Podocin localizes in the kidney to the slit diaphragm area. Am J Pathol 160, 131-139 (2002).
18. Fu, J., et al. Single-Cell RNA Profiling of Glomerular Cells Shows Dynamic Changes in Experimental Diabetic Kidney Disease. J Am Soc Nephrol 30, 533-545 (2019).
19. Wilson, P.C., et al. The single-cell transcriptomic landscape of early human diabetic nephropathy. Proc Natl Acad Sci U S A 116, 19619-19625 (2019).
20. He, B., et al. Single-cell RNA sequencing reveals the mesangial identity and species diversity of glomerular cell transcriptomes. Nat Commun 12, 2141 (2021).
21. Chen, L., et al. Transcriptomes of major renal collecting duct cell types in mouse identified by single-cell RNA-seq. Proc Natl Acad Sci U S A 114, E9989-E9998 (2017).
