# Supplementary material for: Single-cell profiling of healthy human kidney reveals features of sex-based transcriptional programs and tissue-specific immunity
Source: Nat Commun. 2022 Dec 10;13:7634. doi: 10.1038/s41467-022-35297-z (PMC9741629; doi:10.1038/s41467-022-35297-z)
Supplement: Supplementary file 12 — Supplementary Dataset 9 [file 41467_2022_35297_MOESM12_ESM.xlsx]

## Sheet: median_expression_by_cluster_SC
	cluster0	cluster1	cluster2	cluster3	cluster4	cluster5	cluster6	cluster7	cluster8	cluster9	cluster10	cluster11	cluster12	cluster13	cluster14	cluster15	cluster16	cluster17	cluster18	cluster19	cluster20	cluster21	cluster22
AL627309.1	0	0	0	0	0	0	0	0	0	0	0	0	0	0	0	0	0	0	0	0	0	0	0
AL669831.5	0	0	0	0	0	0	0	0	0	0	0	0	0	0	0	0	0	0	0	0	0	0	0
FAM87B	0	0	0	0	0	0	0	0	0	0	0	0	0	0	0	0	0	0	0	0	0	0	0
LINC00115	0	0	0	0	0	0	0	0	0	0	0	0	0	0	0	0	0	0	0	0	0	0	0
FAM41C	0	0	0	0	0	0	0	0	0	0	0	0	0	0	0	0	0	0	0	0	0	0	0
AL645608.3	0	0	0	0	0	0	0	0	0	0	0	0	0	0	0	0	0	0	0	0	0	0	0
AL645608.1	0	0	0	0	0	0	0	0	0	0	0	0	0	0	0	0	0	0	0	0	0	0	0
SAMD11	0	0	0	0	0	0	0	0	0	0	0	0	0	0	0	0	0	0	0	0	0	0	0
NOC2L	0	0	0	0	0	0	0	0	0	0	0	0	0	0	0	0	0	0	0	0	0	0	0
KLHL17	0	0	0	0	0	0	0	0	0	0	0	0	0	0	0	0	0	0	0	0	0	0	0
PLEKHN1	0	0	0	0	0	0	0	0	0	0	0	0	0	0	0	0	0	0	0	0	0	0	0
PERM1	0	0	0	0	0	0	0	0	0	0	0	0	0	0	0	0	0	0	0	0	0	0	0
AL645608.8	0	0	0	0	0	0	0	0	0	0	0	0	0	0	0	0	0	0	0	0	0	0	0
HES4	0	0	0	0	0	0	0	0	0	0	0	0	1	0	0	0	0	0	1	0	0	0	0
ISG15	0	0	0	0	0	0	0	0	0	0	0	0	1	0	0	0	0	0	0	0	0	0	0
AGRN	0	0	0	0	0	0	0	0	0	0	0	1	0	0	0	0	0	0	0	0	0	0	0
RNF223	0	0	0	0	0	0	0	0	0	0	0	0	0	0	0	0	0	0	0	0	0	0	0
C1orf159	0	0	0	0	0	0	0	0	0	0	0	0	0	0	0	0	0	0	0	0	0	0	0
AL390719.2	0	0	0	0	0	0	0	0	0	0	0	0	0	0	0	0	0	0	0	0	0	0	0
TTLL10	0	0	0	0	0	0	0	0	0	0	0	0	0	0	0	0	0	0	0	0	0	0	0
TNFRSF18	0	0	0	0	0	0	0	0	0	0	0	0	0	0	0	0	0	0	0	0	0	0	0
TNFRSF4	0	0	0	0	0	0	0	0	0	0	0	0	0	0	0	0	0	0	0	0	0	0	0
SDF4	0	0	0	0	0	0	0	0	0	0	0	0	0	0	0	0	0	0	0	0	0	0	0
B3GALT6	0	0	0	0	0	0	0	0	0	0	0	0	0	0	0	0	0	0	0	0	0	0	0
C1QTNF12	0	0	0	0	0	0	0	0	0	0	0	0	0	0	0	0	0	0	0	0	0	0	0
UBE2J2	0	0	0	0	0	0	0	0	0	0	0	0	0	0	0	0	0	0	0	0	0	0	0
LINC01786	0	0	0	0	0	0	0	0	0	0	0	0	0	0	0	0	0	0	0	0	0	0	0
SCNN1D	0	0	0	0	0	0	0	0	0	0	0	0	0	0	0	0	0	0	0	0	0	0	0
ACAP3	0	0	0	0	0	0	0	0	0	0	0	0	0	0	0	0	0	0	0	0	0	0	0
PUSL1	0	0	0	0	0	0	0	0	0	0	0	0	0	0	0	0	0	0	0	0	0	0	0
INTS11	0	0	0	0	0	0	0	0	0	0	0	0	0	0	0	0	0	0	0	0	0	0	0
CPTP	0	0	0	0	0	0	0	0	0	0	0	0	0	0	0	0	0	0	0	0	0	0	0
DVL1	0	0	0	0	0	0	0	0	0	0	0	0	0	0	0	0	0	0	0	0	0	0	0
MXRA8	0	0	0	0	0	0	0	0	0	0	0	0	0	0	0	0	0	0	0	0	0	0	0
AURKAIP1	2	3	2	2	2	3	2	2	1	1	1	1	1	1	1	1	1	2	1	1	2	2	1
CCNL2	0	0	0	0	0	0	0	0	0	0	0	0	0	0	0	0	0	0	0	0	0	0	0
MRPL20	1	2	1	2	1	1	1	2	1	1	1	1	1	0	1	1	1	1	1	0	1	1	0
ANKRD65	0	0	0	0	0	0	0	0	0	0	0	0	0	0	0	0	0	0	0	0	0	0	0
VWA1	0	0	0	0	0	0	0	0	0	0	0	0	0	0	0	1	0	0	0	0	0	0	0
ATAD3C	0	0	0	0	0	0	0	0	0	0	0	0	0	0	0	0	0	0	0	0	0	0	0
ATAD3B	0	0	0	0	0	0	0	0	0	0	0	0	0	0	0	0	0	0	0	0	0	0	0
ATAD3A	0	0	0	0	0	0	0	0	0	0	0	0	0	0	0	0	0	0	0	0	0	0	0
TMEM240	0	0	0	0	0	0	0	0	0	0	0	0	0	0	0	0	0	0	0	0	0	0	0
SSU72	1	1	0	1	0	1	1	0	0	0	0	1	1	0	1	0	1	0	0	0	1	1	0
AL645728.1	0	0	0	0	0	0	0	0	0	0	0	0	0	0	0	0	0	0	0	0	0	0	0
FNDC10	0	0	0	0	0	0	0	0	0	0	0	0	0	0	0	0	0	0	0	0	0	0	0
AL691432.2	0	0	0	0	0	0	0	0	0	0	0	0	0	0	0	0	0	0	0	0	0	0	0
MIB2	0	0	0	0	0	0	0	0	0	0	0	0	0	0	0	0	0	0	0	0	0	0	0
MMP23B	0	0	0	0	0	0	0	0	0	0	0	0	0	0	0	0	0	0	0	0	0	0	0
CDK11B	0	0	0	0	0	0	0	0	0	0	0	0	0	0	0	0	0	0	0	0	0	0	0
SLC35E2B	0	0	0	0	0	0	0	0	0	0	0	0	0	0	0	0	0	0	0	0	0	0	0
CDK11A	0	0	0	0	0	0	0	0	0	0	0	0	0	0	0	0	0	0	0	0	0	0	0
SLC35E2A	0	0	0	0	0	0	0	0	0	0	0	0	0	0	0	0	0	0	0	0	0	0	0
NADK	0	0	0	0	0	0	0	0	0	0	0	0	0	0	0	0	0	0	0	0	0	0	0
GNB1	1	0	0	0	0	0	0	0	0	0	0	0	1	0	0	1	0	0	1	0	0	0	0
AL109917.1	0	0	0	0	0	0	0	0	0	0	0	0	0	0	0	0	0	0	0	0	0	0	0
TMEM52	0	0	0	0	0	0	0	0	0	0	0	0	0	0	0	0	0	0	0	0	0	0	0
GABRD	0	0	0	0	0	0	0	0	0	0	0	0	0	0	0	0	0	0	0	0	0	0	0
AL391845.1	0	0	0	0	0	0	0	0	0	0	0	0	0	0	0	0	0	0	0	0	0	0	0
PRKCZ	0	0	0	0	0	0	0	0	0	0	0	0	0	0	0	0	0	0	0	0	0	0	0
AL590822.2	0	0	0	0	0	0	0	0	0	0	0	0	0	0	0	0	0	0	0	0	0	0	0
PRKCZ-AS1	0	0	0	0	0	0	0	0	0	0	0	0	0	0	0	0	0	0	0	0	0	0	0
FAAP20	0	0	0	1	0	0	0	0	0	0	0	0	0	0	0	0	1	0	0	0	1	0	0
AL590822.1	0	0	0	0	0	0	0	0	0	0	0	0	0	0	0	0	0	0	0	0	0	0	0
SKI	0	0	0	0	0	0	0	0	0	0	0	0	0	0	0	0	0	0	0	0	0	0	0
MORN1	0	0	0	0	0	0	0	0	0	0	0	0	0	0	0	0	0	0	0	0	0	0	0
RER1	0	0	0	0	0	0	1	0	0	0	0	1	1	0	1	0	0	0	0	0	0	1	0
PEX10	0	0	0	0	0	0	0	0	0	0	0	0	0	0	0	0	0	0	0	0	0	0	0
PLCH2	0	0	0	0	0	0	0	0	1	0	0	0	0	0	0	0	0	0	0	0	0	0	0
PANK4	0	0	0	0	0	0	0	0	0	0	0	0	0	0	0	0	0	0	0	0	0	0	0
AL139246.5	0	0	0	0	0	0	0	0	0	0	0	0	0	0	0	0	0	0	0	0	0	0	0
TNFRSF14-AS1	0	0	0	0	0	0	0	0	0	0	0	0	0	0	0	0	0	0	0	0	0	0	0
TNFRSF14	0	0	0	0	0	0	0	0	0	0	0	0	1	0	0	0	0	0	0	0	0	0	0
FAM213B	0	0	0	0	0	0	0	0	0	0	0	0	0	0	0	0	0	0	0	0	0	0	0
MMEL1	0	0	0	0	0	0	0	0	0	0	0	0	0	0	0	0	0	0	0	0	0	0	0
TTC34	0	0	0	0	0	0	0	0	0	0	0	0	0	0	0	0	0	0	0	0	0	0	0
LINC00982	0	0	0	0	0	0	1	0	0	0	0	1	0	0	0	0	0	0	0	0	0	0	0
PRDM16	0	0	0	0	0	0	0	0	0	0	0	0	0	0	0	0	0	0	0	0	0	0	0
ARHGEF16	0	0	0	0	0	0	0	0	0	0	0	0	0	0	0	0	0	0	0	0	0	0	0
MEGF6	0	0	0	0	0	0	0	0	0	0	0	0	0	0	0	0	0	0	0	0	0	0	0
AL513320.1	0	0	0	0	0	0	0	0	0	0	0	0	0	0	0	0	0	0	0	0	0	0	0
TPRG1L	1	1	0	1	0	0	0	0	0	0	0	0	0	0	0	0	0	0	0	0	0	0	0
WRAP73	0	0	0	0	0	0	0	0	0	0	0	0	0	0	0	0	0	0	0	0	0	0	0
SMIM1	0	0	0	1	0	0	0	0	0	0	0	0	0	0	0	0	0	0	0	0	0	0	0
LRRC47	0	0	0	0	0	0	0	0	0	0	0	0	0	0	0	0	0	0	0	0	0	0	0
AL365330.1	0	0	0	0	0	0	0	0	0	0	0	0	0	0	0	0	0	0	0	0	0	0	0
CEP104	0	0	0	0	0	0	0	0	0	0	0	0	0	0	0	0	0	0	0	0	0	0	0
DFFB	0	0	0	0	0	0	0	0	0	0	0	0	0	0	0	0	0	0	0	0	0	0	0
C1orf174	0	0	0	0	0	0	0	0	0	0	0	0	0	0	0	0	0	0	0	0	0	0	0
AJAP1	0	0	0	0	0	0	0	0	0	0	0	0	0	0	0	0	0	0	0	0	0	0	0
Z98259.3	0	0	0	0	0	0	0	0	0	0	0	0	0	0	0	0	0	0	0	0	0	0	0
NPHP4	0	0	0	0	0	0	0	0	0	0	0	0	0	0	0	0	0	0	0	0	0	0	0
KCNAB2	0	0	0	0	0	0	0	0	0	0	0	0	1	0	0	0	0	0	0	0	0	0	0
CHD5	0	0	0	0	0	0	0	0	0	0	0	0	0	0	0	0	0	0	0	0	0	0	0
RPL22	7	9	7	9	7	9	5	8	4	9	8	5	8	6	7	5	9	6	6	7	11	8	10.5
AL031847.1	0	0	0	0	0	0	0	0	0	0	0	0	0	0	0	0	0	0	0	0	0	0	0
RNF207	0	0	0	0	0	0	0	0	0	0	0	0	0	0	0	0	0	0	0	0	0	0	0
ICMT	0	0	0	0	0	0	0	0	0	0	0	0	0	0	0	0	0	0	0	0	0	0	0
LINC00337	0	0	0	0	0	0	0	0	0	0	0	0	0	0	0	0	0	0	0	0	0	0	0
GPR153	0	0	0	0	0	0	0	0	0	0	0	0	0	0	0	0	0	0	0	0	0	0	0
ACOT7	1	0	0	1	0	0	0	0	0	0	0	0	0	0	0	0	0	0	0	0	0	0	0
AL031848.2	0	0	0	0	0	0	0	0	0	0	0	0	0	0	0	0	0	0	0	0	0	0	0
HES2	0	0	0	0	0	0	0	0	0	0	0	0	0	0	0	0	0	0	0	0	0	0	0
ESPN	0	0	0	0	0	0	0	0	1	0	0	0	0	0	0	0	0	0	0	0	0	0	0
TNFRSF25	0	0	0	0	0	0	0	0	0	0	0	0	0	0	0	0	0	0	0	0	0	0	0
PLEKHG5	0	0	0	0	0	0	0	0	0	0	0	0	0	0	0	0	0	0	0	0	0	0	0
NOL9	0	0	0	0	0	0	0	0	0	0	0	0	0	0	0	0	0	0	0	0	0	0	0
ZBTB48	0	0	0	0	0	0	0	0	0	0	0	0	0	0	0	0	0	0	0	0	0	0	0
KLHL21	0	0	0	0	0	0	0	0	0	0	0	0	0	0	0	0	0	0	0	0	0	0	0
PHF13	0	0	0	0	0	0	0	0	0	0	0	0	0	0	0	0	0	0	0	0	0	0	0
THAP3	0	0	0	0	0	0	0	0	0	0	0	0	0	0	0	0	0	0	0	0	0	0	0
DNAJC11	0	0	0	0	0	0	0	0	0	0	0	0	0	0	0	0	0	0	0	0	0	0	0
CAMTA1-DT	0	0	0	0	0	0	0	0	0	0	0	0	0	0	0	0	0	0	0	0	0	0	0
CAMTA1	1	1	1	2	0	1	0	0	0	0	0	1	0	0	1	0	1	1	1	0	1	1	0
AL512330.1	0	0	0	0	0	0	0	0	0	0	0	0	0	0	0	0	0	0	0	0	0	0	0
AL359881.3	0	0	0	0	0	0	0	0	0	0	0	0	0	0	0	0	0	0	0	0	0	0	0
VAMP3	0	0	0	0	0	0	0	0	0	0	0	0	0	0	0	0	0	0	0	0	0	0	0
PER3	0	0	0	0	0	0	0	0	0	0	0	0	0	0	0	0	0	0	0	0	0	0	0
UTS2	0	0	0	0	0	0	0	0	0	0	0	0	0	0	0	0	0	0	0	0	0	0	0
TNFRSF9	0	0	0	0	0	0	0	0	0	0	0	0	0	0	0	0	0	0	0	0	0	0	0
PARK7	3	3	2	3	2	3	2	3	1	1	1	2	1	2	3	1	3	3	1	2	3	3	1
AL034417.4	0	0	0	0	0	0	0	0	0	0	0	0	0	0	0	0	0	0	0	0	0	0	0
AL034417.3	0	0	0	0	0	0	0	0	0	0	0	0	0	0	0	0	0	0	0	0	0	0	0
ERRFI1	3	1	1	2	0	0	0	0	3	0	0	0	0	0	0	0	0	1	0	0	0	0	0
AL034417.2	0	0	0	0	0	0	0	0	0	0	0	0	0	0	0	0	0	0	0	0	0	0	0
LINC01714	0	0	0	0	0	0	0	0	0	0	0	0	0	0	0	0	0	0	0	0	0	0	0
SLC45A1	0	0	0	0	0	0	0	0	0	0	0	0	0	0	0	0	0	0	0	0	0	0	0
RERE	0	0	0	0	0	0	0	0	1	0	0	0	0	0	0	0	0	0	0	0	0	0	0
ENO1	3	3	2	3	2	4	3	4	1	1	1	5	2	1	1	1	3	3	1	1	6	2	1
ENO1-AS1	0	0	0	0	0	0	0	0	0	0	0	0	0	0	0	0	0	0	0	0	0	0	0
SLC2A5	0	0	0	0	0	0	0	0	0	0	0	0	0	0	0	0	0	0	0	0	0	0	0
GPR157	0	0	0	0	0	0	0	0	0	0	0	0	0	0	0	0	0	0	0	0	0	0	0
MIR34AHG	0	0	0	0	0	0	0	0	0	0	0	0	0	0	0	0	0	0	0	0	0	0	0
H6PD	0	0	0	0	0	0	0	0	0	0	0	0	0	0	0	0	0	0	0	0	0	0	0
SPSB1	0	0	0	0	0	0	0	0	0	0	0	0	0	0	0	0	0	0	0	0	0	0	0
BX323043.1	0	0	0	0	0	0	0	0	0	0	0	0	0	0	0	0	0	0	0	0	0	0	0
AL928921.2	0	0	0	0	0	0	0	0	0	0	0	0	0	0	0	0	0	0	0	0	0	0	0
AL928921.1	0	0	0	0	0	0	0	0	0	0	0	0	0	0	0	0	0	0	0	0	0	0	0
SLC25A33	0	0	0	0	0	0	1	0	0	0	0	0	0	0	0	0	0	0	0	0	0	0	0
TMEM201	0	0	0	0	0	0	0	0	0	0	0	0	0	0	0	0	0	0	0	0	0	0	0
PIK3CD	0	0	0	0	0	0	0	0	0	0	0	0	0	0	0	0	0	0	0	0	0	0	0
PIK3CD-AS2	0	0	0	0	0	0	0	0	0	0	0	0	0	0	0	0	0	0	0	0	0	0	0
CLSTN1	0	0	0	0	0	0	0	0	0	0	0	0	0	0	0	0	0	0	0	0	0	0	0
CTNNBIP1	0	0	0	0	0	0	0	0	0	0	0	0	0	0	0	0	0	0	0	0	0	0	0
LZIC	0	0	0	0	0	0	0	0	0	0	0	0	0	0	0	0	0	0	0	0	0	0	0
NMNAT1	0	0	0	0	0	0	0	0	0	0	0	0	0	0	0	0	0	0	0	0	0	0	0
RBP7	0	0	0	0	0	0	0	0	0	0	0	0	0	0	0	0	0	0	0	0	0	0	0
UBE4B	0	0	0	0	0	0	0	0	0	0	0	0	0	0	0	0	0	0	0	0	0	0	0
KIF1B	0	0	0	0	0	0	0	0	0	0	0	0	0	0	0	0	0	0	0	0	0	0	0
AL139424.2	0	0	0	0	0	0	0	0	0	0	0	0	0	0	0	0	0	0	0	0	0	0	0
PGD	0	0	0	0	0	0	0	0	0	0	0	0	0	0	0	0	0	0	0	0	0	0	0
CENPS-CORT	0	0	0	0	0	0	0	0	0	0	0	0	0	0	0	0	0	0	0	0	0	0	0
CENPS	0	0	0	0	0	0	0	0	0	0	0	0	0	0	0	0	0	0	0	0	0	0	0
DFFA	0	0	0	0	0	0	0	0	0	0	0	0	0	0	0	0	0	0	0	0	0	0	0
AL354956.1	0	0	0	0	0	0	0	0	0	0	0	0	0	0	0	0	0	0	0	0	0	0	0
PEX14	0	0	0	0	0	0	0	0	0	0	0	0	0	0	0	0	0	0	0	0	0	0	0
CASZ1	0	0	0	0	0	0	0	0	0	0	0	0	0	0	0	0	0	0	0	0	0	0	0
AL139423.1	0	0	0	0	0	0	0	0	0	0	0	0	0	0	0	0	0	0	0	0	0	0	0
TARDBP	0	0	0	0	0	0	0	0	0	0	0	0	0	0	0	0	0	0	0	0	0	0	0
AL109811.3	0	0	0	0	0	0	0	0	0	0	0	0	0	0	0	0	0	0	0	0	0	0	0
SRM	0	0	0	0	0	0	0	0	0	0	0	0	0	0	0	0	0	0	0	0	0	0	0
EXOSC10	0	0	0	0	0	0	0	0	0	0	0	0	0	0	0	0	0	0	0	0	0	0	0
AL109811.2	0	0	0	0	0	0	0	0	0	0	0	0	0	0	0	0	0	0	0	0	0	0	0
MTOR	0	0	0	0	0	0	0	0	0	0	0	0	0	0	0	0	0	0	0	0	0	0	0
ANGPTL7	0	0	0	0	0	0	0	0	0	0	0	0	0	0	0	0	0	0	0	0	0	0	0
UBIAD1	0	0	0	0	0	0	0	0	0	0	0	0	0	0	0	0	0	0	0	0	0	0	0
FBXO2	0	0	0	0	0	0	0	0	0	0	0	0	0	0	0	0	0	0	0	0	0	0	0
FBXO44	0	0	0	0	0	0	0	0	0	0	0	0	0	0	0	0	0	0	0	0	0	0	0
FBXO6	0	0	0	0	0	0	0	0	0	0	0	0	0	0	0	0	0	0	0	0	0	0	0
MAD2L2	0	0	0	0	0	0	0	0	0	0	0	0	0	0	0	0	0	0	0	0	0	0	0
DRAXIN	0	0	0	0	0	0	0	0	0	0	0	0	0	0	0	0	0	0	0	0	0	0	0
AGTRAP	0	0	0	0	0	0	0	0	0	0	0	0	1	0	0	0	0	0	0	0	0	0	0
C1orf167	0	0	0	0	0	0	0	0	0	0	0	0	0	0	0	0	0	0	0	0	0	0	0
MTHFR	0	0	0	0	0	0	0	0	0	0	0	0	0	0	0	0	0	0	0	0	0	0	0
CLCN6	0	0	0	0	0	0	0	0	0	0	0	0	0	0	0	0	0	0	0	0	0	0	0
KIAA2013	0	0	0	0	0	0	0	0	0	0	0	0	0	0	0	0	0	0	0	0	0	0	0
PLOD1	0	0	0	0	0	0	0	0	0	0	0	0	0	0	0	0	0	0	0	0	0	0	0
MFN2	0	0	0	0	0	0	0	0	0	0	0	0	0	0	0	0	0	0	0	0	0	0	0
MIIP	0	0	0	0	0	0	0	0	0	0	0	0	0	0	0	0	0	0	0	0	0	0	0
TNFRSF8	0	0	0	0	0	0	0	0	0	0	0	0	0	0	0	0	0	0	0	0	0	0	0
TNFRSF1B	0	0	0	0	0	0	0	0	0	0	1	0	4	0	0	0	0	0	0	1	0	0	0
VPS13D	0	0	0	0	0	0	0	0	0	0	0	0	0	0	0	0	0	0	0	0	0	0	0
AC243836.1	0	0	0	0	0	0	0	0	0	0	0	0	0	0	0	0	0	0	0	0	0	0	0
DHRS3	0	0	0	0	0	0	0	0	0	0	0	0	0	0	0	1	0	0	0	0	0	0	0
AC254633.1	0	0	0	0	0	0	0	0	0	0	0	0	0	0	0	0	0	0	0	0	0	0	0
PDPN	0	0	0	0	0	0	0	0	0	0	0	0	0	0	0	0	0	0	0	0	0	0	0
PRDM2	0	0	0	0	0	0	0	0	0	0	0	0	0	0	0	0	0	0	0	0	0	0	0
KAZN	0	0	0	0	0	0	0	0	0	0	0	0	0	0	0	0	1	0	0	0	0	0	0
TMEM51-AS1	0	0	0	0	0	0	0	0	0	0	0	0	0	0	0	0	0	0	0	0	0	0	0
TMEM51	0	0	0	0	0	0	0	0	0	0	0	0	0	0	0	0	0	0	0	0	0	0	0
FHAD1	0	0	0	0	0	0	0	0	0	0	0	0	0	0	0	0	0	0	0	0	0	0	0
AL031283.1	0	0	0	0	0	0	0	0	0	0	0	0	0	0	0	0	0	0	0	0	0	0	0
EFHD2	0	0	0	0	0	0	0	0	0	0	0	0	3	3	0	0	0	0	0	2	0	0	0
CASP9	0	0	0	0	0	0	0	0	0	0	0	0	0	0	0	0	0	0	0	0	0	0	0
DNAJC16	0	0	0	0	0	0	0	0	0	0	0	0	0	0	0	0	0	0	0	0	0	0	0
AL121992.3	0	0	0	0	0	0	0	0	0	0	0	0	0	0	0	0	0	0	0	0	0	0	0
AGMAT	3	4	2	3	3	4	0	0	2	1	0	0	0	0	0	0	0	2	0	0	0	0	0
DDI2	0	0	0	0	0	0	0	0	0	0	0	0	0	0	0	0	0	0	0	0	0	0	0
PLEKHM2	0	0	0	0	0	0	0	0	0	0	0	0	0	0	0	0	0	0	0	0	0	0	0
SLC25A34	0	0	0	0	0	0	0	0	0	0	0	0	0	0	0	0	0	0	0	0	0	0	0
SLC25A34-AS1	0	0	0	0	0	0	0	0	0	0	0	0	0	0	0	0	0	0	0	0	0	0	0
TMEM82	0	0	0	0	0	0	0	0	0	0	0	0	0	0	0	0	0	0	0	0	0	0	0
FBLIM1	0	0	0	0	0	0	0	0	0	0	0	0	0	0	0	0	0	0	0	0	0	0	0
UQCRHL	0	0	0	0	0	0	0	0	0	0	0	0	0	0	0	0	0	0	0	0	0	0	0
AL450998.2	0	0	0	0	0	0	0	0	0	0	0	0	0	0	0	0	0	0	0	0	0	0	0
SPEN	0	0	0	0	0	0	0	0	0	0	0	0	0	0	0	0	0	0	0	0	0	0	0
ZBTB17	0	0	0	0	0	0	0	0	0	0	0	0	0	0	0	0	0	0	0	0	0	0	0
SRARP	0	0	0	0	0	0	0	0	0	0	0	0	0	0	1	0	0	0	0	0	0	0	0
HSPB7	0	0	0	0	0	0	0	0	0	0	0	0	0	0	0	0	0	0	0	0	0	0	0
CLCNKA	0	0	0	0	0	0	2	0	0	0	0	0	0	0	1	0	0	0	0	0	0	1	0
CLCNKB	0	0	0	0	0	0	2	0	0	0	0	0	0	0	3	0	0	0	0	0	0	1	0
FAM131C	0	0	0	0	0	0	0	0	0	0	0	0	0	0	0	0	0	0	0	0	0	0	0
EPHA2	0	0	0	0	0	0	0	0	0	0	0	0	0	0	0	0	0	0	0	0	0	0	0
ARHGEF19	0	0	0	0	0	0	0	0	0	0	0	0	0	0	0	0	0	0	0	0	0	0	0
CPLANE2	0	0	0	0	0	0	0	0	0	0	0	0	0	0	0	0	0	0	0	0	0	0	0
FBXO42	0	0	0	0	0	0	0	0	0	0	0	0	0	0	0	0	0	0	0	0	0	0	0
SZRD1	0	0	0	0	0	0	0	0	0	0	0	0	0	0	0	0	0	0	0	0	0	0	0
NECAP2	0	0	0	0	0	0	0	0	0	0	0	0	0	0	0	0	0	0	0	0	0	0	0
LINC01772	0	0	0	0	0	0	0	0	0	0	0	0	0	0	0	0	0	0	0	0	0	0	0
AL137802.2	0	0	0	0	0	0	0	0	0	0	0	0	0	0	0	0	0	0	0	0	0	0	0
NBPF1	0	0	0	0	0	0	0	0	0	0	0	0	0	0	0	0	0	0	0	0	0	0	0
CROCC	0	0	0	0	0	0	0	0	0	0	0	0	0	0	0	0	0	0	0	0	0	0	0
BX284668.5	0	0	0	0	0	0	0	0	0	0	0	0	0	0	0	0	0	0	0	0	0	0	0
BX284668.6	0	0	0	0	0	0	0	0	0	0	0	0	0	0	0	0	0	0	0	0	0	0	0
MFAP2	0	0	0	0	0	0	0	0	0	0	0	0	0	0	0	0	0	0	0	0	0	0	0
ATP13A2	0	0	0	0	0	0	0	0	0	0	0	0	0	0	0	0	0	0	0	0	0	0	0
SDHB	1	1	0	1	1	2	0	1	0	0	0	0	0	0	0	0	0	2	0	0	1	0	0
PADI2	0	0	0	0	0	0	0	0	0	0	0	0	0	0	0	0	0	0	0	0	0	0	0
PADI4	0	0	0	0	0	0	0	0	0	0	0	0	0	0	0	0	0	0	0	0	0	0	0
RCC2	0	0	0	0	0	0	0	0	0	0	0	0	0	0	0	0	0	0	0	0	0	0	0
ARHGEF10L	0	0	0	0	0	0	0	0	0	0	0	0	0	0	0	0	0	0	0	0	0	0	0
IGSF21	0	0	0	0	0	0	0	0	0	0	0	0	0	0	0	0	0	0	0	0	0	0	0
KLHDC7A	0	0	0	0	0	0	0	0	0	0	0	0	0	0	0	0	0	0	0	0	0	0	0
ALDH4A1	2	0	1	1	0	0	0	0	0	0	0	0	0	0	0	0	0	2	0	0	0	0	0
IFFO2	0	0	0	0	0	0	0	0	0	0	0	0	0	0	0	0	0	0	0	0	0	0	0
UBR4	0	0	0	0	0	0	0	0	0	0	0	0	0	0	0	0	0	0	0	0	0	0	0
AL035413.1	0	0	0	0	0	0	0	0	0	0	0	0	0	0	0	0	0	0	0	0	0	0	0
EMC1	0	0	0	0	0	0	0	0	0	0	0	0	0	0	0	0	0	0	0	0	0	0	0
MRTO4	0	0	0	0	0	0	0	0	0	0	0	0	0	0	0	0	0	0	0	0	0	0	0
AKR7A3	2	5	2	3	3	5	0	0	1	0	0	0	0	0	0	0	0	2	0	0	0	0	0
AKR7A2	2	4	2	3	3	3	0	1	1	1	0	0	0	1	0	0	1	2	0	0	1	0	0
PQLC2	0	0	0	0	0	0	0	0	0	0	0	0	0	0	0	0	0	0	0	0	0	0	0
CAPZB	1	1	0	1	0	0	0	0	0	0	1	1	2	0	1	0	1	0	1	1	1	1	0
MINOS1	1	2	1	2	1	1	2	2	1	1	1	2	1	0	2	0	1	1	1	0	1	3	0
NBL1	0	0	0	0	0	0	0	0	0	0	0	0	0	0	0	0	0	0	0	0	0	0	0
TMCO4	0	0	0	0	0	0	0	0	0	0	0	0	0	0	0	0	0	0	0	0	0	0	0
RNF186	1	0	0	2	0	0	0	0	0	0	0	0	0	0	0	0	0	1	0	0	0	0	0
AL391883.1	0	0	0	0	0	0	0	0	0	0	0	0	0	0	0	0	0	0	0	0	0	0	0
OTUD3	0	0	0	0	0	0	0	0	0	0	0	0	0	0	0	0	0	0	0	0	0	0	0
UBXN10-AS1	0	0	0	0	0	0	0	0	0	0	0	0	0	0	0	0	0	0	0	0	0	0	0
UBXN10	0	0	0	0	0	0	0	0	0	0	0	0	0	0	0	0	0	0	0	0	0	0	0
VWA5B1	0	0	0	0	0	0	0	0	0	0	0	0	0	0	0	0	0	0	0	0	0	0	0
CAMK2N1	3	3	2	3	2	2	0	1	2	1	0	6	0	0	5	0	1	2	0	0	1	5	0
MUL1	0	0	0	0	0	0	0	0	0	0	0	0	0	0	0	0	0	0	0	0	0	0	0
FAM43B	0	0	0	0	0	0	0	0	0	0	0	0	0	0	0	0	0	0	0	0	0	0	0
CDA	0	0	0	0	0	0	0	0	0	0	0	0	0	0	1	0	0	0	0	0	0	2	0
PINK1	1	0	0	1	0	0	0	0	0	0	0	0	0	0	0	1	0	0	0	0	0	0	0
PINK1-AS	0	0	0	0	0	0	0	0	0	0	0	0	0	0	0	0	0	0	0	0	0	0	0
DDOST	0	0	0	0	0	0	0	0	0	0	0	1	0	0	0	0	0	0	0	0	0	0	0
KIF17	0	0	0	0	0	0	0	0	0	0	0	0	0	0	0	0	0	0	0	0	0	0	0
HP1BP3	1	1	0	1	0	0	1	0	1	0	1	1	1	1	1	1	1	0	1	1	0	1	0
EIF4G3	0	0	0	0	0	0	0	0	0	0	0	0	0	0	0	0	0	0	0	0	0	0	0
ECE1	0	0	0	0	0	0	0	0	0	0	0	0	0	0	0	1	0	0	1	0	0	0	0
NBPF3	0	0	0	0	0	0	0	0	0	0	0	0	0	0	0	0	0	0	0	0	0	0	0
ALPL	0	0	0	0	0	0	0	0	0	0	0	0	0	0	0	0	0	0	0	0	0	0	0
RAP1GAP	0	0	0	0	0	0	1	0	0	0	0	0	0	0	1	0	0	0	0	0	0	0	0
USP48	0	0	0	0	0	0	0	0	0	0	0	0	0	0	0	0	0	0	0	0	0	0	0
HSPG2	0	0	0	0	0	0	0	0	0	0	0	0	0	0	0	3	0	0	1	0	0	0	0
LINC01635	0	0	0	0	0	0	0	0	0	0	0	0	0	0	0	0	0	0	0	0	0	0	0
CDC42	1	1	0	1	0	1	1	1	0	1	2	2	4	2	1	2	2	0	2	3	2	1	1
WNT4	0	0	0	0	0	0	0	0	0	0	0	0	0	0	0	0	0	0	0	0	0	0	0
ZBTB40	0	0	0	0	0	0	0	0	0	0	0	0	0	0	0	0	0	0	0	0	0	0	0
C1QA	0	0	0	0	0	0	0	0	0	0	15	0	0	0	0	0	0	0	0	0	0	0	0
C1QC	0	0	0	0	0	0	0	0	0	0	9	0	0	0	0	0	0	0	0	0	0	0	0
C1QB	0	0	0	0	0	0	0	0	0	0	13	0	0	0	0	0	0	0	0	0	0	0	0
EPHB2	0	0	0	0	0	0	0	0	0	0	0	0	0	0	0	0	0	0	0	0	0	0	0
KDM1A	0	0	0	0	0	0	0	0	0	0	0	0	0	0	0	0	0	0	0	0	0	0	0
LUZP1	0	0	0	0	0	0	0	0	0	0	0	0	0	0	0	1	0	0	0	0	0	0	0
LINC01355	0	0	0	0	0	0	0	0	0	0	0	0	0	0	0	0	0	0	0	0	0	0	0
AL109936.6	0	0	0	0	0	0	0	0	0	0	0	0	0	0	0	0	0	0	0	0	0	0	0
HNRNPR	0	0	0	0	0	0	1	0	0	0	0	1	1	0	1	1	1	0	1	0	0	1	0
ZNF436	0	0	0	0	0	0	0	0	0	0	0	0	0	0	0	0	0	0	0	0	0	0	0
ZNF436-AS1	0	0	0	0	0	0	0	0	0	0	0	0	0	0	0	0	0	0	0	0	0	0	0
AL109936.2	0	0	0	0	0	0	0	0	0	0	0	0	0	0	0	0	0	0	0	0	0	0	0
TCEA3	1	2	0	1	1	1	0	0	0	0	0	0	0	0	0	0	0	0	0	0	1	0	0
ASAP3	0	0	0	0	0	0	0	0	0	0	0	0	0	0	0	0	0	0	0	0	0	0	0
E2F2	0	0	0	0	0	0	0	0	0	0	0	0	0	0	0	0	0	0	0	0	0	0	0
ID3	0	0	0	0	0	0	0	0	0	0	0	1	0	0	0	3	0	0	2	0	0	1	0
RPL11	11	15	10	14	12	13	12	15	6	26	20	11	22	14	18	11	17	10	12	20	19	19	38.5
ELOA	0	0	0	0	0	0	0	0	0	0	0	0	0	0	0	0	0	0	0	0	0	0	0
ELOA-AS1	0	0	0	0	0	0	0	0	0	0	0	0	0	0	0	0	0	0	0	0	0	0	0
PITHD1	0	0	0	0	0	0	0	0	0	0	0	0	0	0	0	0	0	0	0	0	0	0	0
LYPLA2	0	0	0	0	0	0	0	0	0	0	0	0	0	0	0	0	0	0	0	0	0	0	0
GALE	0	0	0	0	0	0	0	0	0	0	0	0	0	0	0	0	0	0	0	0	0	0	0
HMGCL	1	1	0	1	0	1	0	0	0	0	0	0	0	0	0	0	0	1	0	0	0	0	0
FUCA1	0	0	0	0	0	0	0	0	0	0	0	1	0	0	1	0	0	0	0	0	0	0	0
PNRC2	0	0	0	0	0	0	1	0	0	0	0	1	1	0	1	0	0	0	0	0	0	1	0
SRSF10	0	0	0	0	0	0	1	0	0	0	0	1	1	0	1	0	1	0	1	0	0	0	0
MYOM3	0	0	0	0	0	0	0	0	0	0	0	0	0	0	0	0	0	0	0	0	0	0	0
IFNLR1	0	0	0	0	0	0	0	0	0	0	0	0	0	0	0	0	0	0	0	0	0	0	0
STPG1	0	0	0	0	0	0	0	0	0	0	0	0	0	0	0	0	0	0	0	0	0	0	0
NIPAL3	0	0	0	0	0	0	0	0	0	0	0	0	0	0	0	0	0	0	0	0	0	0	0
RCAN3	0	0	0	0	0	0	0	0	0	0	0	0	0	0	0	0	0	0	0	0	0	0	0
AL445686.2	0	0	0	0	0	0	0	0	0	0	0	0	0	0	0	0	0	0	0	0	0	0	0
NCMAP	0	0	0	0	0	0	0	0	0	0	0	0	0	0	0	0	0	0	0	0	0	0	0
SRRM1	0	1	0	1	0	1	1	0	1	1	2	1	2	2	1	1	1	0	1.5	2	1	1	1
CLIC4	2	3	1	2	2	3	0	0	2	0	0	0	0	0	0	1	1	1	1	0	1	0	0
RUNX3	0	0	0	0	0	0	0	0	0	0	0	0	0	2	0	0	0	0	0	1	0	0	0
SYF2	1	1	0	1	0	1	0	0	0	0	0	1	1	1	1	1	1	0	1	1	1	1	0
RSRP1	0	0	0	0	0	0	1	0	1	1	1	1	1	2	1	1	1	0	1	1	0	1	1
AL031432.3	0	0	0	0	0	0	0	0	0	0	0	0	0	0	0	0	0	0	0	0	0	0	0
RHD	0	0	0	0	0	0	0	0	0	0	0	0	0	0	0	0	0	0	0	0	0	0	0
TMEM50A	0	0	0	0	0	0	0	0	0	0	0	1	1	0	1	1	1	0	1	1	0	0	0
RHCE	0	0	0	0	0	0	0	0	0	0	0	0	0	0	0	0	0	0	0	0	0	0	0
MACO1	0	0	0	0	0	0	0	0	0	0	0	0	0	0	0	0	0	0	0	0	0	0	0
LDLRAP1	0	0	0	0	0	0	0	0	0	0	0	0	0	0	0	0	0	0	0	0	0	0	0
MAN1C1	0	0	0	0	0	0	0	0	0	0	0	0	0	0	0	0	0	0	0	0	0	0	0
AL031280.1	0	0	0	0	0	0	0	0	0	0	0	0	0	0	0	0	0	0	0	0	0	0	0
SELENON	0	0	0	0	0	0	0	0	0	0	0	0	0	0	0	0	0	0	0	0	0	0	0
AL020996.1	0	0	0	0	0	0	0	0	0	0	0	0	0	0	0	0	0	0	0	0	0	0	0
MTFR1L	0	0	0	0	0	0	0	0	0	0	0	0	0	0	0	0	0	0	0	0	0	0	0
AUNIP	0	0	0	0	0	0	0	0	0	0	0	0	0	0	0	0	0	0	0	0	0	0	0
AL033528.2	0	0	0	0	0	0	0	0	0	0	0	0	0	0	0	0	0	0	0	0	0	0	0
PAQR7	0	0	0	0	0	0	0	0	0	0	0	0	0	0	0	0	0	0	0	0	0	0	0
STMN1	0	0	0	0	0	0	0	0	0	0	0	0	0	0	0	0	1	0	0	0	1	0	0
PAFAH2	0	0	0	0	0	0	0	0	0	0	0	0	0	0	0	0	0	0	0	0	0	0	0
EXTL1	0	0	0	0	0	0	0	0	0	0	0	0	0	0	0	0	0	0	0	0	0	0	0
SLC30A2	0	0	0	0	0	0	0	0	0	0	0	0	0	0	0	0	0	0	0	0	0	0	0
TRIM63	0	0	0	0	0	0	0	0	0	0	0	0	0	0	0	0	0	0	0	0	0	0	0
PDIK1L	0	0	0	0	0	0	0	0	0	0	0	0	0	0	0	0	0	0	0	0	0	0	0
FAM110D	0	0	0	0	0	0	0	0	0	0	0	0	0	0	0	0	0	0	0	0	0	0	0
AL391650.1	0	0	0	0	0	0	0	0	0	0	0	0	0	0	0	0	0	0	0	0	0	0	0
ZNF593	0	0	0	0	0	0	0	0	0	0	0	0	0	0	0	0	0	0	0	0	0	0	0
CNKSR1	0	0	0	0	0	0	0	0	0	0	0	0	0	0	0	0	0	0	0	0	0	0	0
CEP85	0	0	0	0	0	0	0	0	0	0	0	0	0	0	0	0	0	0	0	0	0	0	0
SH3BGRL3	0	0	0	1	0	0	0	0	0	4	1	0	12	5	0	1	0	0	1	8	1	0	0.5
UBXN11	0	0	0	0	0	0	0	0	0	0	0	0	0	0	0	0	0	0	0	0	0	0	0
CD52	0	0	0	0	0	0	0	0	0	4	0	0	8	0	0	0	0	0	0	7	0	0	7
CRYBG2	0	0	0	0	0	0	0	0	0	0	0	0	0	0	0	0	0	0	0	0	0	0	0
ZNF683	0	0	0	0	0	0	0	0	0	0	0	0	0	0	0	0	0	0	0	0	0	0	0
DHDDS	0	0	0	0	0	0	0	0	0	0	0	0	0	0	0	0	0	0	0	0	0	0	0
HMGN2	1	1	0	1	1	1	1	2	1	1	1	1	2	1	1	0	2	1	1	1	1	1	1
RPS6KA1	0	0	0	0	0	0	0	0	0	0	0	0	0	0	0	0	0	0	0	0	0	0	0
ARID1A	0	0	0	0	0	0	0	0	0	0	0	0	0	0	0	0	0	0	0	0	0	0	0
PIGV	0	0	0	0	0	0	0	0	0	0	0	0	0	0	0	0	0	0	0	0	0	0	0
ZDHHC18	0	0	0	0	0	0	0	0	0	0	0	0	0	0	0	0	0	0	0	0	0	0	0
SFN	0	0	0	0	0	0	0	0	0	0	0	0	0	0	0	0	0	0	0	0	0	0	0
GPN2	0	0	0	0	0	0	0	0	0	0	0	0	0	0	0	0	0	0	0	0	0	0	0
GPATCH3	0	0	0	0	0	0	0	0	0	0	0	0	0	0	0	0	0	0	0	0	0	0	0
NUDC	1	1	0	1	0	0	1	0	0	0	0	1	0	0	1	0	1	0	1	0	1	1	0
NR0B2	0	0	0	0	0	0	0	0	0	0	0	0	0	0	0	0	0	0	0	0	0	0	0
KDF1	0	0	0	0	0	0	0	0	0	0	0	0	0	0	0	0	0	0	0	0	0	0	0
TRNP1	0	0	0	0	0	0	0	0	0	0	0	0	0	0	0	0	0	0	0	0	0	0	0
TENT5B	0	0	0	0	0	0	0	0	0	0	0	0	0	0	0	0	0	0	0	0	0	0	0
SLC9A1	0	0	0	0	0	0	0	0	0	0	0	0	0	0	0	0	0	0	0	0	0	0	0
WDTC1	0	0	0	0	0	0	0	0	0	0	0	0	0	0	0	0	0	0	0	0	0	0	0
TMEM222	0	0	0	0	0	0	0	0	0	0	0	0	0	0	0	0	0	0	0	0	0	0	0
SYTL1	0	0	0	0	0	0	0	0	0	0	0	0	0	0	0	0	0	0	0	0	0	0	0
MAP3K6	0	0	0	0	0	0	0	0	0	0	0	0	0	0	0	0	0	0	0	0	0	0	0
FCN3	0	0	0	0	0	0	0	0	0	0	0	0	0	0	0	0	0	0	0	0	0	0	0
CD164L2	0	0	0	0	0	0	0	0	0	0	0	0	0	0	0	0	0	0	0	0	0	0	0
GPR3	0	0	0	0	0	0	0	0	0	0	0	0	0	0	0	0	0	0	0	0	0	0	0
WASF2	0	0	0	0	0	0	1	0	0	0	3	1	3	1	0	2	1	0	2	1	0	0	0
AHDC1	0	0	0	0	0	0	0	0	0	0	0	0	0	0	0	0	0	0	0	0	0	0	0
FGR	0	0	0	0	0	0	0	0	0	0	0	0	2	0	0	0	0	0	0	0	0	0	0
IFI6	0	0	0	0	0	0	0	0	0	0	0	0	1	0	0	1	0	0	1	0	0	0	0
FAM76A	0	0	0	0	0	0	0	0	0	0	0	0	0	0	0	0	0	0	0	0	0	0	0
STX12	0	0	0	0	0	0	0	0	0	0	0	0	0	0	0	0	0	0	0	0	0	0	0
PPP1R8	0	0	0	0	0	0	0	0	0	0	0	0	0	0	0	0	0	0	0	0	0	0	0
THEMIS2	0	0	0	0	0	0	0	0	0	0	0	0	1	0	0	0	0	0	0	0	0	0	0
RPA2	0	0	0	0	0	0	0	0	0	0	0	0	0	0	0	0	0	0	0	0	0	0	0
SMPDL3B	0	0	0	0	0	0	0	0	0	0	0	0	0	0	0	0	0	0	0	0	0	0	0
AL512288.1	0	0	0	0	0	0	0	0	0	0	0	0	0	0	0	0	0	0	0	0	0	0	0
XKR8	0	0	0	0	0	0	0	0	0	0	0	0	0	0	0	0	0	0	0	0	0	0	0
EYA3	0	0	0	0	0	0	0	0	0	0	0	0	0	0	0	0	0	0	0	0	0	0	0
PTAFR	0	0	0	0	0	0	0	0	0	0	0	0	0	0	0	0	0	0	0	0	0	0	0
DNAJC8	1	1	0	1	0	0	0	0	0	0	0	1	1	0	1	1	1	0	1	1	1	1	0
ATP5IF1	5	5	4	6	3	4	2	4	1	1	1	4	0	1	3	1	3	5	1	1	3	2	1
AL353622.1	0	0	0	0	0	0	0	0	0	0	0	0	0	0	0	0	0	0	0	0	0	0	0
SESN2	0	0	0	0	0	0	0	0	0	0	0	0	0	0	0	0	0	0	0	0	0	0	0
MED18	0	0	0	0	0	0	0	0	0	0	0	0	0	0	0	0	0	0	0	0	0	0	0
PHACTR4	0	0	0	0	0	0	0	0	0	0	0	0	0	0	0	0	0	0	0	0	0	0	0
RCC1	0	0	0	0	0	0	0	0	0	0	0	0	0	0	0	0	0	0	0	0	0	0	0
TRNAU1AP	0	0	0	0	0	0	0	0	0	0	0	0	0	0	0	0	0	0	0	0	0	0	0
SNHG12	0	0	0	0	0	0	0	0	0	0	0	0	0	0	0	0	0	0	0	0	0	0	0
TAF12	0	0	0	0	0	0	0	0	0	0	0	0	0	0	0	0	0	0	0	0	0	0	0
RAB42	0	0	0	0	0	0	0	0	0	0	0	0	0	0	0	0	0	0	0	0	0	0	0
LINC01715	0	0	0	0	0	0	0	0	0	0	0	0	0	0	0	0	0	0	0	0	0	0	0
AL360012.1	0	0	0	0	0	0	0	0	0	0	0	0	0	0	0	0	0	0	0	0	0	0	0
GMEB1	0	0	0	0	0	0	0	0	0	0	0	0	0	0	0	0	0	0	0	0	0	0	0
YTHDF2	0	0	0	0	0	0	0	0	0	0	0	0	0	0	0	0	0	0	0	0	0	0	0
AL009181.1	0	0	0	0	0	0	0	0	0	0	0	0	0	0	0	0	0	0	0	0	0	0	0
EPB41	0	0	0	0	0	0	0	0	0	0	0	0	0	0	0	0	0	0	0	1	0	0	0
TMEM200B	0	0	0	0	0	0	0	0	0	0	0	0	0	0	0	0	0	0	0	0	0	0	0
SRSF4	0	0	0	0	0	0	0	0	1	0	0	0	0	0	0	0	0	0	0	0	0	0	0
MECR	0	0	0	0	0	0	0	0	0	0	0	0	0	0	0	0	0	0	0	0	0	0	0
PTPRU	0	0	0	0	0	0	0	0	0	0	0	0	0	0	0	0	0	0	0	0	0	0	0
MATN1	0	0	0	0	0	0	0	0	0	0	0	0	0	0	0	0	0	0	0	0	0	0	0
MATN1-AS1	0	0	0	0	0	0	0	0	0	0	0	0	0	0	0	0	0	0	0	0	0	0	0
LAPTM5	0	0	0	0	0	0	0	0	0	1	3	0	5	1	0	0	0	0	0	1	0	0	2
SDC3	0	0	0	0	0	0	0	0	0	0	0	0	0	0	0	0	0	0	0	0	0	0	0
PUM1	0	0	0	0	0	0	0	0	0	0	0	0	0	0	0	0	0	0	0	0	0	0	0
SNRNP40	0	0	0	0	0	0	0	0	0	0	0	0	0	0	0	0	0	0	0	0	0	0	0
ZCCHC17	0	0	0	0	0	0	0	0	0	0	0	0	0	0	0	0	0	0	0	0	0	0	0
FABP3	0	0	0	0	0	0	1	0	0	0	0	0	0	0	0	0	0	0	0	0	0	0	0
SERINC2	0	0	0	0	0	0	1	0	0	0	0	1	0	0	1	0	0	0	0	0	0	0	0
TINAGL1	0	0	0	0	0	0	0	0	0	0	0	0	0	0	0	1	1	0	2	0	0	0	0
PEF1	0	0	0	0	0	0	0	0	0	0	0	0	0	0	0	0	0	0	0	0	0	0	0
AC114488.3	0	0	0	0	0	0	0	0	0	0	0	0	0	0	0	0	0	0	0	0	0	0	0
COL16A1	0	0	0	0	0	0	0	0	0	0	0	0	0	0	0	0	0	0	0	0	0	0	0
ADGRB2	0	0	0	0	0	0	0	0	0	0	0	0	0	0	0	0	0	0	0	0	0	0	0
AL136115.2	0	0	0	0	0	0	0	0	0	0	0	0	0	0	0	0	0	0	0	0	0	0	0
PTP4A2	1	0	0	0	0	0	0	0	0	0	0	1	2	2	1	0	1	0	0	2	0	1	0
KHDRBS1	0	1	0	1	0	0	0	0	0	0	0	1	1	0	1	0	1	0	1	0	0	0	0
AL445248.1	0	0	0	0	0	0	0	0	0	0	0	0	0	0	0	0	0	0	0	0	0	0	0
TMEM39B	0	0	0	0	0	0	0	0	0	0	0	0	0	0	0	0	0	0	0	0	0	0	0
KPNA6	0	0	0	0	0	0	0	0	0	0	0	0	0	0	0	0	0	0	0	0	0	0	0
TXLNA	0	0	0	0	0	0	0	0	0	0	0	0	0	0	0	0	0	0	0	0	0	0	0
CCDC28B	0	0	0	0	0	0	0	0	0	0	0	0	0	0	0	0	0	0	0	0	0	0	0
AL049795.1	0	0	0	0	0	0	0	0	0	0	0	0	0	0	0	0	0	0	0	0	0	0	0
IQCC	0	0	0	0	0	0	0	0	0	0	0	0	0	0	0	0	0	0	0	0	0	0	0
TMEM234	0	0	0	0	0	0	0	0	0	0	0	0	0	0	0	0	0	0	0	0	0	0	0
EIF3I	1	1	0	1	0	1	0	0	0	0	0	0	0	0	1	0	1	0	0	0	1	1	0
FAM167B	0	0	0	0	0	0	0	0	0	0	0	0	0	0	0	2	0	0	0	0	0	0	0
LCK	0	0	0	0	0	0	0	0	0	0	0	0	0	0	0	0	0	0	0	1	0	0	0
HDAC1	0	0	0	0	0	0	0	0	0	0	0	0	0	0	0	0	0	0	0	0	0	0	0
MARCKSL1	0	0	0	0	0	0	0	0	0	0	0	0	0	0	1	0	0	0	0	0	0	1	0
FAM229A	0	0	0	0	0	0	0	0	0	0	0	0	0	0	0	0	0	0	0	0	0	0	0
BSDC1	0	0	0	0	0	0	0	0	0	0	0	0	0	0	0	0	0	0	0	0	0	0	0
ZBTB8A	0	0	0	0	0	0	0	0	0	0	0	0	0	0	0	0	0	0	0	0	0	0	0
ZBTB8OS	0	0	0	0	0	0	0	0	0	0	0	0	0	0	0	0	0	0	0	0	0	0	0
RBBP4	0	0	0	0	0	0	0	0	0	0	0	0	0	0	0	0	0	0	0	0	0	0	0
SYNC	0	0	0	0	0	0	0	0	0	0	0	0	0	0	0	0	0	0	0	0	0	0	0
KIAA1522	0	0	0	0	0	0	0	0	0	0	0	0	0	0	0	0	0	0	0	0	0	0	0
YARS	0	0	0	0	0	0	0	0	0	0	0	0	0	0	0	0	0	0	0	0	0	0	0
S100PBP	0	0	0	0	0	0	0	0	0	0	0	0	0	0	0	0	0	0	0	0	0	0	0
FNDC5	0	0	0	0	0	0	0	0	0	0	0	0	0	0	0	0	0	0	0	0	0	0	0
HPCA	0	0	0	0	0	0	0	0	0	0	0	0	0	0	0	0	0	0	0	0	0	0	0
TMEM54	0	0	0	0	0	0	0	0	0	0	0	0	0	0	0	0	0	0	0	0	0	0	0
RNF19B	0	0	0	0	0	0	0	0	0	0	0	0	0	0	0	0	0	0	0	0	0	0	0
AK2	1	1	0	1	0	1	0	0	1	0	0	0	0	0	0	0	0	0	0	0	0	0	0
AZIN2	0	0	0	0	0	0	0	0	0	0	0	0	0	0	0	0	0	0	0	0	0	0	0
TRIM62	0	0	0	0	0	0	0	0	0	0	0	0	0	0	0	0	0	0	0	0	0	0	0
AL662907.3	0	0	0	0	0	0	0	0	0	0	0	0	0	0	0	0	0	0	0	0	0	0	0
ZNF362	0	0	0	0	0	0	0	0	0	0	0	0	0	0	0	0	0	0	0	0	0	0	0
PHC2	0	0	0	0	0	0	0	0	0	0	0	0	1	0	0	0	0	0	0	0	0	0	0
ZSCAN20	0	0	0	0	0	0	0	0	0	0	0	0	0	0	0	0	0	0	0	0	0	0	0
CSMD2	0	0	0	0	0	0	0	0	0	0	0	0	0	0	0	0	0	0	0	0	0	0	0
SMIM12	0	0	0	0	0	0	0	0	0	0	0	0	0	0	0	0	0	0	0	0	0	0	0
GJA4	0	0	0	0	0	0	0	0	0	0	0	0	0	0	0	0	0	0	1	0	0	0	0
DLGAP3	0	0	0	0	0	0	0	0	0	0	0	0	0	0	0	0	0	0	0	0	0	0	0
AC114490.3	0	0	0	0	0	0	0	0	0	0	0	0	0	0	0	0	0	0	0	0	0	0	0
TMEM35B	0	0	0	0	0	0	0	0	0	0	0	0	0	0	0	0	0	0	0	0	0	0	0
ZMYM6	0	0	0	0	0	0	0	0	0	0	0	0	0	0	0	0	0	0	0	0	0	0	0
ZMYM1	0	0	0	0	0	0	0	0	0	0	0	0	0	0	0	0	0	0	0	0	0	0	0
AL590434.1	0	0	0	0	0	0	0	0	0	0	0	0	0	0	0	0	0	0	0	0	0	0	0
SFPQ	0	0	0	0	0	0	1	0	1	0	1	1	1	0	1	1	1	0	1	1	0	1	0
ZMYM4	0	0	0	0	0	0	0	0	0	0	0	0	0	0	0	0	0	0	0	0	0	0	0
KIAA0319L	0	0	0	0	0	0	0	0	0	0	0	0	0	0	0	0	0	0	0	0	0	0	0
NCDN	0	0	0	0	0	0	0	0	0	0	0	0	0	0	0	0	0	0	0	0	0	0	0
AC004865.2	0	0	0	0	0	0	0	0	0	0	0	0	0	0	0	0	0	0	0	0	0	0	0
TFAP2E	0	0	0	0	0	0	0	0	0	0	0	0	0	0	0	0	0	0	0	0	0	0	0
PSMB2	0	0	0	1	0	0	0	0	0	0	0	0	1	0	0	0	1	0	0	0	0	0	0
C1orf216	0	0	0	0	0	0	0	0	0	0	0	0	0	0	0	0	0	0	0	0	0	0	0
CLSPN	0	0	0	0	0	0	0	0	0	0	0	0	0	0	0	0	0	0	0	0	0	0	0
AGO4	0	0	0	0	0	0	0	0	0	0	0	0	0	0	0	0	0	0	0	0	0	0	0
AGO1	0	0	0	0	0	0	0	0	0	0	0	0	0	0	0	0	0	0	0	0	0	0	0
AL139286.2	0	0	0	0	0	0	0	0	0	0	0	0	0	0	0	0	0	0	0	0	0	0	0
AGO3	0	0	0	0	0	0	0	0	0	0	0	0	0	0	0	0	0	0	0	0	0	0	0
TEKT2	0	0	0	0	0	0	0	0	0	0	0	0	0	0	0	0	0	0	0	0	0	0	0
ADPRHL2	0	0	0	0	0	0	0	0	0	0	0	0	0	0	0	0	0	0	0	0	0	0	0
COL8A2	0	0	0	0	0	0	0	0	0	0	0	0	0	0	0	0	0	0	0	0	0	0	0
TRAPPC3	0	0	0	0	0	0	0	0	0	0	0	0	0	0	0	0	0	0	0	0	0	0	0
MAP7D1	0	0	0	0	0	0	0	0	0	0	0	0	0	0	0	0	0	0	0	0	0	0	0
THRAP3	0	0	0	0	0	0	1	0	0	0	0	1	1	0	1	0	1	0	1	1	0	1	0
SH3D21	0	0	0	0	0	0	0	0	0	0	0	0	0	0	0	0	0	0	0	0	0	0	0
EVA1B	0	0	0	0	0	0	0	0	0	0	0	0	0	0	0	1	0	0	0	0	0	0	0
AL591845.1	0	0	0	0	0	0	0	0	0	0	0	0	0	0	0	0	0	0	0	0	0	0	0
STK40	0	0	0	0	0	0	0	0	0	0	0	0	0	0	0	0	0	0	0	0	0	0	0
LSM10	0	0	0	0	0	0	0	0	0	0	0	0	1	0	0	0	0	0	0	0	0	0	0
OSCP1	0	0	0	0	0	0	0	0	0	0	0	0	0	0	0	0	0	0	0	0	0	0	0
MRPS15	1	1	0	1	0	0	0	0	0	0	0	0	0	0	0	0	0	0	0	0	0	1	0
CSF3R	0	0	0	0	0	0	0	0	0	0	0	0	0	0	0	0	0	0	0	0	0	0	0
LINC01137	0	0	0	0	0	0	0	0	0	0	0	0	0	0	0	0	0	0	0	0	0	0	0
ZC3H12A	0	0	0	0	0	0	0	0	0	0	0	0	0	0	0	0	0	0	0	0	0	0	0
MEAF6	0	0	0	0	0	0	0	0	0	0	0	0	0	0	0	0	1	0	0	0	0	0	0
SNIP1	0	0	0	0	0	0	0	0	0	0	0	0	0	0	0	0	0	0	0	0	0	0	0
DNALI1	0	0	0	0	0	0	0	0	0	0	0	0	0	0	0	0	0	0	0	0	0	0	0
GNL2	0	0	0	0	0	0	0	0	0	0	0	0	0	0	0	0	0	0	0	0	0	0	0
C1orf109	0	0	0	0	0	0	0	0	0	0	0	0	0	0	0	0	0	0	0	0	0	0	0
CDCA8	0	0	0	0	0	0	0	0	0	0	0	0	0	0	0	0	0	0	0	0	0	0	0
MANEAL	0	0	0	0	0	0	0	0	0	0	0	0	0	0	0	0	0	0	0	0	0	0	0
YRDC	0	0	0	0	0	0	0	0	0	0	0	0	0	0	0	0	0	0	0	0	0	0	0
C1orf122	1	0	0	1	0	0	1	0	0	0	0	0	0	0	1	0	0	0	0	0	0	0	0
MTF1	0	0	0	0	0	0	0	0	0	0	0	0	0	0	0	0	0	0	0	0	0	0	0
INPP5B	0	0	0	0	0	0	0	0	0	0	0	0	0	0	0	0	0	0	0	0	0	0	0
SF3A3	0	0	0	0	0	0	0	0	0	0	0	0	0	0	0	0	0	0	0	0	0	0	0
FHL3	0	0	0	0	0	0	0	0	0	0	0	0	0	0	0	0	0	0	0	0	0	0	0
UTP11	0	0	0	0	0	0	0	0	0	0	0	0	0	0	0	0	0	0	0	0	0	0	0
POU3F1	0	0	0	0	0	0	0	0	0	0	0	0	0	0	0	0	0	0	0	0	0	0	0
AL354702.2	0	0	0	0	0	0	0	0	0	0	0	0	0	0	0	0	0	0	0	0	0	0	0
RRAGC	0	0	0	0	0	0	0	0	0	0	0	0	0	0	0	0	0	0	0	0	0	0	0
AL139260.1	0	0	0	0	0	0	0	0	0	0	0	0	0	0	0	0	0	0	0	0	0	0	0
MYCBP	0	0	0	0	0	0	0	0	0	0	0	0	0	0	0	0	0	0	0	0	0	0	0
RHBDL2	0	0	0	0	0	0	0	0	0	0	0	0	0	0	0	0	0	0	0	0	0	0	0
AKIRIN1	0	0	0	0	0	0	0	0	0	0	0	1	0	0	0	0	0	0	0	0	0	0	0
NDUFS5	3	3	2	3	2	3	2	3	1	1	1	3	1	1	4	1	2	2	1	1	3	3	1
MACF1	0	0	0	0	0	0	0	0	1	0	0	1	1	1	1	2	1	0	1	1	0	1	0
PABPC4	0	0	0	0	0	0	0	0	0	0	1	0	1	0	0	0	0	0	0	0	0	0	0
HPCAL4	0	0	0	0	0	0	0	0	0	0	0	0	0	0	0	0	0	0	0	0	0	0	0
PPIE	0	0	0	0	0	0	0	0	0	0	0	0	0	0	0	0	0	0	0	0	0	0	0
BMP8B	0	0	0	0	0	0	0	0	0	0	0	0	0	0	0	0	0	0	0	0	0	0	0
AL033527.3	0	0	0	0	0	0	0	0	0	0	0	0	0	0	0	0	0	0	0	0	0	0	0
AL033527.5	0	0	0	0	0	0	0	0	0	0	0	0	0	0	0	0	0	0	0	0	0	0	0
TRIT1	0	0	0	0	0	0	0	0	0	0	0	0	0	0	0	0	0	0	0	0	0	0	0
MYCL	0	0	0	0	0	0	0	0	0	0	0	0	0	0	0	0	0	0	0	0	0	0	0
MFSD2A	0	0	0	0	0	0	0	0	0	0	0	0	0	0	0	0	0	0	0	0	0	0	0
CAP1	1	0	0	1	0	0	0	0	0	0	1	0	3	2	0	1	1	0	1	1	1	0	0
PPT1	0	0	0	0	0	0	0	0	0	0	1	0	1	0	0	0	0	0	0	0	0	0	0
RLF	0	0	0	0	0	0	0	0	0	0	0	0	0	0	0	0	0	0	0	0	0	0	0
AL050341.2	0	0	0	0	0	0	0	0	0	0	0	0	0	0	0	0	0	0	0	0	0	0	0
ZMPSTE24	0	0	0	0	0	0	0	0	0	0	0	0	0	0	1	0	0	0	0	0	0	0	0
COL9A2	0	0	0	0	0	0	0	0	0	0	0	0	0	0	0	0	0	0	0	0	0	0	0
SMAP2	0	0	0	0	0	0	0	0	0	2	4	0	6	2	0	0	0	0	0	2	0	0	3
ZFP69B	0	0	0	0	0	0	0	0	0	0	0	0	0	0	0	0	0	0	0	0	0	0	0
ZFP69	0	0	0	0	0	0	0	0	0	0	0	0	0	0	0	0	0	0	0	0	0	0	0
AL603839.3	0	0	0	0	0	0	0	0	0	0	0	0	0	0	0	0	0	0	0	0	0	0	0
EXO5	0	0	0	0	0	0	0	0	0	0	0	0	0	0	0	0	0	0	0	0	0	0	0
ZNF684	0	0	0	0	0	0	0	0	0	0	0	0	0	0	0	0	0	0	0	0	0	0	0
RIMS3	0	0	0	0	0	0	0	0	0	0	0	0	0	0	0	0	0	0	0	0	0	0	0
NFYC-AS1	0	0	0	0	0	0	0	0	0	0	0	0	0	0	0	0	0	0	0	0	0	0	0
NFYC	0	0	0	0	0	0	0	0	0	0	0	0	0	0	0	0	0	0	0	0	0	0	0
KCNQ4	0	0	0	0	0	0	0	0	0	0	0	0	0	0	0	0	0	0	0	0	0	0	0
CITED4	0	0	0	0	0	0	0	0	0	0	0	0	0	0	1	0	1	0	0	0	1	0	0
CTPS1	0	0	0	0	0	0	0	0	0	0	0	0	0	0	0	0	0	0	0	0	0	0	0
SLFNL1-AS1	0	0	0	0	0	0	0	0	0	0	0	0	0	0	0	0	0	0	0	0	0	0	0
SCMH1	0	0	0	0	0	0	0	0	0	0	0	0	0	0	0	0	0	0	0	0	0	0	0
EDN2	0	0	0	0	0	0	0	0	0	0	0	0	0	0	0	0	0	0	0	0	0	0	0
HIVEP3	0	0	0	0	0	0	0	0	0	0	0	0	0	0	0	0	0	0	0	0	0	0	0
GUCA2B	0	0	0	0	0	0	0	0	0	0	0	0	0	0	0	0	0	0	0	0	0	0	0
FOXJ3	0	0	0	0	0	0	0	0	0	0	0	0	0	0	0	0	0	0	0	0	0	0	0
RIMKLA	0	0	0	0	0	0	0	0	0	0	0	0	0	0	0	0	0	0	0	0	0	0	0
ZMYND12	0	0	0	0	0	0	0	0	0	0	0	0	0	0	0	0	0	0	0	0	0	0	0
PPCS	1	1	0	1	0	1	1	1	0	0	0	0	0	0	1	0	0	0	0	0	0	0	0
CCDC30	0	0	0	0	0	0	0	0	0	0	0	0	0	0	0	0	0	0	0	0	0	0	0
PPIH	0	0	0	0	0	0	0	0	0	0	0	0	0	0	0	0	0	0	0	0	0	0	0
AC098484.2	0	0	0	0	0	0	0	0	0	0	0	0	0	0	0	0	0	0	0	0	0	0	0
YBX1	3	4	3	4	3	3	4	5	1	3	5	3	11	3	3	2	3	3	3	4	5	3	3
CLDN19	0	0	0	0	0	0	1	0	0	0	0	0	0	0	0	0	0	0	0	0	0	0	0
P3H1	0	0	0	0	0	0	0	0	0	0	0	0	0	0	0	0	0	0	0	0	0	0	0
C1orf50	0	0	0	0	0	0	0	0	0	0	0	0	0	0	0	0	0	0	0	0	0	0	0
SVBP	0	0	0	0	0	0	0	0	0	0	0	0	0	0	0	0	0	0	0	0	0	0	0
ERMAP	0	0	0	0	0	0	0	0	0	0	0	0	0	0	0	0	0	0	0	0	0	0	0
AL512353.1	0	0	0	0	0	0	0	0	0	0	0	0	0	0	0	0	0	0	0	0	0	0	0
ZNF691	0	0	0	0	0	0	0	0	0	0	0	0	0	0	0	0	0	0	0	0	0	0	0
SLC2A1	0	0	0	0	0	0	0	0	0	0	0	0	0	0	0	0	0	0	0	0	0	0	0
SLC2A1-AS1	0	0	0	0	0	0	0	0	0	0	0	0	0	0	0	0	0	0	0	0	0	0	0
FAM183A	0	0	0	0	0	0	0	0	0	0	0	0	0	0	0	0	0	0	0	0	0	0	0
EBNA1BP2	0	1	0	1	0	0	0	0	1	0	0	0	0	0	0	0	0	0	0	0	0	0	0
CFAP57	0	0	0	0	0	0	0	0	0	0	0	0	0	0	0	0	0	0	0	0	0	0	0
TMEM125	0	0	0	0	0	0	0	0	0	0	0	0	0	0	0	0	0	0	0	0	0	0	0
C1orf210	0	0	0	0	0	0	0	0	0	0	0	0	0	0	0	0	0	0	0	0	0	0	0
TIE1	0	0	0	0	0	0	0	0	0	0	0	0	0	0	0	0	0	0	0	0	0	0	0
AL139289.2	0	0	0	0	0	0	0	0	0	0	0	0	0	0	0	0	0	0	0	0	0	0	0
CDC20	0	0	0	0	0	0	0	0	0	0	0	0	0	0	0	0	0	0	0	0	0	0	0
ELOVL1	0	0	0	0	0	0	0	0	0	0	0	0	0	0	0	0	0	0	0	0	0	0	0
MED8	0	0	0	0	0	0	0	0	0	0	0	0	0	0	0	0	0	0	0	0	0	0	0
SZT2	0	0	0	0	0	0	0	0	0	0	0	0	0	0	0	0	0	0	0	0	0	0	0
HYI	0	1	0	0	0	0	0	0	0	0	0	0	0	0	0	0	0	0	0	0	0	0	0
PTPRF	0	0	0	0	0	0	0	0	0	0	0	1	0	0	0	0	0	0	0	0	0	0	0
AL451062.3	0	0	0	0	0	0	0	0	0	0	0	0	0	0	0	0	0	0	0	0	0	0	0
KDM4A	0	0	0	0	0	0	0	0	0	0	0	0	0	0	0	0	0	0	0	0	0	0	0
KDM4A-AS1	0	0	0	0	0	0	0	0	0	0	0	0	0	0	0	0	0	0	0	0	0	0	0
ST3GAL3	0	0	0	0	0	0	0	0	0	0	0	0	0	0	0	0	0	0	0	0	0	0	0
ARTN	0	0	0	0	0	0	0	0	0	0	0	0	0	0	0	0	0	0	0	0	0	0	0
AL357079.1	0	0	0	0	0	0	0	0	0	0	0	0	0	0	0	0	0	0	0	0	0	0	0
IPO13	0	0	0	0	0	0	0	0	0	0	0	0	0	0	0	0	0	0	0	0	0	0	0
DPH2	0	0	0	0	0	0	0	0	0	0	0	0	0	0	0	0	0	0	0	0	0	0	0
ATP6V0B	0	0	0	0	0	0	4	0	0	0	1	3	2	0	12	0	1	1	0	0	0	9	0
B4GALT2	0	0	0	0	0	0	0	0	0	0	0	0	0	0	0	0	0	0	0	0	0	0	0
CCDC24	0	0	0	0	0	0	0	0	0	0	0	0	0	0	0	0	0	0	0	0	0	0	0
SLC6A9	0	0	0	0	0	0	0	0	0	0	0	0	0	0	0	0	0	0	0	0	0	0	0
AL139220.2	0	0	0	0	0	0	0	0	0	0	0	0	0	0	0	0	0	0	0	0	0	0	0
DMAP1	0	0	0	0	0	0	0	0	0	0	0	0	0	0	0	0	0	0	0	0	0	0	0
ERI3	0	0	0	0	0	0	0	0	0	0	0	0	0	0	0	0	0	0	0	0	0	0	0
RNF220	0	0	0	0	0	0	0	0	0	0	0	0	0	0	0	0	0	0	0	0	0	0	0
TMEM53	0	0	0	0	0	0	0	0	0	0	0	0	0	0	0	0	0	0	0	0	0	0	0
ARMH1	0	0	0	0	0	0	0	0	0	0	0	0	0	0	0	0	0	0	0	0	0	0	0
KIF2C	0	0	0	0	0	0	0	0	0	0	0	0	0	0	0	0	0	0	0	0	0	0	0
AL592166.1	0	0	0	0	0	0	0	0	0	0	0	0	0	0	0	0	0	0	0	0	0	0	0
RPS8	9	12	8	12	10	13	10	14	5	24	20	10	23	13	17	11	18	8.5	14	20	20	15	44
BEST4	0	0	0	0	0	0	0	0	0	0	0	0	0	0	0	0	0	0	0	0	0	0	0
PLK3	0	0	0	0	0	0	0	0	0	0	0	0	0	0	0	0	0	0	0	0	0	0	0
TCTEX1D4	0	0	0	0	0	0	0	0	0	0	0	0	0	0	0	0	0	0	0	0	0	0	0
BTBD19	0	0	0	0	0	0	0	0	0	0	0	0	0	0	0	0	0	0	0	0	0	0	0
PTCH2	0	0	0	0	0	0	0	0	0	0	0	0	0	0	0	0	0	0	0	0	0	0	0
EIF2B3	0	0	0	0	0	0	0	0	0	0	0	0	0	0	0	0	0	0	0	0	0	0	0
HECTD3	0	0	0	0	0	0	0	0	0	0	0	0	0	0	0	0	0	0	0	0	0	0	0
UROD	0	0	0	0	0	0	0	0	0	0	0	0	0	0	0	0	0	0	0	0	0	0	0
ZSWIM5	0	0	0	0	0	0	0	0	0	0	0	0	0	0	0	0	0	0	0	0	0	0	0
HPDL	0	0	0	0	0	0	0	0	0	0	0	0	0	0	0	0	0	0	0	0	0	0	0
MUTYH	0	0	0	0	0	0	0	0	0	0	0	0	0	0	0	0	0	0	0	0	0	0	0
TOE1	0	0	0	0	0	0	0	0	0	0	0	0	0	0	0	0	0	0	0	0	0	0	0
TESK2	0	0	0	0	0	0	0	0	0	0	0	0	0	0	0	0	0	0	0	0	0	0	0
CCDC163	0	0	0	0	0	0	0	0	0	0	0	0	0	0	0	0	0	0	0	0	0	0	0
MMACHC	0	0	0	0	0	0	0	0	0	0	0	0	0	0	0	0	0	0	0	0	0	0	0
PRDX1	7	9	6	9	7	9	2	4	3	2	1	4	1	1	3	3	4	7	2	1	7	2	1
AKR1A1	5	8	4	6	5	7	0	1	3	1	1	0	0	1	0	1	1	5	0	0	3	0	1
NASP	0	0	0	0	0	0	0	0	0	0	0	1	0	0	1	0	0	0	0	0	0	0	0
CCDC17	0	0	0	0	0	0	0	0	0	0	0	0	0	0	0	0	0	0	0	0	0	0	0
GPBP1L1	0	0	0	0	0	0	0	0	0	0	0	0	0	0	0	0	0	0	0	0	0	0	0
TMEM69	0	0	0	0	0	0	0	0	0	0	0	0	0	0	0	0	0	0	0	0	0	0	0
IPP	0	0	0	0	0	0	0	0	0	0	0	0	0	0	0	0	0	0	0	0	0	0	0
MAST2	0	0	0	0	0	0	0	0	0	0	0	0	0	0	0	0	0	0	0	0	0	0	0
PIK3R3	0	0	0	0	0	0	0	0	0	0	0	0	0	0	0	0	0	0	0	0	0	0	0
AL358075.2	0	0	0	0	0	0	0	0	0	0	0	0	0	0	0	0	0	0	0	0	0	0	0
TSPAN1	0	0	0	0	0	0	0	0	0	0	0	2	0	0	0	0	1	2	0	0	1	0	0
POMGNT1	0	0	0	0	0	0	0	0	0	0	0	0	0	0	0	0	0	0	0	0	0	0	0
LURAP1	0	0	0	0	0	0	0	0	0	0	0	0	0	0	0	0	0	0	0	0	0	0	0
LRRC41	0	0	0	0	0	0	0	0	0	0	0	0	0	0	0	0	0	0	0	0	0	0	0
UQCRH	4	3	3	4	2	3	6	6	1	1	1	5	2	2	4	1	2	3	1	1	4	6	2
NSUN4	0	0	0	0	0	0	0	0	0	0	0	0	0	0	0	0	0	0	0	0	0	0	0
FAAH	0	0	0	0	0	0	0	0	0	0	0	0	0	0	0	0	0	0	0	0	0	0	0
AL136373.1	0	0	0	0	0	0	0	0	0	0	0	0	0	0	0	0	0	0	0	0	0	0	0
MKNK1-AS1	0	0	0	0	0	0	0	0	0	0	0	0	0	0	0	0	0	0	0	0	0	0	0
MKNK1	0	0	0	0	0	0	0	0	0	0	0	0	0	0	0	0	0	0	0	0	0	0	0
MOB3C	0	0	0	0	0	0	0	0	0	0	0	0	0	0	0	0	0	0	0	0	0	0	0
ATPAF1	0	0	0	0	0	0	0	0	0	0	0	0	0	0	0	0	0	0	0	0	0	0	0
EFCAB14	0	0	0	0	0	0	0	0	0	0	0	1	0	0	1	0	0	0	0	0	0	0	0
CYP4B1	0	0	0	0	0	0	0	0	0	0	0	0	0	0	0	0	0	0	0	0	0	0	0
CYP4A11	0	0	0	0	0	0	0	0	4	0	0	0	0	0	0	0	0	1	0	0	0	0	0
CYP4X1	0	0	0	0	0	0	0	0	0	0	0	0	0	0	0	0	0	0	0	0	0	0	0
CYP4A22-AS1	0	0	0	0	0	0	0	0	0	0	0	0	0	0	0	0	0	0	0	0	0	0	0
CYP4A22	0	0	0	0	0	0	0	0	0	0	0	0	0	0	0	0	0	0	0	0	0	0	0
LINC00853	0	0	0	0	0	0	0	0	0	0	0	0	0	0	0	0	0	0	0	0	0	0	0
PDZK1IP1	10	6	8	11	6	4	0	1	9	1	0	0	0	1	0	0	6	20	0	0	6	0	1
TAL1	0	0	0	0	0	0	0	0	0	0	0	0	0	0	0	0	0	0	0	0	0	0	0
STIL	0	0	0	0	0	0	0	0	0	0	0	0	0	0	0	0	0	0	0	0	0	0	0
CMPK1	1	1	0	1	0	1	0	0	0	0	0	0	0	0	0	0	0	0	0	0	1	0	0
FOXD2-AS1	0	0	0	0	0	0	0	0	0	0	0	0	0	0	0	0	0	0	0	0	0	0	0
FOXD2	0	0	0	0	0	0	0	0	0	0	0	0	0	0	0	0	0	0	0	0	0	0	0
TRABD2B	0	0	0	0	0	0	0	0	0	0	0	0	0	0	0	0	0	0	0	0	0	0	0
SLC5A9	0	0	0	0	0	0	0	0	0	0	0	0	0	0	0	0	0	0	0	0	0	0	0
SPATA6	0	0	0	0	0	0	0	0	0	0	0	0	0	0	0	0	0	0	0	0	0	0	0
AGBL4	0	0	0	0	0	0	0	0	0	0	0	0	0	0	0	0	0	0	0	0	0	0	0
BEND5	0	0	0	0	0	0	0	0	0	0	0	0	0	0	0	0	0	0	0	0	0	0	0
FAF1	0	0	0	0	0	0	0	0	0	0	0	0	0	0	0	0	0	0	0	0	0	0	0
CDKN2C	0	0	0	0	0	0	0	0	0	0	0	0	0	0	0	0	0	0	0	0	0	0	0
RNF11	0	0	0	0	0	0	0	0	0	0	0	0	0	0	0	0	0	0	0	0	0	0	0
TTC39A	0	0	0	0	0	0	0	0	0	0	0	0	0	0	0	0	0	0	0	0	0	0	0
EPS15	0	0	0	0	0	0	0	0	0	0	0	0	0	0	0	0	0	0	0	0	0	0	0
AC104170.2	0	0	0	0	0	0	0	0	0	0	0	0	0	0	0	0	0	0	0	0	0	0	0
OSBPL9	0	0	0	0	0	0	0	0	0	0	0	0	0	0	0	0	0	0	0	0	0	0	0
NRDC	0	0	0	0	0	0	0	0	0	0	0	0	1	0	2	0	0	0	0	0	0	0	0
AL050343.1	0	0	0	0	0	0	0	0	0	0	0	0	0	0	0	0	0	0	0	0	0	0	0
AL050343.2	0	0	0	0	0	0	0	0	0	0	0	0	0	0	0	0	0	0	0	0	0	0	0
RAB3B	0	0	0	0	0	0	0	0	0	0	0	0	0	0	0	0	0	0	0	0	0	0	0
TXNDC12	0	0	0	0	0	0	0	0	0	0	0	0	0	0	0	0	0	0	0	0	0	0	0
KTI12	0	0	0	0	0	0	0	0	0	0	0	0	0	0	0	0	0	0	0	0	0	0	0
BTF3L4	0	0	0	0	0	0	0	0	0	0	0	0	0	0	0	0	0	0	0	0	0	0	0
ZFYVE9	0	0	0	0	0	0	0	0	0	0	0	0	0	0	0	0	0	0	0	0	0	0	0
CC2D1B	0	0	0	0	0	0	0	0	0	0	0	0	0	0	0	0	0	0	0	0	0	0	0
ORC1	0	0	0	0	0	0	0	0	0	0	0	0	0	0	0	0	0	0	0	0	0	0	0
PRPF38A	0	0	0	0	0	0	0	0	0	0	0	0	0	0	0	0	0	0	0	0	0	0	0
TUT4	0	0	0	0	0	0	0	0	0	0	0	0	0	0	0	0	1	0	0	0	0	0	0
GPX7	0	0	0	0	0	0	0	0	0	0	0	0	0	0	0	0	0	0	0	0	0	0	0
SHISAL2A	0	0	0	0	0	0	0	0	0	0	0	0	0	0	0	0	0	0	0	0	0	0	0
COA7	0	0	0	0	0	0	0	0	0	0	0	0	0	0	0	0	0	0	0	0	0	0	0
ZYG11B	0	0	0	0	0	0	0	0	0	0	0	0	0	0	0	0	0	0	0	0	0	0	0
ZYG11A	0	0	0	0	0	0	0	0	0	0	0	0	0	0	0	0	0	0	0	0	0	0	0
ECHDC2	1	2	0	1	1	1	0	0	1	0	0	1	0	0	0	0	1	1	0	0	0	0	0
SCP2	3	3	2	3	2	3	1	2	1	1	1	1	0	1	1	1	1	2	1	1	2	1	0.5
PODN	0	0	0	0	0	0	0	0	0	0	0	0	0	0	0	0	0	0	0	0	0	0	0
SLC1A7	0	0	0	0	0	0	0	0	0	0	0	0	0	0	0	0	0	0	0	0	0	0	0
CPT2	0	0	0	0	0	0	0	0	0	0	0	0	0	0	0	0	0	0	0	0	0	0	0
C1orf123	0	0	0	0	0	0	0	0	0	0	0	0	0	0	0	0	0	0	0	0	0	0	0
AL606760.3	0	0	0	0	0	0	0	0	0	0	0	0	0	0	0	0	0	0	0	0	0	0	0
MAGOH	0	0	0	0	0	0	0	0	0	0	0	0	1	0	0	0	0	0	0	0	0	0	0
AL606760.1	0	0	0	0	0	0	0	0	0	0	0	0	0	0	0	0	0	0	0	0	0	0	0
LRP8	0	0	0	0	0	0	0	0	0	0	0	0	0	0	0	0	0	0	0	0	0	0	0
LINC01771	0	0	0	0	0	0	0	0	0	0	0	0	0	0	0	0	0	0	0	0	0	0	0
AC119428.2	0	0	0	0	0	0	0	0	0	0	0	0	0	0	0	0	0	0	0	0	0	0	0
GLIS1	0	0	0	0	0	0	0	0	0	0	0	0	0	0	0	0	0	0	0	0	0	0	0
NDC1	0	0	0	0	0	0	0	0	0	0	0	0	0	0	0	0	0	0	0	0	0	0	0
YIPF1	0	0	0	0	0	0	0	0	0	0	0	0	0	0	0	0	0	0	0	0	0	0	0
DIO1	0	0	0	1	0	0	0	0	1	0	0	0	0	0	0	0	0	1	0	0	0	0	0
HSPB11	0	0	0	0	0	0	0	0	0	0	0	0	0	0	0	0	0	0	0	0	0	0	0
LRRC42	0	0	0	0	0	0	0	0	0	0	0	0	0	0	0	0	0	0	0	0	0	0	0
TMEM59	1	0	0	1	0	0	3	0	1	0	1	4	1	0	4	2	3	3	1	1	0	3	0
TCEANC2	0	0	0	0	0	0	0	0	0	0	0	0	0	0	0	0	0	0	0	0	0	0	0
AL357673.1	0	0	0	0	0	0	0	0	0	0	0	0	0	0	0	0	0	0	0	0	0	0	0
CYB5RL	0	0	0	0	0	0	0	0	0	0	0	0	0	0	0	0	0	0	0	0	0	0	0
MRPL37	0	0	0	0	0	0	0	0	0	0	0	0	0	0	0	0	0	0	0	0	0	0	0
SSBP3	0	0	0	0	0	0	0	0	0	0	0	0	0	0	0	0	0	0	0	0	0	0	0
ACOT11	0	0	0	0	0	0	0	0	0	0	0	0	0	0	0	0	0	0	0	0	0	0	0
FAM151A	2	0	1	2	0	0	0	0	0	0	0	0	0	0	0	0	0	4	0	0	0	0	0
MROH7	0	0	0	0	0	0	0	0	0	0	0	0	0	0	0	0	0	0	0	0	0	0	0
TTC4	0	0	0	0	0	0	0	0	0	0	0	0	0	0	0	0	0	0	0	0	0	0	0
PARS2	0	0	0	0	0	0	0	0	0	0	0	0	0	0	0	0	0	0	0	0	0	0	0
TTC22	0	0	0	0	0	0	0	0	0	0	0	0	0	0	0	0	0	0	0	0	0	0	0
LEXM	0	0	0	0	0	0	0	0	0	0	0	0	0	0	0	0	0	0	0	0	0	0	0
DHCR24	0	0	0	0	0	0	0	0	0	0	0	0	0	0	0	0	0	0	0	0	0	0	0
TMEM61	0	0	0	0	0	0	1	0	0	0	0	0	0	0	2	0	0	0	0	0	0	0	0
BSND	0	0	0	0	0	0	0	0	0	0	0	0	0	0	1	0	0	0	0	0	0	0	0
USP24	0	0	0	0	0	0	0	0	0	0	0	0	0	0	0	0	0	0	0	0	0	0	0
AC119674.1	0	0	0	0	0	0	0	0	0	0	0	0	0	0	0	0	0	0	0	0	0	0	0
AC119674.2	0	0	0	0	0	0	0	0	0	0	0	0	0	0	0	0	0	0	0	0	0	0	0
PLPP3	0	0	0	0	0	0	0	0	0	0	0	0	0	0	0	4	0	0	0	0	0	0	0
PRKAA2	0	1	0	0	0	1	1	0	1	0	0	0	0	0	1	0	1	0	0	0	0	0	0
FYB2	0	0	0	0	0	0	0	0	0	0	0	0	0	0	0	0	0	0	0	0	0	0	0
C8A	0	0	0	0	0	0	0	0	0	0	0	0	0	0	0	0	0	0	0	0	0	0	0
DAB1	0	0	0	0	0	0	0	0	0	0	0	0	0	0	0	0	0	0	0	0	0	0	0
OMA1	0	0	0	0	0	0	0	0	0	0	0	0	0	0	0	0	0	0	0	0	0	0	0
TACSTD2	0	0	0	0	0	0	0	0	0	0	0	2	0	0	0	0	1	0	0	0	0	0	0
MYSM1	0	0	0	0	0	0	0	0	0	0	0	0	0	0	0	0	0	0	0	0	0	0	0
JUN	0	0	0	0	0	0	1	0	0	2	7	4	0	0	2	2	5	0	1	0	0	0	0
LINC01135	0	0	0	0	0	0	0	0	0	0	0	0	0	0	0	0	0	0	0	0	0	0	0
AC105277.1	0	0	0	0	0	0	0	0	0	0	0	0	0	0	0	0	0	0	0	0	0	0	0
FGGY	0	0	0	0	0	0	0	0	0	0	0	0	0	0	0	0	0	0	0	0	0	0	0
HOOK1	0	0	0	0	0	0	0	0	0	0	0	0	0	0	0	0	0	0	0	0	0	0	0
CYP2J2	0	0	0	0	0	0	0	0	0	0	0	0	0	0	0	0	0	0	0	0	0	0	0
NFIA	0	1	0	1	0	0	0	0	1	0	0	0	0	0	0	1	1	0	1	0	0	0	0
TM2D1	0	0	0	0	0	0	0	0	0	0	0	0	0	0	1	0	0	0	0	0	0	0	0
AC099791.2	0	0	0	0	0	0	0	0	0	0	0	0	0	0	0	0	0	0	0	0	0	0	0
PATJ	1	1	0	0	0	0	0	0	2	0	0	1	0	0	0	0	0	0	0	0	0	0	0
L1TD1	0	0	0	0	0	0	0	0	0	0	0	0	0	0	0	0	0	0	0	0	0	0	0
KANK4	0	0	0	0	0	0	0	0	0	0	0	0	0	0	0	0	0	0	0	0	0	0	0
USP1	0	0	0	0	0	0	0	0	0	0	0	0	0	0	0	0	0	0	0	0	0	0	0
DOCK7	0	0	0	0	0	0	0	0	0	0	0	0	0	0	0	0	0	0	0	0	0	0	0
ANGPTL3	1	1	0	2	0	0	0	0	0	0	0	0	0	0	0	0	0	2	0	0	0	0	0
AC103923.1	0	0	0	0	0	0	0	0	0	0	0	0	0	0	0	0	0	0	0	0	0	0	0
ATG4C	0	0	0	0	0	0	0	0	0	0	0	0	0	0	0	0	0	0	0	0	0	0	0
LINC01739	0	0	0	0	0	0	0	0	0	0	0	0	0	0	0	0	0	0	0	0	0	0	0
ALG6	0	0	0	0	0	0	0	0	0	0	0	0	0	0	0	0	0	0	0	0	0	0	0
ITGB3BP	0	0	0	0	0	0	0	0	0	0	0	0	0	0	0	0	0	0	0	0	0	0	0
EFCAB7	0	0	0	0	0	0	0	0	0	0	0	0	0	0	0	0	0	0	0	0	0	0	0
PGM1	0	0	0	0	0	0	0	0	0	0	0	0	0	0	0	0	0	0	0	0	0	0	0
ROR1	0	0	0	0	0	0	0	0	0	0	0	0	0	0	0	0	0	0	0	0	0	0	0
ROR1-AS1	0	0	0	0	0	0	0	0	0	0	0	0	0	0	0	0	0	0	0	0	0	0	0
AL445205.1	0	0	0	0	0	0	0	0	0	0	0	0	0	0	0	0	0	0	0	0	0	0	0
UBE2U	0	0	0	0	0	0	0	0	0	0	0	0	0	0	0	0	0	0	0	0	0	0	0
CACHD1	0	0	0	0	0	0	0	0	0	0	0	0	0	0	0	0	0	0	0	0	0	0	0
RAVER2	0	0	0	0	0	0	0	0	0	0	0	0	0	0	0	0	0	0	0	0	0	0	0
JAK1	0	0	0	0	0	0	0	0	0	2	1	1	2	3	1	1	1	0	1	2	1	1	0
AL357078.1	0	0	0	0	0	0	0	0	0	0	0	0	0	0	0	0	0	0	0	0	0	0	0
AK4	5	6	3	5	4	5	0	1	3	1	0	0	0	1	0	0	0	3	0	0	1	0	0.5
DNAJC6	0	0	0	0	0	0	0	0	0	0	0	0	0	0	0	0	0	0	0	0	0	0	0
LEPROT	0	0	0	0	0	0	1	0	1	0	0	2	1	0	1	2	3	0	1	0	0	0	0
LEPR	0	0	0	0	0	0	0	0	0	0	0	0	0	0	0	0	0	0	0	0	0	0	0
PDE4B	0	0	0	0	0	0	0	0	0	0	0	0	0	0	0	0	0	0	0	0	0	0	0
SGIP1	0	0	0	0	0	0	0	0	0	0	0	0	0	0	0	0	0	0	0	0	0	0	0
AL139147.1	0	0	0	0	0	0	0	0	0	0	0	0	0	0	0	0	0	0	0	0	0	0	0
TCTEX1D1	0	0	0	0	0	0	0	0	0	0	0	0	0	0	0	0	0	0	0	0	0	0	0
WDR78	0	0	0	0	0	0	0	0	0	0	0	0	0	0	0	0	0	0	0	0	0	0	0
MIER1	0	0	0	0	0	0	0	0	0	0	0	0	1	0	0	0	0	0	1	0	0	0	0
SLC35D1	0	0	0	0	0	0	0	0	0	0	0	0	0	0	0	0	0	0	0	0	0	0	0
IL12RB2	0	0	0	0	0	0	0	0	0	0	0	0	0	0	0	0	0	0	0	0	0	0	0
SERBP1	2	3	1	2	2	3	1	2	1	2	1	2	2	3	1	2	2	1	2	2	3	2	1
LINC01702	0	0	0	0	0	0	0	0	0	0	0	0	0	0	0	0	0	0	0	0	0	0	0
GADD45A	3	3	2	3	2	3	0	1	3	1	0	0	0	1	1	0	0	5	1	0	1	2	0
GNG12	1	1	0	1	0	1	0	0	0	0	0	0	0	0	1	0	0	0	0	0	1	0	0
GNG12-AS1	0	0	0	0	0	0	0	0	0	0	0	0	0	0	0	0	0	0	0	0	0	0	0
DIRAS3	0	0	0	0	0	0	0	0	0	0	0	0	0	0	0	0	0	0	0	0	0	0	0
WLS	0	0	0	0	0	0	1	0	0	0	0	0	0	0	0	0	0	0	0	0	0	0	0
DEPDC1	0	0	0	0	0	0	0	0	0	0	0	0	0	0	0	0	0	0	0	0	0	0	0
LRRC7	0	0	0	0	0	0	0	0	0	0	0	0	0	0	0	0	0	0	0	0	0	0	0
LRRC40	0	0	0	0	0	0	0	0	0	0	0	0	0	0	0	0	0	0	0	0	0	0	0
SRSF11	0	0	0	0	0	0	1	0	1	0	1	1	1	1	1	1	1	0	1	1	0	1	0
ANKRD13C	0	0	0	0	0	0	0	0	0	0	0	0	0	0	0	0	0	0	0	0	0	0	0
HHLA3	0	0	0	0	0	0	0	0	0	0	0	0	0	0	0	0	0	0	0	0	0	0	0
CTH	0	0	0	0	0	0	0	0	0	0	0	0	0	0	0	0	0	0	0	0	0	0	0
AL354872.2	0	0	0	0	0	0	0	0	0	0	0	0	0	0	0	0	0	0	0	0	0	0	0
LINC01788	0	0	0	0	0	0	0	0	0	0	0	0	0	0	0	0	0	0	0	0	0	0	0
PTGER3	0	0	0	0	0	0	3	0	0	0	0	1	0	0	6	0	0	0	0	0	0	1	0
AL031429.1	0	0	0	0	0	0	0	0	0	0	0	0	0	0	0	0	0	0	0	0	0	0	0
ZRANB2-AS1	0	0	0	0	0	0	0	0	0	0	0	0	0	0	0	0	0	0	0	0	0	0	0
ZRANB2	0	0	0	0	0	0	1	0	1	0	0	1	0	0	1	1	1	0	1	0	0	0	0
NEGR1	0	0	0	0	0	0	0	0	0	0	0	0	0	0	0	0	0	0	0	0	0	0	0
LRRIQ3	0	0	0	0	0	0	0	0	0	0	0	0	0	0	0	0	0	0	0	0	0	0	0
FPGT	0	0	0	0	0	0	0	0	0	0	0	0	0	0	0	0	0	0	0	0	0	0	0
FPGT-TNNI3K	0	0	0	0	0	0	0	0	0	0	0	0	0	0	0	0	0	0	0	0	0	0	0
TNNI3K	0	0	0	0	0	0	0	0	0	0	0	0	0	0	0	0	0	0	0	0	0	0	0
AC135803.1	0	0	0	0	0	0	0	0	0	0	0	0	0	0	0	0	0	0	0	0	0	0	0
CRYZ	1	1	0	1	0	2	0	0	1	0	0	0	0	0	0	0	0	0	0	0	1	0	0
TYW3	0	0	0	0	0	0	0	0	0	0	0	0	0	0	0	0	0	0	0	0	0	0	0
SLC44A5	0	0	0	0	0	0	0	0	0	0	0	0	0	0	0	0	0	0	0	0	0	0	0
ACADM	2	6	2	4	4	6	1	1	2	1	0	0	0	1	0	0	0	2	0	0	1	1	1
RABGGTB	0	0	0	0	0	0	0	0	0	0	0	0	0	0	0	0	0	0	0	0	0	0	0
MSH4	0	0	0	0	0	0	0	0	0	0	0	0	0	0	0	0	0	0	0	0	0	0	0
ASB17	0	0	0	0	0	0	0	0	0	0	0	0	0	0	0	0	0	0	0	0	0	0	0
AC092813.2	0	0	0	0	0	0	0	0	0	0	0	0	0	0	0	0	0	0	0	0	0	0	0
ST6GALNAC3	0	0	0	0	0	0	0	0	0	0	0	0	0	0	0	0	0	0	0	0	0	0	0
ST6GALNAC5	0	0	0	0	0	0	0	0	0	0	0	0	0	0	0	0	0	0	0	0	0	0	0
PIGK	0	0	0	0	0	0	0	0	0	0	0	0	0	0	0	0	0	0	0	0	0	0	0
AK5	0	0	0	0	0	0	0	0	0	0	0	0	0	0	0	0	0	0	0	0	0	0	0
AC118549.1	0	0	0	0	0	0	0	0	0	0	0	0	0	0	0	0	0	0	0	0	0	0	0
USP33	0	0	0	0	0	0	0	0	0	0	0	0	0	0	0	0	0	0	0	0	0	0	0
MIGA1	0	0	0	0	0	0	0	0	0	0	0	0	0	0	0	0	0	0	0	0	0	0	0
NEXN	0	0	0	0	0	0	0	0	0	0	0	0	0	0	0	0	0	0	0	0	0	0	0
FUBP1	0	0	0	0	0	0	0	0	0	0	0	0	0	0	0	0	0	0	0	0	0	0	0
DNAJB4	0	0	0	0	0	0	0	0	0	0	0	0	0	0	0	0	0	0	0	0	0	0	0
GIPC2	2	2	1	2	1	2	0	0	1	0	0	0	0	0	0	0	0	1	0	0	1	0	0
AC103591.3	0	0	0	0	0	0	0	0	0	0	0	0	0	0	0	0	0	0	0	0	0	0	0
PTGFR	0	0	0	0	0	0	0	0	0	0	0	0	0	0	0	0	0	0	0	0	0	0	0
IFI44L	0	0	0	0	0	0	0	0	0	0	0	0	0	0	0	0	0	0	0	0	0	0	0
IFI44	0	0	0	0	0	0	0	0	0	0	0	0	0	0	0	0	0	0	0	0	0	0	0
ADGRL4	0	0	0	0	0	0	0	0	0	0	0	0	0	0	0	2	0	0	1	0	0	0	0
LINC01781	0	0	0	0	0	0	0	0	0	0	0	0	0	0	0	0	0	0	0	0	0	0	0
ADGRL2	0	0	0	0	0	0	0	0	0	0	0	0	0	0	0	0	0	0	0	0	0	0	0
LINC01361	0	0	0	0	0	0	0	0	0	0	0	0	0	0	0	0	0	0	0	0	0	0	0
LINC01725	0	0	0	0	0	0	0	0	0	0	0	0	0	0	0	0	0	0	0	0	0	0	0
TTLL7	0	0	0	0	0	0	0	0	0	0	0	0	0	0	0	0	0	0	0	0	0	0	0
AL359504.2	0	0	0	0	0	0	0	0	0	0	0	0	0	0	0	0	0	0	0	0	0	0	0
PRKACB	0	0	0	0	0	0	0	0	0	0	0	0	0	0	0	0	0	0	0	0	0	0	0
SAMD13	0	0	0	0	0	0	0	0	0	0	0	0	0	0	0	0	0	0	0	0	0	0	0
RPF1	0	0	0	0	0	0	0	0	0	0	0	0	0	0	0	0	0	0	0	0	0	0	0
GNG5	1	1	1	1	1	1	2	2	0	1	1	2	3	1	1	1	2	1	1	1	2	2	0
SPATA1	0	0	0	0	0	0	0	0	0	0	0	0	0	0	0	0	0	0	0	0	0	0	0
CTBS	0	0	0	0	0	0	1	0	0	0	0	0	0	0	0	0	0	0	0	0	0	0	0
SSX2IP	0	0	0	0	0	0	0	0	0	0	0	0	0	0	0	0	0	0	0	0	0	0	0
MCOLN2	0	0	0	0	0	0	0	0	0	0	0	0	0	0	0	0	0	0	0	0	0	0	0
WDR63	0	0	0	0	0	0	0	0	0	0	0	0	0	0	0	0	0	0	0	0	0	0	0
MCOLN3	0	0	0	0	0	0	0	0	0	0	0	0	0	0	0	0	0	0	0	0	0	0	0
SYDE2	0	0	0	0	0	0	0	0	0	0	0	0	0	0	0	0	0	0	0	0	0	0	0
C1orf52	0	0	0	0	0	0	0	0	0	0	0	0	0	0	0	0	0	0	0	0	0	0	0
BCL10	0	0	0	0	0	0	0	0	0	0	0	0	0	0	0	0	0	0	0	0	0	0	0
AL078459.1	0	0	0	0	0	0	0	0	0	0	0	0	0	0	0	0	0	0	0	0	0	0	0
DDAH1	2	1	0	1	0	1	0	0	0	0	0	0	0	0	0	0	0	0	0	0	0	0	0
AL360219.1	0	0	0	0	0	0	0	0	0	0	0	0	0	0	0	0	0	0	0	0	0	0	0
AC092807.3	0	0	0	0	0	0	0	0	0	0	0	0	0	0	0	0	0	0	0	0	0	0	0
CYR61	0	0	0	0	0	0	0	0	0	0	0	0	0	0	0	0	0	0	0	0	0	0	0
ZNHIT6	0	0	0	0	0	0	0	0	0	0	0	0	0	0	0	0	0	0	0	0	0	0	0
COL24A1	0	0	0	0	0	0	0	0	0	0	0	0	0	0	0	0	0	0	0	0	0	0	0
ODF2L	0	0	0	0	0	0	0	0	0	0	0	0	0	0	0	1	0	0	0	0	0	0	0
AL049597.2	0	0	0	0	0	0	0	0	0	0	0	0	0	0	0	0	0	0	0	0	0	0	0
SH3GLB1	0	0	0	0	0	0	0	0	0	0	0	0	1	0	0	1	0	0	1	0	0	1	0
SELENOF	0	0	0	0	0	0	1	0	0	0	0	1	1	0	1	0	1	0	0	0	0	0	0
HS2ST1	0	0	0	0	0	0	0	0	0	0	0	0	0	0	0	0	0	0	0	0	0	0	0
LINC01140	0	0	0	0	0	0	0	0	0	0	0	0	0	0	0	0	0	0	0	0	0	0	0
LMO4	0	0	0	0	0	0	0	0	0	0	0	0	0	0	0	0	0	0	0	0	0	0	0
PKN2-AS1	0	0	0	0	0	0	0	0	0	0	0	0	0	0	0	0	0	0	0	0	0	0	0
PKN2	0	0	0	0	0	0	1	0	1	0	0	0	0	0	0	0	1	0	0	0	0	0	0
GTF2B	0	0	0	0	0	0	0	0	0	0	0	0	0	0	0	0	0	0	0	0	0	0	0
KYAT3	0	0	0	0	0	0	0	0	0	0	0	0	0	0	0	0	0	0	0	0	0	0	0
RBMXL1	0	0	0	0	0	0	0	0	0	0	0	0	0	0	0	0	0	0	0	0	0	0	0
GBP3	0	0	0	0	0	0	0	0	0	0	0	0	0	0	0	0	0	0	0	0	0	0	0
GBP1	0	0	0	0	0	0	0	0	0	0	0	0	1	0	0	0	0	0	0	0	0	0	0
GBP2	0	0	0	0	0	0	0	0	0	0	0	0	1	0	0	0	0	0	0	0	0	0	0
GBP7	0	0	0	0	0	0	0	0	0	0	0	0	0	0	0	0	0	0	0	0	0	0	0
GBP4	0	0	0	0	0	0	0	0	0	0	0	0	0	0	0	2	0	0	0	0	0	0	0
AC099063.4	0	0	0	0	0	0	0	0	0	0	0	0	0	0	0	0	0	0	0	0	0	0	0
GBP5	0	0	0	0	0	0	0	0	0	0	0	0	0	0	0	0	0	0	0	0	0	0	0
LRRC8B	0	0	0	0	0	0	0	0	0	0	0	0	0	0	0	0	0	0	0	0	0	0	0
LRRC8C-DT	0	0	0	0	0	0	0	0	0	0	0	0	0	0	0	0	0	0	0	0	0	0	0
LRRC8C	0	0	0	0	0	0	0	0	0	0	0	0	0	0	0	0	0	0	0	0	0	0	0
AC099568.2	0	0	0	0	0	0	0	0	0	0	0	0	0	0	0	0	0	0	0	0	0	0	0
LRRC8D	0	0	0	0	0	0	0	0	0	0	0	0	0	0	0	0	0	0	0	0	0	0	0
AL391497.1	0	0	0	0	0	0	0	0	0	0	0	0	0	0	0	0	0	0	0	0	0	0	0
ZNF326	0	0	0	0	0	0	0	0	0	0	0	0	0	0	0	0	0	0	0	0	0	0	0
ZNF644	0	0	0	0	0	0	0	0	0	0	0	0	0	0	0	0	0	0	0	0	0	0	0
HFM1	0	0	0	0	0	0	0	0	0	0	0	0	0	0	0	0	0	0	0	0	0	0	0
CDC7	0	0	0	0	0	0	0	0	0	0	0	0	0	0	0	0	0	0	0	0	0	0	0
TGFBR3	0	0	0	0	0	0	0	0	0	0	0	0	0	0	0	0	0	0	0	0	0	0	0
BRDT	0	0	0	0	0	0	0	0	0	0	0	0	0	0	0	0	0	0	0	0	0	0	0
EPHX4	0	0	0	0	0	0	0	0	0	0	0	0	0	0	0	0	0	0	0	0	0	0	0
BTBD8	0	0	0	0	0	0	0	0	0	0	0	0	0	0	0	0	0	0	0	0	0	0	0
AC104836.1	0	0	0	0	0	0	0	0	0	0	0	0	0	0	0	0	0	0	0	0	0	0	0
GLMN	0	0	0	0	0	0	0	0	0	0	0	0	0	0	0	0	0	0	0	0	0	0	0
RPAP2	0	0	0	0	0	0	0	0	0	0	0	0	0	0	0	0	0	0	0	0	0	0	0
GFI1	0	0	0	0	0	0	0	0	0	0	0	0	0	0	0	0	0	0	0	0	0	0	0
EVI5	0	0	0	0	0	0	0	0	0	0	0	0	0	0	0	0	0	0	0	0	0	0	0
RPL5	8	10	7	10	8	9	8	12	4	14	10	8	10	9	13	6	13	7	8	11	15	13	18.5
FAM69A	0	0	0	0	0	0	0	0	0	0	0	0	0	0	0	0	0	0	0	0	0	0	0
MTF2	0	0	0	0	0	0	0	0	0	0	0	0	0	0	0	0	0	0	0	0	0	0	0
TMED5	0	0	0	0	0	0	0	0	0	0	0	1	0	0	0	0	0	0	0	0	0	0	0
CCDC18	0	0	0	0	0	0	0	0	0	0	0	0	0	0	0	0	0	0	0	0	0	0	0
DR1	0	0	0	0	0	0	0	0	0	0	0	0	0	0	0	0	0	0	0	0	0	0	0
FNBP1L	0	0	0	0	0	0	1	0	0	0	0	1	0	0	1	0	1	0	0	0	0	0	0
BCAR3	0	0	0	0	0	0	0	0	0	0	0	0	0	0	0	0	0	0	0	0	0	0	0
AL109613.1	0	0	0	0	0	0	0	0	0	0	0	0	0	0	0	0	0	0	0	0	0	0	0
DNTTIP2	0	0	0	0	0	0	0	0	0	0	0	0	0	0	0	0	0	0	0	0	0	0	0
GCLM	1	0	0	0	0	0	0	0	0	0	0	0	0	0	0	0	0	0	0	0	0	0	0
ABCA4	0	0	0	0	0	0	0	0	0	0	0	0	0	0	0	0	0	0	0	0	0	0	0
ARHGAP29	0	0	0	0	0	0	0	0	0	0	0	1	0	0	0	2	1	0	1	0	0	0	0
AC097059.1	0	0	0	0	0	0	0	0	0	0	0	0	0	0	0	0	0	0	0	0	0	0	0
ABCD3	0	1	0	1	0	0	0	0	0	0	0	0	0	0	0	0	0	0	0	0	0	0	0
F3	0	0	0	0	0	0	0	0	0	0	0	0	0	0	0	0	0	0	0	0	0	0	0
SLC44A3	0	0	0	0	0	0	0	0	0	0	0	0	0	0	0	0	0	0	0	0	0	0	0
CNN3	1	1	0	1	0	1	0	0	0	0	0	1	0	0	1	4	1	1	1	0	2	1	0
AC105942.1	0	0	0	0	0	0	0	0	0	0	0	0	0	0	0	0	0	0	0	0	0	0	0
ALG14	0	0	0	0	0	0	0	0	0	0	0	0	0	0	0	0	0	0	0	0	0	0	0
AC095033.1	0	0	0	0	0	0	0	0	0	0	0	0	0	0	0	0	0	0	0	0	0	0	0
TMEM56	0	0	0	0	0	0	0	0	0	0	0	0	0	0	0	0	0	0	0	0	0	0	0
TMEM56-RWDD3	0	0	0	0	0	0	0	0	0	0	0	0	0	0	0	0	0	0	0	0	0	0	0
AC092802.1	0	0	0	0	0	0	0	0	0	0	0	0	0	0	0	0	0	0	0	0	0	0	0
RWDD3	0	0	0	0	0	0	0	0	0	0	0	0	0	0	0	0	0	0	0	0	0	0	0
PTBP2	0	0	0	0	0	0	0	0	0	0	0	0	0	0	0	0	0	0	0	0	0	0	0
DPYD	0	0	0	0	0	0	0	0	0	0	0	0	0	0	0	0	0	0	0	0	0	0	0
SNX7	0	0	0	0	0	0	0	0	0	0	0	0	0	0	0	0	0	0	0	0	0	0	0
PALMD	0	0	0	0	0	0	0	0	0	0	0	0	0	0	0	0	0	0	1	0	0	0	0
FRRS1	0	0	0	0	0	0	0	0	0	0	0	0	0	0	0	0	0	0	0	0	0	0	0
AGL	0	0	0	0	0	0	0	0	0	0	0	0	0	0	0	0	0	0	0	0	0	0	0
AC118553.1	0	0	0	0	0	0	0	0	0	0	0	0	0	0	0	0	0	0	0	0	0	0	0
SLC35A3	0	0	0	0	0	0	0	0	0	0	0	0	0	0	0	0	0	0	0	0	0	0	0
AC118553.2	0	0	0	0	0	0	0	0	0	0	0	0	0	0	0	0	0	0	0	0	0	0	0
MFSD14A	0	0	0	0	0	0	0	0	0	0	0	0	0	0	0	0	0	0	0	0	0	0	0
SASS6	0	0	0	0	0	0	0	0	0	0	0	0	0	0	0	0	0	0	0	0	0	0	0
TRMT13	0	0	0	0	0	0	0	0	0	0	0	0	0	0	0	0	0	0	0	0	0	0	0
LRRC39	0	0	0	0	0	0	0	0	0	0	0	0	0	0	0	0	0	0	0	0	0	0	0
DBT	0	0	0	0	0	0	0	0	0	0	0	0	0	0	0	0	0	0	0	0	0	0	0
RTCA-AS1	0	0	0	0	0	0	0	0	0	0	0	0	0	0	0	0	0	0	0	0	0	0	0
RTCA	0	0	0	0	0	0	0	0	0	0	0	0	0	0	0	0	0	0	0	0	0	0	0
CDC14A	0	0	0	0	0	0	0	0	0	0	0	0	0	0	0	0	0	0	0	0	0	0	0
VCAM1	0	0	0	0	0	0	0	0	0	0	0	0	0	0	0	0	3	0	0	0	0	0	0
EXTL2	0	0	0	0	0	0	0	0	0	0	0	0	0	0	0	0	0	0	0	0	0	0	0
AC104506.1	0	0	0	0	0	0	0	0	0	0	0	0	0	0	0	0	0	0	0	0	0	0	0
SLC30A7	0	0	0	0	0	0	0	0	0	0	0	0	0	0	0	0	0	0	0	0	0	0	0
DPH5	0	0	0	0	0	0	0	0	0	0	0	0	0	0	0	0	0	0	0	0	0	0	0
AC093157.1	0	0	0	0	0	0	0	0	0	0	0	0	0	0	0	0	0	0	0	0	0	0	0
AL109741.1	0	0	0	0	0	0	0	0	0	0	0	0	0	0	0	0	0	0	0	0	0	0	0
S1PR1	0	0	0	0	0	0	0	0	0	0	0	0	0	0	0	0	0	0	0	0	0	0	0
OLFM3	0	0	0	0	0	0	0	0	0	0	0	0	0	0	0	0	0	0	0	0	0	0	0
COL11A1	0	0	0	0	0	0	0	0	0	0	0	0	0	0	0	0	0	0	0	0	0	0	0
RNPC3	0	0	0	0	0	0	1	0	0	0	0	0	0	0	0	0	0	0	0	0	0	0	0
AMY2B	0	0	0	0	0	0	0	0	0	0	0	0	0	0	0	0	0	0	0	0	0	0	0
PRMT6	0	0	0	0	0	0	0	0	0	0	0	0	0	0	0	0	0	0	0	0	0	0	0
NTNG1	0	0	0	0	0	0	0	0	0	0	0	0	0	0	0	0	0	0	0	0	0	0	0
VAV3	0	1	0	0	0	1	0	0	1	0	0	1	0	0	0	0	0	0	0	0	0	0	0
AL390036.1	0	0	0	0	0	0	0	0	0	0	0	0	0	0	0	0	0	0	0	0	0	0	0
SLC25A24	0	0	0	0	0	0	0	0	0	0	0	0	0	0	0	0	0	0	0	0	0	0	0
AL359258.2	0	0	0	0	0	0	0	0	0	0	0	0	0	0	0	0	0	0	0	0	0	0	0
FAM102B	0	0	0	0	0	0	0	0	0	0	0	0	0	0	0	0	0	0	0	0	0	0	0
HENMT1	0	0	0	0	0	0	0	0	0	0	0	0	0	0	0	0	0	0	0	0	0	0	0
PRPF38B	0	0	0	0	0	0	0	0	0	0	1	1	1	1	0	0	0	0	0	1	0	0	0
STXBP3	0	0	0	0	0	0	0	0	0	0	0	0	0	0	0	0	0	0	0	0	0	0	0
AKNAD1	0	0	0	0	0	0	0	0	0	0	0	0	0	0	0	0	0	0	0	0	0	0	0
AL449266.1	0	0	0	0	0	0	0	0	0	0	0	0	0	0	0	0	0	0	0	0	0	0	0
GPSM2	0	0	0	0	0	0	0	0	0	0	0	0	0	0	0	0	0	0	0	0	0	1	0
CLCC1	0	0	0	0	0	0	0	0	0	0	0	0	0	0	0	0	0	0	0	0	0	0	0
WDR47	0	0	0	0	0	0	0	0	0	0	0	0	0	0	0	0	0	0	0	0	0	0	0
TAF13	0	0	0	0	0	0	0	0	0	0	0	0	0	0	0	0	0	0	0	0	0	0	0
AL356488.3	0	0	0	0	0	0	0	0	0	0	0	0	0	0	0	0	0	0	0	0	0	0	0
TMEM167B	0	0	0	0	0	0	0	0	0	0	0	0	0	0	0	0	0	0	0	0	0	0	0
AL356488.2	0	0	0	0	0	0	0	0	0	0	0	0	0	0	0	0	0	0	0	0	0	0	0
KIAA1324	0	0	0	0	0	0	0	0	0	0	0	0	0	0	0	0	0	0	0	0	0	0	0
SARS	0	0	0	0	0	0	0	0	0	0	0	0	0	0	0	0	0	0	0	0	0	0	0
CELSR2	0	0	0	0	0	0	0	0	0	0	0	0	0	0	0	0	0	0	0	0	0	0	0
PSRC1	0	0	0	0	0	0	0	0	0	0	0	0	0	0	0	0	0	0	0	0	0	0	0
SORT1	0	0	0	0	0	0	0	0	0	0	0	0	0	0	0	0	0	0	0	0	0	0	0
PSMA5	1	1	0	1	0	1	0	0	0	0	0	0	1	0	0	0	0	0	0	0	1	0	0
SYPL2	0	0	0	0	0	0	0	0	0	0	0	0	0	0	0	0	0	0	0	0	0	0	0
ATXN7L2	0	0	0	0	0	0	0	0	0	0	0	0	0	0	0	0	0	0	0	0	0	0	0
CYB561D1	0	0	0	0	0	0	0	0	0	0	0	0	0	0	0	0	0	0	0	0	0	0	0
AMIGO1	0	0	0	0	0	0	0	0	0	0	0	0	0	0	0	0	0	0	0	0	0	0	0
GNAI3	0	0	0	0	0	0	0	0	0	0	0	0	1	0	0	0	0	0	0	0	0	0	0
AMPD2	0	0	0	0	0	0	0	0	0	0	0	0	0	0	0	0	0	0	0	0	0	0	0
GSTM4	0	0	0	0	0	0	0	0	0	0	0	0	0	0	0	0	0	0	0	0	0	0	0
GSTM2	0	0	0	0	0	0	0	0	0	0	0	0	0	0	0	0	0	0	0	0	0	0	0
GSTM1	0	0	0	0	0	0	0	0	0	0	0	0	0	0	0	0	0	0	0	0	0	0	0
GSTM5	0	0	0	0	0	0	0	0	0	0	0	0	0	0	0	0	0	0	0	0	0	0	0
GSTM3	0	0	0	0	0	0	4	3	0	0	0	6	0	0	0	0	0	0	0	0	0	0	0
CSF1	0	0	0	0	0	0	0	0	0	0	0	0	0	0	0	0	0	0	0	0	0	0	0
AHCYL1	1	1	0	1	0	1	1	1	1	0	0	1	0	0	1	0	1	0	0	0	0	0	0
STRIP1	0	0	0	0	0	0	0	0	0	0	0	0	0	0	0	0	0	0	0	0	0	0	0
AL160006.1	0	0	0	0	0	0	0	0	0	0	0	0	0	0	0	0	0	0	0	0	0	0	0
ALX3	0	0	0	0	0	0	0	0	0	0	0	0	0	0	0	0	0	0	0	0	0	0	0
SLC6A17	0	0	0	0	0	0	0	0	0	0	0	0	0	0	0	0	0	0	0	0	0	0	0
LINC02586	0	0	0	0	0	0	0	0	0	0	0	0	0	0	0	0	0	0	0	0	0	0	0
KCNC4	0	0	0	0	0	0	0	0	0	0	0	0	0	0	0	0	0	0	0	0	0	0	0
RBM15-AS1	0	0	0	0	0	0	0	0	0	0	0	0	0	0	0	0	0	0	0	0	0	0	0
RBM15	0	0	0	0	0	0	0	0	0	0	0	0	0	0	0	0	0	0	0	0	0	0	0
SLC16A4	1	0	0	1	0	0	0	0	1	0	0	0	0	0	0	0	0	2	0	0	0	0	0
AL355488.1	0	0	0	0	0	0	0	0	0	0	0	0	0	0	0	0	0	0	0	0	0	0	0
LAMTOR5	7	7	6	11	5	4	1	3	2	1	1	2	1	1	1	1	2	6	1	1	5	2	1
AL365361.1	0	0	0	0	0	0	0	0	0	0	0	0	0	0	0	0	0	0	0	0	0	0	0
KCNA3	0	0	0	0	0	0	0	0	0	0	0	0	0	0	0	0	0	0	0	0	0	0	0
CD53	0	0	0	0	0	0	0	0	0	1	1	0	2	2	0	0	0	0	0	1	0	0	1
AL360270.1	0	0	0	0	0	0	0	0	0	0	0	0	0	0	0	0	0	0	0	0	0	0	0
LRIF1	0	0	0	0	0	0	0	0	0	0	0	0	0	0	0	0	0	0	0	0	0	0	0
AL360270.3	0	0	0	0	0	0	0	0	0	0	0	0	0	0	0	0	0	0	0	0	0	0	0
DRAM2	0	0	0	0	0	0	0	0	0	0	0	0	0	0	0	0	0	0	0	0	0	0	0
CEPT1	0	0	0	0	0	0	0	0	0	0	0	0	0	0	0	0	0	0	0	0	0	0	0
AL355816.1	0	0	0	0	0	0	0	0	0	0	0	0	0	0	0	0	0	0	0	0	0	0	0
AL355816.2	0	0	0	0	0	0	0	0	0	0	0	0	0	0	0	0	0	0	0	0	0	0	0
DENND2D	0	0	0	0	0	0	0	0	0	0	0	0	0	0	0	0	0	0	0	0	0	0	0
CHI3L2	0	0	0	0	0	0	0	0	0	0	0	0	0	0	0	0	0	0	0	0	0	0	0
CHIA	0	0	0	0	0	0	0	0	0	0	0	0	0	0	0	0	0	0	0	0	0	0	0
PIFO	0	0	0	0	0	0	0	0	0	0	0	0	0	0	0	0	0	0	0	0	0	0	0
OVGP1	0	0	0	0	0	0	0	0	0	0	0	0	0	0	0	0	0	0	0	0	0	0	0
WDR77	0	0	0	0	0	0	0	0	0	0	0	0	0	0	0	0	0	0	0	0	0	0	0
ATP5PB	2	1	1	2	1	2	1	2	1	1	0	1	1	0	2	0	1	2	1	0	1	1	0
C1orf162	0	0	0	0	0	0	0	0	0	0	2	0	5	0	0	0	0	0	0	0	0	0	0
TMIGD3	0	0	0	0	0	0	0	0	0	0	0	0	0	0	0	0	0	0	0	0	0	0	0
ADORA3	0	0	0	0	0	0	0	0	0	0	0	0	0	0	0	0	0	0	0	0	0	0	0
RAP1A	0	0	0	0	0	0	0	0	0	0	1	0	1	0	0	0	0	0	0	0	0	0	0
LINC01160	0	0	0	0	0	0	0	0	0	0	0	0	0	0	0	0	0	0	0	0	0	0	0
INKA2	0	0	0	0	0	0	0	0	0	0	0	0	0	0	0	0	0	0	0	0	0	0	0
DDX20	0	0	0	0	0	0	0	0	0	0	0	0	0	0	0	0	0	0	0	0	0	0	0
KCND3	0	0	0	0	0	0	0	0	0	0	0	0	0	0	0	0	0	0	0	0	0	0	0
LINC01750	0	0	0	0	0	0	0	0	0	0	0	0	0	0	0	0	0	0	0	0	0	0	0
CTTNBP2NL	0	0	0	0	0	0	0	0	0	0	0	0	0	0	0	0	0	0	0	0	0	0	0
WNT2B	0	0	0	0	0	0	0	0	0	0	0	0	0	0	0	0	0	0	0	0	0	0	0
ST7L	0	0	0	0	0	0	0	0	0	0	0	0	0	0	0	0	0	0	0	0	0	0	0
CAPZA1	0	0	0	0	0	0	0	0	0	0	0	0	1	0	0	0	0	0	0	0	0	0	0
MOV10	0	0	0	0	0	0	0	0	0	0	0	0	0	0	0	0	0	0	0	0	0	0	0
AL603832.1	0	0	0	0	0	0	0	0	0	0	0	0	0	0	0	0	0	0	0	0	0	0	0
RHOC	1	1	0	1	0	1	0	0	0	0	0	0	1	0	0	1	0	0	1	0	1	0	0
PPM1J	0	0	0	0	0	0	0	0	0	0	0	0	0	0	0	0	0	0	0	0	0	0	0
LINC01356	0	0	0	0	0	0	0	0	0	0	0	0	0	0	0	0	0	0	0	0	0	0	0
AL390729.1	0	0	0	0	0	0	0	0	0	0	0	0	0	0	0	0	0	0	0	0	0	0	0
SLC16A1	0	0	0	0	0	0	0	0	0	0	0	0	0	0	0	0	0	0	0	0	0	0	0
SLC16A1-AS1	0	0	0	0	0	0	0	0	0	0	0	0	0	0	0	0	0	0	0	0	0	0	0
AL357055.3	0	0	0	0	0	0	0	0	0	0	0	0	0	0	0	0	0	0	0	0	0	0	0
LRIG2	0	0	0	0	0	0	0	0	0	0	0	0	0	0	0	0	0	0	0	0	0	0	0
MAGI3	0	0	0	0	0	0	0	0	0	0	0	0	0	0	0	0	0	0	0	0	0	0	0
PHTF1	0	0	0	0	0	0	0	0	0	0	0	0	0	0	0	0	0	0	0	0	0	0	0
RSBN1	0	0	0	0	0	0	0	0	0	0	0	0	0	0	0	0	0	0	0	0	0	0	0
PTPN22	0	0	0	0	0	0	0	0	0	0	0	0	0	0	0	0	0	0	0	0	0	0	0
BCL2L15	0	0	0	0	0	0	0	0	0	0	0	0	0	0	0	0	0	0	0	0	0	0	0
AP4B1	0	0	0	0	0	0	0	0	0	0	0	0	0	0	0	0	0	0	0	0	0	0	0
DCLRE1B	0	0	0	0	0	0	0	0	0	0	0	0	0	0	0	0	0	0	0	0	0	0	0
HIPK1-AS1	0	0	0	0	0	0	0	0	0	0	0	0	0	0	0	0	0	0	0	0	0	0	0
HIPK1	0	0	0	0	0	0	0	0	0	0	0	0	0	0	0	0	0	0	0	0	0	0	0
OLFML3	0	0	0	0	0	0	0	0	0	0	0	0	0	0	0	0	0	0	0	0	0	0	0
SYT6	0	0	0	0	0	0	0	0	0	0	0	0	0	0	0	0	0	0	0	0	0	0	0
AL121999.1	0	0	0	0	0	0	0	0	0	0	0	0	0	0	0	0	0	0	0	0	0	0	0
TRIM33	0	0	0	0	0	0	0	0	0	0	0	0	0	0	0	0	0	0	0	0	0	0	0
BCAS2	0	0	0	0	0	0	0	0	0	0	0	0	0	0	0	0	0	0	0	0	0	0	0
DENND2C	0	0	0	0	0	0	0	0	0	0	0	0	0	0	0	0	0	0	0	0	0	0	0
NRAS	0	0	0	0	0	0	0	0	0	0	0	0	0	0	0	0	0	0	0	0	0	0	0
CSDE1	2	2	1	2	2	2	1	1	1	1	1	1	1	1	1	2	1	1	2	1	1	1	1
SIKE1	0	0	0	0	0	0	0	0	0	0	0	0	0	0	0	0	0	0	0	0	0	0	0
TSPAN2	0	0	0	0	0	0	0	0	0	0	0	0	0	0	0	0	0	0	0	0	0	0	0
NGF	0	0	0	0	0	0	0	0	0	0	0	0	0	0	0	0	0	0	0	0	0	0	0
VANGL1	0	0	0	0	0	0	0	0	0	0	0	0	0	0	0	0	0	0	0	0	0	0	0
SLC22A15	0	0	0	0	0	0	0	0	0	0	0	0	0	0	0	0	0	0	0	0	0	0	0
MAB21L3	0	0	0	0	0	0	0	0	0	0	0	0	0	0	0	0	0	0	0	0	0	0	0
ATP1A1	2	1	2	2	1	1	20	2	3	1	1	3	1	0	5	1	1	2	1	0	1	1	0
LINC01762	0	0	0	0	0	0	0	0	0	0	0	0	0	0	0	0	0	0	0	0	0	0	0
AL390066.1	0	0	0	0	0	0	0	0	0	0	0	0	0	0	0	0	0	0	0	0	0	0	0
CD58	0	0	0	0	0	0	0	0	0	0	0	0	0	0	0	0	0	0	0	0	0	0	0
IGSF3	0	0	0	0	0	0	0	0	0	0	0	0	0	0	0	0	0	0	0	0	0	0	0
CD2	0	0	0	0	0	0	0	0	0	4	0	0	0	0	0	0	0	0	0	3	0	0	0
AL157904.1	0	0	0	0	0	0	0	0	0	0	0	0	0	0	0	0	0	0	0	0	0	0	0
PTGFRN	0	0	0	0	0	0	0	0	0	0	0	0	0	0	0	0	0	0	0	0	0	0	0
CD101	0	0	0	0	0	0	0	0	0	0	0	0	0	0	0	0	0	0	0	0	0	0	0
AL445231.1	0	0	0	0	0	0	0	0	0	0	0	0	0	0	0	0	0	0	0	0	0	0	0
TTF2	0	0	0	0	0	0	0	0	0	0	0	0	0	0	0	0	0	0	0	0	0	0	0
TRIM45	0	0	0	0	0	0	0	0	0	0	0	0	0	0	0	0	0	0	0	0	0	0	0
VTCN1	0	0	0	0	0	0	0	0	0	0	0	0	0	0	0	0	0	0	0	0	0	0	0
AL358072.1	0	0	0	0	0	0	0	0	0	0	0	0	0	0	0	0	0	0	0	0	0	0	0
MAN1A2	0	0	0	0	0	0	0	0	0	0	0	0	0	0	0	0	0	0	0	0	0	0	0
TENT5C	0	0	0	0	0	0	0	0	0	0	0	0	0	0	0	0	0	0	0	0	0	0	0
GDAP2	0	0	0	0	0	0	0	0	0	0	0	0	0	0	0	0	0	0	0	0	0	0	0
WDR3	0	0	0	0	0	0	0	0	0	0	0	0	0	0	0	0	0	0	0	0	0	0	0
SPAG17	0	0	0	0	0	0	0	0	0	0	0	0	0	0	0	0	0	0	0	0	0	0	0
WARS2	0	0	0	0	0	0	0	0	0	0	0	0	0	0	0	0	0	0	0	0	0	0	0
AL359915.2	0	0	0	0	0	0	0	0	0	0	0	0	0	0	0	0	0	0	0	0	0	0	0
LINC01780	0	0	0	0	0	0	0	0	0	0	0	0	0	0	0	0	0	0	0	0	0	0	0
HAO2	1	4	1	2	2	2	0	0	1	0	0	0	0	0	0	0	0	1	0	0	0	0	0
HSD3B2	0	0	0	0	0	0	0	0	0	0	0	0	0	0	0	0	0	0	0	0	0	0	0
ZNF697	0	0	0	0	0	0	0	0	0	0	0	0	0	0	0	0	0	0	0	0	0	0	0
PHGDH	1	0	0	0	0	0	0	0	0	0	0	0	0	0	0	0	1	0	0	0	0	0	0
HMGCS2	0	0	0	0	0	0	0	0	0	0	0	2	0	0	0	0	0	0	0	0	0	0	0
REG4	0	0	0	0	0	0	0	0	0	0	0	0	0	0	0	0	0	0	0	0	0	0	0
NOTCH2	0	0	0	0	0	0	0	0	0	0	0	0	0	0	0	0	0	0	0	0	0	0	0
SEC22B	0	0	0	0	0	0	0	0	0	0	0	0	0	0	0	0	0	0	0	0	0	0	0
NBPF26	0	0	0	0	0	0	0	0	0	0	0	0	0	0	0	0	0	0	0	0	0	0	0
LINC00623	0	0	0	0	0	0	0	0	0	0	0	0	0	0	0	0	0	0	0	0	0	0	0
FCGR1B	0	0	0	0	0	0	0	0	0	0	0	0	0	0	0	0	0	0	0	0	0	0	0
FAM72B	0	0	0	0	0	0	0	0	0	0	0	0	0	0	0	0	0	0	0	0	0	0	0
SRGAP2C	0	0	0	0	0	0	0	0	0	0	0	0	0	0	0	0	0	0	0	0	0	0	0
SRGAP2-AS1	0	0	0	0	0	0	0	0	0	0	0	0	0	0	0	0	0	0	0	0	0	0	0
AC244021.1	0	0	0	0	0	0	0	0	0	0	0	0	0	0	0	0	0	0	0	0	0	0	0
AL592494.3	0	0	0	0	0	0	0	0	0	0	0	0	0	0	0	0	0	0	0	0	0	0	0
AC239800.2	0	0	0	0	0	0	0	0	0	0	0	0	0	0	0	0	0	0	0	0	0	0	0
AC239800.3	0	0	0	0	0	0	0	0	0	0	0	0	0	0	0	0	0	0	0	0	0	0	0
AC239798.2	0	0	0	0	0	0	0	0	0	0	0	0	0	0	0	0	0	0	0	0	0	0	0
HIST2H3PS2	0	0	0	0	0	0	0	0	0	0	0	0	0	0	0	0	0	0	0	0	0	0	0
FAM72C	0	0	0	0	0	0	0	0	0	0	0	0	0	0	0	0	0	0	0	0	0	0	0
AC245595.1	0	0	0	0	0	0	0	0	0	0	0	0	0	0	0	0	0	0	0	0	0	0	0
AC246785.3	0	0	0	0	0	0	0	0	0	0	0	0	0	0	0	0	0	0	0	0	0	0	0
NBPF15	0	0	0	0	0	0	0	0	0	0	0	0	0	0	0	0	0	0	0	0	0	0	0
LINC01632	0	0	0	0	0	0	0	0	0	0	0	0	0	0	0	0	0	0	0	0	0	0	0
FP700111.1	0	0	0	0	0	0	0	0	0	0	0	0	0	0	0	0	0	0	0	0	0	0	0
SRGAP2B	0	0	0	0	0	0	0	0	0	0	0	0	0	0	0	0	0	0	0	0	0	0	0
FAM72D	0	0	0	0	0	0	0	0	0	0	0	0	0	0	0	0	0	0	0	0	0	0	0
AC245014.3	0	0	0	0	0	0	0	0	0	0	0	0	0	0	0	0	0	0	0	0	0	0	0
AC245014.1	0	0	0	0	0	0	0	0	0	0	0	0	0	0	0	0	0	0	0	0	0	0	0
NBPF20	0	0	0	0	0	0	0	0	0	0	0	0	0	0	0	0	0	0	0	0	0	0	0
GPR89A	0	0	0	0	0	0	0	0	0	0	0	0	0	0	0	0	0	0	0	0	0	0	0
PDZK1	5	8	4	7	5	8	0	1	4	1	0	0	0	1	0	0	2	5	0	0	3	0	1
CD160	0	0	0	0	0	0	0	0	0	0	0	0	0	0	0	0	0	0	0	0	0	0	0
RNF115	0	0	0	0	0	0	0	0	0	0	0	0	0	0	0	1	0	0	0	0	0	0	0
POLR3C	0	0	0	0	0	0	0	0	0	0	0	0	0	0	0	0	0	0	0	0	0	0	0
NUDT17	0	0	0	0	0	0	0	0	0	0	0	0	0	0	0	0	0	0	0	0	0	0	0
PIAS3	0	0	0	0	0	0	0	0	0	0	0	0	0	0	0	0	0	0	0	0	0	0	0
ANKRD35	0	0	0	0	0	0	0	0	0	0	0	0	0	0	0	0	0	0	0	0	0	0	0
ITGA10	0	0	0	0	0	0	0	0	0	0	0	0	0	0	0	0	0	0	0	0	0	0	0
PEX11B	0	0	0	0	0	0	0	0	0	0	0	0	0	0	0	0	0	0	0	0	0	0	0
RBM8A	0	0	0	1	0	0	0	0	0	0	0	1	1	1	1	0	1	0	1	1	0	1	0
LIX1L-AS1	0	0	0	0	0	0	0	0	0	0	0	0	0	0	0	0	0	0	0	0	0	0	0
LIX1L	0	0	0	0	0	0	0	0	0	0	0	0	0	0	0	0	0	0	0	0	0	0	0
ANKRD34A	0	0	0	0	0	0	0	0	0	0	0	0	0	0	0	0	0	0	0	0	0	0	0
POLR3GL	0	0	0	0	0	0	0	0	0	0	0	0	0	0	0	0	0	0	0	0	0	0	0
TXNIP	0	0	0	0	0	0	5	2	0	13	7	8	7	16	12	14	5	0	7	10	1	4	11
LINC01719	0	0	0	0	0	0	0	0	0	0	0	0	0	0	0	0	0	0	0	0	0	0	0
NBPF10	0	0	0	0	0	0	0	0	0	0	0	0	0	0	0	0	0	0	0	0	0	0	0
NOTCH2NL	0	0	0	0	0	0	0	0	0	0	0	0	0	0	0	0	0	0	0	0	0	0	0
AC239799.2	0	0	0	0	0	0	0	0	0	0	0	0	0	0	0	0	0	0	0	0	0	0	0
NBPF12	0	0	0	0	0	0	0	0	0	0	0	0	0	0	0	0	0	0	0	0	0	0	0
PRKAB2	0	0	0	0	0	0	0	0	0	0	0	0	0	0	0	0	0	0	0	0	0	0	0
AC242426.2	0	0	0	0	0	0	0	0	0	0	0	0	0	0	0	0	0	0	0	0	0	0	0
FMO5	0	2	0	0	1	2	0	0	1	0	0	0	0	0	0	0	0	0	0	0	0	0	0
CHD1L	0	0	0	0	0	0	0	0	0	0	0	0	0	0	0	0	0	0	0	0	0	0	0
LINC00624	0	0	0	0	0	0	0	0	0	0	0	0	0	0	0	0	0	0	0	0	0	0	0
BCL9	0	0	0	0	0	0	0	0	0	0	0	0	0	0	0	0	0	0	0	0	0	0	0
ACP6	0	0	0	0	0	0	0	0	0	0	0	0	0	0	0	0	0	0	0	0	0	0	0
GJA5	0	0	0	0	0	0	0	0	0	0	0	0	0	0	0	0	0	0	0	0	0	0	0
AC241644.2	0	0	0	0	0	0	0	0	0	0	0	0	0	0	0	0	0	0	0	0	0	0	0
GJA8	0	0	0	0	0	0	0	0	0	0	0	0	0	0	0	0	0	0	0	0	0	0	0
GPR89B	0	0	0	0	0	0	0	0	0	0	0	0	0	0	0	0	0	0	0	0	0	0	0
AC239803.3	0	0	0	0	0	0	0	0	0	0	0	0	0	0	0	0	0	0	0	0	0	0	0
NBPF11	0	0	0	0	0	0	0	0	0	0	0	0	0	0	0	0	0	0	0	0	0	0	0
AC239803.1	0	0	0	0	0	0	0	0	0	0	0	0	0	0	0	0	0	0	0	0	0	0	0
PPIAL4G	0	0	0	0	0	0	0	0	0	0	0	0	0	0	0	0	0	0	0	0	0	0	0
NBPF14	0	0	0	0	0	0	0	0	0	0	0	0	0	0	0	0	0	0	0	0	0	0	0
NUDT4B	0	0	0	0	0	0	0	0	0	0	0	0	0	0	0	0	0	0	0	0	0	0	0
PDE4DIP	0	0	0	0	0	0	1	0	0	0	0	0	0	0	0	0	0	0	0	0	0	0	0
NBPF9	0	0	0	0	0	0	0	0	0	0	0	0	0	0	0	0	0	0	0	0	0	0	0
AC245297.3	0	0	0	0	0	0	0	0	0	0	0	0	0	0	0	0	0	0	0	0	0	0	0
AC245297.2	0	0	0	0	0	0	0	0	0	0	0	0	0	0	0	0	0	0	0	0	0	0	0
NBPF19	0	0	0	0	0	0	0	0	0	0	0	0	0	0	0	0	0	0	0	0	0	0	0
FCGR1A	0	0	0	0	0	0	0	0	0	0	0	0	0	0	0	0	0	0	0	0	0	0	0
HIST2H2BF	0	0	0	0	0	0	0	0	0	0	0	0	0	0	0	0	0	0	0	0	0	0	0
AC243772.2	0	0	0	0	0	0	0	0	0	0	0	0	0	0	0	0	0	0	0	0	0	0	0
HIST2H4A	0	0	0	0	0	0	0	0	0	0	0	0	0	0	0	0	0	0	0	0	0	0	0
AC239868.3	0	0	0	0	0	0	0	0	0	0	0	0	0	0	0	0	0	0	0	0	0	0	0
HIST2H4B	0	0	0	0	0	0	0	0	0	0	0	0	0	0	0	0	0	0	0	0	0	0	0
AC239868.2	0	0	0	0	0	0	0	0	0	0	0	0	0	0	0	0	0	0	0	0	0	0	0
HIST2H2BE	0	0	0	0	0	0	0	0	0	0	0	0	0	0	0	0	0	0	0	0	0	0	0
HIST2H2AC	0	0	0	0	0	0	0	0	0	0	0	0	0	0	0	0	0	0	0	0	0	0	0
HIST2H2AB	0	0	0	0	0	0	0	0	0	0	0	0	0	0	0	0	0	0	0	0	0	0	0
BOLA1	0	0	0	0	0	0	0	0	0	0	0	0	0	0	0	0	0	0	0	0	0	0	0
SV2A	0	0	0	0	0	0	0	0	0	0	0	0	0	0	0	0	0	0	0	0	0	0	0
SF3B4	0	0	0	0	0	0	0	0	0	0	0	0	0	0	0	0	0	0	0	0	0	0	0
MTMR11	0	0	0	0	0	0	0	0	0	0	0	0	0	0	0	0	0	0	0	0	0	0	0
OTUD7B	0	0	0	0	0	0	0	0	0	0	0	0	0	0	0	0	0	0	0	0	0	0	0
VPS45	0	0	0	0	0	0	0	0	0	0	0	0	0	0	0	0	0	0	0	0	0	0	0
PLEKHO1	0	0	0	0	0	0	0	0	0	0	1	0	1	0	0	0	0	0	0	0	0	0	0
ANP32E	0	0	0	0	0	0	0	0	0	0	0	1	0	0	0	0	0	0	0	0	0	0	0
APH1A	0	0	0	0	0	0	0	0	0	0	0	0	0	0	0	0	0	0	0	0	0	0	0
C1orf54	0	0	0	0	0	0	0	0	0	0	0	0	0	0	0	0	0	0	0	0	0	0	0
CIART	0	0	0	0	0	0	0	0	0	0	0	0	0	0	0	0	0	0	0	0	0	0	0
MRPS21	1	1	0	1	0	1	1	1	0	0	0	1	1	0	1	0	1	1	1	0	2	1	0
PRPF3	0	0	0	0	0	0	0	0	0	0	0	0	0	0	0	0	0	0	0	0	0	0	0
RPRD2	0	0	0	0	0	0	0	0	0	0	0	0	0	0	0	0	0	0	0	0	0	0	0
TARS2	0	0	0	0	0	0	0	0	0	0	0	0	0	0	0	0	0	0	0	0	0	0	0
ECM1	0	0	0	0	0	0	0	0	0	0	0	0	0	0	0	0	0	0	0	0	0	0	0
FALEC	0	0	0	0	0	0	0	0	0	0	0	0	0	0	0	0	0	0	0	0	0	0	0
AL356356.1	0	0	0	0	0	0	0	0	0	0	0	0	0	0	0	0	0	0	0	0	0	0	0
ADAMTSL4	0	0	0	0	0	0	0	0	0	0	0	0	0	0	0	0	0	0	0	0	0	0	0
MCL1	0	0	0	0	0	0	0	0	1	0	3	0	2	1	0	0	1	0	0	1	0	0	0
ENSA	0	0	0	0	0	0	0	0	0	0	0	1	0.5	0	0	0	0	0	0	0	0	1	0
GOLPH3L	0	0	0	0	0	0	0	0	0	0	0	0	0	0	0	0	0	0	0	0	0	0	0
CTSS	0	0	0	0	0	0	0	0	0	0	4	0	22	0	0	0	0	0	0	0	0	0	1
CTSK	0	0	0	0	0	0	0	0	0	0	0	0	0	0	0	0	0	0	0	0	0	0	0
ARNT	0	0	0	0	0	0	0	0	0	0	0	0	0	0	0	0	0	0	0	0	0	0	0
SETDB1	0	0	0	0	0	0	0	0	0	0	0	0	0	0	0	0	0	0	0	0	0	0	0
CERS2	1	0	0	1	0	0	0	0	0	0	0	0	0	0	0	0	0	0	0	0	0	0	0
ANXA9	0	0	0	0	0	0	0	0	0	0	0	0	0	0	0	0	0	0	0	0	0	0	0
MINDY1	0	0	0	0	0	0	0	0	0	0	0	0	0	0	0	0	0	0	0	0	0	0	0
PRUNE1	0	0	0	0	0	0	0	0	0	0	0	0	0	0	0	0	0	0	0	0	0	0	0
C1orf56	0	0	0	0	0	0	0	0	0	0	0	0	0	0	0	0	0	0	0	0	0	0	0
CDC42SE1	0	0	0	0	0	0	0	0	0	0	0	0	1	1	0	0	0	0	0	1	0	0	0
MLLT11	0	0	0	0	0	0	0	0	0	0	0	0	0	0	0	0	0	0	0	0	0	0	0
GABPB2	0	0	0	0	0	0	0	0	0	0	0	0	0	0	0	0	0	0	0	0	0	0	0
SEMA6C	0	0	0	0	0	0	0	0	0	0	0	0	0	0	0	0	0	0	0	0	0	0	0
TNFAIP8L2	0	0	0	0	0	0	0	0	0	0	0	0	0	0	0	0	0	0	0	0	0	0	0
SCNM1	0	0	0	0	0	0	0	0	0	0	0	0	0	0	0	0	0	0	0	0	0	0	0
LYSMD1	0	0	0	0	0	0	0	0	0	0	0	0	0	0	0	0	0	0	0	0	0	0	0
VPS72	0	0	0	0	0	0	0	0	0	0	0	0	0	0	0	0	0	0	0	0	0	0	0
PIP5K1A	0	0	0	0	0	0	0	0	0	0	0	0	0	0	0	0	0	0	0	0	0	0	0
PSMD4	1	1	0	1	0	0	0	0	0	0	0	0	1	0	0	0	0	0	0	0	1	0	0
AL391069.2	0	0	0	0	0	0	0	0	0	0	0	0	0	0	0	0	0	0	0	0	0	0	0
ZNF687	0	0	0	0	0	0	0	0	0	0	0	0	0	0	0	0	0	0	0	0	0	0	0
PI4KB	0	0	0	0	0	0	0	0	0	0	0	0	0	0	0	0	0	0	0	0	0	0	0
AL391069.4	0	0	0	0	0	0	0	0	0	0	0	0	0	0	0	0	0	0	0	0	0	0	0
RFX5	0	0	0	0	0	0	0	0	0	0	0	0	0	0	0	0	0	0	0	0	0	0	0
AL391069.3	0	0	0	0	0	0	0	0	0	0	0	0	0	0	0	0	0	0	0	0	0	0	0
SELENBP1	0	1	0	1	0	1	0	0	1	0	0	0	0	0	0	0	0	0	0	0	0	0	0
PSMB4	1	1	0	1	0	1	0	0	0	0	0	0	0	0	1	0	0	0	0	0	1	0	0
POGZ	0	0	0	0	0	0	0	0	0	0	0	0	0	0	0	0	0	0	0	0	0	0	0
CGN	0	0	0	0	0	0	0	0	0	0	0	0	0	0	0	0	0	0	0	0	0	0	0
TUFT1	0	0	0	0	0	0	0	0	0	0	0	0	0	0	0	0	0	0	0	0	0	0	0
SNX27	1	0	0	0	0	0	0	0	0	0	0	0	0	0	0	0	0	0	0	0	0	0	0
AL391335.1	0	0	0	0	0	0	0	0	0	0	0	0	0	0	0	0	0	0	0	0	0	0	0
RIIAD1	0	0	0	0	0	0	0	0	0	0	0	0	0	0	0	0	0	0	0	0	0	0	0
MRPL9	0	0	0	0	0	0	0	0	0	0	0	0	0	0	0	0	0	0	0	0	0	0	0
OAZ3	0	0	0	0	0	0	0	0	0	0	0	0	0	0	0	0	0	0	0	0	0	0	0
TDRKH	0	0	0	0	0	0	0	0	0	0	0	0	0	0	0	0	0	0	0	0	0	0	0
TDRKH-AS1	0	0	0	0	0	0	0	0	0	0	0	0	0	0	0	0	0	0	0	0	0	0	0
LINGO4	0	0	0	0	0	0	0	0	0	0	0	0	0	0	0	0	0	0	0	0	0	0	0
RORC	0	0	0	0	0	0	0	0	0	0	0	0	0	0	0	0	0	0	0	0	0	0	0
C2CD4D	0	0	0	0	0	0	0	0	0	0	0	0	0	0	0	0	0	0	0	0	0	0	0
AL450992.2	0	0	0	0	0	0	0	0	0	0	0	0	0	0	0	0	0	0	0	0	0	0	0
THEM4	0	0	0	0	0	0	0	0	0	0	0	0	0	0	0	0	0	0	0	0	0	0	0
S100A10	1	1	1	1	1	1	5	5	0	2	1	4	5	2	5	3	6	1	1	3	5	1	0
S100A11	0	1	0	0	0	1	1	1	0	2	4	7	17	2	5	2	5	0	2	1	6	3	0
TCHH	0	0	0	0	0	0	0	0	0	0	0	0	0	0	0	0	0	0	0	0	0	0	0
FLG-AS1	0	0	0	0	0	0	0	0	0	0	0	0	0	0	0	0	0	0	0	0	0	0	0
FLG	0	0	0	0	0	0	0	0	0	0	0	0	0	0	0	0	0	0	0	0	0	0	0
FLG2	0	0	0	0	0	0	0	0	0	0	0	0	0	0	0	0	0	0	0	0	0	0	0
LCE2D	0	0	0	0	0	0	0	0	0	0	0	0	0	0	0	0	0	0	0	0	0	0	0
S100A9	0	0	0	0	0	0	0	0	0	0	0	0	6	0	0	0	0	0	0	0	0	0	0
S100A12	0	0	0	0	0	0	0	0	0	0	0	0	0	0	0	0	0	0	0	0	0	0	0
S100A8	0	0	0	0	0	0	0	0	0	0	0	0	0	0	0	0	0	0	0	0	0	0	0
S100A6	0	0	0	0	0	0	18	13	0	3	0	22	17	2	11	10	9	0	10.5	5	2	11	0
S100A5	0	0	0	0	0	0	0	0	0	0	0	0	0	0	0	0	0	0	0	0	0	0	0
S100A4	0	0	0	0	0	0	0	0	0	5	0	0	25	4	0	0	0	0	0	11	0	0	0
S100A3	0	0	0	0	0	0	0	0	0	0	0	0	0	0	0	0	0	0	0	0	0	0	0
S100A2	0	0	0	0	0	0	0	0	0	0	0	1	0	0	0	0	0	0	0	0	0	2	0
S100A16	0	0	0	0	0	0	0	0	0	0	0	0	0	0	0	0	1	0	0	0	1	0	0
S100A14	0	0	0	0	0	0	0	0	0	0	0	0	0	0	0	0	0	0	0	0	0	0	0
S100A13	0	0	0	0	0	0	1	0	0	0	0	1	0	0	1	0	3	0	0	0	2	1	0
S100A1	0	0	0	0	0	0	0	0	0	0	0	0	0	0	0	0	0	0	0	0	1	0	0
AL162258.2	0	0	0	0	0	0	0	0	0	0	0	0	0	0	0	0	0	0	0	0	0	0	0
CHTOP	0	0	0	0	0	0	0	0	0	0	0	0	0	0	0	0	0	0	0	0	0	0	0
SNAPIN	0	0	0	0	0	0	0	0	0	0	0	0	0	0	0	0	0	0	0	0	0	0	0
ILF2	1	1	0	1	0	0	0	0	0	0	0	0	0	0	0	0	0	0	0	0	0	0	0
NPR1	0	0	0	0	0	0	0	0	0	0	0	0	0	0	0	0	0	0	0	0	0	0	0
INTS3	0	0	0	0	0	0	0	0	0	0	0	0	0	0	0	0	0	0	0	0	0	0	0
SLC27A3	0	0	0	0	0	0	0	0	0	0	0	0	0	0	0	0	0	0	0	0	0	0	0
GATAD2B	0	0	0	0	0	0	0	0	0	0	0	0	0	0	0	0	0	0	0	0	0	0	0
AL358472.5	0	0	0	0	0	0	0	0	0	0	0	0	0	0	0	0	0	0	0	0	0	0	0
DENND4B	0	0	0	0	0	0	0	0	0	0	0	0	0	0	0	0	0	0	0	0	0	0	0
CRTC2	0	0	0	0	0	0	0	0	0	0	0	0	0	0	0	0	0	0	0	0	0	0	0
SLC39A1	0	0	0	0	0	0	0	0	0	0	0	0	0	0	0	0	0	0	0	0	0	0	0
AL358472.4	0	0	0	0	0	0	0	0	0	0	0	0	0	0	0	0	0	0	0	0	0	0	0
AL358472.3	0	0	0	0	0	0	0	0	0	0	0	0	0	0	0	0	0	0	0	0	0	0	0
CREB3L4	0	0	0	0	0	0	0	0	0	0	0	0	0	0	0	0	0	0	0	0	0	0	0
JTB	1	1	0	1	0	0	1	0	0	0	0	1	1	0	1	0	1	0	0	1	0	1	0
AL358472.2	0	0	0	0	0	0	0	0	0	0	0	0	0	0	0	0	0	0	0	0	0	0	0
RAB13	1	1	0	1	0	0	1	0	0	0	0	1	0	0	2	1	1	0	1	0	1	2	0
RPS27	14	15	12	17	12	13	8	15	6	53	23	9	23	23	18	10	15	11	12	43	20	24	52.5
TPM3	1	1	0	1	0	0	0	0	0	2	2	1	7	3	0	2	1	0	1	3	1	1	1
C1orf43	1	1	0	1	0	1	0	0	0	0	0	0	1	0	1	0	0	0	0	0	0	1	0
UBAP2L	0	0	0	0	0	0	0	0	0	0	0	0	0	0	0	0	0	0	0	0	0	0	0
HAX1	0	0	0	0	0	0	0	0	0	0	0	0	0	0	1	0	0	0	0	0	0	0	0
ATP8B2	0	0	0	0	0	0	0	0	0	0	0	0	0	0	0	0	0	0	0	0	0	0	0
IL6R-AS1	0	0	0	0	0	0	0	0	0	0	0	0	0	0	0	0	0	0	0	0	0	0	0
IL6R	0	0	0	0	0	0	0	0	1	0	0	0	0	0	0	0	0	0	0	0	0	0	0
SHE	0	0	0	0	0	0	0	0	0	0	0	0	0	0	0	0	0	0	0	0	0	0	0
TDRD10	0	0	0	0	0	0	0	0	0	0	0	0	0	0	0	0	0	0	0	0	0	0	0
UBE2Q1	0	0	0	0	0	0	0	0	0	0	0	0	0	0	0	0	0	0	0	0	0	0	0
ADAR	0	0	0	0	0	0	0	0	0	0	0	0	1	0	0	1	0	0	0	0	0	0	0
KCNN3	0	0	0	0	0	0	0	0	0	0	0	0	0	0	0	0	0	0	0	0	0	0	0
PMVK	0	1	0	1	0	1	0	0	0	0	0	0	0	0	1	0	0	0	0	0	0	1	0
AL451085.1	0	0	0	0	0	0	0	0	0	0	0	0	0	0	0	0	0	0	0	0	0	0	0
PBXIP1	0	0	0	0	0	0	0	0	0	0	0	0	0	0	0	0	0	0	0	0	0	0	0
PYGO2	0	0	0	0	0	0	0	0	0	0	0	0	0	0	0	0	0	0	0	0	0	0	0
AL451085.2	0	0	0	0	0	0	0	0	0	0	0	0	0	0	0	0	0	0	0	0	0	0	0
SHC1	0	0	0	0	0	0	0	0	0	0	0	0	0	0	0	0	0	0	0	0	0	0	0
CKS1B	0	0	0	0	0	0	0	0	0	0	0	0	0	0	0	0	0	0	0	0	0	0	0
FLAD1	0	0	0	0	0	0	0	0	0	0	0	0	0	0	0	0	0	0	0	0	0	0	0
ZBTB7B	0	0	0	0	0	0	0	0	0	0	0	0	0	0	0	0	0	0	0	0	0	0	0
DCST2	0	0	0	0	0	0	0	0	0	0	0	0	0	0	0	0	0	0	0	0	0	0	0
DCST1-AS1	0	0	0	0	0	0	0	0	0	0	0	0	0	0	0	0	0	0	0	0	0	0	0
ADAM15	0	0	0	0	0	0	0	0	0	0	0	0	0	0	0	0	0	0	1	0	0	0	0
EFNA4	0	0	0	0	0	0	0	0	0	0	0	0	0	0	0	0	0	0	0	0	0	0	0
EFNA3	0	0	0	0	0	0	0	0	0	0	0	0	0	0	0	0	0	0	0	0	0	0	0
EFNA1	0	0	0	0	0	0	0	0	0	0	0	0	0	0	0	0	0	0	0	0	0	0	0
SLC50A1	0	0	0	0	0	0	0	0	0	0	0	0	0	0	0	0	0	0	0	0	0	0	0
DPM3	0	0	0	0	0	0	1	0	0	0	0	1	0	0	1	0	0	0	0	0	0	0	0
KRTCAP2	0	0	0	0	0	0	0	0	0	0	0	0	0	0	0	0	0	0	0	0	0	0	0
TRIM46	0	0	0	0	0	0	0	0	0	0	0	0	0	0	0	0	0	0	0	0	0	0	0
MUC1	0	0	0	0	0	0	3	0	0	0	0	2	0	0	3	0	0	0	0	0	0	1	0
AC234582.1	0	0	0	0	0	0	0	0	0	0	0	0	0	0	0	0	0	0	0	0	0	0	0
THBS3	0	0	0	0	0	0	0	0	0	0	0	0	0	0	0	0	0	0	0	0	0	0	0
MTX1	0	0	0	0	0	0	0	0	0	0	0	0	0	0	0	0	0	0	0	0	0	0	0
AC234582.2	0	0	0	0	0	0	0	0	0	0	0	0	0	0	0	0	0	0	0	0	0	0	0
GBA	0	0	0	0	0	0	0	0	0	0	0	0	0	0	0	0	0	0	0	0	0	0	0
FAM189B	0	0	0	0	0	0	0	0	0	0	0	0	0	0	0	0	0	0	0	0	0	0	0
SCAMP3	0	0	0	0	0	0	0	0	0	0	0	0	0	0	0	0	0	0	0	0	0	0	0
CLK2	0	0	0	0	0	0	0	0	0	0	0	0	0	0	0	0	0	0	0	0	0	0	0
HCN3	0	0	0	0	0	0	0	0	0	0	0	0	0	0	0	0	0	0	0	0	0	0	0
PKLR	0	0	0	0	0	0	0	0	0	0	0	0	0	0	0	0	0	0	0	0	0	0	0
FDPS	0	1	0	1	0	0	0	0	0	0	0	0	0	0	0	1	0	0	1	0	0	0	0
RUSC1-AS1	0	0	0	0	0	0	0	0	0	0	0	0	0	0	0	0	0	0	0	0	0	0	0
RUSC1	0	0	0	0	0	0	0	0	0	0	0	0	0	0	0	0	0	0	0	0	0	0	0
ASH1L	0	0	0	0	0	0	1	0	1	0	0	1	0	0	1	0	1	0	1	0	0	0	0
ASH1L-AS1	0	0	0	0	0	0	0	0	0	0	0	0	0	0	0	0	0	0	0	0	0	0	0
MSTO1	0	0	0	0	0	0	0	0	0	0	0	0	0	0	0	0	0	0	0	0	0	0	0
YY1AP1	0	0	0	0	0	0	0	0	0	0	0	0	0	0	0	0	0	0	0	0	0	0	0
DAP3	0	0	0	0	0	0	0	0	0	0	0	0	0	0	0	0	0	0	0	0	0	0	0
GON4L	0	0	0	0	0	0	0	0	1	0	0	0	0	0	0	0	0	0	0	0	0	0	0
SYT11	0	0	0	0	0	0	0	0	0	0	0	0	0	0	0	0	0	0	0	0	0	0	0
RIT1	0	0	0	0	0	0	0	0	0	0	0	0	0	0	0	0	0	0	0	0	0	0	0
KHDC4	0	0	0	0	0	0	0	0	0	0	0	0	0	0	0	0	0	0	0	0	0	0	0
ARHGEF2	0	0	0	0	0	0	0	0	0	0	0	0	0	0	0	0	0	0	0	0	0	0	0
AL355388.2	0	0	0	0	0	0	0	0	0	0	0	0	0	0	0	0	0	0	0	0	0	0	0
AL355388.1	0	0	0	0	0	0	0	0	0	0	0	0	0	0	0	0	0	0	0	0	0	0	0
SSR2	0	0	0	1	0	0	1	0	0	1	0	1	1	2	1	0	1	1	0	2	1	1	2
UBQLN4	0	0	0	0	0	0	0	0	0	0	0	0	0	0	0	0	0	0	0	0	0	0	0
LAMTOR2	1	1	0	1	0	1	0	0	0	0	0	0	1	0	0	0	0	0	0	0	1	0	0
RAB25	0	0	0	0	0	0	0	0	0	0	0	1	0	0	1	0	0	0	0	0	0	1	0
MEX3A	0	0	0	0	0	0	0	0	0	0	0	0	0	0	0	0	0	0	0	0	0	0	0
LMNA	0	0	0	0	0	0	0	0	0	0	0	1	0	0	0	0	1	0	2	0	1	0	0
SEMA4A	0	0	0	0	0	0	0	0	0	0	0	0	0	0	0	0	0	0	0	0	0	0	0
SLC25A44	0	0	0	0	0	0	0	0	0	0	0	0	0	0	0	0	0	0	0	0	0	0	0
PMF1-BGLAP	0	0	0	0	0	0	0	0	0	0	0	0	0	0	0	0	0	0	0	0	0	0	0
PMF1	0	0	0	0	0	0	0	0	0	0	0	0	0	0	1	0	1	0	0	0	0	0	0
PAQR6	0	0	0	0	0	0	0	0	0	0	0	0	0	0	0	0	0	0	0	0	0	0	0
SMG5	0	0	0	0	0	0	0	0	0	0	0	0	0	0	0	0	0	0	0	0	0	0	0
TMEM79	0	0	0	0	0	0	0	0	0	0	0	0	0	0	0	0	0	0	0	0	0	0	0
GLMP	0	0	0	0	0	0	0	0	0	0	0	0	0	0	0	0	0	0	0	0	0	0	0
CCT3	1	1	0	1	1	1	1	0	0	0	0	1	1	0	1	0	1	1	1	0	1	1	0
TSACC	0	0	0	0	0	0	0	0	0	0	0	0	0	0	0	0	0	0	0	0	0	0	0
RHBG	0	0	0	0	0	0	0	0	0	0	0	0	0	0	1	0	0	0	0	0	0	1	0
AL139412.1	0	0	0	0	0	0	0	0	0	0	0	0	0	0	0	0	0	0	0	0	0	0	0
MEF2D	0	0	0	0	0	0	0	0	0	0	0	0	0	0	0	0	0	0	0	0	0	0	0
AL365181.1	0	0	0	0	0	0	0	0	0	0	0	0	0	0	0	0	0	0	0	0	0	0	0
IQGAP3	0	0	0	0	0	0	0	0	0	0	0	0	0	0	0	0	0	0	0	0	0	0	0
NAXE	0	0	0	0	0	0	0	0	0	0	0	1	0	0	1	0	0	0	0	0	0	1	0
GPATCH4	0	0	0	0	0	0	0	0	0	0	0	0	0	0	0	0	0	0	0	0	0	0	0
HAPLN2	0	0	0	0	0	0	0	0	0	0	0	0	0	0	0	0	0	0	0	0	0	0	0
NES	0	0	0	0	0	0	0	0	0	0	0	0	0	0	0	0	0	0	2	0	0	0	0
CRABP2	0	0	0	0	0	0	0	0	0	0	0	0	0	0	0	0	0	0	0	0	0	0	0
ISG20L2	0	0	0	0	0	0	0	0	0	0	0	0	0	0	0	0	0	0	0	0	0	0	0
RRNAD1	0	0	0	0	0	0	0	0	0	0	0	0	0	0	0	0	0	0	0	0	0	0	0
MRPL24	0	0	0	0	0	0	0	0	0	0	0	0	0	0	0	0	0	0	0	0	0	0	0
HDGF	1	1	0	1	0	1	0	0	1	0	0	0	0	0	0	0	1	0	0	0	1	0	0
PRCC	0	0	0	0	0	0	0	0	0	0	0	0	0	0	0	0	0	0	0	0	0	0	0
SH2D2A	0	0	0	0	0	0	0	0	0	0	0	0	0	0	0	0	0	0	0	0	0	0	0
NTRK1	0	0	0	0	0	0	0	0	0	0	0	0	0	0	0	0	0	0	0	0	0	0	0
INSRR	0	0	0	0	0	0	0	0	0	0	0	0	0	0	0	0	0	0	0	0	0	0	0
PEAR1	0	0	0	0	0	0	0	0	0	0	0	0	0	0	0	0	0	0	0	0	0	0	0
ARHGEF11	0	0	0	0	0	0	0	0	0	0	0	0	0	0	0	0	0	0	0	0	0	0	0
ETV3	0	0	0	0	0	0	0	0	0	0	0	0	0	0	0	0	0	0	0	0	0	0	0
FCRL3	0	0	0	0	0	0	0	0	0	0	0	0	0	0	0	0	0	0	0	0	0	0	0
KIRREL1	0	0	0	0	0	0	0	0	0	0	0	0	0	0	0	0	0	0	0	0	0	0	0
CD1D	0	0	0	0	0	0	0	0	0	0	0	0	0	0	0	0	0	0	0	0	0	0	0
AL138899.1	0	0	0	0	0	0	0	0	0	0	0	0	0	0	0	0	0	0	0	0	0	0	0
CD1A	0	0	0	0	0	0	0	0	0	0	0	0	0	0	0	0	0	0	0	0	0	0	0
CD1C	0	0	0	0	0	0	0	0	0	0	0	0	0	0	0	0	0	0	0	0	0	0	0
CD1B	0	0	0	0	0	0	0	0	0	0	0	0	0	0	0	0	0	0	0	0	0	0	0
CD1E	0	0	0	0	0	0	0	0	0	0	0	0	0	0	0	0	0	0	0	0	0	0	0
OR10K1	0	0	0	0	0	0	0	0	0	0	0	0	0	0	0	0	0	0	0	0	0	0	0
SPTA1	0	0	0	0	0	0	0	0	0	0	0	0	0	0	0	0	0	0	0	0	0	0	0
MNDA	0	0	0	0	0	0	0	0	0	0	1	0	2	0	0	0	0	0	0	0	0	0	0
PYHIN1	0	0	0	0	0	0	0	0	0	0	0	0	0	2	0	0	0	0	0	1	0	0	0
IFI16	0	0	0	0	0	0	0	0	0	0	2	0	1	2	0	1	0	0	0	1	0	0	0
AIM2	0	0	0	0	0	0	0	0	0	0	0	0	0	0	0	0	0	0	0	0	0	0	0
CADM3	0	0	0	0	0	0	0	0	0	0	0	0	0	0	0	0	0	0	0	0	0	0	0
ACKR1	0	0	0	0	0	0	0	0	0	0	0	0	0	0	0	0	0	0	0	0	0	0	0
FCER1A	0	0	0	0	0	0	0	0	0	0	0	0	0	0	0	0	0	0	0	0	0	0	0
DUSP23	1	1	0	1	0	1	0	0	0	0	0	0	0	0	0	0	0	0	0	0	1	0	0
FCRL6	0	0	0	0	0	0	0	0	0	0	0	0	0	0	0	0	0	0	0	0	0	0	0
SLAMF8	0	0	0	0	0	0	0	0	0	0	0	0	0	0	0	0	0	0	0	0	0	0	0
AL590560.1	0	0	0	0	0	0	0	0	0	0	0	0	0	0	0	0	0	0	0	0	0	0	0
VSIG8	0	0	0	0	0	0	0	0	0	0	0	0	0	0	0	0	0	0	0	0	0	0	0
AL590560.2	0	0	0	0	0	0	0	0	0	0	0	0	0	0	0	0	0	0	0	0	0	0	0
CFAP45	0	0	0	0	0	0	0	0	0	0	0	0	0	0	0	0	0	0	0	0	0	0	0
TAGLN2	0	0	0	0	0	0	0	0	0	0	0	1	1	0	0	1	1	0	2	0	1	0	0
IGSF9	0	0	0	0	0	0	0	0	0	0	0	0	0	0	0	0	0	0	0	0	0	0	0
KCNJ10	0	0	0	0	0	0	0	0	0	0	0	0	0	0	0	0	0	0	0	0	0	0	0
PIGM	0	0	0	0	0	0	0	0	0	0	0	0	0	0	0	0	0	0	0	0	0	0	0
IGSF8	0	0	0	0	0	0	0	0	0	0	0	0	0	0	0	0	0	0	0	0	0	0	0
ATP1A2	0	0	0	0	0	0	0	0	0	0	0	0	0	0	0	0	0	0	0	0	0	0	0
AL121987.2	0	0	0	0	0	0	0	0	0	0	0	0	0	0	0	0	0	0	0	0	0	0	0
PEA15	0	0	0	0	0	0	0	0	0	0	0	0	0	0	0	0	0	0	0	0	0	0	0
DCAF8	0	0	0	0	0	0	0	0	0	0	0	0	0	0	0	0	0	0	0	0	0	0	0
AL139011.2	0	0	0	0	0	0	0	0	0	0	0	0	0	0	0	0	0	0	0	0	0	0	0
AL139011.1	0	0	0	0	0	0	0	0	0	0	0	0	0	0	0	0	0	0	0	0	0	0	0
PEX19	0	0	0	0	0	0	0	0	0	0	0	0	0	0	0	0	0	0	0	0	0	0	0
COPA	0	0	0	0	0	0	0	0	0	0	0	0	0	0	0	0	0	0	0	0	0	0	0
NCSTN	0	0	0	0	0	0	0	0	0	0	0	0	0	0	0	0	0	0	0	0	0	0	0
VANGL2	0	0	0	0	0	0	0	0	0	0	0	0	0	0	0	0	0	0	0	0	0	0	0
SLAMF6	0	0	0	0	0	0	0	0	0	0	0	0	0	0	0	0	0	0	0	0	0	0	0
CD84	0	0	0	0	0	0	0	0	0	0	1	0	0	0	0	0	0	0	0	0	0	0	0
SLAMF1	0	0	0	0	0	0	0	0	0	0	0	0	0	0	0	0	0	0	0	0	0	0	0
AL121985.1	0	0	0	0	0	0	0	0	0	0	0	0	0	0	0	0	0	0	0	0	0	0	0
CD48	0	0	0	0	0	0	0	0	0	2	0	0	4	2	0	0	0	0	0	3	0	0	2
SLAMF7	0	0	0	0	0	0	0	0	0	0	0	0	0	0	0	0	0	0	0	0	0	0	0
LY9	0	0	0	0	0	0	0	0	0	0	0	0	0	0	0	0	0	0	0	0	0	0	0
CD244	0	0	0	0	0	0	0	0	0	0	0	0	0	0	0	0	0	0	0	0	0	0	0
ITLN1	0	0	0	0	0	0	0	0	0	0	0	0	0	0	0	0	0	0	0	0	0	0	0
F11R	0	0	0	0	0	0	0	0	0	0	0	0	0	0	0	0	0	0	0	0	0	0	0
TSTD1	1	2	1	1	1	2	2	2	1	1	0	2	0	0	1	0	1	1	0	0	1	2	0
USF1	0	0	0	0	0	0	0	0	0	0	0	0	0	0	0	0	0	0	0	0	0	0	0
ARHGAP30	0	0	0	0	0	0	0	0	0	0	0	0	1	0	0	0	0	0	0	1	0	0	0
NECTIN4	0	0	0	0	0	0	0	0	0	0	0	0	0	0	0	0	0	0	0	0	0	0	0
KLHDC9	0	0	0	0	0	0	0	0	0	0	0	0	0	0	0	0	0	0	0	0	0	0	0
PFDN2	1	1	0	1	0	0	0	0	0	0	0	1	1	0	1	0	0	0	0	0	0	1	0
NIT1	0	0	0	0	0	0	0	0	0	0	0	0	0	0	0	0	0	0	0	0	0	0	0
DEDD	0	0	0	0	0	0	0	0	0	0	0	0	0	0	0	0	0	0	0	0	0	0	0
UFC1	1	1	0	1	0	1	1	1	0	0	0	1	1	0	1	0	1	0	0	0	1	1	0
USP21	0	0	0	0	0	0	0	0	0	0	0	0	0	0	0	0	0	0	0	0	0	0	0
PPOX	0	0	0	0	0	0	0	0	0	0	0	0	0	0	0	0	0	0	0	0	0	0	0
B4GALT3	0	0	0	0	0	0	0	0	0	0	0	0	0	0	0	0	0	0	0	0	0	0	0
NDUFS2	1	2	1	2	1	2	1	1	1	0	0	1	0	0	1	0	0	2	0	0	1	1	0
FCER1G	0	0	0	0	0	0	0	0	0	0	4	0	16	3	0	0	0	0	0	0	0	0	0
TOMM40L	0	0	0	0	0	0	0	0	0	0	0	0	0	0	0	0	0	0	0	0	0	0	0
NR1I3	0	0	0	0	0	0	0	0	0	0	0	0	0	0	0	0	0	0	0	0	0	0	0
PCP4L1	0	0	0	0	0	0	0	0	0	0	0	0	0	0	0	0	0	0	0	0	0	0	0
MPZ	0	0	0	0	0	0	0	0	0	0	0	0	0	0	0	0	0	0	0	0	0	0	0
SDHC	2	3	2	2	2	3	1	1	1	1	0	1	0	1	1	0	1	2	0	0	1	1	0
CFAP126	0	0	0	0	0	0	0	0	0	0	0	0	0	0	0	0	0	0	0	0	0	0	0
AL592295.4	0	0	0	0	0	0	0	0	0	0	0	0	0	0	0	0	0	0	0	0	0	0	0
FCGR2A	0	0	0	0	0	0	0	0	0	0	3	0	1	0	0	0	0	0	0	0	0	0	0
HSPA6	0	0	0	0	0	0	0	0	0	0	0	0	0	0	0	0	0	0	0	0	0	0	0
FCGR3A	0	0	0	0	0	0	0	0	0	0	0	0	11	5	0	0	0	0	0	1	0	0	0
FCGR3B	0	0	0	0	0	0	0	0	0	0	0	0	0	0	0	0	0	0	0	0	0	0	0
FCGR2B	0	0	0	0	0	0	0	0	0	0	0	0	0	0	0	0	0	0	0	0	0	0	0
FCRLA	0	0	0	0	0	0	0	0	0	0	0	0	0	0	0	0	0	0	0	0	0	0	0
FCRLB	0	0	0	0	0	0	0	0	0	0	0	0	0	0	0	0	0	0	0	0	0	0	0
DUSP12	0	0	0	0	0	0	0	0	0	0	0	0	0	0	0	0	0	0	0	0	0	0	0
AL359541.1	0	0	0	0	0	0	0	0	0	0	0	0	0	0	0	0	0	0	0	0	0	0	0
ATF6	0	0	0	0	0	0	0	0	0	0	0	0	0	0	0	0	0	0	0	0	0	0	0
OLFML2B	0	0	0	0	0	0	0	0	0	0	0	0	0	0	0	0	0	0	0	0	0	0	0
NOS1AP	0	0	0	0	0	0	0	0	0	0	0	0	0	0	0	0	0	0	0	0	0	0	0
C1orf226	0	0	0	0	0	0	0	0	0	0	0	0	0	0	0	0	0	0	0	0	0	0	0
SH2D1B	0	0	0	0	0	0	0	0	0	0	0	0	0	0	0	0	0	0	0	0	0	0	0
UHMK1	0	0	0	0	0	0	0	0	0	0	0	0	0	0	1	0	0	0	0	0	0	1	0
AL596325.1	0	0	0	0	0	0	0	0	0	0	0	0	0	0	0	0	0	0	0	0	0	0	0
UAP1	0	0	0	0	0	0	0	0	0	0	0	0	0	0	2	0	0	0	0	0	0	0	0
DDR2	0	0	0	0	0	0	0	0	0	0	0	0	0	0	0	0	0	0	0	0	0	0	0
HSD17B7	0	0	0	0	0	0	0	0	0	0	0	0	0	0	0	0	0	0	0	0	0	0	0
RGS5	0	0	0	0	0	0	0	0	0	0	0	0	0	0	0	0	0	0	1	0	0	0	0
RGS5.1	0	0	0	0	0	0	0	0	0	0	0	0	0	0	0	0	0	0	0	0	0	0	0
NUF2	0	0	0	0	0	0	0	0	0	0	0	0	0	0	0	0	0	0	0	0	0	0	0
PBX1	0	0	0	0	0	0	0	0	0	0	0	0	0	0	0	2	0	0	1	0	0	0	0
AL157714.2	0	0	0	0	0	0	0	0	0	0	0	0	0	0	0	0	0	0	0	0	0	0	0
LRRC52	0	0	0	0	0	0	0	0	0	0	0	0	0	0	0	0	0	0	0	0	0	0	0
MGST3	2	4	2	3	3	3	4	4	2	1	1	5	1	1	4	1.5	3	3	3	1	3	3	1
ALDH9A1	1	2	0	1	1	1	0	0	0	0	0	0	0	0	0	0	0	1	0	0	0	0	0
AL451074.6	0	0	0	0	0	0	0	0	0	0	0	0	0	0	0	0	0	0	0	0	0	0	0
TMCO1	0	0	0	0	0	0	1	0	0	0	0	1	1	0	1	0	1	1	0	0	0	1	0
AL451074.2	0	0	0	0	0	0	0	0	0	0	0	0	0	0	0	0	0	0	0	0	0	0	0
UCK2	0	0	0	0	0	0	0	0	0	0	0	0	0	0	0	0	0	0	0	0	0	0	0
FAM78B	0	0	0	0	0	0	0	0	0	0	0	0	0	0	0	0	0	0	0	0	0	0	0
POGK	0	0	0	0	0	0	0	0	0	0	0	0	0	0	0	0	0	0	0	0	0	0	0
TADA1	0	0	0	0	0	0	0	0	0	0	0	0	0	0	0	0	0	0	0	0	0	0	0
ILDR2	0	0	0	0	0	0	0	0	0	0	0	0	0	0	0	0	0	0	0	0	0	0	0
MAEL	0	0	0	0	0	0	0	0	0	0	0	0	0	0	0	0	0	0	0	0	0	0	0
GPA33	0	0	0	0	0	0	0	0	0	0	0	0	0	0	0	0	0	0	0	0	0	0	0
AL451050.2	0	0	0	0	0	0	0	0	0	0	0	0	0	0	0	0	0	0	0	0	0	0	0
POU2F1	0	0	0	0	0	0	0	0	0	0	0	0	0	0	0	0	0	0	0	0	0	0	0
CD247	0	0	0	0	0	0	0	0	0	0	0	0	0	4	0	0	0	0	0	1	0	0	0
AL359962.2	0	0	0	0	0	0	0	0	0	0	0	0	0	0	0	0	0	0	0	0	0	0	0
CREG1	0	0	0	0	0	0	0	0	0	0	0	0	0	0	0	0	0	0	0	0	0	0	0
RCSD1	0	0	0	0	0	0	0	0	0	0	1	0	1	0	0	0	0	0	0	0	0	0	1
MPZL1	0	0	0	0	0	0	0	0	0	0	0	0	0	0	0	0	0	0	0	0	0	0	0
Z99943.1	0	0	0	0	0	0	0	0	0	0	0	0	0	0	0	0	0	0	0	0	0	0	0
MPC2	2	4	2	3	3	4	2	3	2	1	1	1	0	1	1	1	2	2	1	0	2	1	1
DCAF6	0	0	0	0	0	0	0	0	0	0	0	0	0	0	0	0	0	0	0	0	0	0	0
GPR161	0	0	0	0	0	0	0	0	0	0	0	0	0	0	0	0	0	0	0	0	0	0	0
TIPRL	0	0	0	0	0	0	0	0	0	0	0	0	0	0	0	0	0	0	0	0	0	0	0
SFT2D2	0	0	0	0	0	0	0	0	0	0	0	0	1	0	0	0	0	0	0	0	0	0	0
TBX19	0	0	0	0	0	0	0	0	0	0	0	0	0	0	0	0	0	0	0	0	0	0	0
AL023755.1	0	0	0	0	0	0	0	0	0	0	0	0	0	0	0	0	0	0	0	0	0	0	0
XCL2	0	0	0	0	0	0	0	0	0	0	0	0	0	0	0	0	0	0	0	0	0	0	0
XCL1	0	0	0	0	0	0	0	0	0	0	0	0	0	0	0	0	0	0	0	0	0	0	0
DPT	0	0	0	0	0	0	0	0	0	0	0	0	0	0	0	0	0	0	0	0	0	0	0
AL031275.1	0	0	0	0	0	0	0	0	0	0	0	0	0	0	0	0	0	0	0	0	0	0	0
LINC00626	0	0	0	0	0	0	0	0	0	0	0	0	0	0	0	0	0	0	0	0	0	0	0
AL031726.1	0	0	0	0	0	0	0	0	0	0	0	0	0	0	0	0	0	0	0	0	0	0	0
ATP1B1	4	1	3	3	2	1	32	4	5	1	0	24	0	1	14	1	6	9	0	0	1	4	1
NME7	0	0	0	0	0	0	0	0	0	0	0	0	0	0	0	0	0	0	0	0	0	0	0
BLZF1	0	0	0	0	0	0	0	0	0	0	0	0	0	0	0	0	0	0	0	0	0	0	0
CCDC181	0	0	0	0	0	0	0	0	0	0	0	0	0	0	0	0	0	0	0	0	0	0	0
SLC19A2	0	0	0	0	0	0	0	0	0	0	0	0	0	0	0	0	0	0	0	0	0	0	0
AL021068.1	0	0	0	0	0	0	0	0	0	0	0	0	0	0	0	0	0	0	0	0	0	0	0
F5	0	0	0	0	0	0	0	0	0	0	0	0	0	0	0	0	0	0	0	0	0	0	0
SELP	0	0	0	0	0	0	0	0	0	0	0	0	0	0	0	0	0	0	0	0	0	0	0
C1orf112	0	0	0	0	0	0	0	0	0	0	0	0	0	0	0	0	0	0	0	0	0	0	0
SELL	0	0	0	0	0	0	0	0	0	0	0	0	0	0	0	0	0	0	0	0	0	0	0
METTL18	0	0	0	0	0	0	0	0	0	0	0	0	0	0	0	0	0	0	0	0	0	0	0
SCYL3	0	0	0	0	0	0	0	0	0	0	0	0	0	0	0	0	0	0	0	0	0	0	0
KIFAP3	0	0	0	0	0	0	0	0	0	0	0	0	0	0	0	0	0	0	0	0	0	0	0
GORAB	0	0	0	0	0	0	0	0	0	0	0	0	0	0	0	0	0	0	0	0	0	0	0
FMO3	0	0	0	0	0	0	0	0	0	0	0	0	0	0	0	0	0	0	0	0	0	0	0
FMO2	0	0	0	0	0	0	0	0	0	0	0	0	0	0	0	0	0	0	0	0	0	0	0
FMO1	2	1	1	2	0	1	0	0	1	0	0	0	0	0	0	0	0	1	0	0	1	0	0
FMO4	0	0	0	0	0	0	0	0	0	0	0	0	0	0	0	0	0	0	0	0	0	0	0
PRRC2C	0	0	0	0	0	0	1	0	1	2	2	2	2	2	1	2	2	0	1.5	2	0	1	1
MYOCOS	0	0	0	0	0	0	0	0	0	0	0	0	0	0	0	0	0	0	0	0	0	0	0
VAMP4	0	0	0	0	0	0	0	0	0	0	0	0	0	0	0	0	0	0	0	0	0	0	0
METTL13	0	0	0	0	0	0	0	0	0	0	0	0	0	0	0	0	0	0	0	0	0	0	0
DNM3	0	0	0	0	0	0	0	0	0	0	0	0	0	0	0	0	0	0	0	0	0	0	0
DNM3OS	0	0	0	0	0	0	0	0	0	0	0	0	0	0	0	0	0	0	0	0	0	0	0
PIGC	0	0	0	0	0	0	0	0	0	0	0	0	0	0	0	0	0	0	0	0	0	0	0
SUCO	0	0	0	0	0	0	0	0	0	0	0	0	0	0	0	0	0	0	0	0	0	0	0
FASLG	0	0	0	0	0	0	0	0	0	0	0	0	0	0	0	0	0	0	0	0	0	0	0
AL031599.1	0	0	0	0	0	0	0	0	0	0	0	0	0	0	0	0	0	0	0	0	0	0	0
TNFSF4	0	0	0	0	0	0	0	0	0	0	0	0	0	0	0	0	0	0	0	0	0	0	0
AL645568.1	0	0	0	0	0	0	0	0	0	0	0	0	0	0	0	0	0	0	0	0	0	0	0
PRDX6	2	3	2	3	2	3	2	3	1	1	1	2	0	1	3	1	2	2	1	0	3	3	1
ANKRD45	0	0	0	0	0	0	0	0	0	0	0	0	0	0	0	0	0	0	0	0	0	0	0
KLHL20	0	0	0	0	0	0	0	0	0	0	0	0	0	0	0	0	0	0	0	0	0	0	0
CENPL	0	0	0	0	0	0	0	0	0	0	0	0	0	0	0	0	0	0	0	0	0	0	0
DARS2	0	0	0	0	0	0	0	0	0	0	0	0	0	0	0	0	0	0	0	0	0	0	0
GAS5-AS1	0	0	0	0	0	0	0	0	0	0	0	0	0	0	0	0	0	0	0	0	0	0	0
ZBTB37	0	0	0	0	0	0	0	0	0	0	0	0	0	0	0	0	0	0	0	0	0	0	0
SERPINC1	0	0	0	0	0	0	0	0	0	0	0	0	0	0	0	0	0	0	0	0	0	0	0
RC3H1	0	0	0	0	0	0	0	0	0	0	0	0	0	0	0	0	0	0	0	0	0	0	0
AL121983.1	0	0	0	0	0	0	0	0	0	0	0	0	0	0	0	0	0	0	0	0	0	0	0
AL121983.2	0	0	0	0	0	0	0	0	0	0	0	0	0	0	0	0	0	0	0	0	0	0	0
RABGAP1L	0	0	0	0	0	0	0	0	0	0	0	0	0	0	0	0	0	0	0	0	0	0	0
GPR52	0	0	0	0	0	0	0	0	0	0	0	0	0	0	0	0	0	0	0	0	0	0	0
CACYBP	1	1	0	1	0	0	0	0	0	0	0	0	0	0	0	0	0	0	0	0	0	0	0
MRPS14	0	0	0	0	0	0	0	0	0	0	0	0	0	0	0	0	0	0	0	0	0	0	0
KIAA0040	0	0	0	0	0	0	0	0	0	0	0	0	0	0	0	0	0	0	0	0	0	0	0
COP1	0	0	0	0	0	0	0	0	0	0	0	0	0	0	0	0	0	0	0	0	0	0	0
AL359265.3	0	0	0	0	0	0	0	0	0	0	0	0	0	0	0	0	0	0	0	0	0	0	0
PAPPA2	0	0	0	0	0	0	0	0	0	0	0	0	0	0	0	0	0	0	0	0	0	0	0
BRINP2	0	0	0	0	0	0	0	0	0	0	0	0	0	0	0	0	0	0	0	0	0	0	0
AL122019.1	0	0	0	0	0	0	0	0	0	0	0	0	0	0	0	0	0	0	0	0	0	0	0
SEC16B	0	0	0	0	0	0	0	0	0	0	0	0	0	0	0	0	0	0	0	0	0	0	0
RASAL2-AS1	0	0	0	0	0	0	0	0	0	0	0	0	0	0	0	0	0	0	0	0	0	0	0
RASAL2	0	0	0	0	0	0	0	0	0	0	0	0	0	0	0	1	0	0	0	0	0	0	0
C1orf220	0	0	0	0	0	0	0	0	0	0	0	0	0	0	0	0	0	0	0	0	0	0	0
AL449106.1	0	0	0	0	0	0	0	0	0	0	0	0	0	0	0	0	0	0	0	0	0	0	0
RALGPS2	0	0	0	0	0	0	0	0	0	0	0	0	0	0	1	0	0	0	0	0	0	0	1
ANGPTL1	0	0	0	0	0	0	0	0	0	0	0	0	0	0	0	0	0	0	0	0	0	0	0
FAM20B	0	0	0	0	0	0	0	0	0	0	0	0	0	0	0	0	0	0	0	0	0	0	0
TOR3A	0	0	0	0	0	0	0	0	0	0	0	0	0	0	0	0	0	0	0	0	0	0	0
ABL2	0	0	0	0	0	0	0	0	0	0	0	0	0	0	0	0	0	0	0	0	0	0	0
SOAT1	0	0	0	0	0	0	0	0	0	0	0	0	0	0	0	0	0	0	0	0	0	0	0
AXDND1	0	0	0	0	0	0	0	0	0	0	0	0	0	0	0	0	0	0	0	0	0	0	0
NPHS2	0	0	0	0	0	0	0	0	0	0	0	0	0	0	0	0	0	0	0	0	0	0	0
TDRD5	0	0	0	0	0	0	0	0	0	0	0	0	0	0	0	0	0	0	0	0	0	0	0
TOR1AIP2	0	0	0	0	0	0	0	0	0	0	0	0	0	0	0	0	0	0	0	0	0	0	0
AL353708.3	0	0	0	0	0	0	0	0	0	0	0	0	0	0	0	0	0	0	0	0	0	0	0
TOR1AIP1	0	0	0	0	0	0	0	0	0	0	0	0	0	0	0	0	0	0	0	0	0	0	0
AL353708.1	0	0	0	0	0	0	0	0	0	0	0	0	0	0	0	0	0	0	0	0	0	0	0
CEP350	0	0	0	0	0	0	0	0	0	0	0	0	1	0	0	0	0	0	0	0	0	0	0
QSOX1	0	0	0	0	0	0	0	0	0	0	0	0	0	0	0	0	0	0	0	0	0	0	0
LHX4	0	0	0	0	0	0	0	0	0	0	0	0	0	0	0	0	0	0	0	0	0	0	0
ACBD6	0	0	0	0	0	0	0	0	0	0	0	0	0	0	0	0	0	0	0	0	0	0	0
XPR1	0	0	0	0	0	0	0	0	0	0	0	0	0	0	0	0	0	0	0	0	0	0	0
KIAA1614	0	0	0	0	0	0	0	0	0	0	0	0	0	0	0	0	0	0	0	0	0	0	0
AL162431.2	0	0	0	0	0	0	0	0	0	0	0	0	0	0	0	0	0	0	0	0	0	0	0
KIAA1614-AS1	0	0	0	0	0	0	0	0	0	0	0	0	0	0	0	0	0	0	0	0	0	0	0
STX6	0	0	0	0	0	0	0	0	0	0	0	0	0	0	0	0	0	0	0	0	0	0	0
MR1	0	0	0	0	0	0	0	0	0	0	0	0	0	0	0	0	0	0	0	0	0	0	0
IER5	0	0	0	0	0	0	0	0	0	0	0	0	1	0	0	0	0	0	0	0	0	0	0
CACNA1E	0	0	0	0	0	0	0	0	0	0	0	0	0	0	0	0	0	0	0	0	0	0	0
GLUL	0	0	0	0	0	0	0	0	0	0	2	0	2	0	1	0	1	0	1	0	0	1	0
TEDDM1	0	0	0	0	0	0	0	0	0	0	0	0	0	0	0	0	0	0	0	0	0	0	0
RNASEL	0	0	0	0	0	0	0	0	0	0	0	0	0	0	0	0	0	0	0	0	0	0	0
RGS16	0	0	0	0	0	0	0	0	0	0	0	0	0	0	0	0	0	0	0	0	0	0	0
LINC01686	0	0	0	0	0	0	0	0	0	0	0	0	0	0	0	0	0	0	0	0	0	0	0
RGS8	0	0	0	0	0	0	0	0	0	0	0	0	0	0	0	0	0	0	0	0	0	0	0
NPL	1	0	0	1	0	0	0	0	0	0	0	0	0	0	0	0	0	1	0	0	0	0	0
DHX9	0	0	0	0	0	0	0	0	0	0	0	0	0	0	0	0	0	0	0	0	0	0	0
LAMC1	0	0	0	0	0	0	0	0	0	0	0	0	0	0	0	0	0	0	0	0	0	0	0
LAMC2	0	0	0	0	0	0	0	0	0	0	0	0	0	0	0	0	0	0	0	0	0	0	0
SMG7	0	0	0	0	0	0	0	0	0	0	0	0	0	0	0	0	0	0	0	0	0	0	0
NCF2	0	0	0	0	0	0	0	0	0	0	0	0	2	0	0	0	0	0	0	0	0	0	0
ARPC5	0	0	0	0	0	0	0	0	0	0	2	0	5	2	1	1	1	0	1	2	1	1	0
RGL1	0	0	0	0	0	0	0	0	0	0	0	0	0	0	0	0	0	0	0	0	0	0	0
COLGALT2	0	0	0	0	0	0	0	0	0	0	0	0	0	0	0	0	0	0	0	0	0	0	0
TSEN15	0	0	0	0	0	0	0	0	0	0	0	0	0	0	0	0	0	0	0	0	0	0	0
AL445228.2	0	0	0	0	0	0	0	0	0	0	0	0	0	0	0	0	0	0	0	0	0	0	0
C1orf21	0	0	0	0	0	0	0	0	0	0	0	0	0	0	0	0	0	0	0	0	0	0	0
EDEM3	0	0	0	0	0	0	0	0	0	0	0	0	0	0	0	0	0	0	0	0	0	0	0
FAM129A	0	0	0	0	0	0	0	0	0	0	0	0	0	0	0	0	0	0	0	0	0	0	0
RNF2	0	0	0	0	0	0	0	0	0	0	0	0	0	0	0	0	0	0	0	0	0	0	0
TRMT1L	0	0	0	0	0	0	0	0	0	0	0	0	0	0	0	0	0	0	0	0	0	0	0
SWT1	0	0	0	0	0	0	0	0	0	0	0	0	0	0	0	0	0	0	0	0	0	0	0
IVNS1ABP	0	0	0	0	0	0	1	0	0	0	0	2	0	0	0	0	0	0	0	0	0	0	0
AL078644.2	0	0	0	0	0	0	0	0	0	0	0	0	0	0	0	0	0	0	0	0	0	0	0
HMCN1	0	0	0	0	0	0	0	0	0	0	0	0	0	0	0	0	0	0	0	0	0	0	0
TPR	0	0	0	0	0	0	1	0	0	0	0	1	1	1	1	1	1	0	1	1	0	1	0
ODR4	0	0	0	0	0	0	0	0	0	0	0	0	0	0	0	0	0	0	0	0	0	0	0
PTGS2	0	0	0	0	0	0	0	0	0	0	0	0	0	0	0	0	0	0	0	0	0	0	0
PACERR	0	0	0	0	0	0	0	0	0	0	0	0	0	0	0	0	0	0	0	0	0	0	0
PLA2G4A	0	0	0	0	0	0	0	0	0	0	0	0	0	0	0	0	0	0	0	0	0	0	0
ERVMER61-1	0	0	0	0	0	0	0	0	0	0	0	0	0	0	0	0	0	0	0	0	0	0	0
BRINP3	0	0	0	0	0	0	0	0	0	0	0	0	0	0	0	0	0	0	0	0	0	0	0
LINC01351	0	0	0	0	0	0	0	0	0	0	0	0	0	0	0	0	0	0	0	0	0	0	0
RGS18	0	0	0	0	0	0	0	0	0	0	0	0	1	0	0	0	0	0	0	0	0	0	0
AL390957.1	0	0	0	0	0	0	0	0	0	0	0	0	0	0	0	0	0	0	0	0	0	0	0
AL136987.1	0	0	0	0	0	0	0	0	0	0	0	0	0	0	0	0	0	0	0	0	0	0	0
RGS1	0	0	0	0	0	0	0	0	0	0	5	0	0	0	0	0	0	0	0	0	0	0	0
RGS13	0	0	0	0	0	0	0	0	0	0	0	0	0	0	0	0	0	0	0	0	0	0	0
RGS2	0	0	0	0	0	0	0	0	0	0	2	0	5	0	0	0	0	0	0	0	0	0	0
UCHL5	0	0	0	0	0	0	0	0	0	0	0	0	0	0	0	0	0	0	0	0	0	0	0
TROVE2	0	0	0	0	0	0	0	0	0	0	0	0	0	0	0	0	0	0	0	0	0	0	0
GLRX2	0	0	0	0	0	0	0	0	0	0	0	0	0	0	0	0	0	0	0	0	0	0	0
CDC73	0	0	0	0	0	0	0	0	0	0	0	0	0	0	0	0	0	0	0	0	0	0	0
B3GALT2	0	0	0	0	0	0	0	0	0	0	0	0	0	0	0	0	0	0	0	0	0	0	0
KCNT2	0	0	0	0	0	0	0	0	0	0	0	0	0	0	0	0	0	0	0	0	0	0	0
CFH	0	0	0	0	0	0	0	0	0	0	0	0	0	0	0	0	0	0	0	0	0	0	0
ASPM	0	0	0	0	0	0	0	0	0	0	0	0	0	0	0	0	0	0	0	0	0	0	0
ZBTB41	0	0	0	0	0	0	0	0	0	0	0	0	0	0	0	0	0	0	0	0	0	0	0
DENND1B	0	0	0	0	0	0	0	0	0	0	0	0	0	0	0	0	0	0	0	0	0	0	0
C1orf53	0	0	0	0	0	0	0	0	0	0	0	0	0	0	0	0	0	0	0	0	0	0	0
NEK7	0	0	0	0	0	0	0	0	0	0	0	0	0	0	0	0	0	0	0	0	0	0	0
ATP6V1G3	0	0	0	0	0	0	0	0	0	0	0	0	0	0	8	0	0	0	0	0	0	9	0
PTPRC	0	0	0	0	0	0	0	0	0	5	3	0	10	7	0	0	0	0	0	9	0	0	1
MIR181A1HG	0	0	0	0	0	0	0	0	0	0	0	0	0	0	0	0	0	0	0	0	0	0	0
NR5A2	0	0	0	0	0	0	0	0	0	0	0	0	0	0	0	0	0	0	0	0	0	0	0
LINC00862	0	0	0	0	0	0	0	0	0	0	0	0	0	0	0	0	0	0	0	0	0	0	0
AC104461.1	0	0	0	0	0	0	0	0	0	0	0	0	0	0	0	0	0	0	0	0	0	0	0
ZNF281	0	0	0	0	0	0	0	0	0	0	0	0	0	0	0	0	0	0	0	0	0	0	0
DDX59	0	0	0	0	0	0	0	0	0	0	0	0	0	0	0	0	0	0	0	0	0	0	0
AL445483.1	0	0	0	0	0	0	0	0	0	0	0	0	0	0	0	0	0	0	0	0	0	0	0
CAMSAP2	0	0	0	0	0	0	0	0	0	0	0	0	0	0	0	0	0	0	0	0	0	0	0
INAVA	0	0	0	0	0	0	0	0	0	0	0	0	0	0	0	0	0	0	0	0	0	0	0
KIF21B	0	0	0	0	0	0	0	0	0	0	0	0	0	0	0	0	0	0	0	0	0	0	0
AL358473.1	0	0	0	0	0	0	0	0	0	0	0	0	0	0	0	0	0	0	0	0	0	0	0
TMEM9	0	0	0	0	0	0	0	0	0	0	0	0	0	0	0	0	0	0	0	0	0	0	0
PKP1	0	0	0	0	0	0	0	0	0	0	0	0	0	0	0	0	0	0	0	0	0	0	0
TNNT2	0	0	0	0	0	0	0	0	0	0	0	0	0	0	0	0	0	0	0	0	0	0	0
LAD1	0	0	0	0	0	0	0	0	0	0	0	0	0	0	0	0	0	0	0	0	0	0	0
AC119427.1	0	0	0	0	0	0	0	0	0	0	0	0	0	0	0	0	0	0	0	0	0	0	0
TNNI1	0	0	0	0	0	0	0	0	0	0	0	0	0	0	0	0	0	0	0	0	0	0	0
PHLDA3	0	0	0	0	0	0	0	0	0	0	0	0	0	0	0	0	0	0	0	0	0	0	0
CSRP1	0	0	0	0	0	0	0	0	0	0	0	0	0	0	0	0	0	0	1	0	0	0	0
AC096677.1	0	0	0	0	0	0	0	0	0	0	0	0	0	0	0	0	0	0	0	0	0	0	0
NAV1	0	0	0	0	0	0	0	0	0	0	0	0	0	0	0	0	0	0	0	0	0	0	0
IPO9-AS1	0	0	0	0	0	0	0	0	0	0	0	0	0	0	0	0	0	0	0	0	0	0	0
IPO9	0	0	0	0	0	0	0	0	0	0	0	0	0	0	0	0	0	0	0	0	0	0	0
SHISA4	0	0	0	0	0	0	0	0	0	0	0	0	0	0	0	0	0	0	0	0	0	0	0
LMOD1	0	0	0	0	0	0	0	0	0	0	0	0	0	0	0	0	0	0	0	0	0	0	0
TIMM17A	0	0	0	0	0	0	0	0	0	0	0	0	0	0	0	0	0	0	0	0	0	0	0
RNPEP	0	0	0	0	0	0	0	0	0	0	0	0	0	0	0	0	0	0	0	0	0	0	0
ELF3-AS1	0	0	0	0	0	0	0	0	0	0	0	0	0	0	0	0	0	0	0	0	0	0	0
ELF3	0	0	0	0	0	0	0	0	0	0	0	2	0	0	0	0	2	0	0	0	0	0	0
GPR37L1	0	0	0	0	0	0	0	0	0	0	0	0	0	0	0	0	0	0	0	0	0	0	0
ARL8A	0	0	0	0	0	0	0	0	0	0	0	0	0	0	0	0	0	0	0	0	0	0	0
PTPN7	0	0	0	0	0	0	0	0	0	0	0	0	0	0	0	0	0	0	0	1	0	0	0
LGR6	0	0	0	0	0	0	0	0	0	0	0	0	0	0	0	0	0	0	0	0	0	0	0
UBE2T	0	0	0	0	0	0	0	0	0	0	0	0	0	0	0	0	0	0	0	0	0	0	0
PPP1R12B	0	0	0	0	0	0	0	0	0	0	0	0	0	0	1	0	0	0	0	0	0	0	0
KDM5B	0	0	0	0	0	0	0	0	0	0	0	0	0	0	0	0	0	0	0	0	0	0	0
PCAT6	0	0	0	0	0	0	0	0	0	0	0	0	0	0	0	0	0	0	0	0	0	0	0
RABIF	0	0	0	0	0	0	0	0	0	0	0	0	0	0	0	0	0	0	0	0	0	0	0
KLHL12	0	0	0	0	0	0	0	0	0	0	0	0	0	0	0	0	0	0	0	0	0	0	0
ADIPOR1	0	0	0	0	0	0	0	0	0	0	0	0	0	0	0	0	0	0	0	0	0	0	0
CYB5R1	0	0	0	0	0	0	0	0	0	0	0	0	0	0	0	0	0	0	0	0	0	0	0
TMEM183A	0	0	0	0	0	0	0	0	0	0	0	0	0	0	0	0	0	0	0	0	0	0	0
PPFIA4	0	0	0	0	0	0	0	0	0	0	0	0	0	0	0	0	0	0	0	0	0	0	0
ADORA1	0	0	0	0	0	0	0	0	0	0	0	0	0	0	0	0	0	0	0	0	0	0	0
CHI3L1	0	0	0	0	0	0	0	0	0	0	0	0	0	0	0	0	0	0	0	0	0	0	0
LINC01353	0	0	0	0	0	0	0	0	0	0	0	0	0	0	0	0	0	0	0	0	0	0	0
LINC01136	0	0	0	0	0	0	0	0	0	0	0	0	0	0	0	0	0	0	0	0	0	0	0
BTG2	0	0	0	0	0	0	0	0	0	0	1	3	1	1	1	0	0	0	0	1	0	0	1
FMOD	0	0	0	0	0	0	0	0	0	0	0	0	0	0	0	0	0	0	0	0	0	0	0
PRELP	0	0	0	0	0	0	0	0	0	0	0	0	0	0	0	0	0	0	0	0	0	0	0
ATP2B4	0	0	0	0	0	0	0	0	0	0	0	0	0	0	0	0	0	0	0	0	0	0	0
LAX1	0	0	0	0	0	0	0	0	0	0	0	0	0	0	0	0	0	0	0	0	0	0	0
ZC3H11A	0	0	0	0	0	0	0	0	0	0	0	0	0	0	0	0	0	0	0	0	0	0	0
ZBED6	0	0	0	0	0	0	0	0	0	0	0	0	0	0	0	0	0	0	0	0	0	0	0
SNRPE	1	1	0	1	0	0	1	1	0	0	0	1	0	0	1	0	1	0	0	0	1	1	0
SOX13	0	0	0	0	0	0	0	0	0	0	0	0	0	0	0	0	0	0	0	0	0	0	0
ETNK2	1	1	0	1	0	0	0	0	0	0	0	0	0	0	0	0	0	0	0	0	0	0	0
GOLT1A	0	0	0	0	0	0	0	0	0	0	0	0	0	0	0	0	0	0	0	0	0	0	0
PLEKHA6	0	0	0	0	0	0	0	0	0	0	0	0	0	0	0	0	0	0	0	0	0	0	0
PPP1R15B	0	0	0	0	0	0	0	0	0	0	0	0	0	0	0	0	0	0	0	0	0	0	0
PIK3C2B	0	0	0	0	0	0	0	0	0	0	0	0	0	0	0	0	0	0	0	0	0	0	0
MDM4	0	0	0	0	0	0	0	0	1	0	0	0	0	0	0	0	0	0	0	0	0	0	0
AL512306.3	0	0	0	0	0	0	0	0	0	0	0	0	0	0	0	0	0	0	0	0	0	0	0
LRRN2	0	0	0	0	0	0	0	0	0	0	0	0	0	0	0	0	0	0	0	0	0	0	0
AL512306.2	0	0	0	0	0	0	0	0	0	0	0	0	0	0	0	0	0	0	0	0	0	0	0
NFASC	0	0	0	0	0	0	0	0	0	0	0	0	0	0	0	0	0	0	0	0	0	0	0
TMEM81	0	0	0	0	0	0	0	0	0	0	0	0	0	0	0	0	0	0	0	0	0	0	0
RBBP5	0	0	0	0	0	0	0	0	0	0	0	0	0	0	0	0	0	0	0	0	0	0	0
DSTYK	0	0	0	0	0	0	0	0	0	0	0	0	0	0	0	0	0	0	0	0	0	0	0
TMCC2	0	0	0	0	0	0	0	0	0	0	0	0	0	0	0	0	0	0	0	0	0	0	0
NUAK2	0	0	0	0	0	0	0	0	0	0	0	0	0	0	0	0	0	0	0	0	0	0	0
LEMD1	0	0	0	0	0	0	0	0	0	0	0	0	0	0	0	0	0	0	0	0	0	0	0
CDK18	0	0	0	0	0	0	0	0	0	0	0	0	0	0	0	0	0	0	0	0	0	0	0
MFSD4A	0	0	0	0	0	0	1	0	0	0	0	0	0	0	0	0	0	0	0	0	0	0	0
ELK4	0	0	0	0	0	0	0	0	0	0	0	0	0	0	0	0	0	0	0	0	0	0	0
SLC45A3	0	0	0	0	0	0	0	0	0	0	0	0	0	0	0	0	0	0	0	0	0	0	0
NUCKS1	2	2	1	2	2	2	3	3	1	1	1	3	0	2	2	3	3	2	3	1	2	2	1
RAB29	1	1	0	1	0	1	0	0	1	0	0	0	0	0	0	0	0	0	0	0	0	0	0
SLC41A1	0	0	0	0	0	0	0	0	0	0	0	0	0	0	0	0	0	0	0	0	0	0	0
PM20D1	0	0	0	0	0	0	0	0	0	0	0	0	0	0	0	0	0	0	0	0	0	0	0
SLC26A9	0	0	0	0	0	0	0	0	0	0	0	0	0	0	0	0	0	0	0	0	0	0	0
RAB7B	0	0	0	0	0	0	0	0	0	0	0	0	0	0	0	0	0	0	0	0	0	0	0
RHEX	0	0	0	0	0	0	0	0	0	0	0	0	0	0	0	0	1	0	0	0	0	0	0
FAM72A	0	0	0	0	0	0	0	0	0	0	0	0	0	0	0	0	0	0	0	0	0	0	0
SRGAP2	0	0	0	0	0	0	0	0	0	0	1	0	1	0	0	0	0	0	0	0	0	0	0
IKBKE	0	0	0	0	0	0	0	0	0	0	0	0	0	0	0	0	0	0	0	0	0	0	0
RASSF5	0	0	0	0	0	0	0	0	0	0	0	0	1	0	0	0	0	0	0	0	0	0	0
EIF2D	0	0	0	0	0	0	0	0	0	0	0	0	0	0	0	0	0	0	0	0	0	0	0
AL591846.2	0	0	0	0	0	0	0	0	0	0	0	0	0	0	0	0	0	0	0	0	0	0	0
DYRK3	0	0	0	0	0	0	0	0	0	0	0	0	0	0	0	0	0	0	0	0	0	0	0
MAPKAPK2	0	0	0	0	0	0	0	0	0	0	0	0	0	0	0	0	0	0	0	0	0	0	0
IL10	0	0	0	0	0	0	0	0	0	0	0	0	0	0	0	0	0	0	0	0	0	0	0
IL19	0	0	0	0	0	0	0	0	0	0	0	0	0	0	0	0	0	0	0	0	0	0	0
IL20	0	0	0	0	0	0	0	0	0	0	0	0	0	0	0	0	0	0	0	0	0	0	0
FCMR	0	0	0	0	0	0	0	0	0	0	0	0	0	0	0	0	0	0	0	0	0	0	0
PIGR	0	0	0	0	0	0	0	0	0	0	0	1	0	0	0	0	1	0	0	0	0	0	0
FCAMR	0	0	0	0	0	0	0	0	0	0	0	0	0	0	0	0	0	0	0	0	0	0	0
C1orf116	0	0	0	0	0	0	0	0	0	0	0	0	0	0	0	0	0	0	0	0	0	0	0
PFKFB2	0	0	0	0	0	0	0	0	0	0	0	0	0	0	0	0	0	0	0	0	0	0	0
YOD1	0	0	0	0	0	0	0	0	0	0	0	0	0	0	0	0	0	0	0	0	0	0	0
C4BPB	0	0	0	0	0	0	0	0	0	0	0	0	0	0	0	0	0	0	0	0	0	0	0
AL445493.3	0	0	0	0	0	0	0	0	0	0	0	0	0	0	0	0	0	0	0	0	0	0	0
CD55	0	0	0	0	0	0	0	0	0	0	0	0	2	0	0	0	0	0	0	0	0	0	0
CR2	0	0	0	0	0	0	0	0	0	0	0	0	0	0	0	0	0	0	0	0	0	0	0
CR1	0	0	0	0	0	0	0	0	0	0	0	0	0	0	0	0	0	0	0	0	0	0	0
CR1L	0	0	0	0	0	0	0	0	0	0	0	0	0	0	0	0	0	0	0	0	0	0	0
CD46	0	0	0	0	0	0	1	0	0	0	0	2	1	0	2	1	1	0	2	0	0	1	0
MIR29B2CHG	0	0	0	0	0	0	0	0	1	0	0	0	0	0	0	0	0	0	0	0	0	0	0
CD34	0	0	0	0	0	0	0	0	0	0	0	0	0	0	0	1	0	0	1	0	0	0	0
AL356275.1	0	0	0	0	0	0	0	0	0	0	0	0	0	0	0	0	0	0	0	0	0	0	0
PLXNA2	0	0	0	0	0	0	0	0	0	0	0	0	0	0	0	0	0	0	0	0	0	0	0
CAMK1G	0	0	0	0	0	0	0	0	0	0	0	0	0	0	0	0	0	0	0	0	0	0	0
LAMB3	0	0	0	0	0	0	0	0	0	0	0	0	0	0	0	0	0	0	0	0	0	0	0
AL031316.1	0	0	0	0	0	0	0	0	0	0	0	0	0	0	0	0	0	0	0	0	0	0	0
G0S2	1	0	0	0	0	0	1	0	0	0	0	0	0	0	3	0	0	3	0	0	0	0	0
HSD11B1	0	0	0	0	0	0	0	0	0	0	0	0	0	0	0	0	0	0	0	0	0	0	0
TRAF3IP3	0	0	0	0	0	0	0	0	0	0	0	0	1	1	0	0	0	0	0	1	0	0	0
C1orf74	0	0	0	0	0	0	0	0	0	0	0	0	0	0	0	0	0	0	0	0	0	0	0
IRF6	0	0	0	0	0	0	0	0	0	0	0	0	0	0	0	0	0	0	0	0	0	0	0
UTP25	0	0	0	0	0	0	0	0	0	0	0	0	0	0	0	0	0	0	0	0	0	0	0
SERTAD4-AS1	0	0	0	0	0	0	0	0	0	0	0	0	0	0	0	0	0	0	0	0	0	0	0
SERTAD4	0	0	0	0	0	0	0	0	0	0	0	0	0	0	0	0	0	0	0	0	0	0	0
HHAT	0	0	0	0	0	0	0	0	0	0	0	0	0	0	0	0	0	0	0	0	0	0	0
KCNH1	0	0	0	0	0	0	0	0	0	0	0	0	0	0	0	0	0	0	0	0	0	0	0
RCOR3	0	0	0	0	0	0	0	0	0	0	0	0	0	0	0	0	0	0	0	0	0	0	0
TRAF5	0	0	0	0	0	0	0	0	0	0	0	0	0	0	0	0	0	0	0	0	0	0	0
LINC00467	0	0	0	0	0	0	0	0	0	0	0	0	0	0	0	0	0	0	0	0	0	0	0
SLC30A1	0	0	0	0	0	0	0	0	0	0	0	0	0	0	0	0	0	0	0	0	0	0	0
LPGAT1	0	0	0	0	0	0	0	0	0	0	0	0	0	0	0	0	0	0	0	0	0	0	0
INTS7	0	0	0	0	0	0	0	0	0	0	0	0	0	0	0	0	0	0	0	0	0	0	0
DTL	0	0	0	0	0	0	0	0	0	0	0	0	0	0	0	0	0	0	0	0	0	0	0
AL451060.1	0	0	0	0	0	0	0	0	0	0	0	0	0	0	0	0	0	0	0	0	0	0	0
PPP2R5A	0	0	0	0	0	0	0	0	0	0	0	0	0	0	1	0	0	0	0	0	0	1	0
AL360091.3	0	0	0	0	0	0	0	0	0	0	0	0	0	0	0	0	0	0	0	0	0	0	0
TMEM206	0	0	0	0	0	0	0	0	0	0	0	0	0	0	0	0	0	0	0	0	0	0	0
NENF	1	1	0	1	0	0	1	0	0	0	0	1	0	0	1	0	1	0	0.5	0	0	0	0
AC092803.2	0	0	0	0	0	0	0	0	0	0	0	0	0	0	0	0	0	0	0	0	0	0	0
ATF3	0	0	0	0	0	0	0	0	0	0	0	0	0	0	0	0	0	0	0	0	0	0	0
FAM71A	0	0	0	0	0	0	0	0	0	0	0	0	0	0	0	0	0	0	0	0	0	0	0
BATF3	0	0	0	0	0	0	0	0	0	0	0	0	0	0	0	0	0	0	0	0	0	0	0
NSL1	0	0	0	0	0	0	0	0	0	0	0	0	0	0	0	0	0	0	0	0	0	0	0
TATDN3	0	0	0	0	0	0	0	0	0	0	0	0	0	0	0	0	0	0	0	0	0	0	0
FLVCR1-DT	0	0	0	0	0	0	0	0	0	0	0	0	0	0	0	0	0	0	0	0	0	0	0
FLVCR1	0	0	0	0	0	0	0	0	0	0	0	0	0	0	0	0	0	0	0	0	0	0	0
VASH2	0	0	0	0	0	0	0	0	0	0	0	0	0	0	0	0	0	0	0	0	0	0	0
ANGEL2	0	0	0	0	0	0	0	0	0	0	0	0	0	0	0	0	0	0	0	0	0	0	0
RPS6KC1	0	0	0	0	0	0	0	0	0	0	0	0	0	0	0	0	0	0	0	0	0	0	0
PROX1	0	0	0	0	0	0	0	0	0	0	0	0	0	0	0	0	0	0	0	0	0	0	0
SMYD2	0	0	0	0	0	0	0	0	0	0	0	0	0	0	0	0	0	0	0	0	0	0	0
PTPN14	0	0	0	0	0	0	0	0	0	0	0	0	0	0	0	0	0	0	0	0	0	0	0
CENPF	0	0	0	0	0	0	0	0	0	0	0	0	0	0	0	0	0	0	0	0	0	0	0
KCTD3	0	0	0	0	0	0	0	0	0	0	0	0	0	0	0	0	0	0	0	0	0	0	0
USH2A	0	0	0	0	0	0	0	0	0	0	0	0	0	0	0	0	0	0	0	0	0	0	0
ESRRG	0	0	0	0	0	0	1	0	0	0	0	0	0	0	1	0	0	0	0	0	0	0	0
GPATCH2	0	0	0	0	0	0	0	0	0	0	0	0	0	0	0	0	0	0	0	0	0	0	0
SPATA17	0	0	0	0	0	0	0	0	0	0	0	0	0	0	0	0	0	0	0	0	0	0	0
RRP15	0	0	0	0	0	0	0	0	0	0	0	0	0	0	0	0	0	0	0	0	0	0	0
TGFB2	0	0	0	0	0	0	0	0	0	0	0	0	0	0	0	0	0	0	0	0	0	0	0
LYPLAL1	1	1	0	1	0	1	0	0	0	0	0	0	0	0	0	0	0	0	0	0	1	0	0
AC096642.1	0	0	0	0	0	0	0	0	0	0	0	0	0	0	0	0	0	0	0	0	0	0	0
AL513283.1	0	0	0	0	0	0	0	0	0	0	0	0	0	0	0	0	0	0	0	0	0	0	0
ZC3H11B	0	0	0	0	0	0	0	0	0	0	0	0	0	0	0	0	0	0	0	0	0	0	0
EPRS	0	0	0	0	0	0	0	0	0	0	0	0	0	0	0	0	0	0	0	0	0	0	0
BPNT1	0	0	0	0	0	0	0	0	0	0	0	0	0	0	0	0	0	0	0	0	0	0	0
IARS2	0	0	0	0	0	0	0	0	0	0	0	0	0	0	0	0	0	0	0	0	0	0	0
RAB3GAP2	0	0	0	0	0	0	0	0	0	0	0	0	0	0	0	0	0	0	0	0	0	0	0
MARK1	0	0	0	0	0	0	0	0	0	0	0	0	0	0	0	0	0	0	0	0	0	0	0
C1orf115	0	0	0	0	0	0	0	0	0	0	0	0	0	0	0	0	0	0	0	0	0	0	0
2022-03-02	1	0	0	1	0	0	0	0	0	0	0	0	0	0	0	0	0	1	0	0	0	0	0
2022-03-01	0	0	0	0	0	0	0	0	0	0	0	0	0	0	0	0	0	0	0	0	0	0	0
HLX	0	0	0	0	0	0	0	0	0	0	0	0	0	0	0	0	0	0	0	0	0	0	0
DUSP10	0	0	0	0	0	0	0	0	0	0	0	0	0	0	0	0	0	0	0	0	0	0	0
AL513314.2	0	0	0	0	0	0	0	0	0	0	0	0	0	0	0	0	0	0	0	0	0	0	0
TAF1A	0	0	0	0	0	0	0	0	0	0	0	0	0	0	0	0	0	0	0	0	0	0	0
TAF1A-AS1	0	0	0	0	0	0	0	0	0	0	0	0	0	0	0	0	0	0	0	0	0	0	0
MIA3	0	0	0	0	0	0	0	0	0	0	0	0	0	0	0	0	0	0	0	0	0	0	0
AL592148.3	0	0	0	0	0	0	0	0	0	0	0	0	0	0	0	0	0	0	0	0	0	0	0
AIDA	0	0	0	0	0	0	0	0	0	0	0	0	0	0	0	0	0	0	0	0	0	0	0
BROX	0	0	0	0	0	0	0	0	0	0	0	0	0	0	0	0	0	0	0	0	0	0	0
FAM177B	0	0	0	0	0	0	0	0	0	0	0	0	0	0	0	0	0	0	0	0	0	0	0
AL392172.1	0	0	0	0	0	0	0	0	0	0	0	0	0	0	0	0	0	0	0	0	0	0	0
DISP1	0	0	0	0	0	0	0	0	0	0	0	0	0	0	0	0	0	0	0	0	0	0	0
TLR5	0	0	0	0	0	0	0	0	0	0	0	0	0	0	0	0	0	0	0	0	0	0	0
SUSD4	0	0	0	0	0	0	0	0	0	0	0	0	0	0	0	0	0	0	0	0	0	0	0
CAPN2	0	0	0	0	0	0	1	1	0	0	0	1	0	0	2	0	1	0	0	0	0	1	0
TP53BP2	0	0	0	0	0	0	0	0	0	0	0	0	0	0	0	0	0	0	0	0	0	0	0
AC138393.3	0	0	0	0	0	0	0	0	0	0	0	0	0	0	0	0	0	0	0	0	0	0	0
FBXO28	0	0	0	0	0	0	0	0	0	0	0	0	0	0	0	0	0	0	0	0	0	0	0
DEGS1	0	0	0	0	0	0	0	0	0	0	0	0	0	0	0	0	0	0	0	0	0	0	0
NVL	0	0	0	0	0	0	0	0	0	0	0	0	0	0	0	0	0	0	0	0	0	0	0
CNIH4	0	0	0	0	0	0	0	0	0	0	0	1	1	0	1	0	0	0	0	0	0	0	0
WDR26	0	0	0	0	0	0	0	0	0	0	0	0	0	0	0	0	0	0	0	0	0	0	0
CNIH3	0	0	0	0	0	0	0	0	0	0	0	0	0	0	0	0	0	0	0	0	0	0	0
DNAH14	0	0	0	0	0	0	0	0	0	0	0	0	0	0	0	0	0	0	0	0	0	0	0
LBR	0	0	0	0	0	0	0	0	0	0	0	0	0	0	0	0	1	0	0	0	0	0	0
ENAH	0	0	0	0	0	0	0	0	0	0	0	0	0	0	0	0	0	0	0	0	0	0	0
SRP9	1	1	1	1	1	1	1	2	0	1	0	1	0	0	1	1	1	1	1	0	1	1	0
EPHX1	0	0	0	0	0	0	0	0	0	0	0	0	0	0	0	0	0	2	0	0	0	0	0
AL591895.1	0	0	0	0	0	0	0	0	0	0	0	0	0	0	0	0	0	0	0	0	0	0	0
TMEM63A	0	0	0	0	0	0	0	0	1	0	0	0	0	0	0	0	0	0	0	0	0	0	0
LEFTY1	0	0	0	0	0	0	0	0	0	0	0	0	0	0	0	0	0	0	0	0	0	0	0
PYCR2	0	0	0	0	0	0	0	0	0	0	0	0	0	0	0	0	0	0	0	0	0	0	0
SDE2	0	0	0	0	0	0	0	0	0	0	0	0	0	0	0	0	0	0	0	0	0	0	0
AL512343.2	0	0	0	0	0	0	0	0	0	0	0	0	0	0	0	0	0	0	0	0	0	0	0
H3F3A	5	6	4	6	5	7	5	8	2	5	6	8	16	8	8	6	8	4	6	7	9	10	5
ACBD3	0	0	0	0	0	0	0	0	0	0	0	0	0	0	0	0	0	0	0	0	0	0	0
LIN9	0	0	0	0	0	0	0	0	0	0	0	0	0	0	0	0	0	0	0	0	0	0	0
PARP1	0	0	0	0	0	0	0	0	0	0	0	0	0	0	0	0	0	0	0	0	0	0	0
STUM	0	0	0	0	0	0	0	0	0	0	0	0	0	0	0	0	0	0	0	0	0	0	0
ITPKB	0	0	0	0	0	0	0	0	0	0	0	0	0	0	0	0	0	0	0	0	0	0	0
ITPKB-AS1	0	0	0	0	0	0	0	0	0	0	0	0	0	0	0	0	0	0	0	0	0	0	0
PSEN2	0	0	0	0	0	0	0	0	0	0	0	0	0	0	0	0	0	0	0	0	0	0	0
COQ8A	0	0	0	0	0	0	0	0	0	0	0	0	0	0	0	0	0	0	0	0	0	0	0
CDC42BPA	0	0	0	0	0	0	0	0	0	0	0	0	0	0	0	0	0	0	1	0	0	0	0
ZNF678	0	0	0	0	0	0	0	0	0	0	0	0	0	0	0	0	0	0	0	0	0	0	0
SNAP47	0	0	0	0	0	0	0	0	0	0	0	0	0	0	0	0	0	0	0	0	0	0	0
JMJD4	0	0	0	0	0	0	0	0	0	0	0	0	0	0	0	0	0	0	0	0	0	0	0
WNT9A	0	0	0	0	0	0	0	0	0	0	0	0	0	0	0	0	0	0	0	0	0	0	0
WNT3A	0	0	0	0	0	0	0	0	0	0	0	0	0	0	0	0	0	0	0	0	0	0	0
ARF1	1	1	0	1	0	0	1	0	0	0	1	1	1	0	1	1	1	0	1	1	0	1	0
C1orf35	0	0	0	0	0	0	0	0	0	0	0	0	0	0	0	0	0	0	0	0	0	0	0
MRPL55	0	0	0	0	0	0	0	0	0	0	0	0	0	0	0	0	0	0	0	0	0	0	0
GUK1	2	2	2	2.5	2	2	1	2	1	1	1	2	1	2	2	3	1	2	2	2	2	2	1
IBA57-DT	0	0	0	0	0	0	0	0	0	0	0	0	0	0	0	0	0	0	0	0	0	0	0
IBA57	0	0	0	0	0	0	0	0	0	0	0	0	0	0	0	0	0	0	0	0	0	0	0
OBSCN-AS1	0	0	0	0	0	0	0	0	0	0	0	0	0	0	0	0	0	0	0	0	0	0	0
OBSCN	0	0	0	0	0	0	0	0	0	0	0	0	0	0	0	0	0	0	0	0	0	0	0
TRIM11	0	0	0	0	0	0	0	0	0	0	0	0	0	0	0	0	0	0	0	0	0	0	0
TRIM17	0	0	0	0	0	0	0	0	0	0	0	0	0	0	0	0	0	0	0	0	0	0	0
HIST3H2A	0	0	0	0	0	0	0	0	0	0	0	0	0	0	0	0	0	0	0	0	0	0	0
HIST3H2BB	0	0	0	0	0	0	0	0	0	0	0	0	0	0	0	0	0	0	0	0	0	0	0
RNF187	0	0	0	0	0	0	0	0	0	0	0	0	0	0	0	0	0	0	0	0	0	0	0
RHOU	0	0	0	0	0	0	0	0	0	0	0	0	0	0	0	0	0	0	0	0	0	0	0
RAB4A	0	0	0	0	0	0	0	0	0	0	0	0	0	0	0	0	0	0	0	0	0	0	0
AL117350.1	0	0	0	0	0	0	0	0	0	0	0	0	0	0	0	0	0	0	0	0	0	0	0
CCSAP	0	0	0	0	0	0	0	0	0	0	0	0	0	0	0	0	0	0	0	0	0	0	0
NUP133	0	0	0	0	0	0	0	0	0	0	0	0	0	0	0	0	0	0	0	0	0	0	0
ABCB10	0	0	0	0	0	0	0	0	0	0	0	0	0	0	0	0	0	0	0	0	0	0	0
TAF5L	0	0	0	0	0	0	0	0	0	0	0	0	0	0	0	0	0	0	0	0	0	0	0
URB2	0	0	0	0	0	0	0	0	0	0	0	0	0	0	0	0	0	0	0	0	0	0	0
LINC01736	0	0	0	0	0	0	0	0	0	0	0	0	0	0	0	0	0	0	0	0	0	0	0
GALNT2	0	0	0	0	0	0	0	0	0	0	0	0	0	0	0	0	0	0	0	0	0	0	0
PGBD5	0	0	0	0	0	0	0	0	0	0	0	0	0	0	0	0	0	0	0	0	0	0	0
COG2	0	0	0	0	0	0	0	0	0	0	0	0	0	0	0	0	0	0	0	0	0	0	0
AGT	0	0	0	0	0	0	0	0	0	0	0	0	0	0	0	0	0	0	0	0	0	0	0
C1orf198	0	0	0	0	0	0	0	0	0	0	0	0	0	0	0	0	0	0	0	0	0	0	0
TTC13	0	0	0	0	0	0	0	0	0	0	0	0	0	0	0	0	0	0	0	0	0	0	0
ARV1	0	0	0	0	0	0	0	0	0	0	0	0	0	0	0	0	0	0	0	0	0	0	0
FAM89A	0	0	0	0	0	0	0	0	0	0	0	0	0	0	0	0	0	0	0	0	0	0	0
C1orf131	0	0	0	0	0	0	0	0	0	0	0	0	0	0	0	0	0	0	0	0	0	0	0
GNPAT	0	0	0	0	0	0	0	0	0	0	0	0	0	0	0	0	0	0	0	0	0	0	0
EXOC8	0	0	0	0	0	0	0	0	0	0	0	0	0	0	0	0	0	0	0	0	0	0	0
SPRTN	0	0	0	0	0	0	0	0	0	0	0	0	0	0	0	0	0	0	0	0	0	0	0
EGLN1	0	0	0	0	0	0	0	0	0	0	0	0	0	0	0	0	0	0	0	0	0	0	0
AL445524.1	0	0	0	0	0	0	0	0	0	0	0	0	0	0	0	0	0	0	0	0	0	0	0
TSNAX	0	0	0	0	0	0	0	0	0	0	0	0	0	0	0	0	0	0	0	0	0	0	0
DISC1	0	0	0	0	0	0	0	0	0	0	0	0	0	0	0	0	0	0	0	0	0	0	0
SIPA1L2	0	0	0	0	0	0	0	0	0	0	0	0	0	0	0	0	0	0	0	0	0	0	0
MAP10	0	0	0	0	0	0	0	0	0	0	0	0	0	0	0	0	0	0	0	0	0	0	0
NTPCR	0	0	0	0	0	0	0	0	0	0	0	0	0	0	0	0	0	0	0	0	0	0	0
PCNX2	0	0	0	0	0	0	0	0	0	0	0	0	0	0	0	0	0	0	0	0	0	0	0
MAP3K21	0	0	0	0	0	0	0	0	0	0	0	0	0	0	0	0	0	0	0	0	0	0	0
KCNK1	0	0	0	0	0	0	0	0	0	0	0	0	0	0	0	0	0	0	0	0	0	0	0
SLC35F3	0	0	0	0	0	0	0	0	0	0	0	0	0	0	0	0	0	0	0	0	0	0	0
AL355472.3	0	0	0	0	0	0	0	0	0	0	0	0	0	0	0	0	0	0	0	0	0	0	0
AL355472.1	0	0	0	0	0	0	0	0	0	0	0	0	0	0	0	0	0	0	0	0	0	0	0
COA6	0	0	0	0	0	0	0	0	0	0	0	0	0	0	0	0	0	0	0	0	0	0	0
TARBP1	0	0	0	0	0	0	0	0	0	0	0	0	0	0	0	0	0	0	0	0	0	0	0
LINC01354	0	0	0	0	0	0	0	0	0	0	0	0	0	0	0	0	0	0	0	0	0	0	0
IRF2BP2	0	0	0	0	0	0	0	0	0	0	0	0	0	0	0	1	0	0	1	0	0	0	0
AL160408.2	0	0	0	0	0	0	0	0	0	0	0	0	0	0	0	0	0	0	0	0	0	0	0
AL160408.3	0	0	0	0	0	0	0	0	0	0	0	0	0	0	0	0	0	0	0	0	0	0	0
LINC01132	0	0	0	0	0	0	0	0	0	0	0	0	0	0	0	0	0	0	0	0	0	0	0
AL391832.2	0	0	0	0	0	0	0	0	0	0	0	0	0	0	0	0	0	0	0	0	0	0	0
AL391832.3	0	0	0	0	0	0	0	0	0	0	0	0	0	0	0	0	0	0	0	0	0	0	0
LINC01348	0	0	0	0	0	0	0	0	0	0	0	0	0	0	0	0	0	0	0	0	0	0	0
AL732292.2	0	0	0	0	0	0	0	0	0	0	0	0	0	0	0	0	0	0	0	0	0	0	0
TOMM20	1	2	1	2	1	1	2	2	1	1	1	2	1	1	2	1	2	1	1	1	1	2	1
RBM34	0	0	0	0	0	0	0	0	0	0	0	0	0	0	0	0	0	0	0	0	0	0	0
ARID4B	0	0	0	0	0	0	0	0	0	0	0	1	1	1	1	1	0	0	1	1	0	0	0
GGPS1	0	0	0	0	0	0	0	0	0	0	0	0	0	0	0	0	0	0	0	0	0	0	0
TBCE	0	0	0	0	0	0	0	0	0	0	0	0	0	0	0	0	0	0	0	0	0	0	0
TBCE.1	0	0	0	0	0	0	0	0	0	0	0	0	0	0	0	0	0	0	0	0	0	0	0
B3GALNT2	0	0	0	0	0	0	0	0	0	0	0	0	0	0	0	0	0	0	0	0	0	0	0
GNG4	0	0	0	0	0	0	0	0	0	0	0	0	0	0	0	0	0	0	0	0	0	0	0
LYST	0	0	0	0	0	0	0	0	0	0	0	0	2	0	0	0	0	0	0	0	0	0	0
NID1	0	0	0	0	0	0	0	0	0	0	0	0	0	0	0	0	0	0	0	0	0	0	0
GPR137B	1	0	0	0	0	0	0	0	0	0	0	0	0	0	0	0	0	0	0	0	0	0	0
ERO1B	0	0	0	0	0	0	0	0	0	0	0	0	0	0	0	0	0	0	0	0	0	0	0
EDARADD	0	0	0	0	0	0	0	0	0	0	0	0	0	0	0	0	0	0	0	0	0	0	0
LGALS8	0	0	0	0	0	0	0	0	0	0	0	0	0	0	0	0	0	0	0	0	0	0	0
LGALS8-AS1	0	0	0	0	0	0	0	0	0	0	0	0	0	0	0	0	0	0	0	0	0	0	0
AL359921.2	0	0	0	0	0	0	0	0	0	0	0	0	0	0	0	0	0	0	0	0	0	0	0
HEATR1	0	0	0	0	0	0	0	0	0	0	0	0	0	0	0	0	0	0	0	0	0	0	0
ACTN2	0	0	0	0	0	0	0	0	0	0	0	0	0	0	0	0	0	0	0	0	0	0	0
MTR	0	0	0	0	0	0	1	0	0	0	0	1	0	0	1	0	0	0	0	0	0	0	0
MT1HL1	0	0	0	0	0	0	0	0	0	0	0	0	0	0	0	0	0	0	0	0	0	0	0
RYR2	0	0	0	0	0	0	0	0	0	0	0	0	0	0	0	0	0	0	0	0	0	0	0
LINC01139	0	0	0	0	0	0	0	0	0	0	0	0	0	0	0	0	0	0	0	0	0	0	0
CHRM3	0	0	0	0	0	0	0	0	0	0	0	0	0	0	0	0	0	0	0	0	0	0	0
CHRM3-AS2	0	0	0	0	0	0	0	0	0	0	0	0	0	0	0	0	0	0	0	0	0	0	0
CHRM3-AS1	0	0	0	0	0	0	0	0	0	0	0	0	0	0	0	0	0	0	0	0	0	0	0
GREM2	0	0	0	0	0	0	0	0	0	0	0	0	0	0	0	0	0	0	0	0	0	0	0
RGS7	0	0	0	0	0	0	0	0	0	0	0	0	0	0	0	0	0	0	0	0	0	0	0
FH	0	1	0	1	0	0	0	0	0	0	0	0	0	0	0	0	0	0	0	0	0	0	0
KMO	0	0	0	0	0	0	0	0	0	0	0	0	0	0	0	0	0	0	0	0	0	0	0
OPN3	0	0	0	0	0	0	0	0	0	0	0	0	0	0	0	0	0	0	0	0	0	0	0
CHML	0	0	0	0	0	0	0	0	0	0	0	0	0	0	0	0	0	0	0	0	0	0	0
MAP1LC3C	0	0	0	0	0	0	0	0	0	0	0	0	0	0	0	0	0	0	0	0	0	0	0
PLD5	0	0	0	0	0	0	0	0	0	0	0	0	0	0	0	0	0	0	0	0	0	0	0
CEP170	0	0	0	0	0	0	0	0	0	0	0	0	0	0	0	0	0	0	0	0	0	0	0
SDCCAG8	0	0	0	0	0	0	0	0	0	0	0	0	0	0	0	0	0	0	0	0	0	0	0
AKT3	0	0	0	0	0	0	0	0	0	0	0	0	0	0	0	0	0	0	0	0	0	0	0
AL591721.1	0	0	0	0	0	0	0	0	0	0	0	0	0	0	0	0	0	0	0	0	0	0	0
ZBTB18	0	0	0	0	0	0	0	0	0	0	0	0	0	0	0	0	0	0	0	0	0	0	0
AL645465.1	0	0	0	0	0	0	0	0	0	0	0	0	0	0	0	0	0	0	0	0	0	0	0
ADSS	0	0	0	0	0	0	0	0	0	0	0	0	0	0	0	0	0	0	0	0	0	0	0
CATSPERE	0	0	0	0	0	0	0	0	0	0	0	0	0	0	0	0	0	0	0	0	0	0	0
DESI2	0	0	0	0	0	0	0	0	0	0	0	0	0	0	0	0	0	0	0	0	0	0	0
AL451007.3	0	0	0	0	0	0	0	0	0	0	0	0	0	0	0	0	0	0	0	0	0	0	0
AL451007.2	0	0	0	0	0	0	0	0	0	0	0	0	0	0	0	0	0	0	0	0	0	0	0
COX20	1	1	1	1	1	1	1	2	0	0	0	2	0	0	1	0	1	1	0	0	1	1	0
HNRNPU	1	1	0	1	0	1	2	1	2	2	2	2	2	2	1	1.5	2	0	2	2	1	1	1
BX323046.1	0	0	0	0	0	0	0	0	0	0	0	0	0	0	0	0	0	0	0	0	0	0	0
AL356512.1	0	0	0	0	0	0	0	0	0	0	0	0	0	0	0	0	0	0	0	0	0	0	0
EFCAB2	0	0	0	0	0	0	0	0	0	0	0	0	0	0	0	0	0	0	0	0	0	0	0
KIF26B	0	0	0	0	0	0	0	0	0	0	0	0	0	0	0	0	0	0	0	0	0	0	0
SMYD3	0	0	0	0	0	0	0	0	0	0	0	0	0	0	0	0	0	0	0	0	0	0	0
TFB2M	0	0	0	0	0	0	0	0	0	0	0	0	0	0	0	0	0	0	0	0	0	0	0
CNST	0	0	0	0	0	0	0	0	0	0	0	0	0	0	0	0	0	0	0	0	0	0	0
SCCPDH	0	0	0	0	0	0	0	0	0	0	0	1	0	0	0	0	0	0	0	0	0	0	0
AL591848.4	0	0	0	0	0	0	0	0	0	0	0	0	0	0	0	0	0	0	0	0	0	0	0
AHCTF1	0	0	0	0	0	0	0	0	0	0	0	0	0	0	0	0	0	0	0	0	0	0	0
ZNF670	0	0	0	0	0	0	0	0	0	0	0	0	0	0	0	0	0	0	0	0	0	0	0
ZNF669	0	0	0	0	0	0	0	0	0	0	0	0	0	0	0	0	0	0	0	0	0	0	0
C1orf229	0	0	0	0	0	0	0	0	0	0	0	0	0	0	0	0	0	0	0	0	0	0	0
ZNF124	0	0	0	0	0	0	0	0	0	0	0	0	0	0	0	0	0	0	0	0	0	0	0
AL390728.6	0	0	0	0	0	0	0	0	0	0	0	0	0	0	0	0	0	0	0	0	0	0	0
AL390728.5	0	0	0	0	0	0	0	0	0	0	0	0	0	0	0	0	0	0	0	0	0	0	0
ZNF496	0	0	0	0	0	0	0	0	0	0	0	0	0	0	0	0	0	0	0	0	0	0	0
NLRP3	0	0	0	0	0	0	0	0	0	0	0	0	0	0	0	0	0	0	0	0	0	0	0
TRIM58	0	0	0	0	0	0	0	0	0	0	0	0	0	0	0	0	0	0	0	0	0	0	0
OR2L2	0	0	0	0	0	0	0	0	0	0	0	0	0	0	0	0	0	0	0	0	0	0	0
OR2T2	0	0	0	0	0	0	0	0	0	0	0	0	0	0	0	0	0	0	0	0	0	0	0
AC138089.1	0	0	0	0	0	0	0	0	0	0	0	0	0	0	0	0	0	0	0	0	0	0	0
OR2G6	0	0	0	0	0	0	0	0	0	0	0	0	0	0	0	0	0	0	0	0	0	0	0
AC098483.1	0	0	0	0	0	0	0	0	0	0	0	0	0	0	0	0	0	0	0	0	0	0	0
OR2T10	0	0	0	0	0	0	0	0	0	0	0	0	0	0	0	0	0	0	0	0	0	0	0
OR2T11	0	0	0	0	0	0	0	0	0	0	0	0	0	0	0	0	0	0	0	0	0	0	0
LYPD8	0	0	0	0	0	0	0	0	0	0	0	0	0	0	0	0	0	0	0	0	0	0	0
SH3BP5L	0	0	0	0	0	0	0	0	0	0	0	0	0	0	0	0	0	0	0	0	0	0	0
ZNF672	0	0	0	0	0	0	0	0	0	0	0	0	0	0	0	0	0	0	0	0	0	0	0
ZNF692	0	0	0	0	0	0	0	0	0	0	0	0	0	0	0	0	0	0	0	0	0	0	0
PGBD2	0	0	0	0	0	0	0	0	0	0	0	0	0	0	0	0	0	0	0	0	0	0	0
FAM110C	0	0	0	0	0	0	0	0	0	0	0	0	0	0	0	0	0	0	0	0	0	0	0
SH3YL1	3	1	2	4	1	0	0	1	1	1	0	0	0	0	0	0	0	3	0	0	1	0	0
ACP1	1	1	0	1	0	0	0	0	0	0	0	0	0	0	0	0	0	0	0	0	1	0	0
ALKAL2	0	0	0	0	0	0	0	0	0	0	0	0	0	0	0	0	0	0	0	0	0	0	0
LINC01874	1	0	0	1	0	0	0	0	0	0	0	0	0	0	0	0	0	0	0	0	0	0	0
TMEM18	0	0	0	0	0	0	0	0	0	0	0	0	0	0	0	0	0	0	0	0	0	0	0
AC092159.1	0	0	0	0	0	0	0	0	0	0	0	0	0	0	0	0	0	0	0	0	0	0	0
AC116609.3	0	0	0	0	0	0	0	0	0	0	0	0	0	0	0	0	0	0	0	0	0	0	0
LINC01115	0	0	0	0	0	0	0	0	0	0	0	0	0	0	0	0	0	0	0	0	0	0	0
AC116614.1	0	0	0	0	0	0	0	0	0	0	0	0	0	0	0	0	0	0	0	0	0	0	0
PXDN	0	0	0	0	0	0	0	0	0	0	0	0	0	0	0	0	0	0	0	0	0	0	0
MYT1L	0	0	0	0	0	0	0	0	0	0	0	0	0	0	0	0	0	0	0	0	0	0	0
EIPR1	0	0	0	0	0	0	0	0	0	0	0	0	0	0	0	0	0	0	0	0	0	0	0
TRAPPC12	0	0	0	0	0	0	0	0	0	0	0	0	0	0	0	0	0	0	0	0	0	0	0
TRAPPC12-AS1	0	0	0	0	0	0	0	0	0	0	0	0	0	0	0	0	0	0	0	0	0	0	0
ADI1	7	5	5	7	4	5	1	3	2	1	1	1	0	1	1	1	1	7	1	0	3	1	1
AC231981.1	0	0	0	0	0	0	0	0	0	0	0	0	0	0	0	0	0	0	0	0	0	0	0
AC108488.1	0	0	0	0	0	0	0	0	0	0	0	0	0	0	0	0	0	0	0	0	0	0	0
RNASEH1	0	0	0	0	0	0	0	0	0	0	0	0	0	0	0	0	0	0	0	0	0	0	0
RNASEH1-AS1	0	0	0	0	0	0	0	0	0	0	0	0	0	0	0	0	0	0	0	0	0	0	0
RPS7	11	12	10	13	10	11	8	11	5	17	11	7	13	11	9	7	14	9	9	16	16	11	19
COLEC11	0	0	0	0	0	0	0	0	0	0	0	0	0	0	0	0	0	0	0	0	0	0	0
ALLC	0	0	0	0	0	0	0	0	0	0	0	0	0	0	0	0	0	0	0	0	0	0	0
AC107057.1	0	0	0	0	0	0	0	0	0	0	0	0	0	0	0	0	0	0	0	0	0	0	0
NRIR	0	0	0	0	0	0	0	0	0	0	0	0	0	0	0	0	0	0	0	0	0	0	0
CMPK2	0	0	0	0	0	0	0	0	0	0	0	0	0	0	0	0	0	0	0	0	0	0	0
RSAD2	0	0	0	0	0	0	0	0	0	0	0	0	0	0	0	0	0	0	0	0	0	0	0
RNF144A	0	0	0	0	0	0	0	0	0	0	0	0	0	0	0	0	0	0	0	0	0	0	0
LINC01871	0	0	0	0	0	0	0	0	0	0	0	0	0	0	0	0	0	0	0	0	0	0	0
LINC00299	0	0	0	0	0	0	0	0	0	0	0	0	0	0	0	0	0	0	0	0	0	0	0
LINC01814	0	0	0	0	0	0	0	0	0	0	0	0	0	0	0	0	0	0	0	0	0	0	0
ID2-AS1	0	0	0	0	0	0	0	0	0	0	0	0	0	0	0	0	0	0	0	0	0	0	0
ID2	2	1	1	2	1	0	1	1	1	1	1	0	1	4	0	1	0	1	0	2	0	0	0
KIDINS220	0	0	0	0	0	0	1	0	0	0	0	0	0	0	1	0	0	0	0	0	0	0	0
MBOAT2	0	0	0	0	0	0	0	0	0	0	0	0	0	0	0	0	0	0	0	0	0	0	0
AC093904.4	0	0	0	0	0	0	0	0	0	0	0	0	0	0	0	0	0	0	0	0	0	0	0
ASAP2	0	0	0	0	0	0	0	0	0	0	0	1	0	0	0	0	0	0	0	0	0	0	0
ITGB1BP1	0	0	0	0	0	0	1	0	0	0	0	0	0	0	0	0	0	0	0	0	0	0	0
CPSF3	0	0	0	0	0	0	0	0	0	0	0	0	0	0	0	0	0	0	0	0	0	0	0
IAH1	0	0	0	0	0	0	0	0	0	0	0	0	0	0	0	0	0	0	0	0	0	0	0
ADAM17	0	0	0	0	0	0	0	0	0	0	0	0	0	0	0	0	0	0	0	0	0	0	0
AC073195.1	0	0	0	0	0	0	0	0	0	0	0	0	0	0	0	0	0	0	0	0	0	0	0
YWHAQ	1	1	0	1	0	1	1	1	0	0	0	1	0	0	1	0	1	0	1	1	1	1	0
[truncated: 20,485 more rows]

## Sheet: 0
	cluster0
FTL	214
MT-CO3	211
MT-CO1	191
MT-ATP6	175
MT-ND3	131
MT-CYB	123
MT-CO2	120
MT-ND4	120
ALDOB	112
MT-ND1	99
MT-ND2	77
FTH1	73
TPT1	58
GPX3	56
EEF1A1	55
MT-ND5	32
GATM	30
MT1G	24
RPL41	23
GSTA1	21
PEBP1	21
RPLP1	20
RPL13	20
APOE	20
RPS23	15
RPL19	15
RPS28	15
MIOX	15
RPS27	14
RPL34	14
RPS14	14
RPL10	14
GAPDH	14
RPL13A	14
RPL3	14
RPS27A	13
RPL32	13
RPL9	13
UGT2B7	13
RPS3A	13
GSTA2	13
RPS6	13
RPL21	13
CYB5A	13
RPL37A	12
COX7C	12
RPS18	12
RPS12	12
RPL7A	12
LDHB	12
RPL11	11
RPS7	11
SUCLG1	11
FABP1	11
MTRNR2L12	11
CALM1	11
MT1X	11
RPL26	11
RPS15	11
MT-ND4L	11
PDZK1IP1	10
RPL37	10
RPS4X	10
RPL30	10
RPL8	10
ASS1	10
RPS24	10
NACA	10
RPL6	10
HPD	10
RPS29	10
SERF2	10
RPS8	9
RPL15	9
RPL29	9
CXCL14	9
RPL7	9
ATP5F1E	9
RPL5	8
RPL14	8
RPL24	8
RPL35A	8
CMBL	8
RPL12	8
RPL27A	8
RPS13	8
RPS25	8
HSP90AA1	8
UBB	8
RPL23	8
EIF1	8
PCK1	8
RPS16	8
RPS9	8
RPL22	7
PRDX1	7
LAMTOR5	7
ADI1	7
ALB	7
RACK1	7
RPL39	7
RPS20	7
UQCRB	7
FBP1	7
RPL35	7
RPLP2	7
CUBN	7
ECHS1	7
ITM2B	7
ALDH6A1	7
RPS15A	7
RPL23A	7
RPL36	7
RPL18A	7
PEPD	7
RPS11	7
RPL28	7
HSPD1	6
HSPE1	6
DAB2	6
BHMT	6
HINT1	6
RPL10A	6
SLC25A5	6
TXN	6
FAU	6
RPS3	6
C11orf54	6
PAH	6
RPS2	6
RPL38	6
GPX4	6
UBA52	6
RPS19	6
RPL18	6
SOD1	6
ATP5IF1	5
AKR1A1	5
AK4	5
PDZK1	5
H3F3A	5
ATP5MC3	5
PTMA	5
ATP5ME	5
SELENOP	5
BHMT2	5
UQCRQ	5
HIST1H4C	5
NDUFA4	5
NDUFB2	5
RIDA	5
ATP5MG	5
HSPA8	5
MYL6	5
SLC25A3	5
RPLP0	5
SRP14	5
RPS27L	5
MT2A	5
MT1E	5
COX4I1	5
SAT2	5
RPL27	5
RPS21	5
PRODH2	5
RPS5	5
ST13	5
ATP5PF	5
UQCRH	4
ATP1B1	4
KHK	4
NAT8	4
COX5B	4
RPL31	4
DBI	4
LRP2	4
EEF1B2	4
ACAA1	4
RPSA	4
PTH1R	4
GLRX	4
ATOX1	4
HSP90AB1	4
ACTB	4
TOMM7	4
CHCHD2	4
PDK4	4
BRI3	4
SLC25A6	4
SAT1	4
COX7B	4
COX6C	4
BBOX1	4
GLYAT	4
COX8A	4
CRYAB	4
PBLD	4
ATP5MD	4
RBP5	4
TMBIM6	4
PFDN5	4
RPS26	4
ALDH2	4
SLC7A7	4
ELOB	4
SHMT1	4
DCXR	4
ATP5F1A	4
ATP5F1D	4
OAZ1	4
EEF2	4
ETFB	4
LGALS2	4
MT-ATP8	4
PARK7	3
ERRFI1	3
ENO1	3
AGMAT	3
CAMK2N1	3
NDUFS5	3
YBX1	3
SCP2	3
GADD45A	3
SH3YL1	3
GLS	3
TMA7	3
MME	3
QDPR	3
OCIAD2	3
SLC4A4	3
CCNI	3
BDH2	3
ANK2	3
NDUFC1	3
BTF3	3
SKP1	3
CYSTM1	3
NPM1	3
NQO2	3
ECI2	3
DNPH1	3
COX7A2	3
PPIA	3
DDC	3
ATP6V1F	3
PCSK1N	3
NDUFA1	3
MSRA	3
DPYS	3
NDRG1	3
EEF1D	3
ACO1	3
ZFAND5	3
ATP6V1G1	3
POLR2L	3
CAT	3
PRDX5	3
ACAT1	3
FXYD2	3
SLC16A9	3
GHITM	3
TPI1	3
PCBP2	3
ATP5MC2	3
ATP5F1B	3
FBXO21	3
UBC	3
CRYL1	3
SAP18	3
HMGB1	3
SLC7A8	3
DHRS4L2	3
RPL36AL	3
NDUFB1	3
ATP5MPL	3
RPL4	3
QPRT	3
MT1F	3
MT1H	3
GCSH	3
COTL1	3
DPEP1	3
ALDH3A2	3
ACTG1	3
MYL12B	3
ACAA2	3
RNF152	3
DSTN	3
PPDPF	3
UQCR11	3
SMIM24	3
UBL5	3
PRDX2	3
COX6B1	3
CHCHD10	3
DDT	3
UQCR10	3
AURKAIP1	2
ALDH4A1	2
AKR7A3	2
AKR7A2	2
CLIC4	2
FAM151A	2
SERBP1	2
ACADM	2
GIPC2	2
DDAH1	2
ATP5PB	2
CSDE1	2
ATP1A1	2
SDHC	2
MGST3	2
MPC2	2
FMO1	2
PRDX6	2
NUCKS1	2
GUK1	2
ID2	2
OST4	2
GALM	2
RTN4	2
MDH1	2
PCBP1	2
VAMP8	2
MZT2B	2
HIBCH	2
NDUFB3	2
COPS9	2
LSM3	2
SUCLG2	2
ZBTB20	2
NDUFB4	2
ALDH1L1	2
EHHADH	2
EIF4A2	2
FBXL5	2
SPP1	2
ADH5	2
HADH	2
SNHG8	2
C4orf3	2
HPGD	2
NDUFS6	2
AGXT2	2
TBCA	2
ALDH7A1	2
VDAC1	2
HSPA9	2
NDUFA2	2
KIAA1191	2
PRELID1	2
BPHL	2
ACOT13	2
RPS10	2
FKBP5	2
EZR	2
PLG	2
RAC1	2
HNRNPA2B1	2
TAX1BP1	2
AQP1	2
HSPB1	2
ATP5MF	2
ZNHIT1	2
FIS1	2
SLC13A1	2
NDUFA5	2
TMEM176A	2
GK	2
MAOA	2
PGK1	2
CTSB	2
BNIP3L	2
CA2	2
PABPC1	2
EIF3E	2
PLIN2	2
CLTA	2
GRHPR	2
ALDH1A1	2
PSAT1	2
HNRNPK	2
SEC61B	2
PTGR1	2
PHPT1	2
EDF1	2
MRPL41	2
MTRNR2L8	2
EIF4G2	2
SLC5A12	2
GLYATL1	2
SLC22A6	2
SLC22A8	2
PLA2G16	2
CFL1	2
GSTP1	2
AKR1C3	2
ATP5F1C	2
PHYH	2
PPA1	2
PCBD1	2
ADIRF	2
GLUD1	2
NDUFB8	2
GSTO1	2
ADD3	2
PRDX3	2
ACADSB	2
BNIP3	2
PTMS	2
MGST1	2
GPD1	2
COX14	2
METTL7A	2
EIF4B	2
PRR13	2
HNRNPA1	2
BLOC1S1	2
ISCU	2
ARPC3	2
COX6A1	2
DYNLL1	2
ARL6IP4	2
POMP	2
PCK2	2
NPC2	2
SERPINA1	2
EIF5	2
SORD	2
COX5A	2
MORF4L1	2
ANPEP	2
RAB11FIP3	2
HAGH	2
NDUFB10	2
ACSM2A	2
ACSM2B	2
METTL9	2
NDUFAB1	2
SEPHS2	2
CFDP1	2
MAF	2
YWHAE	2
TXNDC17	2
ATP5MC1	2
PHB	2
CLTC	2
SLC9A3R1	2
ATP5PD	2
SUMO2	2
H3F3B	2
NDUFV2	2
IMPA2	2
CNDP2	2
SNX5	2
DYNLRB1	2
YWHAB	2
SLC13A3	2
STAU1	2
GNAS	2
PSMA7	2
NDUFB7	2
MRPL34	2
UQCRFS1	2
EIF3K	2
ECH1	2
NDUFA3	2
ISOC2	2
TST	2
ATP5PO	2
FTCD	2
MT-ND6	2
MRPL20	1
SSU72	1
GNB1	1
TPRG1L	1
ACOT7	1
CAMTA1	1
SDHB	1
CAPZB	1
MINOS1	1
RNF186	1
PINK1	1
HP1BP3	1
CDC42	1
TCEA3	1
HMGCL	1
SYF2	1
HMGN2	1
NUDC	1
DNAJC8	1
PTP4A2	1
EIF3I	1
AK2	1
MRPS15	1
C1orf122	1
CAP1	1
PPCS	1
CMPK1	1
ECHDC2	1
TMEM59	1
PATJ	1
ANGPTL3	1
GNG12	1
CRYZ	1
GNG5	1
GCLM	1
CNN3	1
PSMA5	1
AHCYL1	1
SLC16A4	1
RHOC	1
HAO2	1
PHGDH	1
MRPS21	1
CERS2	1
PSMD4	1
PSMB4	1
SNX27	1
S100A10	1
ILF2	1
JTB	1
RAB13	1
TPM3	1
C1orf43	1
LAMTOR2	1
CCT3	1
HDGF	1
DUSP23	1
TSTD1	1
PFDN2	1
UFC1	1
NDUFS2	1
ALDH9A1	1
CACYBP	1
NPL	1
SNRPE	1
ETNK2	1
RAB29	1
G0S2	1
NENF	1
LYPLAL1	1
2022-03-02	1
SRP9	1
ARF1	1
TOMM20	1
GPR137B	1
COX20	1
HNRNPU	1
ACP1	1
LINC01874	1
YWHAQ	1
DDX1	1
LAPTM4A	1
SDC1	1
RHOB	1
SF3B6	1
RAB10	1
HADHA	1
HADHB	1
ATRAID	1
MRPL33	1
DPY30	1
MORN2	1
COX7A2L	1
ZFP36L2	1
LRPPRC	1
SLC3A1	1
CALM2	1
CCT4	1
UGP2	1
AFTPH	1
RAB1A	1
ACTR2	1
C1D	1
ANXA4	1
PCYOX1	1
SNRPG	1
BOLA3	1
MOB1A	1
MRPL19	1
TMSB10	1
MAT2A	1
RNF181	1
CHMP3	1
COA5	1
SMIM37	1
CHCHD5	1
TMEM37	1
TFCP2L1	1
BIN1	1
PLEKHB2	1
ACMSD	1
UBXN4	1
HNMT	1
DPP4	1
DYNC1I2	1
NCKAP1	1
ZC3H15	1
SF3B1	1
SPATS2L	1
AOX1	1
BZW1	1
CFLAR	1
SUMO1	1
NDUFS1	1
IDH1	1
XRCC5	1
ARPC2	1
PNKD	1
NCL	1
RAB17	1
NDUFA10	1
HDLBP	1
2022-09-02	1
BRK1	1
GOLGA4	1
EIF1B	1
UQCRC1	1
NDUFAF3	1
RHOA	1
ABHD14B	1
SPCS1	1
TKT	1
CHDH	1
SELENOK	1
ACOX2	1
THOC7	1
NIT2	1
ATP6V1A	1
COX17	1
HGD	1
GOLGB1	1
EAF2	1
FAM162A	1
SNX4	1
MGLL	1
RAB7A	1
CNBP	1
NUDT16	1
SLC25A36	1
RNF7	1
TFDP2	1
SERP1	1
SSR3	1
TIPARP	1
SEC62	1
NDUFB5	1
FXR1	1
DNAJC19	1
AP2M1	1
PSMD2	1
MAP3K13	1
LPP	1
ADD1	1
MRFAP1	1
FAM200B	1
LAP3	1
RBM47	1
SLC30A9	1
COMMD8	1
OCIAD1	1
IGFBP7	1
G3BP2	1
HNRNPD	1
HNRNPDL	1
SEC31A	1
GPAT3	1
ARHGAP24	1
AFF1	1
PYURF	1
H2AFZ	1
UBE2D3	1
PPA2	1
ENPEP	1
ANXA5	1
MGST2	1
SCOC	1
FNIP2	1
ACSL1	1
SLC25A4	1
SDHA	1
SLC6A19	1
RETREG1	1
SUB1	1
NPR3	1
PRLR	1
MOCS2	1
NDUFS4	1
MRPS36	1
TMEM174	1
NSA2	1
IQGAP2	1
DMGDH	1
CAST	1
PJA2	1
SNX2	1
CTXN3	1
HSPA4	1
UBE2B	1
C5orf24	1
CTNNA1	1
PAIP2	1
CXXC5	1
PURA	1
GNPDA1	1
CSNK1A1	1
SLC36A2	1
LARP1	1
CYFIP2	1
CLINT1	1
CCNG1	1
ATP6V0E1	1
CPEB4	1
SFXN1	1
HIGD2A	1
CLTB	1
CANX	1
SQSTM1	1
SERPINB6	1
TMEM14C	1
TMEM14B	1
NOL7	1
MCUR1	1
TPMT	1
TDP2	1
SLC17A3	1
ZSCAN16-AS1	1
MRPS18B	1
APOM	1
CSNK2B	1
CLIC1	1
RNF5	1
CUTA	1
UQCC2	1
MTCH1	1
MRPL14	1
CD2AP	1
AL138826.1	1
TINAG	1
MYO6	1
HMGN3	1
PNRC1	1
SNX3	1
CD164	1
GTF3C6	1
TSPYL1	1
RWDD1	1
HDDC2	1
ECHDC1	1
STX7	1
SGK1	1
ALDH8A1	1
MAP7	1
HEBP2	1
ABRACL	1
AIG1	1
SF3B5	1
GTF2H5	1
DYNLT1	1
SOD2	1
TCP1	1
MRPL18	1
SLC22A2	1
MPC1	1
PSMB1	1
FAM20C	1
C7orf50	1
RPA3	1
CYCS	1
CBX3	1
HIBADH	1
TMED4	1
OGDH	1
SEC61G	1
CCT6A	1
ASL	1
SBDS	1
GTF2I	1
MDH2	1
SEM1	1
AZGP1	1
LAMTOR4	1
TRIP6	1
POLR2J	1
DLD	1
TFEC	1
LINC01510	1
CAPZA2	1
WASL	1
TSPAN33	1
CALD1	1
MRPS33	1
SSBP1	1
GSTK1	1
ATP6V0E2	1
TMEM176B	1
AOC1	1
RHEB	1
GALNT11	1
DNAJB6	1
PNPLA4	1
CLTRN	1
SYAP1	1
PDHA1	1
EIF1AX	1
SMS	1
DDX3X	1
MAOB	1
RGN	1
NDUFB11	1
UXT	1
HSD17B10	1
MSN	1
IGBP1	1
SH3BGRL	1
RPL36A	1
TCEAL8	1
BEX3	1
TCEAL4	1
MORF4L2	1
TSC22D3	1
PGRMC1	1
XIAP	1
XPNPEP2	1
AIFM1	1
FMR1	1
CETN2	1
SSR4	1
FUNDC2	1
ASAH1	1
ATP6V1B2	1
EPHX2	1
SARAF	1
PPP2CB	1
SMIM19	1
CEBPD	1
TCEA1	1
LYPLA1	1
RAB2A	1
GGH	1
LACTB2	1
ELOC	1
C8orf59	1
CPNE3	1
DECR1	1
POLR2K	1
YWHAZ	1
ENY2	1
EIF3H	1
NDUFB9	1
NAPRT	1
CYC1	1
VPS28	1
PPP1R16A	1
C9orf66	1
AK3	1
NFIB	1
NDUFB6	1
DNAJA1	1
BAG1	1
CHMP5	1
DCTN3	1
VCP	1
STOML2	1
HINT2	1
ALDH1B1	1
KLF9	1
GDA	1
NMRK1	1
IDNK	1
NINJ1	1
FAM120A	1
RAD23B	1
HSDL2	1
HDHD3	1
ALAD	1
RAB14	1
NDUFA8	1
PSMB7	1
MAPKAP1	1
SET	1
C9orf78	1
SURF1	1
TMEM141	1
SLC34A3	1
TUBB4B	1
SIGIRR	1
RNH1	1
TALDO1	1
CTSD	1
EIF3F	1
C11orf58	1
USH1C	1
LDHA	1
HIPK3	1
NDUFS3	1
MTCH2	1
SELENOH	1
TKFC	1
TMEM258	1
UBXN1	1
SLC3A2	1
MACROD1	1
VEGFB	1
FKBP2	1
ESRRA	1
TRMT112	1
ARL2	1
RNASEH2C	1
PPP1CA	1
NDUFV1	1
ACY3	1
AP003716.1	1
NDUFS8	1
CCND1	1
LAMTOR1	1
COA4	1
NDUFC2	1
PICALM	1
NOX4	1
CWC15	1
DDX10	1
RDX	1
FDX1	1
TIMM8B	1
SDHD	1
REXO2	1
SLC37A4	1
USP2	1
THY1	1
ARHGEF12	1
APLP2	1
KLF6	1
GDI2	1
ECHDC3	1
DHTKD1	1
OPTN	1
FAM107B	1
MSRB2	1
HNRNPF	1
NCOA4	1
OGDHL	1
A1CF	1
CISD1	1
CCDC6	1
ANK3	1
DNAJC12	1
EIF4EBP2	1
PSAP	1
ANAPC16	1
MICU1	1
ANXA7	1
CHCHD1	1
VDAC2	1
FAM213A	1
SLC16A12	1
PGAM1	1
GOT1	1
ARL3	1
SFXN2	1
BORCS7	1
EMX2	1
EIF3A	1
UROS	1
MGMT	1
PRAP1	1
FUOM	1
SLC6A13	1
MRPL51	1
MLF2	1
PHB2	1
GABARAPL1	1
EPS8	1
STRAP	1
DERA	1
PLEKHA5	1
TM7SF3	1
ZCRB1	1
LARP4	1
DAZAP2	1
KRT18	1
CD63	1
PA2G4	1
PTGES3	1
RAB21	1
NAP1L1	1
OSBPL8	1
BTG1	1
NDUFA12	1
SNRPF	1
CHPT1	1
HSP90B1	1
C12orf75	1
DAO	1
VPS29	1
ERP29	1
SRSF9	1
MLEC	1
RAN	1
PXMP2	1
MRPL57	1
GTF3A	1
MTIF3	1
KL	1
SPART	1
DNAJC15	1
ESD	1
SUCLA2	1
COMMD6	1
FARP1	1
PCCA	1
GGACT	1
LAMP1	1
APEX1	1
PNP	1
HNRNPC	1
DAD1	1
MRPL52	1
PSMB5	1
DHRS4-AS1	1
DHRS4	1
PSME1	1
NEDD8	1
ARHGAP5	1
FAM177A1	1
KLHDC2	1
RTRAF	1
MAPK1IP1L	1
PSMA3	1
ATP6V1D	1
ARG2	1
VTI1B	1
ERH	1
SRSF5	1
SLIRP	1
PSMC1	1
LGMN	1
DDX24	1
GLRX5	1
SETD3	1
YY1	1
DYNC1H1	1
AMN	1
SIVA1	1
SNRPN	1
KLF13	1
NOP10	1
ZNF770	1
IVD	1
GCHFR	1
B2M	1
DUT	1
EID1	1
SLC27A2	1
WDR72	1
TLN2	1
ETFA	1
PSMA4	1
CTSH	1
MTHFS	1
FAH	1
SEC11A	1
IDH2	1
CIB1	1
METTL26	1
MCRIP2	1
STUB1	1
METRN	1
MRPS34	1
FAHD1	1
ECI1	1
ABAT	1
PDXDC1	1
LYRM1	1
ANKS4B	1
CRYM	1
UQCRC2	1
NUPR1	1
TUFM	1
TMEM219	1
HERPUD1	1
FAM96B	1
CES2	1
ATP6V0D1	1
GABARAPL2	1
HSBP1	1
MAP1LC3B	1
CYBA	1
APRT	1
TRAPPC2L	1
PSMB6	1
SLC25A11	1
PFN1	1
C1QBP	1
ACADVL	1
EIF5A	1
TMEM256	1
NAA38	1
TRAPPC1	1
POLDIP2	1
PIPOX	1
CISD3	1
PSMB3	1
IGFBP4	1
RAB5C	1
COA3	1
G6PC	1
NBR1	1
DUSP3	1
SLC25A39	1
MAPT	1
SCRN2	1
PNPO	1
SNF8	1
PDK2	1
MRPL27	1
ACSF2	1
SPAG9	1
MRPS23	1
DYNLL2	1
PSMC5	1
DDX5	1
PRKAR1A	1
KCNJ16	1
GALK1	1
ACOX1	1
NDUFAF8	1
SLC25A10	1
ANAPC11	1
ENOSF1	1
MYL12A	1
EPB41L3	1
VAPA	1
RIOK3	1
OSBPL1A	1
TXNL1	1
NARS	1
NEDD4L	1
TXNL4A	1
TMEM230	1
SNRPB2	1
SMIM26	1
NAA20	1
CST3	1
EIF2S2	1
AHCY	1
MMP24OS	1
EIF6	1
ROMO1	1
SCAND1	1
NORAD	1
TOP1	1
HNF4A	1
CTSA	1
ZFAS1	1
SLC2A4RG	1
MIDN	1
CIRBP	1
NDUFS7	1
GAMT	1
TIMM13	1
GADD45B	1
NFIC	1
MRPL54	1
UBXN6	1
C19orf70	1
NDUFA11	1
ALKBH7	1
EIF3G	1
AP1M2	1
ACP5	1
WDR83OS	1
TRIR	1
RAD23A	1
GADD45GIP1	1
C19orf53	1
JUND	1
LSM4	1
PGPEP1	1
FKBP8	1
COPE	1
NDUFA13	1
GPI	1
HPN	1
POLR2I	1
CAPNS1	1
PSMD8	1
ACTN4	1
PSMC4	1
BLVRB	1
RABAC1	1
SNRPD2	1
CALM3	1
AP2S1	1
TMEM160	1
NOP53	1
SELENOW	1
HSD17B14	1
FCGRT	1
ASPDH	1
CHMP2A	1
ATP6V1E1	1
SLC25A1	1
MRPL40	1
UBE2L3	1
MIF	1
SNRPD3	1
NIPSNAP1	1
FBXO7	1
TXN2	1
MPST	1
EIF3L	1
DDX17	1
RPS19BP1	1
RBX1	1
ACO2	1
XRCC6	1
SNU13	1
SMDT1	1
NDUFA6	1
PPARA	1
TTC38	1
CCT8	1
SON	1
CBR1	1
KCNJ15	1
HMGN1	1
NDUFV3	1
CSTB	1
AGPAT3	1
PFKL	1
AL627309.1	0
AL669831.5	0
FAM87B	0
LINC00115	0
FAM41C	0
AL645608.3	0
AL645608.1	0
SAMD11	0
NOC2L	0
KLHL17	0
PLEKHN1	0
PERM1	0
AL645608.8	0
HES4	0
ISG15	0
AGRN	0
RNF223	0
C1orf159	0
AL390719.2	0
TTLL10	0
TNFRSF18	0
TNFRSF4	0
SDF4	0
B3GALT6	0
C1QTNF12	0
UBE2J2	0
LINC01786	0
SCNN1D	0
ACAP3	0
PUSL1	0
INTS11	0
CPTP	0
DVL1	0
MXRA8	0
CCNL2	0
ANKRD65	0
VWA1	0
ATAD3C	0
ATAD3B	0
ATAD3A	0
TMEM240	0
AL645728.1	0
FNDC10	0
AL691432.2	0
MIB2	0
MMP23B	0
CDK11B	0
SLC35E2B	0
CDK11A	0
SLC35E2A	0
NADK	0
AL109917.1	0
TMEM52	0
GABRD	0
AL391845.1	0
PRKCZ	0
AL590822.2	0
PRKCZ-AS1	0
FAAP20	0
AL590822.1	0
SKI	0
MORN1	0
RER1	0
PEX10	0
PLCH2	0
PANK4	0
AL139246.5	0
TNFRSF14-AS1	0
TNFRSF14	0
FAM213B	0
MMEL1	0
TTC34	0
LINC00982	0
PRDM16	0
ARHGEF16	0
MEGF6	0
AL513320.1	0
WRAP73	0
SMIM1	0
LRRC47	0
AL365330.1	0
CEP104	0
DFFB	0
C1orf174	0
AJAP1	0
Z98259.3	0
NPHP4	0
KCNAB2	0
CHD5	0
AL031847.1	0
RNF207	0
ICMT	0
LINC00337	0
GPR153	0
AL031848.2	0
HES2	0
ESPN	0
TNFRSF25	0
PLEKHG5	0
NOL9	0
ZBTB48	0
KLHL21	0
PHF13	0
THAP3	0
DNAJC11	0
CAMTA1-DT	0
AL512330.1	0
AL359881.3	0
VAMP3	0
PER3	0
UTS2	0
TNFRSF9	0
AL034417.4	0
AL034417.3	0
AL034417.2	0
LINC01714	0
SLC45A1	0
RERE	0
ENO1-AS1	0
SLC2A5	0
GPR157	0
MIR34AHG	0
H6PD	0
SPSB1	0
BX323043.1	0
AL928921.2	0
AL928921.1	0
SLC25A33	0
TMEM201	0
PIK3CD	0
PIK3CD-AS2	0
CLSTN1	0
CTNNBIP1	0
LZIC	0
NMNAT1	0
RBP7	0
UBE4B	0
KIF1B	0
AL139424.2	0
PGD	0
CENPS-CORT	0
CENPS	0
DFFA	0
AL354956.1	0
PEX14	0
CASZ1	0
AL139423.1	0
TARDBP	0
AL109811.3	0
SRM	0
EXOSC10	0
AL109811.2	0
MTOR	0
ANGPTL7	0
UBIAD1	0
FBXO2	0
FBXO44	0
FBXO6	0
MAD2L2	0
DRAXIN	0
AGTRAP	0
C1orf167	0
MTHFR	0
CLCN6	0
KIAA2013	0
PLOD1	0
MFN2	0
MIIP	0
TNFRSF8	0
TNFRSF1B	0
VPS13D	0
AC243836.1	0
DHRS3	0
AC254633.1	0
PDPN	0
PRDM2	0
KAZN	0
TMEM51-AS1	0
TMEM51	0
FHAD1	0
AL031283.1	0
EFHD2	0
CASP9	0
DNAJC16	0
AL121992.3	0
DDI2	0
PLEKHM2	0
SLC25A34	0
SLC25A34-AS1	0
TMEM82	0
FBLIM1	0
UQCRHL	0
AL450998.2	0
SPEN	0
ZBTB17	0
SRARP	0
HSPB7	0
CLCNKA	0
CLCNKB	0
FAM131C	0
EPHA2	0
ARHGEF19	0
CPLANE2	0
FBXO42	0
SZRD1	0
NECAP2	0
LINC01772	0
AL137802.2	0
NBPF1	0
CROCC	0
BX284668.5	0
BX284668.6	0
MFAP2	0
ATP13A2	0
PADI2	0
PADI4	0
RCC2	0
ARHGEF10L	0
IGSF21	0
KLHDC7A	0
IFFO2	0
UBR4	0
AL035413.1	0
EMC1	0
MRTO4	0
PQLC2	0
NBL1	0
TMCO4	0
AL391883.1	0
OTUD3	0
UBXN10-AS1	0
UBXN10	0
VWA5B1	0
MUL1	0
FAM43B	0
CDA	0
PINK1-AS	0
DDOST	0
KIF17	0
EIF4G3	0
ECE1	0
NBPF3	0
ALPL	0
RAP1GAP	0
USP48	0
HSPG2	0
LINC01635	0
WNT4	0
ZBTB40	0
C1QA	0
C1QC	0
C1QB	0
EPHB2	0
KDM1A	0
LUZP1	0
LINC01355	0
AL109936.6	0
HNRNPR	0
ZNF436	0
ZNF436-AS1	0
AL109936.2	0
ASAP3	0
E2F2	0
ID3	0
ELOA	0
ELOA-AS1	0
PITHD1	0
LYPLA2	0
GALE	0
FUCA1	0
PNRC2	0
SRSF10	0
MYOM3	0
IFNLR1	0
STPG1	0
NIPAL3	0
RCAN3	0
AL445686.2	0
NCMAP	0
SRRM1	0
RUNX3	0
RSRP1	0
AL031432.3	0
RHD	0
TMEM50A	0
RHCE	0
MACO1	0
LDLRAP1	0
MAN1C1	0
AL031280.1	0
SELENON	0
AL020996.1	0
MTFR1L	0
AUNIP	0
AL033528.2	0
PAQR7	0
STMN1	0
PAFAH2	0
EXTL1	0
SLC30A2	0
TRIM63	0
PDIK1L	0
FAM110D	0
AL391650.1	0
ZNF593	0
CNKSR1	0
CEP85	0
SH3BGRL3	0
UBXN11	0
CD52	0
CRYBG2	0
ZNF683	0
DHDDS	0
RPS6KA1	0
ARID1A	0
PIGV	0
ZDHHC18	0
SFN	0
GPN2	0
GPATCH3	0
NR0B2	0
KDF1	0
TRNP1	0
TENT5B	0
SLC9A1	0
WDTC1	0
TMEM222	0
SYTL1	0
MAP3K6	0
FCN3	0
CD164L2	0
GPR3	0
WASF2	0
AHDC1	0
FGR	0
IFI6	0
FAM76A	0
STX12	0
PPP1R8	0
THEMIS2	0
RPA2	0
SMPDL3B	0
AL512288.1	0
XKR8	0
EYA3	0
PTAFR	0
AL353622.1	0
SESN2	0
MED18	0
PHACTR4	0
RCC1	0
TRNAU1AP	0
SNHG12	0
TAF12	0
RAB42	0
LINC01715	0
AL360012.1	0
GMEB1	0
YTHDF2	0
AL009181.1	0
EPB41	0
TMEM200B	0
SRSF4	0
MECR	0
PTPRU	0
MATN1	0
MATN1-AS1	0
LAPTM5	0
SDC3	0
PUM1	0
SNRNP40	0
ZCCHC17	0
FABP3	0
SERINC2	0
TINAGL1	0
PEF1	0
AC114488.3	0
COL16A1	0
ADGRB2	0
AL136115.2	0
KHDRBS1	0
AL445248.1	0
TMEM39B	0
KPNA6	0
TXLNA	0
CCDC28B	0
AL049795.1	0
IQCC	0
TMEM234	0
FAM167B	0
LCK	0
HDAC1	0
MARCKSL1	0
FAM229A	0
BSDC1	0
ZBTB8A	0
ZBTB8OS	0
RBBP4	0
SYNC	0
KIAA1522	0
YARS	0
S100PBP	0
FNDC5	0
HPCA	0
TMEM54	0
RNF19B	0
AZIN2	0
TRIM62	0
AL662907.3	0
ZNF362	0
PHC2	0
ZSCAN20	0
CSMD2	0
SMIM12	0
GJA4	0
DLGAP3	0
AC114490.3	0
TMEM35B	0
ZMYM6	0
ZMYM1	0
AL590434.1	0
SFPQ	0
ZMYM4	0
KIAA0319L	0
NCDN	0
AC004865.2	0
TFAP2E	0
PSMB2	0
C1orf216	0
CLSPN	0
AGO4	0
AGO1	0
AL139286.2	0
AGO3	0
TEKT2	0
ADPRHL2	0
COL8A2	0
TRAPPC3	0
MAP7D1	0
THRAP3	0
SH3D21	0
EVA1B	0
AL591845.1	0
STK40	0
LSM10	0
OSCP1	0
CSF3R	0
LINC01137	0
ZC3H12A	0
MEAF6	0
SNIP1	0
DNALI1	0
GNL2	0
C1orf109	0
CDCA8	0
MANEAL	0
YRDC	0
MTF1	0
INPP5B	0
SF3A3	0
FHL3	0
UTP11	0
POU3F1	0
AL354702.2	0
RRAGC	0
AL139260.1	0
MYCBP	0
RHBDL2	0
AKIRIN1	0
MACF1	0
PABPC4	0
HPCAL4	0
PPIE	0
BMP8B	0
AL033527.3	0
AL033527.5	0
TRIT1	0
MYCL	0
MFSD2A	0
PPT1	0
RLF	0
AL050341.2	0
ZMPSTE24	0
COL9A2	0
SMAP2	0
ZFP69B	0
ZFP69	0
AL603839.3	0
EXO5	0
ZNF684	0
RIMS3	0
NFYC-AS1	0
NFYC	0
KCNQ4	0
CITED4	0
CTPS1	0
SLFNL1-AS1	0
SCMH1	0
EDN2	0
HIVEP3	0
GUCA2B	0
FOXJ3	0
RIMKLA	0
ZMYND12	0
CCDC30	0
PPIH	0
AC098484.2	0
CLDN19	0
P3H1	0
C1orf50	0
SVBP	0
ERMAP	0
AL512353.1	0
ZNF691	0
SLC2A1	0
SLC2A1-AS1	0
FAM183A	0
EBNA1BP2	0
CFAP57	0
TMEM125	0
C1orf210	0
TIE1	0
AL139289.2	0
CDC20	0
ELOVL1	0
MED8	0
SZT2	0
HYI	0
PTPRF	0
AL451062.3	0
KDM4A	0
KDM4A-AS1	0
ST3GAL3	0
ARTN	0
AL357079.1	0
IPO13	0
DPH2	0
ATP6V0B	0
B4GALT2	0
CCDC24	0
SLC6A9	0
AL139220.2	0
DMAP1	0
ERI3	0
RNF220	0
TMEM53	0
ARMH1	0
KIF2C	0
AL592166.1	0
BEST4	0
PLK3	0
TCTEX1D4	0
BTBD19	0
PTCH2	0
EIF2B3	0
HECTD3	0
UROD	0
ZSWIM5	0
HPDL	0
MUTYH	0
TOE1	0
TESK2	0
CCDC163	0
MMACHC	0
NASP	0
CCDC17	0
GPBP1L1	0
TMEM69	0
IPP	0
MAST2	0
PIK3R3	0
AL358075.2	0
TSPAN1	0
POMGNT1	0
LURAP1	0
LRRC41	0
NSUN4	0
FAAH	0
AL136373.1	0
MKNK1-AS1	0
MKNK1	0
MOB3C	0
ATPAF1	0
EFCAB14	0
CYP4B1	0
CYP4A11	0
CYP4X1	0
CYP4A22-AS1	0
CYP4A22	0
LINC00853	0
TAL1	0
STIL	0
FOXD2-AS1	0
FOXD2	0
TRABD2B	0
SLC5A9	0
SPATA6	0
AGBL4	0
BEND5	0
FAF1	0
CDKN2C	0
RNF11	0
TTC39A	0
EPS15	0
AC104170.2	0
OSBPL9	0
NRDC	0
AL050343.1	0
AL050343.2	0
RAB3B	0
TXNDC12	0
KTI12	0
BTF3L4	0
ZFYVE9	0
CC2D1B	0
ORC1	0
PRPF38A	0
TUT4	0
GPX7	0
SHISAL2A	0
COA7	0
ZYG11B	0
ZYG11A	0
PODN	0
SLC1A7	0
CPT2	0
C1orf123	0
AL606760.3	0
MAGOH	0
AL606760.1	0
LRP8	0
LINC01771	0
AC119428.2	0
GLIS1	0
NDC1	0
YIPF1	0
DIO1	0
HSPB11	0
LRRC42	0
TCEANC2	0
AL357673.1	0
CYB5RL	0
MRPL37	0
SSBP3	0
ACOT11	0
MROH7	0
TTC4	0
PARS2	0
TTC22	0
LEXM	0
DHCR24	0
TMEM61	0
BSND	0
USP24	0
AC119674.1	0
AC119674.2	0
PLPP3	0
PRKAA2	0
FYB2	0
C8A	0
DAB1	0
OMA1	0
TACSTD2	0
MYSM1	0
JUN	0
LINC01135	0
AC105277.1	0
FGGY	0
HOOK1	0
CYP2J2	0
NFIA	0
TM2D1	0
AC099791.2	0
L1TD1	0
KANK4	0
USP1	0
DOCK7	0
AC103923.1	0
ATG4C	0
LINC01739	0
ALG6	0
ITGB3BP	0
EFCAB7	0
PGM1	0
ROR1	0
ROR1-AS1	0
AL445205.1	0
UBE2U	0
CACHD1	0
RAVER2	0
JAK1	0
AL357078.1	0
DNAJC6	0
LEPROT	0
LEPR	0
PDE4B	0
SGIP1	0
AL139147.1	0
TCTEX1D1	0
WDR78	0
MIER1	0
SLC35D1	0
IL12RB2	0
LINC01702	0
GNG12-AS1	0
DIRAS3	0
WLS	0
DEPDC1	0
LRRC7	0
LRRC40	0
SRSF11	0
ANKRD13C	0
HHLA3	0
CTH	0
AL354872.2	0
LINC01788	0
PTGER3	0
AL031429.1	0
ZRANB2-AS1	0
ZRANB2	0
NEGR1	0
LRRIQ3	0
FPGT	0
FPGT-TNNI3K	0
TNNI3K	0
AC135803.1	0
TYW3	0
SLC44A5	0
RABGGTB	0
MSH4	0
ASB17	0
AC092813.2	0
ST6GALNAC3	0
ST6GALNAC5	0
PIGK	0
AK5	0
AC118549.1	0
USP33	0
MIGA1	0
NEXN	0
FUBP1	0
DNAJB4	0
AC103591.3	0
PTGFR	0
IFI44L	0
IFI44	0
ADGRL4	0
LINC01781	0
ADGRL2	0
LINC01361	0
LINC01725	0
TTLL7	0
AL359504.2	0
PRKACB	0
SAMD13	0
RPF1	0
SPATA1	0
CTBS	0
SSX2IP	0
MCOLN2	0
WDR63	0
MCOLN3	0
SYDE2	0
C1orf52	0
BCL10	0
AL078459.1	0
AL360219.1	0
[truncated: 20,485 more rows]

## Sheet: 1
	cluster1
FTL	169
MT-CO3	144
MT-ATP6	133
MT-CO1	115
MT-ND3	105
MT-CYB	103
MT-CO2	93
MT1G	91
MT-ND4	77
TPT1	74
ALDOB	71
MT-ND1	71
EEF1A1	67
MT-ND2	55
FTH1	48
MIOX	37
PEBP1	35
PCK1	31
RPL41	29
RPL13	25
DCXR	24
RPS6	22
MT1H	22
GAPDH	21
MT-ND5	21
RPLP1	20
RPL10	19
RPL34	18
RPS23	18
RPS28	18
MT1X	17
RPL19	17
RPL3	17
RPS27A	16
RPL32	16
RPS3A	16
RPS14	16
RPS12	16
GATM	16
CYB5A	16
RPL11	15
RPS27	15
RPS18	15
RPL21	15
RPL13A	15
RPL9	14
BHMT	14
GSTA1	14
RPS4X	14
CRYAB	14
RPS24	14
NACA	14
MT2A	14
RPL37A	13
BBOX1	13
LDHB	13
RPL6	13
ALDH6A1	13
RPL26	13
RPS15	13
RPS8	12
RPS7	12
RPL29	12
RPL7	12
RPL30	12
TXN	12
RPL12	12
RPL7A	12
CALM1	12
RPL15	11
RPL14	11
RPL37	11
COX7C	11
GSTA2	11
RPL8	11
UBB	11
RPL5	10
RPL24	10
RPL35A	10
RPL35	10
RPS13	10
RPS25	10
ECHS1	10
ALDH2	10
RPS29	10
MT1E	10
GPX4	10
PEPD	10
RPS9	10
RPL22	9
PRDX1	9
HSPD1	9
CMBL	9
DAB2	9
RACK1	9
RPL39	9
RIDA	9
FBP1	9
ADIRF	9
SERF2	9
MT1F	9
EIF1	9
RPL36	9
RPL18A	9
RPS16	9
AKR1A1	8
PDZK1	8
SUCLG1	8
MTRNR2L12	8
HINT1	8
RPL10A	8
RPL27A	8
C11orf54	8
RPS2	8
RPS15A	8
RPL23A	8
RPL23	8
ATP5F1E	8
RPS11	8
ETFB	8
SOD1	8
LAMTOR5	7
HSPE1	7
HIST1H4C	7
RPS20	7
UQCRB	7
RPLP2	7
GLYAT	7
GLYATL1	7
FAU	7
ACAT1	7
UBA52	7
RPL28	7
ST13	7
PDZK1IP1	6
AK4	6
ACADM	6
H3F3A	6
ATP5MC3	6
EEF1B2	6
PTMA	6
ACAA1	6
BHMT2	6
GRHPR	6
RPS3	6
RBP5	6
HSP90AA1	6
RPL38	6
ACAA2	6
DSTN	6
EEF2	6
RPS19	6
RPL18	6
RPS5	6
ATP5PF	6
MT-ND4L	6
AKR7A3	5
ATP5IF1	5
ADI1	5
COX5B	5
RPL31	5
BDH2	5
UQCRQ	5
GPX3	5
ECI2	5
MPC1	5
NDUFA4	5
CHCHD2	5
BRI3	5
PTGR1	5
ATP5MG	5
HSPA8	5
PHYH	5
PFDN5	5
RPS26	5
MYL6	5
RPLP0	5
HPD	5
CRYL1	5
DHRS4L2	5
SRP14	5
COX4I1	5
RPL27	5
ATP5F1D	5
AGMAT	4
AKR7A2	4
YBX1	4
HAO2	4
MGST3	4
MPC2	4
KHK	4
NAT8	4
DBI	4
HIBCH	4
AGXT	4
ATP5ME	4
OCIAD2	4
NDUFC1	4
BTF3	4
GLRX	4
SKP1	4
NPM1	4
NQO2	4
DNPH1	4
ACTB	4
TOMM7	4
DDC	4
NDUFB2	4
COX7B	4
SLC25A5	4
MSRA	4
EEF1D	4
ALDH1A1	4
EDF1	4
PBLD	4
GHITM	4
ATP5MD	4
ATP5MC2	4
ATP5F1B	4
SLC25A3	4
ISCU	4
UBC	4
HMGB1	4
RPL36AL	4
SORD	4
RPL4	4
ELOB	4
SAT2	4
SHMT1	4
IMPA2	4
ATP5F1A	4
RPS21	4
OAZ1	4
PRDX2	4
APOE	4
CHCHD10	4
DDT	4
TST	4
LGALS2	4
AURKAIP1	3
PARK7	3
ENO1	3
CAMK2N1	3
CLIC4	3
NDUFS5	3
UQCRH	3
SCP2	3
SERBP1	3
GADD45A	3
SDHC	3
PRDX6	3
MDH1	3
ACMSD	3
RPSA	3
TMA7	3
NIT2	3
HGD	3
ALDH1L1	3
EHHADH	3
CCNI	3
ADH5	3
C4orf3	3
NDUFS6	3
ALDH7A1	3
VDAC1	3
CYSTM1	3
BPHL	3
HSP90AB1	3
COX7A2	3
PPIA	3
FIS1	3
SLC25A6	3
SAT1	3
NDUFA1	3
COX6C	3
ASS1	3
TUBB4B	3
CAT	3
COX8A	3
PRDX5	3
ACY3	3
AKR1C3	3
ATP5F1C	3
NDUFB8	3
GSTO1	3
PRDX3	3
BNIP3	3
PTMS	3
TPI1	3
DYNLL1	3
ARL6IP4	3
SAP18	3
GGACT	3
NDUFB1	3
ATP5MPL	3
RPS27L	3
HAGH	3
MSRB1	3
NDUFB10	3
QPRT	3
TXNDC17	3
ATP5PD	3
MYL12B	3
NDUFV2	3
CNDP2	3
UBL5	3
NDUFB7	3
COX6B1	3
EIF3K	3
ECH1	3
UQCR10	3
ATP5PO	3
FTCD	3
MRPL20	2
MINOS1	2
TCEA3	2
ECHDC2	2
GIPC2	2
CSDE1	2
FMO5	2
TSTD1	2
NDUFS2	2
ALDH9A1	2
NUCKS1	2
GUK1	2
TOMM20	2
ODC1	2
HADHB	2
OST4	2
GALM	2
CALM2	2
PCBP1	2
VAMP8	2
MZT2B	2
GLS	2
AOX1	2
NDUFB3	2
NDUFA10	2
BRK1	2
LSM3	2
UQCRC1	2
SUCLG2	2
NDUFB4	2
EIF4A2	2
AFP	2
SNHG8	2
SUB1	2
NPR3	2
AGXT2	2
SELENOP	2
MRPS36	2
NSA2	2
IQGAP2	2
TBCA	2
CXCL14	2
HSPA9	2
NDUFA2	2
ATOX1	2
PRELID1	2
TPMT	2
ACOT13	2
RPS10	2
HMGN3	2
ALDH8A1	2
HEBP2	2
EZR	2
PSMB1	2
RAC1	2
HNRNPA2B1	2
TAX1BP1	2
MDH2	2
HSPB1	2
ATP5MF	2
ZNHIT1	2
NDUFA5	2
ATP6V1F	2
EIF1AX	2
SMS	2
MAOA	2
PGK1	2
AIFM1	2
ATP6V1B2	2
EPHX2	2
DECR1	2
DPYS	2
EIF3E	2
NAPRT	2
VPS28	2
PPP1R16A	2
GPT	2
PLIN2	2
ACO1	2
HINT2	2
CLTA	2
IDNK	2
HNRNPK	2
SEC61B	2
ATP6V1G1	2
SET	2
PHPT1	2
MRPL41	2
SIGIRR	2
TALDO1	2
POLR2L	2
EIF4G2	2
ASRGL1	2
PLA2G16	2
CFL1	2
NDUFV1	2
NDUFS8	2
SDHD	2
FXYD2	2
ECHDC3	2
OPTN	2
MSRB2	2
ARID5B	2
PPA1	2
PCBD1	2
RBP4	2
ACADSB	2
SLC6A13	2
MRPL51	2
MGST1	2
COX14	2
EIF4B	2
PRR13	2
PCBP2	2
HNRNPA1	2
BLOC1S1	2
OSBPL8	2
ARPC3	2
COX6A1	2
PXMP2	2
POMP	2
ESD	2
ITM2B	2
FARP1	2
PCK2	2
SLIRP	2
EIF5	2
IVD	2
EID1	2
COX5A	2
ETFA	2
MORF4L1	2
ANPEP	2
CIB1	2
RAB11FIP3	2
FAHD1	2
ECI1	2
ABAT	2
CRYM	2
METTL9	2
NDUFAB1	2
SEPHS2	2
CFDP1	2
GCSH	2
APRT	2
YWHAE	2
PSMB6	2
C1QBP	2
ACADVL	2
TMEM256	2
ALDH3A2	2
ATP5MC1	2
SPAG9	2
PSMC5	2
SLC9A3R1	2
SUMO2	2
H3F3B	2
RNF152	2
AHCY	2
DYNLRB1	2
SCAND1	2
YWHAB	2
GNAS	2
PSMA7	2
PPDPF	2
SLC2A4RG	2
CIRBP	2
GAMT	2
UQCR11	2
NDUFA11	2
ALKBH7	2
GADD45GIP1	2
MRPL34	2
UQCRFS1	2
BLVRB	2
ASPDH	2
NDUFA3	2
ISOC2	2
CHMP2A	2
MPST	2
SMDT1	2
MT-ATP8	2
MT-ND6	2
SSU72	1
TPRG1L	1
CAMTA1	1
ERRFI1	1
SDHB	1
CAPZB	1
HP1BP3	1
CDC42	1
HMGCL	1
SRRM1	1
SYF2	1
HMGN2	1
NUDC	1
DNAJC8	1
KHDRBS1	1
EIF3I	1
AK2	1
MRPS15	1
PPCS	1
EBNA1BP2	1
HYI	1
CMPK1	1
PRKAA2	1
NFIA	1
PATJ	1
ANGPTL3	1
GNG12	1
CRYZ	1
GNG5	1
DDAH1	1
ABCD3	1
CNN3	1
VAV3	1
PSMA5	1
AHCYL1	1
ATP5PB	1
RHOC	1
ATP1A1	1
MRPS21	1
PSMD4	1
SELENBP1	1
PSMB4	1
S100A10	1
S100A11	1
ILF2	1
JTB	1
RAB13	1
TPM3	1
C1orf43	1
PMVK	1
FDPS	1
LAMTOR2	1
CCT3	1
HDGF	1
DUSP23	1
PFDN2	1
UFC1	1
ATP1B1	1
FMO1	1
CACYBP	1
SNRPE	1
ETNK2	1
RAB29	1
NENF	1
LYPLAL1	1
SRP9	1
ARF1	1
FH	1
COX20	1
HNRNPU	1
SH3YL1	1
ACP1	1
ID2	1
YWHAQ	1
CYS1	1
DDX1	1
RHOB	1
SF3B6	1
HADHA	1
MRPL33	1
YPEL5	1
DPY30	1
MORN2	1
COX7A2L	1
HAAO	1
ZFP36L2	1
LRPPRC	1
SLC3A1	1
RTN4	1
CFAP36	1
CCT4	1
UGP2	1
AFTPH	1
RAB1A	1
ACTR2	1
C1D	1
ANXA4	1
SNRPG	1
CCT7	1
MOB1A	1
MRPL19	1
MAT2A	1
RNF181	1
IMMT	1
FABP1	1
COA5	1
DDX18	1
RALB	1
BIN1	1
PLEKHB2	1
MMADHC	1
UPP2	1
SSB	1
DYNC1I2	1
OLA1	1
HNRNPA3	1
UBE2E3	1
ZC3H15	1
SF3B1	1
PLCL1	1
BZW1	1
CFLAR	1
SUMO1	1
NDUFS1	1
XRCC5	1
ARPC2	1
NCL	1
EIF4E2	1
EFHD1	1
RAB17	1
COPS9	1
HDLBP	1
2022-09-02	1
BOK	1
AC093496.1	1
SH3BP5	1
GOLGA4	1
EIF1B	1
PTH1R	1
NDUFAF3	1
RHOA	1
ABHD14B	1
ABHD14A	1
GLYCTK	1
SPCS1	1
CHDH	1
SELENOK	1
PDHB	1
THOC7	1
ADAMTS9-AS1	1
IFT57	1
ABHD10	1
ZBTB20	1
TIMMDC1	1
COX17	1
FAM162A	1
SNX4	1
RAB7A	1
CNBP	1
MRPL3	1
ANAPC13	1
RNF7	1
TFDP2	1
SERP1	1
EIF2A	1
SEC62	1
TNFSF10	1
NDUFB5	1
FXR1	1
DNAJC19	1
AP2M1	1
PSMD2	1
MAP3K13	1
MRFAP1	1
GRPEL1	1
FBXL5	1
FAM200B	1
QDPR	1
LAP3	1
RBM47	1
COMMD8	1
UGT2B7	1
G3BP2	1
2022-09-11	1
MRPL1	1
HNRNPD	1
HNRNPDL	1
SEC31A	1
MRPS18C	1
ARHGAP24	1
SPP1	1
PYURF	1
ADH6	1
H2AFZ	1
UBE2D3	1
PPA2	1
HADH	1
SCOC	1
SLC25A4	1
UFSP2	1
SDHA	1
PDCD6	1
CCT5	1
OXCT1	1
MOCS2	1
NDUFS4	1
DHX29	1
MCCC2	1
TMEM174	1
DMGDH	1
CAST	1
PJA2	1
SNX2	1
UBE2B	1
SMIM32	1
CTNNA1	1
PAIP2	1
PURA	1
GNPDA1	1
MRPL22	1
CYFIP2	1
CLINT1	1
CCNG1	1
KIAA1191	1
HIGD2A	1
CLTB	1
SQSTM1	1
SERPINB6	1
TMEM14B	1
NOL7	1
MCUR1	1
DEK	1
TDP2	1
HIST1H1C	1
MRPS18B	1
TUBB	1
APOM	1
CSNK2B	1
CLIC1	1
RNF5	1
CUTA	1
SRSF3	1
RPL7L1	1
CD2AP	1
AL138826.1	1
MYO6	1
PNRC1	1
CD24	1
SNX3	1
GTF3C6	1
FYN	1
TSPYL1	1
RWDD1	1
HDDC2	1
NCOA7	1
ECHDC1	1
SGK1	1
MAP7	1
ABRACL	1
SF3B5	1
GTF2H5	1
DYNLT1	1
SOD2	1
TCP1	1
MRPL18	1
PLG	1
RPA3	1
CYCS	1
CBX3	1
HIBADH	1
LSM5	1
SUGCT	1
PSMA2	1
SEC61G	1
CCT6A	1
ASL	1
SBDS	1
GTF2I	1
ANKIB1	1
SEM1	1
PDAP1	1
AZGP1	1
COPS6	1
LAMTOR4	1
AP1S1	1
CUX1	1
PMPCB	1
DLD	1
TFEC	1
LINC01510	1
CAPZA2	1
WASL	1
CALD1	1
HIPK2	1
MRPS33	1
SSBP1	1
GSTK1	1
TMEM176B	1
TMEM176A	1
PNPLA4	1
CLTRN	1
SYAP1	1
PDHA1	1
EIF2S3	1
GK	1
DDX3X	1
MAOB	1
RGN	1
NDUFB11	1
UXT	1
WDR13	1
HSD17B10	1
MSN	1
IGBP1	1
PIN4	1
RPL36A	1
BEX3	1
MORF4L2	1
TSC22D3	1
CETN2	1
IDH3G	1
RENBP	1
PDLIM2	1
BNIP3L	1
VDAC3	1
SMIM19	1
CEBPD	1
PCMTD1	1
TCEA1	1
RAB2A	1
LACTB2	1
C8orf59	1
CPNE3	1
POLR2K	1
PABPC1	1
ZNF706	1
ENY2	1
EIF3H	1
MRPL13	1
NDUFB9	1
NDRG1	1
CYC1	1
C8orf82	1
AK3	1
NFIB	1
NDUFB6	1
DNAJA1	1
BAG1	1
CHMP5	1
DCTN3	1
STOML2	1
ALDH1B1	1
KLF9	1
ZFAND5	1
RFK	1
HSDL2	1
HDHD3	1
RAB14	1
PSMB7	1
ENDOG	1
PHYHD1	1
C9orf78	1
SURF1	1
TMEM141	1
FBXW5	1
RNH1	1
EPS8L2	1
EIF3F	1
MTRNR2L8	1
PSMA1	1
C11orf58	1
USH1C	1
LDHA	1
EIF3M	1
PSMC3	1
NDUFS3	1
MTCH2	1
TIMM10	1
SELENOH	1
TKFC	1
TMEM258	1
UBXN1	1
MACROD1	1
FKBP2	1
TRMT112	1
ARL2	1
CCS	1
PPP1CA	1
GSTP1	1
NUDT8	1
AP003716.1	1
MRPL21	1
CTTN	1
LAMTOR1	1
COA4	1
NDUFC2	1
PICALM	1
CWC15	1
RDX	1
FDX1	1
C11orf1	1
TIMM8B	1
REXO2	1
TTC36	1
TRAPPC4	1
USP2	1
GDI2	1
DHTKD1	1
PTER	1
CUBN	1
RAB18	1
HNRNPF	1
NCOA4	1
A1CF	1
CISD1	1
BICC1	1
SLC16A9	1
ANK3	1
EIF4EBP2	1
ANAPC16	1
MICU1	1
MRPS16	1
ANXA7	1
CHCHD1	1
VDAC2	1
FAM213A	1
GLUD1	1
PGAM1	1
GOT1	1
MRPL43	1
ARL3	1
CYP17A1	1
BORCS7	1
ADD3	1
EIF3A	1
OAT	1
MGMT	1
TUBGCP2	1
FUOM	1
MLF2	1
PHB2	1
GABARAPL1	1
EPS8	1
STRAP	1
DERA	1
MRPS35	1
ZCRB1	1
TUBA1C	1
TMBIM6	1
GPD1	1
KRT8	1
KRT18	1
COPZ1	1
PPP1R1A	1
CD63	1
PA2G4	1
PTGES3	1
TSFM	1
RAP1B	1
CCT2	1
RAB21	1
BTG1	1
NDUFA12	1
METAP2	1
SNRPF	1
PAH	1
C12orf75	1
VPS29	1
SRSF9	1
RAN	1
MRPL57	1
MICU2	1
GTF3A	1
MTIF3	1
POLR1D	1
SPART	1
SUCLA2	1
COMMD6	1
CLDN10	1
CLYBL	1
PCCA	1
APEX1	1
PNP	1
HNRNPC	1
MRPL52	1
PSMB5	1
DHRS4-AS1	1
DHRS4	1
PSME1	1
PSME2	1
NEDD8	1
GMPR2	1
EAPP	1
FAM177A1	1
KLHDC2	1
RTRAF	1
CCDC198	1
PSMA3	1
SYNE2	1
MTHFD1	1
ATP6V1D	1
VTI1B	1
ERH	1
SRSF5	1
PSMC1	1
DDX24	1
SERPINA1	1
GLRX5	1
SETD3	1
YY1	1
AMN	1
SNRPN	1
KLF13	1
NOP10	1
GCHFR	1
CHP1	1
EIF3J	1
DUT	1
COPS2	1
GNB5	1
WDR72	1
RSL24D1	1
SLTM	1
RORA	1
TPM1	1
ANP32A	1
PKM	1
IMP3	1
PSMA4	1
CTSH	1
MTHFS	1
ZFAND6	1
FAH	1
SEC11A	1
NR2F2	1
METTL26	1
MCRIP2	1
STUB1	1
MRPS34	1
IL32	1
TRAP1	1
CARHSP1	1
RSL1D1	1
ACSM2A	1
ACSM2B	1
ACSM3	1
UQCRC2	1
TUFM	1
KIF22	1
MVP	1
TMEM219	1
VPS35	1
DNAJA2	1
HERPUD1	1
FAM96B	1
LDHD	1
GABARAPL2	1
MAF	1
HSBP1	1
MAP1LC3B	1
CYBA	1
TRAPPC2L	1
TCF25	1
GLOD4	1
PFN1	1
SPAG7	1
EIF5A	1
NAA38	1
MYH8	1
POLDIP2	1
PIPOX	1
COPRS	1
PSMD11	1
AP2B1	1
CISD3	1
PSMB3	1
IGFBP4	1
KRT10	1
DNAJC7	1
RAB5C	1
COA3	1
LINC00671	1
NBR1	1
NMT1	1
SCRN2	1
PNPO	1
SNF8	1
PHB	1
PDK2	1
MRPL27	1
ACSF2	1
TOB1	1
MRPS23	1
DYNLL2	1
CLTC	1
DDX5	1
PRKAR1A	1
MRPS7	1
ACOX1	1
NDUFAF8	1
ANAPC11	1
PCYT2	1
DUS1L	1
ENOSF1	1
MYL12A	1
VAPA	1
AFG3L2	1
PSMG2	1
RIOK3	1
OSBPL1A	1
IER3IP1	1
TXNL1	1
NARS	1
IDH3B	1
MRPS26	1
TMEM230	1
SNRPB2	1
SNX5	1
SMIM26	1
NAA20	1
EIF2S2	1
GSS	1
MMP24OS	1
EIF6	1
ROMO1	1
RBM39	1
BPI	1
TOP1	1
HNF4A	1
ZFAS1	1
PARD6B	1
RTF2	1
WDR18	1
NDUFS7	1
TIMM13	1
NFIC	1
SMIM24	1
MRPL54	1
UBXN6	1
C19orf70	1
HNRNPM	1
EIF3G	1
AP1M2	1
WDR83OS	1
TRIR	1
ASNA1	1
GCDH	1
RAD23A	1
C19orf53	1
NR2F6	1
PGLS	1
LSM4	1
PGPEP1	1
FKBP8	1
REX1BD	1
COPE	1
NDUFA13	1
HPN	1
POLR2I	1
CAPNS1	1
PSMD8	1
ACTN4	1
PSMC4	1
TRAPPC6A	1
SNRPD2	1
CALM3	1
AP2S1	1
NOP53	1
SELENOW	1
HSD17B14	1
DHDH	1
ATP6V1E1	1
SLC25A1	1
MRPL40	1
UBE2L3	1
MIF	1
UPB1	1
SNRPD3	1
NIPSNAP1	1
RTCB	1
TXN2	1
EIF3D	1
GCAT	1
EIF3L	1
DDX17	1
RPS19BP1	1
RBX1	1
ACO2	1
XRCC6	1
SNU13	1
NDUFA6	1
SAMM50	1
TTC38	1
CCT8	1
SON	1
CBR1	1
HMGN1	1
NDUFV3	1
PDXK	1
CSTB	1
PFKL	1
AL627309.1	0
AL669831.5	0
FAM87B	0
LINC00115	0
FAM41C	0
AL645608.3	0
AL645608.1	0
SAMD11	0
NOC2L	0
KLHL17	0
PLEKHN1	0
PERM1	0
AL645608.8	0
HES4	0
ISG15	0
AGRN	0
RNF223	0
C1orf159	0
AL390719.2	0
TTLL10	0
TNFRSF18	0
TNFRSF4	0
SDF4	0
B3GALT6	0
C1QTNF12	0
UBE2J2	0
LINC01786	0
SCNN1D	0
ACAP3	0
PUSL1	0
INTS11	0
CPTP	0
DVL1	0
MXRA8	0
CCNL2	0
ANKRD65	0
VWA1	0
ATAD3C	0
ATAD3B	0
ATAD3A	0
TMEM240	0
AL645728.1	0
FNDC10	0
AL691432.2	0
MIB2	0
MMP23B	0
CDK11B	0
SLC35E2B	0
CDK11A	0
SLC35E2A	0
NADK	0
GNB1	0
AL109917.1	0
TMEM52	0
GABRD	0
AL391845.1	0
PRKCZ	0
AL590822.2	0
PRKCZ-AS1	0
FAAP20	0
AL590822.1	0
SKI	0
MORN1	0
RER1	0
PEX10	0
PLCH2	0
PANK4	0
AL139246.5	0
TNFRSF14-AS1	0
TNFRSF14	0
FAM213B	0
MMEL1	0
TTC34	0
LINC00982	0
PRDM16	0
ARHGEF16	0
MEGF6	0
AL513320.1	0
WRAP73	0
SMIM1	0
LRRC47	0
AL365330.1	0
CEP104	0
DFFB	0
C1orf174	0
AJAP1	0
Z98259.3	0
NPHP4	0
KCNAB2	0
CHD5	0
AL031847.1	0
RNF207	0
ICMT	0
LINC00337	0
GPR153	0
ACOT7	0
AL031848.2	0
HES2	0
ESPN	0
TNFRSF25	0
PLEKHG5	0
NOL9	0
ZBTB48	0
KLHL21	0
PHF13	0
THAP3	0
DNAJC11	0
CAMTA1-DT	0
AL512330.1	0
AL359881.3	0
VAMP3	0
PER3	0
UTS2	0
TNFRSF9	0
AL034417.4	0
AL034417.3	0
AL034417.2	0
LINC01714	0
SLC45A1	0
RERE	0
ENO1-AS1	0
SLC2A5	0
GPR157	0
MIR34AHG	0
H6PD	0
SPSB1	0
BX323043.1	0
AL928921.2	0
AL928921.1	0
SLC25A33	0
TMEM201	0
PIK3CD	0
PIK3CD-AS2	0
CLSTN1	0
CTNNBIP1	0
LZIC	0
NMNAT1	0
RBP7	0
UBE4B	0
KIF1B	0
AL139424.2	0
PGD	0
CENPS-CORT	0
CENPS	0
DFFA	0
AL354956.1	0
PEX14	0
CASZ1	0
AL139423.1	0
TARDBP	0
AL109811.3	0
SRM	0
EXOSC10	0
AL109811.2	0
MTOR	0
ANGPTL7	0
UBIAD1	0
FBXO2	0
FBXO44	0
FBXO6	0
MAD2L2	0
DRAXIN	0
AGTRAP	0
C1orf167	0
MTHFR	0
CLCN6	0
KIAA2013	0
PLOD1	0
MFN2	0
MIIP	0
TNFRSF8	0
TNFRSF1B	0
VPS13D	0
AC243836.1	0
DHRS3	0
AC254633.1	0
PDPN	0
PRDM2	0
KAZN	0
TMEM51-AS1	0
TMEM51	0
FHAD1	0
AL031283.1	0
EFHD2	0
CASP9	0
DNAJC16	0
AL121992.3	0
DDI2	0
PLEKHM2	0
SLC25A34	0
SLC25A34-AS1	0
TMEM82	0
FBLIM1	0
UQCRHL	0
AL450998.2	0
SPEN	0
ZBTB17	0
SRARP	0
HSPB7	0
CLCNKA	0
CLCNKB	0
FAM131C	0
EPHA2	0
ARHGEF19	0
CPLANE2	0
FBXO42	0
SZRD1	0
NECAP2	0
LINC01772	0
AL137802.2	0
NBPF1	0
CROCC	0
BX284668.5	0
BX284668.6	0
MFAP2	0
ATP13A2	0
PADI2	0
PADI4	0
RCC2	0
ARHGEF10L	0
IGSF21	0
KLHDC7A	0
ALDH4A1	0
IFFO2	0
UBR4	0
AL035413.1	0
EMC1	0
MRTO4	0
PQLC2	0
NBL1	0
TMCO4	0
RNF186	0
AL391883.1	0
OTUD3	0
UBXN10-AS1	0
UBXN10	0
VWA5B1	0
MUL1	0
FAM43B	0
CDA	0
PINK1	0
PINK1-AS	0
DDOST	0
KIF17	0
EIF4G3	0
ECE1	0
NBPF3	0
ALPL	0
RAP1GAP	0
USP48	0
HSPG2	0
LINC01635	0
WNT4	0
ZBTB40	0
C1QA	0
C1QC	0
C1QB	0
EPHB2	0
KDM1A	0
LUZP1	0
LINC01355	0
AL109936.6	0
HNRNPR	0
ZNF436	0
ZNF436-AS1	0
AL109936.2	0
ASAP3	0
E2F2	0
ID3	0
ELOA	0
ELOA-AS1	0
PITHD1	0
LYPLA2	0
GALE	0
FUCA1	0
PNRC2	0
SRSF10	0
MYOM3	0
IFNLR1	0
STPG1	0
NIPAL3	0
RCAN3	0
AL445686.2	0
NCMAP	0
RUNX3	0
RSRP1	0
AL031432.3	0
RHD	0
TMEM50A	0
RHCE	0
MACO1	0
LDLRAP1	0
MAN1C1	0
AL031280.1	0
SELENON	0
AL020996.1	0
MTFR1L	0
AUNIP	0
AL033528.2	0
PAQR7	0
STMN1	0
PAFAH2	0
EXTL1	0
SLC30A2	0
TRIM63	0
PDIK1L	0
FAM110D	0
AL391650.1	0
ZNF593	0
CNKSR1	0
CEP85	0
SH3BGRL3	0
UBXN11	0
CD52	0
CRYBG2	0
ZNF683	0
DHDDS	0
RPS6KA1	0
ARID1A	0
PIGV	0
ZDHHC18	0
SFN	0
GPN2	0
GPATCH3	0
NR0B2	0
KDF1	0
TRNP1	0
TENT5B	0
SLC9A1	0
WDTC1	0
TMEM222	0
SYTL1	0
MAP3K6	0
FCN3	0
CD164L2	0
GPR3	0
WASF2	0
AHDC1	0
FGR	0
IFI6	0
FAM76A	0
STX12	0
PPP1R8	0
THEMIS2	0
RPA2	0
SMPDL3B	0
AL512288.1	0
XKR8	0
EYA3	0
PTAFR	0
AL353622.1	0
SESN2	0
MED18	0
PHACTR4	0
RCC1	0
TRNAU1AP	0
SNHG12	0
TAF12	0
RAB42	0
LINC01715	0
AL360012.1	0
GMEB1	0
YTHDF2	0
AL009181.1	0
EPB41	0
TMEM200B	0
SRSF4	0
MECR	0
PTPRU	0
MATN1	0
MATN1-AS1	0
LAPTM5	0
SDC3	0
PUM1	0
SNRNP40	0
ZCCHC17	0
FABP3	0
SERINC2	0
TINAGL1	0
PEF1	0
AC114488.3	0
COL16A1	0
ADGRB2	0
AL136115.2	0
PTP4A2	0
AL445248.1	0
TMEM39B	0
KPNA6	0
TXLNA	0
CCDC28B	0
AL049795.1	0
IQCC	0
TMEM234	0
FAM167B	0
LCK	0
HDAC1	0
MARCKSL1	0
FAM229A	0
BSDC1	0
ZBTB8A	0
ZBTB8OS	0
RBBP4	0
SYNC	0
KIAA1522	0
YARS	0
S100PBP	0
FNDC5	0
HPCA	0
TMEM54	0
RNF19B	0
AZIN2	0
TRIM62	0
AL662907.3	0
ZNF362	0
PHC2	0
ZSCAN20	0
CSMD2	0
SMIM12	0
GJA4	0
DLGAP3	0
AC114490.3	0
TMEM35B	0
ZMYM6	0
ZMYM1	0
AL590434.1	0
SFPQ	0
ZMYM4	0
KIAA0319L	0
NCDN	0
AC004865.2	0
TFAP2E	0
PSMB2	0
C1orf216	0
CLSPN	0
AGO4	0
AGO1	0
AL139286.2	0
AGO3	0
TEKT2	0
ADPRHL2	0
COL8A2	0
TRAPPC3	0
MAP7D1	0
THRAP3	0
SH3D21	0
EVA1B	0
AL591845.1	0
STK40	0
LSM10	0
OSCP1	0
CSF3R	0
LINC01137	0
ZC3H12A	0
MEAF6	0
SNIP1	0
DNALI1	0
GNL2	0
C1orf109	0
CDCA8	0
MANEAL	0
YRDC	0
C1orf122	0
MTF1	0
INPP5B	0
SF3A3	0
FHL3	0
UTP11	0
POU3F1	0
AL354702.2	0
RRAGC	0
AL139260.1	0
MYCBP	0
RHBDL2	0
AKIRIN1	0
MACF1	0
PABPC4	0
HPCAL4	0
PPIE	0
BMP8B	0
AL033527.3	0
AL033527.5	0
TRIT1	0
MYCL	0
MFSD2A	0
CAP1	0
PPT1	0
RLF	0
AL050341.2	0
ZMPSTE24	0
COL9A2	0
SMAP2	0
ZFP69B	0
ZFP69	0
AL603839.3	0
EXO5	0
ZNF684	0
RIMS3	0
NFYC-AS1	0
NFYC	0
KCNQ4	0
CITED4	0
CTPS1	0
SLFNL1-AS1	0
SCMH1	0
EDN2	0
HIVEP3	0
GUCA2B	0
FOXJ3	0
RIMKLA	0
ZMYND12	0
CCDC30	0
PPIH	0
AC098484.2	0
CLDN19	0
P3H1	0
C1orf50	0
SVBP	0
ERMAP	0
AL512353.1	0
ZNF691	0
SLC2A1	0
SLC2A1-AS1	0
FAM183A	0
CFAP57	0
TMEM125	0
C1orf210	0
TIE1	0
AL139289.2	0
CDC20	0
ELOVL1	0
MED8	0
SZT2	0
PTPRF	0
AL451062.3	0
KDM4A	0
KDM4A-AS1	0
ST3GAL3	0
ARTN	0
AL357079.1	0
IPO13	0
DPH2	0
ATP6V0B	0
B4GALT2	0
CCDC24	0
SLC6A9	0
AL139220.2	0
DMAP1	0
ERI3	0
RNF220	0
TMEM53	0
ARMH1	0
KIF2C	0
AL592166.1	0
BEST4	0
PLK3	0
TCTEX1D4	0
BTBD19	0
PTCH2	0
EIF2B3	0
HECTD3	0
UROD	0
ZSWIM5	0
HPDL	0
MUTYH	0
TOE1	0
TESK2	0
CCDC163	0
MMACHC	0
NASP	0
CCDC17	0
GPBP1L1	0
TMEM69	0
IPP	0
MAST2	0
PIK3R3	0
AL358075.2	0
TSPAN1	0
POMGNT1	0
LURAP1	0
LRRC41	0
NSUN4	0
FAAH	0
AL136373.1	0
MKNK1-AS1	0
MKNK1	0
MOB3C	0
ATPAF1	0
EFCAB14	0
CYP4B1	0
CYP4A11	0
CYP4X1	0
CYP4A22-AS1	0
CYP4A22	0
LINC00853	0
TAL1	0
STIL	0
FOXD2-AS1	0
FOXD2	0
TRABD2B	0
SLC5A9	0
SPATA6	0
AGBL4	0
BEND5	0
FAF1	0
CDKN2C	0
RNF11	0
TTC39A	0
EPS15	0
AC104170.2	0
OSBPL9	0
NRDC	0
AL050343.1	0
AL050343.2	0
RAB3B	0
TXNDC12	0
KTI12	0
BTF3L4	0
ZFYVE9	0
CC2D1B	0
ORC1	0
PRPF38A	0
TUT4	0
GPX7	0
SHISAL2A	0
COA7	0
ZYG11B	0
ZYG11A	0
PODN	0
SLC1A7	0
CPT2	0
C1orf123	0
AL606760.3	0
MAGOH	0
AL606760.1	0
LRP8	0
LINC01771	0
AC119428.2	0
GLIS1	0
NDC1	0
YIPF1	0
DIO1	0
HSPB11	0
LRRC42	0
TMEM59	0
TCEANC2	0
AL357673.1	0
CYB5RL	0
MRPL37	0
SSBP3	0
ACOT11	0
FAM151A	0
MROH7	0
TTC4	0
PARS2	0
TTC22	0
LEXM	0
DHCR24	0
TMEM61	0
BSND	0
USP24	0
AC119674.1	0
AC119674.2	0
PLPP3	0
FYB2	0
C8A	0
DAB1	0
OMA1	0
TACSTD2	0
MYSM1	0
JUN	0
LINC01135	0
AC105277.1	0
FGGY	0
HOOK1	0
CYP2J2	0
TM2D1	0
AC099791.2	0
L1TD1	0
KANK4	0
USP1	0
DOCK7	0
AC103923.1	0
ATG4C	0
LINC01739	0
ALG6	0
ITGB3BP	0
EFCAB7	0
PGM1	0
ROR1	0
ROR1-AS1	0
AL445205.1	0
UBE2U	0
CACHD1	0
RAVER2	0
JAK1	0
AL357078.1	0
DNAJC6	0
LEPROT	0
LEPR	0
PDE4B	0
SGIP1	0
AL139147.1	0
TCTEX1D1	0
WDR78	0
MIER1	0
SLC35D1	0
IL12RB2	0
LINC01702	0
GNG12-AS1	0
DIRAS3	0
WLS	0
DEPDC1	0
LRRC7	0
LRRC40	0
SRSF11	0
ANKRD13C	0
HHLA3	0
CTH	0
AL354872.2	0
LINC01788	0
PTGER3	0
AL031429.1	0
ZRANB2-AS1	0
ZRANB2	0
NEGR1	0
LRRIQ3	0
FPGT	0
FPGT-TNNI3K	0
TNNI3K	0
AC135803.1	0
TYW3	0
SLC44A5	0
RABGGTB	0
MSH4	0
ASB17	0
AC092813.2	0
ST6GALNAC3	0
ST6GALNAC5	0
PIGK	0
AK5	0
AC118549.1	0
USP33	0
MIGA1	0
NEXN	0
FUBP1	0
DNAJB4	0
AC103591.3	0
PTGFR	0
IFI44L	0
IFI44	0
ADGRL4	0
LINC01781	0
ADGRL2	0
LINC01361	0
LINC01725	0
TTLL7	0
AL359504.2	0
PRKACB	0
SAMD13	0
RPF1	0
SPATA1	0
CTBS	0
SSX2IP	0
MCOLN2	0
WDR63	0
MCOLN3	0
SYDE2	0
C1orf52	0
BCL10	0
AL078459.1	0
AL360219.1	0
AC092807.3	0
CYR61	0
ZNHIT6	0
COL24A1	0
ODF2L	0
AL049597.2	0
SH3GLB1	0
SELENOF	0
HS2ST1	0
LINC01140	0
LMO4	0
PKN2-AS1	0
PKN2	0
GTF2B	0
KYAT3	0
RBMXL1	0
GBP3	0
GBP1	0
GBP2	0
GBP7	0
GBP4	0
AC099063.4	0
GBP5	0
LRRC8B	0
LRRC8C-DT	0
LRRC8C	0
AC099568.2	0
LRRC8D	0
AL391497.1	0
ZNF326	0
ZNF644	0
[truncated: 20,485 more rows]

## Sheet: 2
	cluster2
MT-CO3	343.5
MT-ATP6	286
MT-CO1	241
MT-CYB	200
MT-CO2	198
MT-ND3	193
FTL	182
MT-ND4	144
MT-ND1	135
MT-ND2	93
ALDOB	80
FTH1	59
TPT1	54
EEF1A1	51
MT-ND5	35
MT1G	34.5
GPX3	30
RPL41	20
RPLP1	19
MTRNR2L12	18
GATM	18
RPL13	18
PEBP1	17
APOE	16
RPS23	14
GSTA1	14
MIOX	14
RPL34	13
RPL10	13
RPL19	13
RPS28	13
RPL3	13
RPS14	12.5
RPS27	12
RPS27A	12
RPS3A	12
RPS6	12
GAPDH	12
RPL21	12
RPL13A	12
MT-ND4L	12
RPL32	11
RPS18	11
RPS12	11
MT1X	11
CYB5A	11
RPL11	10
RPS7	10
RPL37A	10
RPL9	10
COX7C	10
RPL7A	10
LDHB	10
RPL26	10
RPS15	10
RPL37	9
RPS4X	9
RPL30	9
RPL8	9
RPS24	9
NACA	9
RPL6	9
CALM1	9
RPS8	8
PDZK1IP1	8
SUCLG1	8
FABP1	8
RPL15	8
RPL29	8
RPL24	8
RPL7	8
RPL12	8
RPS29	8
SERF2	8
RPS9	8
RPL22	7
RPL5	7
RPL14	7
RPL35A	7
UGT2B7	7
RPL35	7
RPL27A	7
RPS13	7
RPS25	7
HPD	7
MT2A	7
MT1E	7
MT1H	7
UBB	7
RPL23A	7
EIF1	7
PCK1	7
ATP5F1E	7
RPS16	7
PRDX1	6
LAMTOR5	6
CMBL	6
CXCL14	6
RACK1	6
RPL10A	6
GSTA2	6
RPL39	6
RPS20	6
UQCRB	6
TXN	6
ASS1	6
RPLP2	6
RPS2	6
RPS15A	6
RPL23	6
RPL36	6
RPL18A	6
PEPD	6
RPS11	6
RPL28	6
ADI1	5
HSPE1	5
DAB2	5
BHMT	5
HINT1	5
NDUFA4	5
SLC25A5	5
FBP1	5
FAU	5
RPS3	5
C11orf54	5
ECHS1	5
ITM2B	5
ALDH6A1	5
HSP90AA1	5
COX4I1	5
RPL38	5
GPX4	5
UBA52	5
RPS19	5
RPL18	5
SOD1	5
ATP5IF1	4
AKR1A1	4
PDZK1	4
H3F3A	4
COX5B	4
RPL31	4
DBI	4
ATP5MC3	4
HSPD1	4
EEF1B2	4
PTMA	4
ALB	4
SELENOP	4
UQCRQ	4
HIST1H4C	4
TOMM7	4
NDUFB2	4
RIDA	4
BBOX1	4
CRYAB	4
ATP5MG	4
HSPA8	4
CUBN	4
PFDN5	4
RPS26	4
MYL6	4
SLC25A3	4
ALDH2	4
RPLP0	4
SRP14	4
RPS27L	4
MT1F	4
SAT2	4
RPL27	4
DCXR	4
RPS21	4
OAZ1	4
RPS5	4
ST13	4
ATP5PF	4
MT-ATP8	4
YBX1	3
UQCRH	3
AK4	3
ATP1B1	3
KHK	3
NAT8	3
ACAA1	3
RPSA	3
ATP5ME	3
OCIAD2	3
NDUFC1	3
BHMT2	3
GLRX	3
SKP1	3
ATOX1	3
NPM1	3
ECI2	3
HSP90AB1	3
ACTB	3
PPIA	3
CHCHD2	3
BRI3	3
SLC25A6	3
SAT1	3
COX7B	3
NDUFA1	3
COX6C	3
EEF1D	3
GLYAT	3
COX8A	3
ACAT1	3
ATP5MD	3
RBP5	3
TMBIM6	3
ATP5MC2	3
ATP5F1B	3
PAH	3
UBC	3
CRYL1	3
SAP18	3
RPL36AL	3
RPL4	3
ELOB	3
SHMT1	3
ATP5F1A	3
DSTN	3
ATP5F1D	3
EEF2	3
COX6B1	3
PRODH2	3
ETFB	3
CHCHD10	3
UQCR10	3
LGALS2	3
MT-ND6	3
AURKAIP1	2
PARK7	2
ENO1	2
AGMAT	2
AKR7A3	2
AKR7A2	2
CAMK2N1	2
NDUFS5	2
SCP2	2
GADD45A	2
ACADM	2
ATP1A1	2
SDHC	2
MGST3	2
MPC2	2
PRDX6	2
GUK1	2
SH3YL1	2
OST4	2
MDH1	2
VAMP8	2
MZT2B	2
LRP2	2
GLS	2
PTH1R	2
TMA7	2
NDUFB4	2
MME	2
EIF4A2	2
QDPR	2
CCNI	2
SPP1	2
ADH5	2
BDH2	2
C4orf3	2
NDUFS6	2
BTF3	2
TBCA	2
VDAC1	2
CYSTM1	2
NDUFA2	2
PRELID1	2
NQO2	2
DNPH1	2
COX7A2	2
DDC	2
ATP5MF	2
ZNHIT1	2
FIS1	2
NDUFA5	2
ATP6V1F	2
PCSK1N	2
MSRA	2
DPYS	2
NDRG1	2
ACO1	2
CLTA	2
GRHPR	2
ZFAND5	2
PTGR1	2
ATP6V1G1	2
EDF1	2
POLR2L	2
MTRNR2L8	2
CAT	2
GLYATL1	2
PLA2G16	2
PRDX5	2
CFL1	2
GSTP1	2
FXYD2	2
ATP5F1C	2
PHYH	2
SLC16A9	2
PBLD	2
PCBD1	2
GHITM	2
ADIRF	2
NDUFB8	2
PRDX3	2
BNIP3	2
PTMS	2
TPI1	2
COX14	2
PCBP2	2
HNRNPA1	2
ISCU	2
COX6A1	2
DYNLL1	2
ARL6IP4	2
HMGB1	2
SLC7A7	2
DHRS4L2	2
NDUFB1	2
ATP5MPL	2
SORD	2
COX5A	2
MORF4L1	2
RAB11FIP3	2
HAGH	2
NDUFB10	2
NDUFAB1	2
QPRT	2
GCSH	2
COTL1	2
DPEP1	2
YWHAE	2
TXNDC17	2
ALDH3A2	2
ATP5MC1	2
PHB	2
ATP5PD	2
ACTG1	2
MYL12B	2
NDUFV2	2
IMPA2	2
ACAA2	2
RNF152	2
CNDP2	2
YWHAB	2
GNAS	2
PPDPF	2
UQCR11	2
SMIM24	2
UBL5	2
PRDX2	2
NDUFB7	2
UQCRFS1	2
EIF3K	2
ECH1	2
DDT	2
TST	2
ATP5PO	2
FTCD	2
MRPL20	1
CAMTA1	1
ERRFI1	1
ALDH4A1	1
MINOS1	1
CLIC4	1
FAM151A	1
SERBP1	1
GIPC2	1
GNG5	1
ATP5PB	1
CSDE1	1
HAO2	1
S100A10	1
TSTD1	1
NDUFS2	1
FMO1	1
NUCKS1	1
SRP9	1
TOMM20	1
COX20	1
ID2	1
HADHB	1
GALM	1
COX7A2L	1
SLC3A1	1
CALM2	1
RTN4	1
PCBP1	1
TMSB10	1
ACMSD	1
HIBCH	1
NDUFB3	1
NCL	1
COPS9	1
BRK1	1
LSM3	1
SPCS1	1
SUCLG2	1
NIT2	1
ZBTB20	1
ALDH1L1	1
NDUFB5	1
EHHADH	1
IGFBP7	1
SLC4A4	1
HADH	1
ANK2	1
SNHG8	1
SUB1	1
AGXT2	1
MRPS36	1
NSA2	1
ALDH7A1	1
HSPA9	1
ATP6V0E1	1
KIAA1191	1
HIGD2A	1
BPHL	1
ACOT13	1
APOM	1
RPS10	1
FKBP5	1
HMGN3	1
SNX3	1
SF3B5	1
EZR	1
PLG	1
MPC1	1
PSMB1	1
RAC1	1
CYCS	1
HNRNPA2B1	1
TAX1BP1	1
AQP1	1
HSPB1	1
PDK4	1
TMEM176B	1
TMEM176A	1
EIF1AX	1
GK	1
MAOA	1
NDUFB11	1
PGK1	1
BEX3	1
AIFM1	1
CTSB	1
BNIP3L	1
EPHX2	1
CEBPD	1
RAB2A	1
CA2	1
DECR1	1
PABPC1	1
EIF3E	1
EIF3H	1
VPS28	1
PPP1R16A	1
PLIN2	1
HINT2	1
ALDH1A1	1
HNRNPK	1
SEC61B	1
SET	1
PHPT1	1
TUBB4B	1
MRPL41	1
EIF4G2	1
SLC5A12	1
SLC22A6	1
SLC22A8	1
FKBP2	1
MALAT1	1
NDUFV1	1
NDUFS8	1
SDHD	1
AKR1C3	1
PPA1	1
ANAPC16	1
VDAC2	1
GSTO1	1
SLC6A13	1
MRPL51	1
MGST1	1
GPD1	1
EIF4B	1
PRR13	1
BLOC1S1	1
CD63	1
PTGES3	1
ARPC3	1
FBXO21	1
PXMP2	1
MRPL57	1
POMP	1
ESD	1
COMMD6	1
GGACT	1
SLC7A8	1
PCK2	1
NEDD8	1
NPC2	1
SLIRP	1
SERPINA1	1
GLRX5	1
EIF5	1
B2M	1
EID1	1
CTSH	1
ANPEP	1
CIB1	1
FAHD1	1
ACSM2A	1
ACSM2B	1
METTL9	1
SEPHS2	1
FAM96B	1
CFDP1	1
APRT	1
PSMB6	1
PFN1	1
C1QBP	1
TMEM256	1
PSMC5	1
DDX5	1
SLC9A3R1	1
SUMO2	1
H3F3B	1
MYL12A	1
NARS	1
SNX5	1
CST3	1
DYNLRB1	1
SCAND1	1
SLC13A3	1
PSMA7	1
CIRBP	1
NDUFA11	1
ALKBH7	1
TRIR	1
GADD45GIP1	1
C19orf53	1
MRPL34	1
BLVRB	1
NOP53	1
SELENOW	1
NDUFA3	1
ISOC2	1
CHMP2A	1
MIF	1
SMDT1	1
HMGN1	1
AL627309.1	0
AL669831.5	0
FAM87B	0
LINC00115	0
FAM41C	0
AL645608.3	0
AL645608.1	0
SAMD11	0
NOC2L	0
KLHL17	0
PLEKHN1	0
PERM1	0
AL645608.8	0
HES4	0
ISG15	0
AGRN	0
RNF223	0
C1orf159	0
AL390719.2	0
TTLL10	0
TNFRSF18	0
TNFRSF4	0
SDF4	0
B3GALT6	0
C1QTNF12	0
UBE2J2	0
LINC01786	0
SCNN1D	0
ACAP3	0
PUSL1	0
INTS11	0
CPTP	0
DVL1	0
MXRA8	0
CCNL2	0
ANKRD65	0
VWA1	0
ATAD3C	0
ATAD3B	0
ATAD3A	0
TMEM240	0
SSU72	0
AL645728.1	0
FNDC10	0
AL691432.2	0
MIB2	0
MMP23B	0
CDK11B	0
SLC35E2B	0
CDK11A	0
SLC35E2A	0
NADK	0
GNB1	0
AL109917.1	0
TMEM52	0
GABRD	0
AL391845.1	0
PRKCZ	0
AL590822.2	0
PRKCZ-AS1	0
FAAP20	0
AL590822.1	0
SKI	0
MORN1	0
RER1	0
PEX10	0
PLCH2	0
PANK4	0
AL139246.5	0
TNFRSF14-AS1	0
TNFRSF14	0
FAM213B	0
MMEL1	0
TTC34	0
LINC00982	0
PRDM16	0
ARHGEF16	0
MEGF6	0
AL513320.1	0
TPRG1L	0
WRAP73	0
SMIM1	0
LRRC47	0
AL365330.1	0
CEP104	0
DFFB	0
C1orf174	0
AJAP1	0
Z98259.3	0
NPHP4	0
KCNAB2	0
CHD5	0
AL031847.1	0
RNF207	0
ICMT	0
LINC00337	0
GPR153	0
ACOT7	0
AL031848.2	0
HES2	0
ESPN	0
TNFRSF25	0
PLEKHG5	0
NOL9	0
ZBTB48	0
KLHL21	0
PHF13	0
THAP3	0
DNAJC11	0
CAMTA1-DT	0
AL512330.1	0
AL359881.3	0
VAMP3	0
PER3	0
UTS2	0
TNFRSF9	0
AL034417.4	0
AL034417.3	0
AL034417.2	0
LINC01714	0
SLC45A1	0
RERE	0
ENO1-AS1	0
SLC2A5	0
GPR157	0
MIR34AHG	0
H6PD	0
SPSB1	0
BX323043.1	0
AL928921.2	0
AL928921.1	0
SLC25A33	0
TMEM201	0
PIK3CD	0
PIK3CD-AS2	0
CLSTN1	0
CTNNBIP1	0
LZIC	0
NMNAT1	0
RBP7	0
UBE4B	0
KIF1B	0
AL139424.2	0
PGD	0
CENPS-CORT	0
CENPS	0
DFFA	0
AL354956.1	0
PEX14	0
CASZ1	0
AL139423.1	0
TARDBP	0
AL109811.3	0
SRM	0
EXOSC10	0
AL109811.2	0
MTOR	0
ANGPTL7	0
UBIAD1	0
FBXO2	0
FBXO44	0
FBXO6	0
MAD2L2	0
DRAXIN	0
AGTRAP	0
C1orf167	0
MTHFR	0
CLCN6	0
KIAA2013	0
PLOD1	0
MFN2	0
MIIP	0
TNFRSF8	0
TNFRSF1B	0
VPS13D	0
AC243836.1	0
DHRS3	0
AC254633.1	0
PDPN	0
PRDM2	0
KAZN	0
TMEM51-AS1	0
TMEM51	0
FHAD1	0
AL031283.1	0
EFHD2	0
CASP9	0
DNAJC16	0
AL121992.3	0
DDI2	0
PLEKHM2	0
SLC25A34	0
SLC25A34-AS1	0
TMEM82	0
FBLIM1	0
UQCRHL	0
AL450998.2	0
SPEN	0
ZBTB17	0
SRARP	0
HSPB7	0
CLCNKA	0
CLCNKB	0
FAM131C	0
EPHA2	0
ARHGEF19	0
CPLANE2	0
FBXO42	0
SZRD1	0
NECAP2	0
LINC01772	0
AL137802.2	0
NBPF1	0
CROCC	0
BX284668.5	0
BX284668.6	0
MFAP2	0
ATP13A2	0
SDHB	0
PADI2	0
PADI4	0
RCC2	0
ARHGEF10L	0
IGSF21	0
KLHDC7A	0
IFFO2	0
UBR4	0
AL035413.1	0
EMC1	0
MRTO4	0
PQLC2	0
CAPZB	0
NBL1	0
TMCO4	0
RNF186	0
AL391883.1	0
OTUD3	0
UBXN10-AS1	0
UBXN10	0
VWA5B1	0
MUL1	0
FAM43B	0
CDA	0
PINK1	0
PINK1-AS	0
DDOST	0
KIF17	0
HP1BP3	0
EIF4G3	0
ECE1	0
NBPF3	0
ALPL	0
RAP1GAP	0
USP48	0
HSPG2	0
LINC01635	0
CDC42	0
WNT4	0
ZBTB40	0
C1QA	0
C1QC	0
C1QB	0
EPHB2	0
KDM1A	0
LUZP1	0
LINC01355	0
AL109936.6	0
HNRNPR	0
ZNF436	0
ZNF436-AS1	0
AL109936.2	0
TCEA3	0
ASAP3	0
E2F2	0
ID3	0
ELOA	0
ELOA-AS1	0
PITHD1	0
LYPLA2	0
GALE	0
HMGCL	0
FUCA1	0
PNRC2	0
SRSF10	0
MYOM3	0
IFNLR1	0
STPG1	0
NIPAL3	0
RCAN3	0
AL445686.2	0
NCMAP	0
SRRM1	0
RUNX3	0
SYF2	0
RSRP1	0
AL031432.3	0
RHD	0
TMEM50A	0
RHCE	0
MACO1	0
LDLRAP1	0
MAN1C1	0
AL031280.1	0
SELENON	0
AL020996.1	0
MTFR1L	0
AUNIP	0
AL033528.2	0
PAQR7	0
STMN1	0
PAFAH2	0
EXTL1	0
SLC30A2	0
TRIM63	0
PDIK1L	0
FAM110D	0
AL391650.1	0
ZNF593	0
CNKSR1	0
CEP85	0
SH3BGRL3	0
UBXN11	0
CD52	0
CRYBG2	0
ZNF683	0
DHDDS	0
HMGN2	0
RPS6KA1	0
ARID1A	0
PIGV	0
ZDHHC18	0
SFN	0
GPN2	0
GPATCH3	0
NUDC	0
NR0B2	0
KDF1	0
TRNP1	0
TENT5B	0
SLC9A1	0
WDTC1	0
TMEM222	0
SYTL1	0
MAP3K6	0
FCN3	0
CD164L2	0
GPR3	0
WASF2	0
AHDC1	0
FGR	0
IFI6	0
FAM76A	0
STX12	0
PPP1R8	0
THEMIS2	0
RPA2	0
SMPDL3B	0
AL512288.1	0
XKR8	0
EYA3	0
PTAFR	0
DNAJC8	0
AL353622.1	0
SESN2	0
MED18	0
PHACTR4	0
RCC1	0
TRNAU1AP	0
SNHG12	0
TAF12	0
RAB42	0
LINC01715	0
AL360012.1	0
GMEB1	0
YTHDF2	0
AL009181.1	0
EPB41	0
TMEM200B	0
SRSF4	0
MECR	0
PTPRU	0
MATN1	0
MATN1-AS1	0
LAPTM5	0
SDC3	0
PUM1	0
SNRNP40	0
ZCCHC17	0
FABP3	0
SERINC2	0
TINAGL1	0
PEF1	0
AC114488.3	0
COL16A1	0
ADGRB2	0
AL136115.2	0
PTP4A2	0
KHDRBS1	0
AL445248.1	0
TMEM39B	0
KPNA6	0
TXLNA	0
CCDC28B	0
AL049795.1	0
IQCC	0
TMEM234	0
EIF3I	0
FAM167B	0
LCK	0
HDAC1	0
MARCKSL1	0
FAM229A	0
BSDC1	0
ZBTB8A	0
ZBTB8OS	0
RBBP4	0
SYNC	0
KIAA1522	0
YARS	0
S100PBP	0
FNDC5	0
HPCA	0
TMEM54	0
RNF19B	0
AK2	0
AZIN2	0
TRIM62	0
AL662907.3	0
ZNF362	0
PHC2	0
ZSCAN20	0
CSMD2	0
SMIM12	0
GJA4	0
DLGAP3	0
AC114490.3	0
TMEM35B	0
ZMYM6	0
ZMYM1	0
AL590434.1	0
SFPQ	0
ZMYM4	0
KIAA0319L	0
NCDN	0
AC004865.2	0
TFAP2E	0
PSMB2	0
C1orf216	0
CLSPN	0
AGO4	0
AGO1	0
AL139286.2	0
AGO3	0
TEKT2	0
ADPRHL2	0
COL8A2	0
TRAPPC3	0
MAP7D1	0
THRAP3	0
SH3D21	0
EVA1B	0
AL591845.1	0
STK40	0
LSM10	0
OSCP1	0
MRPS15	0
CSF3R	0
LINC01137	0
ZC3H12A	0
MEAF6	0
SNIP1	0
DNALI1	0
GNL2	0
C1orf109	0
CDCA8	0
MANEAL	0
YRDC	0
C1orf122	0
MTF1	0
INPP5B	0
SF3A3	0
FHL3	0
UTP11	0
POU3F1	0
AL354702.2	0
RRAGC	0
AL139260.1	0
MYCBP	0
RHBDL2	0
AKIRIN1	0
MACF1	0
PABPC4	0
HPCAL4	0
PPIE	0
BMP8B	0
AL033527.3	0
AL033527.5	0
TRIT1	0
MYCL	0
MFSD2A	0
CAP1	0
PPT1	0
RLF	0
AL050341.2	0
ZMPSTE24	0
COL9A2	0
SMAP2	0
ZFP69B	0
ZFP69	0
AL603839.3	0
EXO5	0
ZNF684	0
RIMS3	0
NFYC-AS1	0
NFYC	0
KCNQ4	0
CITED4	0
CTPS1	0
SLFNL1-AS1	0
SCMH1	0
EDN2	0
HIVEP3	0
GUCA2B	0
FOXJ3	0
RIMKLA	0
ZMYND12	0
PPCS	0
CCDC30	0
PPIH	0
AC098484.2	0
CLDN19	0
P3H1	0
C1orf50	0
SVBP	0
ERMAP	0
AL512353.1	0
ZNF691	0
SLC2A1	0
SLC2A1-AS1	0
FAM183A	0
EBNA1BP2	0
CFAP57	0
TMEM125	0
C1orf210	0
TIE1	0
AL139289.2	0
CDC20	0
ELOVL1	0
MED8	0
SZT2	0
HYI	0
PTPRF	0
AL451062.3	0
KDM4A	0
KDM4A-AS1	0
ST3GAL3	0
ARTN	0
AL357079.1	0
IPO13	0
DPH2	0
ATP6V0B	0
B4GALT2	0
CCDC24	0
SLC6A9	0
AL139220.2	0
DMAP1	0
ERI3	0
RNF220	0
TMEM53	0
ARMH1	0
KIF2C	0
AL592166.1	0
BEST4	0
PLK3	0
TCTEX1D4	0
BTBD19	0
PTCH2	0
EIF2B3	0
HECTD3	0
UROD	0
ZSWIM5	0
HPDL	0
MUTYH	0
TOE1	0
TESK2	0
CCDC163	0
MMACHC	0
NASP	0
CCDC17	0
GPBP1L1	0
TMEM69	0
IPP	0
MAST2	0
PIK3R3	0
AL358075.2	0
TSPAN1	0
POMGNT1	0
LURAP1	0
LRRC41	0
NSUN4	0
FAAH	0
AL136373.1	0
MKNK1-AS1	0
MKNK1	0
MOB3C	0
ATPAF1	0
EFCAB14	0
CYP4B1	0
CYP4A11	0
CYP4X1	0
CYP4A22-AS1	0
CYP4A22	0
LINC00853	0
TAL1	0
STIL	0
CMPK1	0
FOXD2-AS1	0
FOXD2	0
TRABD2B	0
SLC5A9	0
SPATA6	0
AGBL4	0
BEND5	0
FAF1	0
CDKN2C	0
RNF11	0
TTC39A	0
EPS15	0
AC104170.2	0
OSBPL9	0
NRDC	0
AL050343.1	0
AL050343.2	0
RAB3B	0
TXNDC12	0
KTI12	0
BTF3L4	0
ZFYVE9	0
CC2D1B	0
ORC1	0
PRPF38A	0
TUT4	0
GPX7	0
SHISAL2A	0
COA7	0
ZYG11B	0
ZYG11A	0
ECHDC2	0
PODN	0
SLC1A7	0
CPT2	0
C1orf123	0
AL606760.3	0
MAGOH	0
AL606760.1	0
LRP8	0
LINC01771	0
AC119428.2	0
GLIS1	0
NDC1	0
YIPF1	0
DIO1	0
HSPB11	0
LRRC42	0
TMEM59	0
TCEANC2	0
AL357673.1	0
CYB5RL	0
MRPL37	0
SSBP3	0
ACOT11	0
MROH7	0
TTC4	0
PARS2	0
TTC22	0
LEXM	0
DHCR24	0
TMEM61	0
BSND	0
USP24	0
AC119674.1	0
AC119674.2	0
PLPP3	0
PRKAA2	0
FYB2	0
C8A	0
DAB1	0
OMA1	0
TACSTD2	0
MYSM1	0
JUN	0
LINC01135	0
AC105277.1	0
FGGY	0
HOOK1	0
CYP2J2	0
NFIA	0
TM2D1	0
AC099791.2	0
PATJ	0
L1TD1	0
KANK4	0
USP1	0
DOCK7	0
ANGPTL3	0
AC103923.1	0
ATG4C	0
LINC01739	0
ALG6	0
ITGB3BP	0
EFCAB7	0
PGM1	0
ROR1	0
ROR1-AS1	0
AL445205.1	0
UBE2U	0
CACHD1	0
RAVER2	0
JAK1	0
AL357078.1	0
DNAJC6	0
LEPROT	0
LEPR	0
PDE4B	0
SGIP1	0
AL139147.1	0
TCTEX1D1	0
WDR78	0
MIER1	0
SLC35D1	0
IL12RB2	0
LINC01702	0
GNG12	0
GNG12-AS1	0
DIRAS3	0
WLS	0
DEPDC1	0
LRRC7	0
LRRC40	0
SRSF11	0
ANKRD13C	0
HHLA3	0
CTH	0
AL354872.2	0
LINC01788	0
PTGER3	0
AL031429.1	0
ZRANB2-AS1	0
ZRANB2	0
NEGR1	0
LRRIQ3	0
FPGT	0
FPGT-TNNI3K	0
TNNI3K	0
AC135803.1	0
CRYZ	0
TYW3	0
SLC44A5	0
RABGGTB	0
MSH4	0
ASB17	0
AC092813.2	0
ST6GALNAC3	0
ST6GALNAC5	0
PIGK	0
AK5	0
AC118549.1	0
USP33	0
MIGA1	0
NEXN	0
FUBP1	0
DNAJB4	0
AC103591.3	0
PTGFR	0
IFI44L	0
IFI44	0
ADGRL4	0
LINC01781	0
ADGRL2	0
LINC01361	0
LINC01725	0
TTLL7	0
AL359504.2	0
PRKACB	0
SAMD13	0
RPF1	0
SPATA1	0
CTBS	0
SSX2IP	0
MCOLN2	0
WDR63	0
MCOLN3	0
SYDE2	0
C1orf52	0
BCL10	0
AL078459.1	0
DDAH1	0
AL360219.1	0
AC092807.3	0
CYR61	0
ZNHIT6	0
COL24A1	0
ODF2L	0
AL049597.2	0
SH3GLB1	0
SELENOF	0
HS2ST1	0
LINC01140	0
LMO4	0
PKN2-AS1	0
PKN2	0
GTF2B	0
KYAT3	0
RBMXL1	0
GBP3	0
GBP1	0
GBP2	0
GBP7	0
GBP4	0
AC099063.4	0
GBP5	0
LRRC8B	0
LRRC8C-DT	0
LRRC8C	0
AC099568.2	0
LRRC8D	0
AL391497.1	0
ZNF326	0
ZNF644	0
HFM1	0
CDC7	0
TGFBR3	0
BRDT	0
EPHX4	0
BTBD8	0
AC104836.1	0
GLMN	0
RPAP2	0
GFI1	0
EVI5	0
FAM69A	0
MTF2	0
TMED5	0
CCDC18	0
DR1	0
FNBP1L	0
BCAR3	0
AL109613.1	0
DNTTIP2	0
GCLM	0
ABCA4	0
ARHGAP29	0
AC097059.1	0
ABCD3	0
F3	0
SLC44A3	0
CNN3	0
AC105942.1	0
ALG14	0
AC095033.1	0
TMEM56	0
TMEM56-RWDD3	0
AC092802.1	0
RWDD3	0
PTBP2	0
DPYD	0
SNX7	0
PALMD	0
FRRS1	0
AGL	0
AC118553.1	0
SLC35A3	0
AC118553.2	0
MFSD14A	0
SASS6	0
TRMT13	0
LRRC39	0
DBT	0
RTCA-AS1	0
RTCA	0
CDC14A	0
VCAM1	0
EXTL2	0
AC104506.1	0
SLC30A7	0
DPH5	0
AC093157.1	0
AL109741.1	0
S1PR1	0
OLFM3	0
COL11A1	0
RNPC3	0
AMY2B	0
PRMT6	0
NTNG1	0
VAV3	0
AL390036.1	0
SLC25A24	0
AL359258.2	0
FAM102B	0
HENMT1	0
PRPF38B	0
STXBP3	0
AKNAD1	0
AL449266.1	0
GPSM2	0
CLCC1	0
WDR47	0
TAF13	0
AL356488.3	0
TMEM167B	0
AL356488.2	0
KIAA1324	0
SARS	0
CELSR2	0
PSRC1	0
SORT1	0
PSMA5	0
SYPL2	0
ATXN7L2	0
CYB561D1	0
AMIGO1	0
GNAI3	0
AMPD2	0
GSTM4	0
GSTM2	0
GSTM1	0
GSTM5	0
GSTM3	0
CSF1	0
AHCYL1	0
STRIP1	0
AL160006.1	0
ALX3	0
SLC6A17	0
LINC02586	0
KCNC4	0
RBM15-AS1	0
RBM15	0
SLC16A4	0
AL355488.1	0
AL365361.1	0
KCNA3	0
CD53	0
AL360270.1	0
LRIF1	0
AL360270.3	0
DRAM2	0
CEPT1	0
AL355816.1	0
AL355816.2	0
DENND2D	0
CHI3L2	0
CHIA	0
PIFO	0
OVGP1	0
WDR77	0
C1orf162	0
TMIGD3	0
ADORA3	0
RAP1A	0
LINC01160	0
INKA2	0
DDX20	0
KCND3	0
LINC01750	0
CTTNBP2NL	0
WNT2B	0
ST7L	0
CAPZA1	0
MOV10	0
AL603832.1	0
RHOC	0
PPM1J	0
LINC01356	0
AL390729.1	0
SLC16A1	0
SLC16A1-AS1	0
AL357055.3	0
LRIG2	0
MAGI3	0
PHTF1	0
RSBN1	0
PTPN22	0
BCL2L15	0
AP4B1	0
DCLRE1B	0
HIPK1-AS1	0
HIPK1	0
OLFML3	0
SYT6	0
AL121999.1	0
TRIM33	0
BCAS2	0
DENND2C	0
NRAS	0
SIKE1	0
TSPAN2	0
NGF	0
VANGL1	0
SLC22A15	0
MAB21L3	0
LINC01762	0
AL390066.1	0
CD58	0
IGSF3	0
CD2	0
AL157904.1	0
PTGFRN	0
CD101	0
AL445231.1	0
TTF2	0
TRIM45	0
VTCN1	0
AL358072.1	0
MAN1A2	0
TENT5C	0
GDAP2	0
WDR3	0
SPAG17	0
WARS2	0
AL359915.2	0
LINC01780	0
HSD3B2	0
ZNF697	0
PHGDH	0
HMGCS2	0
REG4	0
NOTCH2	0
SEC22B	0
NBPF26	0
LINC00623	0
FCGR1B	0
FAM72B	0
SRGAP2C	0
SRGAP2-AS1	0
AC244021.1	0
AL592494.3	0
AC239800.2	0
AC239800.3	0
AC239798.2	0
HIST2H3PS2	0
FAM72C	0
AC245595.1	0
AC246785.3	0
NBPF15	0
LINC01632	0
FP700111.1	0
SRGAP2B	0
FAM72D	0
AC245014.3	0
AC245014.1	0
NBPF20	0
GPR89A	0
CD160	0
RNF115	0
POLR3C	0
NUDT17	0
PIAS3	0
ANKRD35	0
ITGA10	0
PEX11B	0
RBM8A	0
LIX1L-AS1	0
LIX1L	0
ANKRD34A	0
POLR3GL	0
TXNIP	0
LINC01719	0
NBPF10	0
NOTCH2NL	0
AC239799.2	0
NBPF12	0
PRKAB2	0
AC242426.2	0
FMO5	0
CHD1L	0
LINC00624	0
BCL9	0
ACP6	0
GJA5	0
AC241644.2	0
GJA8	0
GPR89B	0
AC239803.3	0
NBPF11	0
AC239803.1	0
PPIAL4G	0
NBPF14	0
NUDT4B	0
PDE4DIP	0
NBPF9	0
AC245297.3	0
AC245297.2	0
NBPF19	0
FCGR1A	0
HIST2H2BF	0
AC243772.2	0
HIST2H4A	0
AC239868.3	0
HIST2H4B	0
AC239868.2	0
HIST2H2BE	0
HIST2H2AC	0
HIST2H2AB	0
BOLA1	0
SV2A	0
SF3B4	0
MTMR11	0
OTUD7B	0
VPS45	0
PLEKHO1	0
ANP32E	0
APH1A	0
C1orf54	0
CIART	0
MRPS21	0
PRPF3	0
RPRD2	0
TARS2	0
ECM1	0
FALEC	0
AL356356.1	0
ADAMTSL4	0
MCL1	0
ENSA	0
GOLPH3L	0
CTSS	0
CTSK	0
ARNT	0
SETDB1	0
CERS2	0
ANXA9	0
MINDY1	0
PRUNE1	0
C1orf56	0
CDC42SE1	0
MLLT11	0
GABPB2	0
SEMA6C	0
TNFAIP8L2	0
SCNM1	0
LYSMD1	0
VPS72	0
PIP5K1A	0
PSMD4	0
AL391069.2	0
ZNF687	0
PI4KB	0
AL391069.4	0
RFX5	0
AL391069.3	0
SELENBP1	0
PSMB4	0
POGZ	0
CGN	0
TUFT1	0
SNX27	0
AL391335.1	0
RIIAD1	0
MRPL9	0
OAZ3	0
TDRKH	0
TDRKH-AS1	0
LINGO4	0
RORC	0
C2CD4D	0
AL450992.2	0
THEM4	0
S100A11	0
TCHH	0
FLG-AS1	0
FLG	0
FLG2	0
LCE2D	0
S100A9	0
S100A12	0
S100A8	0
S100A6	0
S100A5	0
S100A4	0
S100A3	0
S100A2	0
S100A16	0
S100A14	0
S100A13	0
S100A1	0
AL162258.2	0
CHTOP	0
SNAPIN	0
ILF2	0
NPR1	0
INTS3	0
SLC27A3	0
GATAD2B	0
AL358472.5	0
DENND4B	0
CRTC2	0
SLC39A1	0
AL358472.4	0
AL358472.3	0
CREB3L4	0
JTB	0
AL358472.2	0
RAB13	0
TPM3	0
C1orf43	0
UBAP2L	0
HAX1	0
ATP8B2	0
IL6R-AS1	0
IL6R	0
SHE	0
TDRD10	0
UBE2Q1	0
ADAR	0
KCNN3	0
PMVK	0
AL451085.1	0
PBXIP1	0
PYGO2	0
AL451085.2	0
SHC1	0
CKS1B	0
FLAD1	0
ZBTB7B	0
DCST2	0
DCST1-AS1	0
ADAM15	0
EFNA4	0
EFNA3	0
EFNA1	0
SLC50A1	0
DPM3	0
KRTCAP2	0
TRIM46	0
MUC1	0
AC234582.1	0
THBS3	0
MTX1	0
AC234582.2	0
GBA	0
FAM189B	0
SCAMP3	0
CLK2	0
HCN3	0
PKLR	0
FDPS	0
RUSC1-AS1	0
RUSC1	0
ASH1L	0
ASH1L-AS1	0
MSTO1	0
YY1AP1	0
DAP3	0
GON4L	0
SYT11	0
RIT1	0
KHDC4	0
ARHGEF2	0
AL355388.2	0
AL355388.1	0
SSR2	0
UBQLN4	0
LAMTOR2	0
RAB25	0
MEX3A	0
LMNA	0
SEMA4A	0
SLC25A44	0
PMF1-BGLAP	0
PMF1	0
PAQR6	0
SMG5	0
TMEM79	0
GLMP	0
CCT3	0
TSACC	0
RHBG	0
AL139412.1	0
MEF2D	0
AL365181.1	0
IQGAP3	0
NAXE	0
GPATCH4	0
HAPLN2	0
NES	0
CRABP2	0
ISG20L2	0
RRNAD1	0
MRPL24	0
HDGF	0
PRCC	0
SH2D2A	0
NTRK1	0
INSRR	0
PEAR1	0
ARHGEF11	0
ETV3	0
FCRL3	0
KIRREL1	0
CD1D	0
AL138899.1	0
CD1A	0
CD1C	0
CD1B	0
CD1E	0
OR10K1	0
SPTA1	0
MNDA	0
PYHIN1	0
IFI16	0
AIM2	0
CADM3	0
ACKR1	0
FCER1A	0
DUSP23	0
FCRL6	0
SLAMF8	0
AL590560.1	0
VSIG8	0
AL590560.2	0
CFAP45	0
TAGLN2	0
IGSF9	0
KCNJ10	0
PIGM	0
IGSF8	0
ATP1A2	0
AL121987.2	0
PEA15	0
DCAF8	0
AL139011.2	0
AL139011.1	0
PEX19	0
COPA	0
NCSTN	0
VANGL2	0
SLAMF6	0
CD84	0
SLAMF1	0
AL121985.1	0
CD48	0
SLAMF7	0
LY9	0
CD244	0
ITLN1	0
F11R	0
USF1	0
ARHGAP30	0
NECTIN4	0
KLHDC9	0
PFDN2	0
NIT1	0
DEDD	0
UFC1	0
USP21	0
PPOX	0
B4GALT3	0
FCER1G	0
TOMM40L	0
NR1I3	0
PCP4L1	0
MPZ	0
CFAP126	0
AL592295.4	0
FCGR2A	0
HSPA6	0
FCGR3A	0
FCGR3B	0
FCGR2B	0
FCRLA	0
FCRLB	0
DUSP12	0
AL359541.1	0
ATF6	0
OLFML2B	0
NOS1AP	0
C1orf226	0
SH2D1B	0
UHMK1	0
AL596325.1	0
UAP1	0
DDR2	0
HSD17B7	0
RGS5	0
RGS5.1	0
NUF2	0
PBX1	0
AL157714.2	0
LRRC52	0
ALDH9A1	0
AL451074.6	0
TMCO1	0
AL451074.2	0
UCK2	0
FAM78B	0
POGK	0
TADA1	0
ILDR2	0
MAEL	0
GPA33	0
AL451050.2	0
POU2F1	0
CD247	0
AL359962.2	0
CREG1	0
RCSD1	0
MPZL1	0
Z99943.1	0
DCAF6	0
GPR161	0
TIPRL	0
SFT2D2	0
TBX19	0
AL023755.1	0
XCL2	0
XCL1	0
DPT	0
AL031275.1	0
LINC00626	0
AL031726.1	0
NME7	0
BLZF1	0
CCDC181	0
SLC19A2	0
AL021068.1	0
F5	0
SELP	0
C1orf112	0
SELL	0
METTL18	0
SCYL3	0
KIFAP3	0
GORAB	0
FMO3	0
FMO2	0
FMO4	0
PRRC2C	0
MYOCOS	0
[truncated: 20,485 more rows]

## Sheet: 3
	cluster3
FTL	250
MT-CO3	119
ALDOB	114
MT-CO1	112
MT-ATP6	108
MT1G	94
MT-ND3	90
MT-CYB	84
FTH1	82
TPT1	79
MT-CO2	76
MT-ND4	75
EEF1A1	67
MT-ND1	59
MT-ND2	49
MIOX	30
APOE	29
GPX3	28
RPL41	28
PEBP1	27
MT1X	27
MT1H	26
GATM	25
RPLP1	25
RPL13	25
GSTA1	21
GAPDH	21
MT-ND5	21
RPS23	20
RPL10	19
RPL34	18
RPS14	18
RPS6	18
MT2A	18
RPL19	18
RPS28	18
RPL3	18
RPS27	17
RPS27A	17
FABP1	17
RPS3A	17
RPL21	17
CYB5A	17
RPL32	16
RPS18	16
RPS12	16
PCK1	16
RPL13A	16
SUCLG1	15
RPL37A	15
RPL9	15
MT1E	15
RPL11	14
LDHB	14
CALM1	14
RPL26	14
RPS15	14
RPS7	13
COX7C	13
RPS4X	13
RPL30	13
RPL8	13
RPL7A	13
RPS24	13
NACA	13
RPL6	13
RPS8	12
RPL37	12
PDZK1IP1	11
LAMTOR5	11
RPL15	11
RPL14	11
RPL29	11
RPL24	11
RPL7	11
RPL12	11
HPD	11
RPS29	11
SERF2	11
MT1F	11
EIF1	11
RPL5	10
RPL35A	10
ASS1	10
RPL27A	10
RPS13	10
UBB	10
PEPD	10
RPS16	10
RPS9	10
RPL22	9
PRDX1	9
CMBL	9
BHMT	9
RACK1	9
UQCRB	9
TXN	9
RPL35	9
RPS25	9
RPS15A	9
RPL23A	9
RPL23	9
ATP5F1E	9
RPL36	9
RPL18A	9
UGT2B7	8
HINT1	8
HIST1H4C	8
RPL10A	8
SLC25A5	8
RPL39	8
RPS20	8
FBP1	8
BBOX1	8
ALDH6A1	8
RPS2	8
GPX4	8
UBA52	8
RPS11	8
RPL28	8
PDZK1	7
ADI1	7
HSPE1	7
DAB2	7
CXCL14	7
RPLP2	7
FAU	7
RPS3	7
C11orf54	7
ECHS1	7
HSP90AA1	7
DCXR	7
RPS19	7
RPL18	7
SOD1	7
MT-ND4L	7
ATP5IF1	6
AKR1A1	6
H3F3A	6
DBI	6
ATP5MC3	6
HSPD1	6
EEF1B2	6
PTMA	6
ACAA1	6
MTRNR2L12	6
GLRX	6
UQCRQ	6
GSTA2	6
NDUFA4	6
RIDA	6
ATP5MG	6
PFDN5	6
ALDH2	6
ITM2B	6
SRP14	6
COX4I1	6
SAT2	6
RPL38	6
RPS5	6
ST13	6
ATP5PF	6
AK4	5
KHK	5
NAT8	5
COX5B	5
RPL31	5
ATP5ME	5
OCIAD2	5
BHMT2	5
TOMM7	5
CHCHD2	5
BRI3	5
NDUFB2	5
GLYAT	5
CRYAB	5
HSPA8	5
RBP5	5
RPS26	5
MYL6	5
SLC25A3	5
PAH	5
RPLP0	5
DHRS4L2	5
RPS27L	5
RPL27	5
RPS21	5
OAZ1	5
PRODH2	5
ETFB	5
LGALS2	5
YBX1	4
UQCRH	4
ACADM	4
SH3YL1	4
RPSA	4
ALB	4
BDH2	4
NDUFC1	4
SELENOP	4
BTF3	4
SKP1	4
NPM1	4
NQO2	4
ECI2	4
HSP90AB1	4
DDC	4
SLC25A6	4
SAT1	4
COX7B	4
MSRA	4
COX6C	4
EEF1D	4
COX8A	4
PRDX5	4
ACAT1	4
CUBN	4
ATP5MD	4
ATP5MC2	4
UBC	4
CRYL1	4
SAP18	4
RPL36AL	4
ATP5MPL	4
RPL4	4
ELOB	4
ATP5F1A	4
ACAA2	4
DSTN	4
ATP5F1D	4
EEF2	4
CHCHD10	4
FTCD	4
PARK7	3
ENO1	3
AGMAT	3
AKR7A3	3
AKR7A2	3
CAMK2N1	3
NDUFS5	3
SCP2	3
GADD45A	3
MGST3	3
MPC2	3
ATP1B1	3
PRDX6	3
LRP2	3
TMA7	3
EIF4A2	3
QDPR	3
CCNI	3
ADH5	3
C4orf3	3
TBCA	3
CYSTM1	3
ATOX1	3
PRELID1	3
DNPH1	3
COX7A2	3
ACTB	3
PPIA	3
ATP5MF	3
FIS1	3
ATP6V1F	3
PCSK1N	3
NDUFA1	3
DPYS	3
PLIN2	3
GRHPR	3
PTGR1	3
ATP6V1G1	3
EDF1	3
POLR2L	3
CAT	3
GLYATL1	3
PLA2G16	3
GSTP1	3
ATP5F1C	3
PBLD	3
PCBD1	3
GHITM	3
PRDX3	3
TPI1	3
TMBIM6	3
PCBP2	3
ATP5F1B	3
ISCU	3
ARL6IP4	3
HMGB1	3
SLC7A7	3
NDUFB1	3
SORD	3
RAB11FIP3	3
HAGH	3
NDUFB10	3
QPRT	3
GCSH	3
YWHAE	3
TXNDC17	3
SHMT1	3
ALDH3A2	3
ATP5PD	3
MYL12B	3
NDUFV2	3
IMPA2	3
UQCR11	3
UBL5	3
PRDX2	3
NDUFB7	3
COX6B1	3
EIF3K	3
DDT	3
UQCR10	3
TST	3
GUK1	2.5
AURKAIP1	2
MRPL20	2
CAMTA1	2
ERRFI1	2
MINOS1	2
RNF186	2
CLIC4	2
FAM151A	2
ANGPTL3	2
SERBP1	2
GIPC2	2
ATP5PB	2
CSDE1	2
ATP1A1	2
HAO2	2
NDUFS2	2
SDHC	2
FMO1	2
NUCKS1	2
TOMM20	2
ID2	2
OST4	2
GALM	2
SLC3A1	2
RTN4	2
MDH1	2
PCBP1	2
VAMP8	2
MZT2B	2
ACMSD	2
HIBCH	2
GLS	2
NDUFB3	2
COPS9	2
BRK1	2
LSM3	2
PTH1R	2
SPCS1	2
SUCLG2	2
NIT2	2
NDUFB4	2
ALDH1L1	2
MME	2
NDUFB5	2
EHHADH	2
SLC4A4	2
SPP1	2
HADH	2
SNHG8	2
NDUFS6	2
SUB1	2
AGXT2	2
NSA2	2
ALDH7A1	2
VDAC1	2
NDUFA2	2
KIAA1191	2
BPHL	2
ACOT13	2
APOM	2
RPS10	2
FKBP5	2
EZR	2
PLG	2
PSMB1	2
RAC1	2
HNRNPA2B1	2
TAX1BP1	2
HSPB1	2
PDK4	2
ZNHIT1	2
NDUFA5	2
TMEM176B	2
TMEM176A	2
EIF1AX	2
GK	2
MAOA	2
NDUFB11	2
PGK1	2
AIFM1	2
BNIP3L	2
CA2	2
EIF3E	2
NDRG1	2
VPS28	2
PPP1R16A	2
ACO1	2
HINT2	2
CLTA	2
ZFAND5	2
ALDH1A1	2
HNRNPK	2
SEC61B	2
PHPT1	2
TUBB4B	2
MRPL41	2
EIF4G2	2
SLC5A12	2
CFL1	2
NDUFV1	2
NDUFS8	2
SDHD	2
REXO2	2
FXYD2	2
AKR1C3	2
OPTN	2
PHYH	2
SLC16A9	2
PPA1	2
ADIRF	2
NDUFB8	2
GSTO1	2
BNIP3	2
SLC6A13	2
MRPL51	2
PTMS	2
MGST1	2
GPD1	2
COX14	2
EIF4B	2
PRR13	2
HNRNPA1	2
BLOC1S1	2
CD63	2
ARPC3	2
FBXO21	2
COX6A1	2
DYNLL1	2
PXMP2	2
MRPL57	2
POMP	2
ESD	2
COMMD6	2
GGACT	2
PCK2	2
NEDD8	2
SLIRP	2
GLRX5	2
EIF5	2
EID1	2
COX5A	2
MORF4L1	2
ANPEP	2
CIB1	2
FAHD1	2
ACSM2A	2
ACSM2B	2
METTL9	2
NDUFAB1	2
SEPHS2	2
FAM96B	2
CFDP1	2
COTL1	2
APRT	2
DPEP1	2
PSMB6	2
C1QBP	2
TMEM256	2
ATP5MC1	2
PHB	2
PSMC5	2
SLC9A3R1	2
SUMO2	2
H3F3B	2
ACTG1	2
RNF152	2
CNDP2	2
SNX5	2
DYNLRB1	2
SCAND1	2
YWHAB	2
GNAS	2
PSMA7	2
PPDPF	2
CIRBP	2
SMIM24	2
NDUFA11	2
ALKBH7	2
GADD45GIP1	2
MRPL34	2
UQCRFS1	2
ECH1	2
BLVRB	2
NDUFA3	2
ISOC2	2
CHMP2A	2
SMDT1	2
ATP5PO	2
MT-ATP8	2
SSU72	1
FAAP20	1
TPRG1L	1
SMIM1	1
ACOT7	1
SDHB	1
ALDH4A1	1
CAPZB	1
PINK1	1
HP1BP3	1
CDC42	1
TCEA3	1
HMGCL	1
SRRM1	1
SYF2	1
SH3BGRL3	1
HMGN2	1
NUDC	1
DNAJC8	1
KHDRBS1	1
EIF3I	1
AK2	1
PSMB2	1
MRPS15	1
C1orf122	1
CAP1	1
PPCS	1
EBNA1BP2	1
CMPK1	1
ECHDC2	1
DIO1	1
TMEM59	1
NFIA	1
GNG12	1
CRYZ	1
GNG5	1
DDAH1	1
ABCD3	1
CNN3	1
PSMA5	1
AHCYL1	1
SLC16A4	1
RHOC	1
RBM8A	1
MRPS21	1
CERS2	1
PSMD4	1
SELENBP1	1
PSMB4	1
S100A10	1
ILF2	1
JTB	1
RAB13	1
TPM3	1
C1orf43	1
PMVK	1
FDPS	1
SSR2	1
LAMTOR2	1
CCT3	1
HDGF	1
DUSP23	1
TSTD1	1
PFDN2	1
UFC1	1
ALDH9A1	1
CACYBP	1
NPL	1
SNRPE	1
ETNK2	1
RAB29	1
NENF	1
LYPLAL1	1
2022-03-02	1
SRP9	1
ARF1	1
FH	1
COX20	1
HNRNPU	1
ACP1	1
LINC01874	1
YWHAQ	1
CYS1	1
ODC1	1
DDX1	1
LAPTM4A	1
RHOB	1
SF3B6	1
HADHA	1
HADHB	1
ATRAID	1
MRPL33	1
DPY30	1
MORN2	1
COX7A2L	1
ZFP36L2	1
LRPPRC	1
CALM2	1
CFAP36	1
CCT4	1
UGP2	1
AFTPH	1
RAB1A	1
ACTR2	1
C1D	1
ANXA4	1
PCYOX1	1
SNRPG	1
CCT7	1
BOLA3	1
MOB1A	1
MRPL19	1
TMSB10	1
MAT2A	1
RNF181	1
IMMT	1
CHMP3	1
COA5	1
SMIM37	1
CHCHD5	1
DDX18	1
TMEM37	1
BIN1	1
PLEKHB2	1
MZT2A	1
UBXN4	1
HNMT	1
SSB	1
DYNC1I2	1
HNRNPA3	1
ZC3H15	1
SF3B1	1
SPATS2L	1
AOX1	1
BZW1	1
CFLAR	1
STRADB	1
SUMO1	1
NDUFS1	1
IDH1	1
XRCC5	1
ARPC2	1
PNKD	1
NCL	1
RAB17	1
NDUFA10	1
HDLBP	1
2022-09-02	1
SH3BP5	1
GOLGA4	1
EIF1B	1
UQCRC1	1
NDUFAF3	1
RHOA	1
ABHD14B	1
TKT	1
CHDH	1
SELENOK	1
PDHB	1
ACOX2	1
THOC7	1
IFT57	1
ATP6V1A	1
ZBTB20	1
TIMMDC1	1
COX17	1
HGD	1
EAF2	1
FAM162A	1
SNX4	1
RAB7A	1
CNBP	1
MRPL3	1
SLC25A36	1
RNF7	1
TFDP2	1
SERP1	1
EIF2A	1
SSR3	1
TIPARP	1
SEC62	1
TNFSF10	1
FXR1	1
DNAJC19	1
AP2M1	1
PSMD2	1
MAP3K13	1
ADD1	1
LRPAP1	1
MRFAP1	1
GRPEL1	1
FBXL5	1
FAM200B	1
LAP3	1
RBM47	1
SLC30A9	1
COMMD8	1
OCIAD1	1
G3BP2	1
HNRNPD	1
HNRNPDL	1
SEC31A	1
MRPS18C	1
ARHGAP24	1
PYURF	1
H2AFZ	1
UBE2D3	1
PPA2	1
ENPEP	1
ANK2	1
ANXA5	1
MGST2	1
SCOC	1
FNIP2	1
HPGD	1
ACSL1	1
SLC25A4	1
SDHA	1
PDCD6	1
SLC6A19	1
CLPTM1L	1
CCT5	1
RETREG1	1
NPR3	1
MOCS2	1
NDUFS4	1
MRPS36	1
TMEM174	1
IQGAP2	1
DMGDH	1
CAST	1
PJA2	1
SNX2	1
CTXN3	1
HSPA4	1
UBE2B	1
CAMLG	1
C5orf24	1
SMIM32	1
HSPA9	1
CTNNA1	1
PAIP2	1
CXXC5	1
PURA	1
GNPDA1	1
CYFIP2	1
CLINT1	1
CCNG1	1
ATP6V0E1	1
CPEB4	1
HIGD2A	1
CLTB	1
SLC34A1	1
CANX	1
SQSTM1	1
SERPINB6	1
TMEM14C	1
TMEM14B	1
NOL7	1
MCUR1	1
TPMT	1
TDP2	1
ZSCAN16-AS1	1
MRPS18B	1
TUBB	1
CSNK2B	1
CLIC1	1
C6orf48	1
RNF5	1
CUTA	1
SNRPC	1
SRSF3	1
MRPL14	1
CD2AP	1
AL138826.1	1
FBXO9	1
TINAG	1
MYO6	1
HMGN3	1
PNRC1	1
SNX3	1
CD164	1
GTF3C6	1
TSPYL1	1
RWDD1	1
HDDC2	1
NCOA7	1
ECHDC1	1
STX7	1
SGK1	1
ALDH8A1	1
MAP7	1
HEBP2	1
ABRACL	1
AIG1	1
SF3B5	1
GTF2H5	1
DYNLT1	1
SOD2	1
TCP1	1
MRPL18	1
SLC22A2	1
MPC1	1
C7orf50	1
RPA3	1
CYCS	1
CBX3	1
HIBADH	1
GGCT	1
AQP1	1
MPLKIP	1
SUGCT	1
PSMA2	1
MRPL32	1
OGDH	1
H2AFV	1
SEC61G	1
CCT6A	1
ASL	1
SBDS	1
GTF2I	1
MDH2	1
SEM1	1
ARPC1A	1
PDAP1	1
AZGP1	1
COPS6	1
LAMTOR4	1
POLR2J	1
PMPCB	1
DLD	1
TFEC	1
LINC01510	1
CAPZA2	1
SLC13A1	1
WASL	1
CALD1	1
FMC1	1
MRPS33	1
SSBP1	1
GSTK1	1
AOC1	1
RHEB	1
GALNT11	1
DNAJB6	1
PNPLA4	1
CLTRN	1
SYAP1	1
PDHA1	1
SMS	1
DYNLT3	1
DDX3X	1
MAOB	1
RGN	1
UXT	1
WDR13	1
HSD17B10	1
IGBP1	1
PIN4	1
SH3BGRL	1
RPL36A	1
TCEAL8	1
BEX2	1
BEX3	1
TCEAL4	1
MORF4L2	1
TSC22D3	1
PGRMC1	1
CETN2	1
IDH3G	1
SSR4	1
RENBP	1
FUNDC2	1
CTSB	1
ASAH1	1
ATP6V1B2	1
EPHX2	1
SARAF	1
PPP2CB	1
VDAC3	1
SMIM19	1
CEBPD	1
TCEA1	1
RAB2A	1
LACTB2	1
ELOC	1
C8orf59	1
CPNE3	1
DECR1	1
POLR2K	1
PABPC1	1
YWHAZ	1
ZNF706	1
ENY2	1
EIF3H	1
MRPL13	1
NDUFB9	1
NAPRT	1
CYC1	1
C9orf66	1
AK3	1
NFIB	1
NDUFB6	1
DNAJA1	1
BAG1	1
CHMP5	1
DCTN3	1
VCP	1
STOML2	1
ALDH1B1	1
KLF9	1
NMRK1	1
PSAT1	1
IDNK	1
HSDL2	1
HDHD3	1
ALAD	1
RAB14	1
NDUFA8	1
PSMB7	1
SET	1
C9orf78	1
SURF1	1
TMEM141	1
SSNA1	1
SIGIRR	1
RNH1	1
EPS8L2	1
TALDO1	1
CDKN1C	1
TAF10	1
EIF3F	1
MTRNR2L8	1
PSMA1	1
C11orf58	1
USH1C	1
LDHA	1
EIF3M	1
HIPK3	1
PSMC3	1
NDUFS3	1
MTCH2	1
TIMM10	1
SELENOH	1
TKFC	1
TMEM258	1
UBXN1	1
SLC3A2	1
SLC22A6	1
SLC22A8	1
MACROD1	1
VEGFB	1
FKBP2	1
ESRRA	1
TRMT112	1
SLC22A12	1
ARL2	1
RNASEH2C	1
PPP1CA	1
ACY3	1
AP003716.1	1
MRPL21	1
CCND1	1
LAMTOR1	1
FOLR1	1
COA4	1
POLD3	1
SPCS2	1
NDUFC2	1
NOX4	1
CWC15	1
DDX10	1
RDX	1
FDX1	1
C11orf1	1
TIMM8B	1
TTC36	1
TRAPPC4	1
SLC37A4	1
USP2	1
THY1	1
KLF6	1
GDI2	1
ECHDC3	1
DHTKD1	1
FAM107B	1
MSRB2	1
RAB18	1
HNRNPF	1
NCOA4	1
OGDHL	1
A1CF	1
CISD1	1
ANK3	1
ARID5B	1
DNAJC12	1
EIF4EBP2	1
ANAPC16	1
MICU1	1
MRPS16	1
ANXA7	1
CHCHD1	1
VDAC2	1
FAM213A	1
GLUD1	1
SLC16A12	1
PGAM1	1
GOT1	1
MRPL43	1
ARL3	1
BORCS7	1
ADD3	1
EMX2	1
ACADSB	1
OAT	1
UROS	1
MGMT	1
FUOM	1
MLF2	1
C12orf57	1
PHB2	1
GABARAPL1	1
YBX3	1
H2AFJ	1
EPS8	1
STRAP	1
DERA	1
PLEKHA5	1
RASSF8-AS1	1
TM7SF3	1
MRPS35	1
ZCRB1	1
TUBA1C	1
METTL7A	1
KRT8	1
KRT18	1
PA2G4	1
SLC39A5	1
PTGES3	1
TSFM	1
RAP1B	1
CCT2	1
RAB21	1
NAP1L1	1
OSBPL8	1
BTG1	1
NDUFA12	1
METAP2	1
SNRPF	1
CHPT1	1
HSP90B1	1
C12orf75	1
DAO	1
VPS29	1
ERP29	1
SRSF9	1
RAN	1
MICU2	1
GTF3A	1
MTIF3	1
POLR1D	1
KL	1
SPART	1
DNAJC15	1
SUCLA2	1
CLDN10	1
FARP1	1
CLYBL	1
PCCA	1
APEX1	1
PNP	1
HNRNPC	1
DAD1	1
MRPL52	1
PSMB5	1
SLC7A8	1
DHRS4-AS1	1
DHRS4	1
PSME1	1
PSME2	1
GMPR2	1
LINC02294	1
FAM177A1	1
NFKBIA	1
KLHDC2	1
RTRAF	1
PSMA3	1
ATP6V1D	1
VTI1B	1
ERH	1
SRSF5	1
NPC2	1
PSMC1	1
DDX24	1
SERPINA1	1
SETD3	1
YY1	1
AMN	1
SIVA1	1
SNRPN	1
KLF13	1
NOP10	1
IVD	1
GCHFR	1
CHP1	1
EIF3J	1
B2M	1
DUT	1
SLC27A2	1
WDR72	1
RSL24D1	1
RORA	1
TLN2	1
PPIB	1
IMP3	1
ETFA	1
PSMA4	1
CTSH	1
MTHFS	1
FAH	1
SEC11A	1
IDH2	1
METTL26	1
MCRIP2	1
STUB1	1
METRN	1
MRPS34	1
MSRB1	1
ECI1	1
IL32	1
HMOX2	1
ABAT	1
RSL1D1	1
LYRM1	1
CRYM	1
UQCRC2	1
TUFM	1
MVP	1
TMEM219	1
HERPUD1	1
CES2	1
ATP6V0D1	1
GABARAPL2	1
MAF	1
HSBP1	1
MAP1LC3B	1
CYBA	1
TRAPPC2L	1
TCF25	1
GLOD4	1
EMC6	1
SLC25A11	1
PFN1	1
SPAG7	1
ACADVL	1
EIF5A	1
NAA38	1
TRAPPC1	1
POLDIP2	1
PIPOX	1
COPRS	1
PSMD11	1
CISD3	1
PSMB3	1
IGFBP4	1
KRT10	1
DNAJC7	1
RAB5C	1
COA3	1
G6PC	1
NBR1	1
SLC25A39	1
MAPT	1
SCRN2	1
PNPO	1
SNF8	1
PDK2	1
MRPL27	1
ACSF2	1
TOB1	1
SPAG9	1
MRPS23	1
CLTC	1
DDX5	1
PRKAR1A	1
MRPS7	1
GALK1	1
ACOX1	1
NDUFAF8	1
SLC25A10	1
ANAPC11	1
PCYT2	1
ENOSF1	1
MYL12A	1
EPB41L3	1
VAPA	1
AFG3L2	1
PSMG2	1
RIOK3	1
OSBPL1A	1
IER3IP1	1
TXNL1	1
NARS	1
NEDD4L	1
TXNL4A	1
MRPS26	1
TMEM230	1
SNRPB2	1
SMIM26	1
NAA20	1
CST3	1
EIF2S2	1
AHCY	1
MMP24OS	1
EIF6	1
ROMO1	1
TOP1	1
HNF4A	1
CTSA	1
SLC13A3	1
STAU1	1
ZFAS1	1
PARD6B	1
RTF2	1
SLC2A4RG	1
NDUFS7	1
GAMT	1
TIMM13	1
GADD45B	1
NFIC	1
MRPL54	1
MAP2K2	1
C19orf70	1
CLPP	1
PET100	1
EIF3G	1
AP1M2	1
WDR83OS	1
TRIR	1
RAD23A	1
C19orf53	1
PGLS	1
JUND	1
LSM4	1
PGPEP1	1
FKBP8	1
REX1BD	1
COPE	1
NDUFA13	1
PDCD5	1
HPN	1
POLR2I	1
CAPNS1	1
PSMD8	1
ACTN4	1
PSMC4	1
RABAC1	1
ZNF428	1
TRAPPC6A	1
SNRPD2	1
CALM3	1
AP2S1	1
TMEM160	1
NOP53	1
SELENOW	1
KDELR1	1
HSD17B14	1
DHDH	1
FCGRT	1
ASPDH	1
UBE2M	1
ATP6V1E1	1
SLC25A1	1
MRPL40	1
DGCR6L	1
UBE2L3	1
MIF	1
UPB1	1
GUCD1	1
SNRPD3	1
NIPSNAP1	1
RTCB	1
FBXO7	1
TXN2	1
MPST	1
EIF3L	1
TOMM22	1
RPS19BP1	1
RBX1	1
ACO2	1
PMM1	1
XRCC6	1
SNU13	1
NDUFA6	1
PPARA	1
TTC38	1
CCT8	1
SON	1
CBR1	1
KCNJ15	1
HMGN1	1
NDUFV3	1
PDXK	1
CSTB	1
AGPAT3	1
PFKL	1
MT-ND6	1
RPL7L1	0.5
LSM5	0.5
AL627309.1	0
AL669831.5	0
FAM87B	0
LINC00115	0
FAM41C	0
AL645608.3	0
AL645608.1	0
SAMD11	0
NOC2L	0
KLHL17	0
PLEKHN1	0
PERM1	0
AL645608.8	0
HES4	0
ISG15	0
AGRN	0
RNF223	0
C1orf159	0
AL390719.2	0
TTLL10	0
TNFRSF18	0
TNFRSF4	0
SDF4	0
B3GALT6	0
C1QTNF12	0
UBE2J2	0
LINC01786	0
SCNN1D	0
ACAP3	0
PUSL1	0
INTS11	0
CPTP	0
DVL1	0
MXRA8	0
CCNL2	0
ANKRD65	0
VWA1	0
ATAD3C	0
ATAD3B	0
ATAD3A	0
TMEM240	0
AL645728.1	0
FNDC10	0
AL691432.2	0
MIB2	0
MMP23B	0
CDK11B	0
SLC35E2B	0
CDK11A	0
SLC35E2A	0
NADK	0
GNB1	0
AL109917.1	0
TMEM52	0
GABRD	0
AL391845.1	0
PRKCZ	0
AL590822.2	0
PRKCZ-AS1	0
AL590822.1	0
SKI	0
MORN1	0
RER1	0
PEX10	0
PLCH2	0
PANK4	0
AL139246.5	0
TNFRSF14-AS1	0
TNFRSF14	0
FAM213B	0
MMEL1	0
TTC34	0
LINC00982	0
PRDM16	0
ARHGEF16	0
MEGF6	0
AL513320.1	0
WRAP73	0
LRRC47	0
AL365330.1	0
CEP104	0
DFFB	0
C1orf174	0
AJAP1	0
Z98259.3	0
NPHP4	0
KCNAB2	0
CHD5	0
AL031847.1	0
RNF207	0
ICMT	0
LINC00337	0
GPR153	0
AL031848.2	0
HES2	0
ESPN	0
TNFRSF25	0
PLEKHG5	0
NOL9	0
ZBTB48	0
KLHL21	0
PHF13	0
THAP3	0
DNAJC11	0
CAMTA1-DT	0
AL512330.1	0
AL359881.3	0
VAMP3	0
PER3	0
UTS2	0
TNFRSF9	0
AL034417.4	0
AL034417.3	0
AL034417.2	0
LINC01714	0
SLC45A1	0
RERE	0
ENO1-AS1	0
SLC2A5	0
GPR157	0
MIR34AHG	0
H6PD	0
SPSB1	0
BX323043.1	0
AL928921.2	0
AL928921.1	0
SLC25A33	0
TMEM201	0
PIK3CD	0
PIK3CD-AS2	0
CLSTN1	0
CTNNBIP1	0
LZIC	0
NMNAT1	0
RBP7	0
UBE4B	0
KIF1B	0
AL139424.2	0
PGD	0
CENPS-CORT	0
CENPS	0
DFFA	0
AL354956.1	0
PEX14	0
CASZ1	0
AL139423.1	0
TARDBP	0
AL109811.3	0
SRM	0
EXOSC10	0
AL109811.2	0
MTOR	0
ANGPTL7	0
UBIAD1	0
FBXO2	0
FBXO44	0
FBXO6	0
MAD2L2	0
DRAXIN	0
AGTRAP	0
C1orf167	0
MTHFR	0
CLCN6	0
KIAA2013	0
PLOD1	0
MFN2	0
MIIP	0
TNFRSF8	0
TNFRSF1B	0
VPS13D	0
AC243836.1	0
DHRS3	0
AC254633.1	0
PDPN	0
PRDM2	0
KAZN	0
TMEM51-AS1	0
TMEM51	0
FHAD1	0
AL031283.1	0
EFHD2	0
CASP9	0
DNAJC16	0
AL121992.3	0
DDI2	0
PLEKHM2	0
SLC25A34	0
SLC25A34-AS1	0
TMEM82	0
FBLIM1	0
UQCRHL	0
AL450998.2	0
SPEN	0
ZBTB17	0
SRARP	0
HSPB7	0
CLCNKA	0
CLCNKB	0
FAM131C	0
EPHA2	0
ARHGEF19	0
CPLANE2	0
FBXO42	0
SZRD1	0
NECAP2	0
LINC01772	0
AL137802.2	0
NBPF1	0
CROCC	0
BX284668.5	0
BX284668.6	0
MFAP2	0
ATP13A2	0
PADI2	0
PADI4	0
RCC2	0
ARHGEF10L	0
IGSF21	0
KLHDC7A	0
IFFO2	0
UBR4	0
AL035413.1	0
EMC1	0
MRTO4	0
PQLC2	0
NBL1	0
TMCO4	0
AL391883.1	0
OTUD3	0
UBXN10-AS1	0
UBXN10	0
VWA5B1	0
MUL1	0
FAM43B	0
CDA	0
PINK1-AS	0
DDOST	0
KIF17	0
EIF4G3	0
ECE1	0
NBPF3	0
ALPL	0
RAP1GAP	0
USP48	0
HSPG2	0
LINC01635	0
WNT4	0
ZBTB40	0
C1QA	0
C1QC	0
C1QB	0
EPHB2	0
KDM1A	0
LUZP1	0
LINC01355	0
AL109936.6	0
HNRNPR	0
ZNF436	0
ZNF436-AS1	0
AL109936.2	0
ASAP3	0
E2F2	0
ID3	0
ELOA	0
ELOA-AS1	0
PITHD1	0
LYPLA2	0
GALE	0
FUCA1	0
PNRC2	0
SRSF10	0
MYOM3	0
IFNLR1	0
STPG1	0
NIPAL3	0
RCAN3	0
AL445686.2	0
NCMAP	0
RUNX3	0
RSRP1	0
AL031432.3	0
RHD	0
TMEM50A	0
RHCE	0
MACO1	0
LDLRAP1	0
MAN1C1	0
AL031280.1	0
SELENON	0
AL020996.1	0
MTFR1L	0
AUNIP	0
AL033528.2	0
PAQR7	0
STMN1	0
PAFAH2	0
EXTL1	0
SLC30A2	0
TRIM63	0
PDIK1L	0
FAM110D	0
AL391650.1	0
ZNF593	0
CNKSR1	0
CEP85	0
UBXN11	0
CD52	0
CRYBG2	0
ZNF683	0
DHDDS	0
RPS6KA1	0
ARID1A	0
PIGV	0
ZDHHC18	0
SFN	0
GPN2	0
GPATCH3	0
NR0B2	0
KDF1	0
TRNP1	0
TENT5B	0
SLC9A1	0
WDTC1	0
TMEM222	0
SYTL1	0
MAP3K6	0
FCN3	0
CD164L2	0
GPR3	0
WASF2	0
AHDC1	0
FGR	0
IFI6	0
FAM76A	0
STX12	0
PPP1R8	0
THEMIS2	0
RPA2	0
SMPDL3B	0
AL512288.1	0
XKR8	0
EYA3	0
PTAFR	0
AL353622.1	0
SESN2	0
MED18	0
PHACTR4	0
RCC1	0
TRNAU1AP	0
SNHG12	0
TAF12	0
RAB42	0
LINC01715	0
AL360012.1	0
GMEB1	0
YTHDF2	0
AL009181.1	0
EPB41	0
TMEM200B	0
SRSF4	0
MECR	0
PTPRU	0
MATN1	0
MATN1-AS1	0
LAPTM5	0
SDC3	0
PUM1	0
SNRNP40	0
ZCCHC17	0
FABP3	0
SERINC2	0
TINAGL1	0
PEF1	0
AC114488.3	0
COL16A1	0
ADGRB2	0
AL136115.2	0
PTP4A2	0
AL445248.1	0
TMEM39B	0
KPNA6	0
TXLNA	0
CCDC28B	0
AL049795.1	0
IQCC	0
TMEM234	0
FAM167B	0
LCK	0
HDAC1	0
MARCKSL1	0
FAM229A	0
BSDC1	0
ZBTB8A	0
ZBTB8OS	0
RBBP4	0
SYNC	0
KIAA1522	0
YARS	0
S100PBP	0
FNDC5	0
HPCA	0
TMEM54	0
RNF19B	0
AZIN2	0
TRIM62	0
AL662907.3	0
ZNF362	0
PHC2	0
ZSCAN20	0
CSMD2	0
SMIM12	0
GJA4	0
DLGAP3	0
AC114490.3	0
TMEM35B	0
ZMYM6	0
ZMYM1	0
AL590434.1	0
SFPQ	0
ZMYM4	0
KIAA0319L	0
NCDN	0
AC004865.2	0
TFAP2E	0
C1orf216	0
CLSPN	0
AGO4	0
AGO1	0
AL139286.2	0
AGO3	0
TEKT2	0
ADPRHL2	0
COL8A2	0
TRAPPC3	0
MAP7D1	0
THRAP3	0
SH3D21	0
EVA1B	0
AL591845.1	0
STK40	0
LSM10	0
OSCP1	0
CSF3R	0
LINC01137	0
ZC3H12A	0
MEAF6	0
SNIP1	0
DNALI1	0
GNL2	0
C1orf109	0
CDCA8	0
MANEAL	0
YRDC	0
MTF1	0
INPP5B	0
SF3A3	0
FHL3	0
UTP11	0
POU3F1	0
AL354702.2	0
RRAGC	0
AL139260.1	0
MYCBP	0
RHBDL2	0
AKIRIN1	0
MACF1	0
PABPC4	0
HPCAL4	0
PPIE	0
BMP8B	0
AL033527.3	0
AL033527.5	0
TRIT1	0
MYCL	0
MFSD2A	0
PPT1	0
RLF	0
AL050341.2	0
ZMPSTE24	0
COL9A2	0
SMAP2	0
ZFP69B	0
ZFP69	0
AL603839.3	0
EXO5	0
ZNF684	0
RIMS3	0
NFYC-AS1	0
NFYC	0
KCNQ4	0
CITED4	0
CTPS1	0
SLFNL1-AS1	0
SCMH1	0
EDN2	0
HIVEP3	0
GUCA2B	0
FOXJ3	0
RIMKLA	0
ZMYND12	0
CCDC30	0
PPIH	0
AC098484.2	0
CLDN19	0
P3H1	0
C1orf50	0
SVBP	0
ERMAP	0
AL512353.1	0
ZNF691	0
SLC2A1	0
SLC2A1-AS1	0
FAM183A	0
CFAP57	0
TMEM125	0
C1orf210	0
TIE1	0
AL139289.2	0
CDC20	0
ELOVL1	0
MED8	0
SZT2	0
HYI	0
PTPRF	0
AL451062.3	0
KDM4A	0
KDM4A-AS1	0
ST3GAL3	0
ARTN	0
AL357079.1	0
IPO13	0
DPH2	0
ATP6V0B	0
B4GALT2	0
CCDC24	0
SLC6A9	0
AL139220.2	0
DMAP1	0
ERI3	0
RNF220	0
TMEM53	0
ARMH1	0
KIF2C	0
AL592166.1	0
BEST4	0
PLK3	0
TCTEX1D4	0
BTBD19	0
PTCH2	0
EIF2B3	0
HECTD3	0
UROD	0
ZSWIM5	0
HPDL	0
MUTYH	0
TOE1	0
TESK2	0
CCDC163	0
MMACHC	0
NASP	0
CCDC17	0
GPBP1L1	0
TMEM69	0
IPP	0
MAST2	0
PIK3R3	0
AL358075.2	0
TSPAN1	0
POMGNT1	0
LURAP1	0
LRRC41	0
NSUN4	0
FAAH	0
AL136373.1	0
MKNK1-AS1	0
MKNK1	0
MOB3C	0
ATPAF1	0
EFCAB14	0
CYP4B1	0
CYP4A11	0
CYP4X1	0
CYP4A22-AS1	0
CYP4A22	0
LINC00853	0
TAL1	0
STIL	0
FOXD2-AS1	0
FOXD2	0
TRABD2B	0
SLC5A9	0
SPATA6	0
AGBL4	0
BEND5	0
FAF1	0
CDKN2C	0
RNF11	0
TTC39A	0
EPS15	0
AC104170.2	0
OSBPL9	0
NRDC	0
AL050343.1	0
AL050343.2	0
RAB3B	0
TXNDC12	0
KTI12	0
BTF3L4	0
ZFYVE9	0
CC2D1B	0
ORC1	0
PRPF38A	0
TUT4	0
GPX7	0
SHISAL2A	0
COA7	0
ZYG11B	0
ZYG11A	0
PODN	0
SLC1A7	0
CPT2	0
C1orf123	0
AL606760.3	0
MAGOH	0
AL606760.1	0
LRP8	0
LINC01771	0
AC119428.2	0
GLIS1	0
NDC1	0
YIPF1	0
HSPB11	0
LRRC42	0
TCEANC2	0
AL357673.1	0
CYB5RL	0
MRPL37	0
SSBP3	0
ACOT11	0
MROH7	0
TTC4	0
PARS2	0
TTC22	0
LEXM	0
DHCR24	0
TMEM61	0
BSND	0
USP24	0
AC119674.1	0
AC119674.2	0
PLPP3	0
PRKAA2	0
FYB2	0
C8A	0
DAB1	0
OMA1	0
TACSTD2	0
MYSM1	0
JUN	0
LINC01135	0
AC105277.1	0
FGGY	0
HOOK1	0
CYP2J2	0
TM2D1	0
AC099791.2	0
PATJ	0
L1TD1	0
KANK4	0
USP1	0
DOCK7	0
AC103923.1	0
ATG4C	0
LINC01739	0
ALG6	0
ITGB3BP	0
EFCAB7	0
PGM1	0
ROR1	0
ROR1-AS1	0
AL445205.1	0
UBE2U	0
CACHD1	0
RAVER2	0
JAK1	0
AL357078.1	0
[truncated: 20,485 more rows]

## Sheet: 4
	cluster4
MT-CO3	324
MT-ATP6	283
MT-CO1	214
MT-CYB	205
MT-CO2	196
MT-ND3	195
MT-ND4	140
MT-ND1	133
FTL	131
MT-ND2	92
TPT1	61
MT1G	60
EEF1A1	56
ALDOB	47
FTH1	37
MT-ND5	33
PEBP1	24
RPL41	22
MIOX	21
RPL13	20
PCK1	19
RPS6	17
RPLP1	17
MTRNR2L12	15
RPL34	15
RPL10	15
RPS23	14
GAPDH	14
MT1H	14
DCXR	14
RPS28	14
RPL3	14
RPS27A	13
RPL32	13
RPS3A	13
RPS14	13
RPS12	13
RPL19	13
RPL11	12
RPS27	12
RPS18	12
RPL21	12
GATM	12
RPL13A	12
RPL37A	11
RPL9	11
RPS4X	11
RPS24	11
NACA	11
RPL6	11
CYB5A	11
RPS8	10
RPS7	10
RPL7A	10
MT2A	10
MT1X	10
RPL26	10
RPS15	10
MT-ND4L	10
RPL29	9
RPL37	9
RPL7	9
RPL30	9
RPL8	9
TXN	9
RPL12	9
CRYAB	9
LDHB	9
RPL5	8
RPL15	8
RPL14	8
RPL24	8
RPL35A	8
BHMT	8
COX7C	8
GSTA1	8
RPS13	8
BBOX1	8
RPS25	8
RPS29	8
ALDH6A1	8
CALM1	8
UBB	8
RPS9	8
RPL22	7
PRDX1	7
RACK1	7
RPL35	7
RPL27A	7
ECHS1	7
SERF2	7
RPS2	7
MT1E	7
RPL23A	7
EIF1	7
GPX4	7
RPL36	7
RPL18A	7
RPS16	7
RPS11	7
PDZK1IP1	6
SUCLG1	6
HSPD1	6
CMBL	6
DAB2	6
HINT1	6
GPX3	6
RPL10A	6
RPL39	6
RPS20	6
RIDA	6
FBP1	6
RPLP2	6
C11orf54	6
ALDH2	6
RPS15A	6
MT1F	6
RPL23	6
ATP5F1E	6
UBA52	6
PEPD	6
RPL28	6
SOD1	6
AKR1A1	5
LAMTOR5	5
PDZK1	5
H3F3A	5
HSPE1	5
EEF1B2	5
PTMA	5
GSTA2	5
UQCRB	5
GLYAT	5
FAU	5
RPS3	5
ACAT1	5
ADIRF	5
HSP90AA1	5
RPL38	5
RPS19	5
APOE	5
RPL18	5
ETFB	5
RPS5	5
ST13	5
AK4	4
ACADM	4
ADI1	4
COX5B	4
RPL31	4
ATP5MC3	4
ACAA1	4
BHMT2	4
HIST1H4C	4
NDUFA4	4
CHCHD2	4
BRI3	4
GLYATL1	4
ATP5MG	4
HSPA8	4
RBP5	4
PFDN5	4
RPS26	4
MYL6	4
RPLP0	4
SRP14	4
COX4I1	4
RPL27	4
ACAA2	4
DSTN	4
ATP5F1D	4
EEF2	4
ATP5PF	4
AGMAT	3
AKR7A3	3
AKR7A2	3
ATP5IF1	3
YBX1	3
MGST3	3
MPC2	3
KHK	3
NAT8	3
DBI	3
RPSA	3
ATP5ME	3
OCIAD2	3
BDH2	3
NDUFC1	3
BTF3	3
GLRX	3
UQCRQ	3
SKP1	3
CYSTM1	3
NPM1	3
NQO2	3
ECI2	3
DNPH1	3
MPC1	3
ACTB	3
TOMM7	3
PPIA	3
NDUFB2	3
SLC25A6	3
COX7B	3
SLC25A5	3
COX6C	3
EEF1D	3
GRHPR	3
ALDH1A1	3
PTGR1	3
ASS1	3
EDF1	3
COX8A	3
PHYH	3
PBLD	3
GHITM	3
ATP5MD	3
ATP5MC2	3
ATP5F1B	3
SLC25A3	3
ISCU	3
HPD	3
UBC	3
CRYL1	3
HMGB1	3
ITM2B	3
DHRS4L2	3
RPL36AL	3
RPS27L	3
RPL4	3
ELOB	3
SAT2	3
SHMT1	3
MYL12B	3
IMPA2	3
ATP5F1A	3
RPS21	3
OAZ1	3
PRDX2	3
COX6B1	3
CHCHD10	3
DDT	3
LGALS2	3
MT-ATP8	3
MT-ND6	3
AURKAIP1	2
PARK7	2
ENO1	2
CAMK2N1	2
CLIC4	2
NDUFS5	2
UQCRH	2
SCP2	2
SERBP1	2
GADD45A	2
CSDE1	2
HAO2	2
SDHC	2
ATP1B1	2
PRDX6	2
NUCKS1	2
GUK1	2
OST4	2
MDH1	2
VAMP8	2
MZT2B	2
ACMSD	2
HIBCH	2
GLS	2
AGXT	2
LSM3	2
TMA7	2
NIT2	2
NDUFB4	2
HGD	2
ALDH1L1	2
EHHADH	2
EIF4A2	2
CCNI	2
SPP1	2
ADH5	2
SNHG8	2
C4orf3	2
NDUFS6	2
SELENOP	2
TBCA	2
ALDH7A1	2
VDAC1	2
CXCL14	2
NDUFA2	2
ATOX1	2
PRELID1	2
BPHL	2
ACOT13	2
HSP90AB1	2
COX7A2	2
EZR	2
RAC1	2
HNRNPA2B1	2
DDC	2
HSPB1	2
ATP5MF	2
ZNHIT1	2
FIS1	2
NDUFA5	2
SAT1	2
PGK1	2
NDUFA1	2
MSRA	2
EPHX2	2
DPYS	2
EIF3E	2
CLTA	2
HNRNPK	2
SEC61B	2
ATP6V1G1	2
TUBB4B	2
POLR2L	2
MTRNR2L8	2
CAT	2
PLA2G16	2
PRDX5	2
CFL1	2
ACY3	2
FXYD2	2
AKR1C3	2
ATP5F1C	2
CUBN	2
PCBD1	2
RBP4	2
NDUFB8	2
GSTO1	2
PRDX3	2
BNIP3	2
PTMS	2
TPI1	2
TMBIM6	2
EIF4B	2
PRR13	2
PCBP2	2
HNRNPA1	2
ARPC3	2
COX6A1	2
DYNLL1	2
ARL6IP4	2
SAP18	2
GGACT	2
NDUFB1	2
ATP5MPL	2
SORD	2
EID1	2
COX5A	2
MORF4L1	2
RAB11FIP3	2
HAGH	2
MSRB1	2
NDUFB10	2
NDUFAB1	2
QPRT	2
SEPHS2	2
GCSH	2
APRT	2
YWHAE	2
TXNDC17	2
TMEM256	2
ATP5MC1	2
ATP5PD	2
H3F3B	2
NDUFV2	2
CNDP2	2
AHCY	2
DYNLRB1	2
YWHAB	2
GNAS	2
PSMA7	2
PPDPF	2
CIRBP	2
UQCR11	2
NDUFA11	2
UBL5	2
NDUFB7	2
UQCRFS1	2
EIF3K	2
ECH1	2
ISOC2	2
UQCR10	2
TST	2
ATP5PO	2
FTCD	2
MRPL20	1
SDHB	1
MINOS1	1
TCEA3	1
HMGN2	1
ECHDC2	1
GIPC2	1
GNG5	1
ATP5PB	1
ATP1A1	1
FMO5	1
S100A10	1
CCT3	1
TSTD1	1
NDUFS2	1
ALDH9A1	1
SRP9	1
TOMM20	1
COX20	1
SH3YL1	1
ID2	1
ODC1	1
HADHB	1
GALM	1
MORN2	1
SLC3A1	1
CALM2	1
RTN4	1
PCBP1	1
TMSB10	1
FABP1	1
LRP2	1
AOX1	1
NDUFB3	1
NCL	1
NDUFA10	1
COPS9	1
BRK1	1
PTH1R	1
UQCRC1	1
NDUFAF3	1
SPCS1	1
SUCLG2	1
ZBTB20	1
NDUFB5	1
QDPR	1
UGT2B7	1
SUB1	1
NPR3	1
AGXT2	1
MRPS36	1
NSA2	1
IQGAP2	1
HSPA9	1
SQSTM1	1
TPMT	1
RPS10	1
HMGN3	1
SNX3	1
SF3B5	1
PSMB1	1
CYCS	1
TAX1BP1	1
MDH2	1
AZGP1	1
LAMTOR4	1
ATP6V1F	1
TMEM176B	1
TMEM176A	1
EIF1AX	1
SMS	1
MAOA	1
NDUFB11	1
AIFM1	1
CEBPD	1
RAB2A	1
DECR1	1
PABPC1	1
EIF3H	1
NDRG1	1
NAPRT	1
VPS28	1
PPP1R16A	1
GPT	1
PLIN2	1
ACO1	1
HINT2	1
ZFAND5	1
IDNK	1
PSMB7	1
SET	1
PHPT1	1
MRPL41	1
TALDO1	1
EIF4G2	1
ASRGL1	1
FKBP2	1
ARL2	1
MALAT1	1
GSTP1	1
NDUFV1	1
NDUFS8	1
SDHD	1
ECHDC3	1
OPTN	1
MSRB2	1
PPA1	1
ANAPC16	1
VDAC2	1
SLC6A13	1
MRPL51	1
MGST1	1
COX14	1
BLOC1S1	1
CD63	1
PTGES3	1
OSBPL8	1
BTG1	1
PAH	1
PXMP2	1
MRPL57	1
POMP	1
ESD	1
COMMD6	1
FARP1	1
PCK2	1
NEDD8	1
SLIRP	1
GLRX5	1
EIF5	1
B2M	1
ETFA	1
ANPEP	1
CIB1	1
FAHD1	1
ECI1	1
ABAT	1
ACSM2A	1
METTL9	1
UQCRC2	1
TUFM	1
FAM96B	1
CFDP1	1
GABARAPL2	1
PSMB6	1
PFN1	1
C1QBP	1
ACADVL	1
ALDH3A2	1
SCRN2	1
PHB	1
SPAG9	1
PSMC5	1
DDX5	1
SLC9A3R1	1
SUMO2	1
ACTG1	1
MYL12A	1
NARS	1
RNF152	1
CST3	1
SCAND1	1
SLC2A4RG	1
GAMT	1
SMIM24	1
ALKBH7	1
TRIR	1
GADD45GIP1	1
C19orf53	1
MRPL34	1
COPE	1
PSMD8	1
BLVRB	1
NOP53	1
SELENOW	1
ASPDH	1
NDUFA3	1
CHMP2A	1
MIF	1
MPST	1
SMDT1	1
HMGN1	1
AL627309.1	0
AL669831.5	0
FAM87B	0
LINC00115	0
FAM41C	0
AL645608.3	0
AL645608.1	0
SAMD11	0
NOC2L	0
KLHL17	0
PLEKHN1	0
PERM1	0
AL645608.8	0
HES4	0
ISG15	0
AGRN	0
RNF223	0
C1orf159	0
AL390719.2	0
TTLL10	0
TNFRSF18	0
TNFRSF4	0
SDF4	0
B3GALT6	0
C1QTNF12	0
UBE2J2	0
LINC01786	0
SCNN1D	0
ACAP3	0
PUSL1	0
INTS11	0
CPTP	0
DVL1	0
MXRA8	0
CCNL2	0
ANKRD65	0
VWA1	0
ATAD3C	0
ATAD3B	0
ATAD3A	0
TMEM240	0
SSU72	0
AL645728.1	0
FNDC10	0
AL691432.2	0
MIB2	0
MMP23B	0
CDK11B	0
SLC35E2B	0
CDK11A	0
SLC35E2A	0
NADK	0
GNB1	0
AL109917.1	0
TMEM52	0
GABRD	0
AL391845.1	0
PRKCZ	0
AL590822.2	0
PRKCZ-AS1	0
FAAP20	0
AL590822.1	0
SKI	0
MORN1	0
RER1	0
PEX10	0
PLCH2	0
PANK4	0
AL139246.5	0
TNFRSF14-AS1	0
TNFRSF14	0
FAM213B	0
MMEL1	0
TTC34	0
LINC00982	0
PRDM16	0
ARHGEF16	0
MEGF6	0
AL513320.1	0
TPRG1L	0
WRAP73	0
SMIM1	0
LRRC47	0
AL365330.1	0
CEP104	0
DFFB	0
C1orf174	0
AJAP1	0
Z98259.3	0
NPHP4	0
KCNAB2	0
CHD5	0
AL031847.1	0
RNF207	0
ICMT	0
LINC00337	0
GPR153	0
ACOT7	0
AL031848.2	0
HES2	0
ESPN	0
TNFRSF25	0
PLEKHG5	0
NOL9	0
ZBTB48	0
KLHL21	0
PHF13	0
THAP3	0
DNAJC11	0
CAMTA1-DT	0
CAMTA1	0
AL512330.1	0
AL359881.3	0
VAMP3	0
PER3	0
UTS2	0
TNFRSF9	0
AL034417.4	0
AL034417.3	0
ERRFI1	0
AL034417.2	0
LINC01714	0
SLC45A1	0
RERE	0
ENO1-AS1	0
SLC2A5	0
GPR157	0
MIR34AHG	0
H6PD	0
SPSB1	0
BX323043.1	0
AL928921.2	0
AL928921.1	0
SLC25A33	0
TMEM201	0
PIK3CD	0
PIK3CD-AS2	0
CLSTN1	0
CTNNBIP1	0
LZIC	0
NMNAT1	0
RBP7	0
UBE4B	0
KIF1B	0
AL139424.2	0
PGD	0
CENPS-CORT	0
CENPS	0
DFFA	0
AL354956.1	0
PEX14	0
CASZ1	0
AL139423.1	0
TARDBP	0
AL109811.3	0
SRM	0
EXOSC10	0
AL109811.2	0
MTOR	0
ANGPTL7	0
UBIAD1	0
FBXO2	0
FBXO44	0
FBXO6	0
MAD2L2	0
DRAXIN	0
AGTRAP	0
C1orf167	0
MTHFR	0
CLCN6	0
KIAA2013	0
PLOD1	0
MFN2	0
MIIP	0
TNFRSF8	0
TNFRSF1B	0
VPS13D	0
AC243836.1	0
DHRS3	0
AC254633.1	0
PDPN	0
PRDM2	0
KAZN	0
TMEM51-AS1	0
TMEM51	0
FHAD1	0
AL031283.1	0
EFHD2	0
CASP9	0
DNAJC16	0
AL121992.3	0
DDI2	0
PLEKHM2	0
SLC25A34	0
SLC25A34-AS1	0
TMEM82	0
FBLIM1	0
UQCRHL	0
AL450998.2	0
SPEN	0
ZBTB17	0
SRARP	0
HSPB7	0
CLCNKA	0
CLCNKB	0
FAM131C	0
EPHA2	0
ARHGEF19	0
CPLANE2	0
FBXO42	0
SZRD1	0
NECAP2	0
LINC01772	0
AL137802.2	0
NBPF1	0
CROCC	0
BX284668.5	0
BX284668.6	0
MFAP2	0
ATP13A2	0
PADI2	0
PADI4	0
RCC2	0
ARHGEF10L	0
IGSF21	0
KLHDC7A	0
ALDH4A1	0
IFFO2	0
UBR4	0
AL035413.1	0
EMC1	0
MRTO4	0
PQLC2	0
CAPZB	0
NBL1	0
TMCO4	0
RNF186	0
AL391883.1	0
OTUD3	0
UBXN10-AS1	0
UBXN10	0
VWA5B1	0
MUL1	0
FAM43B	0
CDA	0
PINK1	0
PINK1-AS	0
DDOST	0
KIF17	0
HP1BP3	0
EIF4G3	0
ECE1	0
NBPF3	0
ALPL	0
RAP1GAP	0
USP48	0
HSPG2	0
LINC01635	0
CDC42	0
WNT4	0
ZBTB40	0
C1QA	0
C1QC	0
C1QB	0
EPHB2	0
KDM1A	0
LUZP1	0
LINC01355	0
AL109936.6	0
HNRNPR	0
ZNF436	0
ZNF436-AS1	0
AL109936.2	0
ASAP3	0
E2F2	0
ID3	0
ELOA	0
ELOA-AS1	0
PITHD1	0
LYPLA2	0
GALE	0
HMGCL	0
FUCA1	0
PNRC2	0
SRSF10	0
MYOM3	0
IFNLR1	0
STPG1	0
NIPAL3	0
RCAN3	0
AL445686.2	0
NCMAP	0
SRRM1	0
RUNX3	0
SYF2	0
RSRP1	0
AL031432.3	0
RHD	0
TMEM50A	0
RHCE	0
MACO1	0
LDLRAP1	0
MAN1C1	0
AL031280.1	0
SELENON	0
AL020996.1	0
MTFR1L	0
AUNIP	0
AL033528.2	0
PAQR7	0
STMN1	0
PAFAH2	0
EXTL1	0
SLC30A2	0
TRIM63	0
PDIK1L	0
FAM110D	0
AL391650.1	0
ZNF593	0
CNKSR1	0
CEP85	0
SH3BGRL3	0
UBXN11	0
CD52	0
CRYBG2	0
ZNF683	0
DHDDS	0
RPS6KA1	0
ARID1A	0
PIGV	0
ZDHHC18	0
SFN	0
GPN2	0
GPATCH3	0
NUDC	0
NR0B2	0
KDF1	0
TRNP1	0
TENT5B	0
SLC9A1	0
WDTC1	0
TMEM222	0
SYTL1	0
MAP3K6	0
FCN3	0
CD164L2	0
GPR3	0
WASF2	0
AHDC1	0
FGR	0
IFI6	0
FAM76A	0
STX12	0
PPP1R8	0
THEMIS2	0
RPA2	0
SMPDL3B	0
AL512288.1	0
XKR8	0
EYA3	0
PTAFR	0
DNAJC8	0
AL353622.1	0
SESN2	0
MED18	0
PHACTR4	0
RCC1	0
TRNAU1AP	0
SNHG12	0
TAF12	0
RAB42	0
LINC01715	0
AL360012.1	0
GMEB1	0
YTHDF2	0
AL009181.1	0
EPB41	0
TMEM200B	0
SRSF4	0
MECR	0
PTPRU	0
MATN1	0
MATN1-AS1	0
LAPTM5	0
SDC3	0
PUM1	0
SNRNP40	0
ZCCHC17	0
FABP3	0
SERINC2	0
TINAGL1	0
PEF1	0
AC114488.3	0
COL16A1	0
ADGRB2	0
AL136115.2	0
PTP4A2	0
KHDRBS1	0
AL445248.1	0
TMEM39B	0
KPNA6	0
TXLNA	0
CCDC28B	0
AL049795.1	0
IQCC	0
TMEM234	0
EIF3I	0
FAM167B	0
LCK	0
HDAC1	0
MARCKSL1	0
FAM229A	0
BSDC1	0
ZBTB8A	0
ZBTB8OS	0
RBBP4	0
SYNC	0
KIAA1522	0
YARS	0
S100PBP	0
FNDC5	0
HPCA	0
TMEM54	0
RNF19B	0
AK2	0
AZIN2	0
TRIM62	0
AL662907.3	0
ZNF362	0
PHC2	0
ZSCAN20	0
CSMD2	0
SMIM12	0
GJA4	0
DLGAP3	0
AC114490.3	0
TMEM35B	0
ZMYM6	0
ZMYM1	0
AL590434.1	0
SFPQ	0
ZMYM4	0
KIAA0319L	0
NCDN	0
AC004865.2	0
TFAP2E	0
PSMB2	0
C1orf216	0
CLSPN	0
AGO4	0
AGO1	0
AL139286.2	0
AGO3	0
TEKT2	0
ADPRHL2	0
COL8A2	0
TRAPPC3	0
MAP7D1	0
THRAP3	0
SH3D21	0
EVA1B	0
AL591845.1	0
STK40	0
LSM10	0
OSCP1	0
MRPS15	0
CSF3R	0
LINC01137	0
ZC3H12A	0
MEAF6	0
SNIP1	0
DNALI1	0
GNL2	0
C1orf109	0
CDCA8	0
MANEAL	0
YRDC	0
C1orf122	0
MTF1	0
INPP5B	0
SF3A3	0
FHL3	0
UTP11	0
POU3F1	0
AL354702.2	0
RRAGC	0
AL139260.1	0
MYCBP	0
RHBDL2	0
AKIRIN1	0
MACF1	0
PABPC4	0
HPCAL4	0
PPIE	0
BMP8B	0
AL033527.3	0
AL033527.5	0
TRIT1	0
MYCL	0
MFSD2A	0
CAP1	0
PPT1	0
RLF	0
AL050341.2	0
ZMPSTE24	0
COL9A2	0
SMAP2	0
ZFP69B	0
ZFP69	0
AL603839.3	0
EXO5	0
ZNF684	0
RIMS3	0
NFYC-AS1	0
NFYC	0
KCNQ4	0
CITED4	0
CTPS1	0
SLFNL1-AS1	0
SCMH1	0
EDN2	0
HIVEP3	0
GUCA2B	0
FOXJ3	0
RIMKLA	0
ZMYND12	0
PPCS	0
CCDC30	0
PPIH	0
AC098484.2	0
CLDN19	0
P3H1	0
C1orf50	0
SVBP	0
ERMAP	0
AL512353.1	0
ZNF691	0
SLC2A1	0
SLC2A1-AS1	0
FAM183A	0
EBNA1BP2	0
CFAP57	0
TMEM125	0
C1orf210	0
TIE1	0
AL139289.2	0
CDC20	0
ELOVL1	0
MED8	0
SZT2	0
HYI	0
PTPRF	0
AL451062.3	0
KDM4A	0
KDM4A-AS1	0
ST3GAL3	0
ARTN	0
AL357079.1	0
IPO13	0
DPH2	0
ATP6V0B	0
B4GALT2	0
CCDC24	0
SLC6A9	0
AL139220.2	0
DMAP1	0
ERI3	0
RNF220	0
TMEM53	0
ARMH1	0
KIF2C	0
AL592166.1	0
BEST4	0
PLK3	0
TCTEX1D4	0
BTBD19	0
PTCH2	0
EIF2B3	0
HECTD3	0
UROD	0
ZSWIM5	0
HPDL	0
MUTYH	0
TOE1	0
TESK2	0
CCDC163	0
MMACHC	0
NASP	0
CCDC17	0
GPBP1L1	0
TMEM69	0
IPP	0
MAST2	0
PIK3R3	0
AL358075.2	0
TSPAN1	0
POMGNT1	0
LURAP1	0
LRRC41	0
NSUN4	0
FAAH	0
AL136373.1	0
MKNK1-AS1	0
MKNK1	0
MOB3C	0
ATPAF1	0
EFCAB14	0
CYP4B1	0
CYP4A11	0
CYP4X1	0
CYP4A22-AS1	0
CYP4A22	0
LINC00853	0
TAL1	0
STIL	0
CMPK1	0
FOXD2-AS1	0
FOXD2	0
TRABD2B	0
SLC5A9	0
SPATA6	0
AGBL4	0
BEND5	0
FAF1	0
CDKN2C	0
RNF11	0
TTC39A	0
EPS15	0
AC104170.2	0
OSBPL9	0
NRDC	0
AL050343.1	0
AL050343.2	0
RAB3B	0
TXNDC12	0
KTI12	0
BTF3L4	0
ZFYVE9	0
CC2D1B	0
ORC1	0
PRPF38A	0
TUT4	0
GPX7	0
SHISAL2A	0
COA7	0
ZYG11B	0
ZYG11A	0
PODN	0
SLC1A7	0
CPT2	0
C1orf123	0
AL606760.3	0
MAGOH	0
AL606760.1	0
LRP8	0
LINC01771	0
AC119428.2	0
GLIS1	0
NDC1	0
YIPF1	0
DIO1	0
HSPB11	0
LRRC42	0
TMEM59	0
TCEANC2	0
AL357673.1	0
CYB5RL	0
MRPL37	0
SSBP3	0
ACOT11	0
FAM151A	0
MROH7	0
TTC4	0
PARS2	0
TTC22	0
LEXM	0
DHCR24	0
TMEM61	0
BSND	0
USP24	0
AC119674.1	0
AC119674.2	0
PLPP3	0
PRKAA2	0
FYB2	0
C8A	0
DAB1	0
OMA1	0
TACSTD2	0
MYSM1	0
JUN	0
LINC01135	0
AC105277.1	0
FGGY	0
HOOK1	0
CYP2J2	0
NFIA	0
TM2D1	0
AC099791.2	0
PATJ	0
L1TD1	0
KANK4	0
USP1	0
DOCK7	0
ANGPTL3	0
AC103923.1	0
ATG4C	0
LINC01739	0
ALG6	0
ITGB3BP	0
EFCAB7	0
PGM1	0
ROR1	0
ROR1-AS1	0
AL445205.1	0
UBE2U	0
CACHD1	0
RAVER2	0
JAK1	0
AL357078.1	0
DNAJC6	0
LEPROT	0
LEPR	0
PDE4B	0
SGIP1	0
AL139147.1	0
TCTEX1D1	0
WDR78	0
MIER1	0
SLC35D1	0
IL12RB2	0
LINC01702	0
GNG12	0
GNG12-AS1	0
DIRAS3	0
WLS	0
DEPDC1	0
LRRC7	0
LRRC40	0
SRSF11	0
ANKRD13C	0
HHLA3	0
CTH	0
AL354872.2	0
LINC01788	0
PTGER3	0
AL031429.1	0
ZRANB2-AS1	0
ZRANB2	0
NEGR1	0
LRRIQ3	0
FPGT	0
FPGT-TNNI3K	0
TNNI3K	0
AC135803.1	0
CRYZ	0
TYW3	0
SLC44A5	0
RABGGTB	0
MSH4	0
ASB17	0
AC092813.2	0
ST6GALNAC3	0
ST6GALNAC5	0
PIGK	0
AK5	0
AC118549.1	0
USP33	0
MIGA1	0
NEXN	0
FUBP1	0
DNAJB4	0
AC103591.3	0
PTGFR	0
IFI44L	0
IFI44	0
ADGRL4	0
LINC01781	0
ADGRL2	0
LINC01361	0
LINC01725	0
TTLL7	0
AL359504.2	0
PRKACB	0
SAMD13	0
RPF1	0
SPATA1	0
CTBS	0
SSX2IP	0
MCOLN2	0
WDR63	0
MCOLN3	0
SYDE2	0
C1orf52	0
BCL10	0
AL078459.1	0
DDAH1	0
AL360219.1	0
AC092807.3	0
CYR61	0
ZNHIT6	0
COL24A1	0
ODF2L	0
AL049597.2	0
SH3GLB1	0
SELENOF	0
HS2ST1	0
LINC01140	0
LMO4	0
PKN2-AS1	0
PKN2	0
GTF2B	0
KYAT3	0
RBMXL1	0
GBP3	0
GBP1	0
GBP2	0
GBP7	0
GBP4	0
AC099063.4	0
GBP5	0
LRRC8B	0
LRRC8C-DT	0
LRRC8C	0
AC099568.2	0
LRRC8D	0
AL391497.1	0
ZNF326	0
ZNF644	0
HFM1	0
CDC7	0
TGFBR3	0
BRDT	0
EPHX4	0
BTBD8	0
AC104836.1	0
GLMN	0
RPAP2	0
GFI1	0
EVI5	0
FAM69A	0
MTF2	0
TMED5	0
CCDC18	0
DR1	0
FNBP1L	0
BCAR3	0
AL109613.1	0
DNTTIP2	0
GCLM	0
ABCA4	0
ARHGAP29	0
AC097059.1	0
ABCD3	0
F3	0
SLC44A3	0
CNN3	0
AC105942.1	0
ALG14	0
AC095033.1	0
TMEM56	0
TMEM56-RWDD3	0
AC092802.1	0
RWDD3	0
PTBP2	0
DPYD	0
SNX7	0
PALMD	0
FRRS1	0
AGL	0
AC118553.1	0
SLC35A3	0
AC118553.2	0
MFSD14A	0
SASS6	0
TRMT13	0
LRRC39	0
DBT	0
RTCA-AS1	0
RTCA	0
CDC14A	0
VCAM1	0
EXTL2	0
AC104506.1	0
SLC30A7	0
DPH5	0
AC093157.1	0
AL109741.1	0
S1PR1	0
OLFM3	0
COL11A1	0
RNPC3	0
AMY2B	0
PRMT6	0
NTNG1	0
VAV3	0
AL390036.1	0
SLC25A24	0
AL359258.2	0
FAM102B	0
HENMT1	0
PRPF38B	0
STXBP3	0
AKNAD1	0
AL449266.1	0
GPSM2	0
CLCC1	0
WDR47	0
TAF13	0
AL356488.3	0
TMEM167B	0
AL356488.2	0
KIAA1324	0
SARS	0
CELSR2	0
PSRC1	0
SORT1	0
PSMA5	0
SYPL2	0
ATXN7L2	0
CYB561D1	0
AMIGO1	0
GNAI3	0
AMPD2	0
GSTM4	0
GSTM2	0
GSTM1	0
GSTM5	0
GSTM3	0
CSF1	0
AHCYL1	0
STRIP1	0
AL160006.1	0
ALX3	0
SLC6A17	0
LINC02586	0
KCNC4	0
RBM15-AS1	0
RBM15	0
SLC16A4	0
AL355488.1	0
AL365361.1	0
KCNA3	0
CD53	0
AL360270.1	0
LRIF1	0
AL360270.3	0
DRAM2	0
CEPT1	0
AL355816.1	0
AL355816.2	0
DENND2D	0
CHI3L2	0
CHIA	0
PIFO	0
OVGP1	0
WDR77	0
C1orf162	0
TMIGD3	0
ADORA3	0
RAP1A	0
LINC01160	0
INKA2	0
DDX20	0
KCND3	0
LINC01750	0
CTTNBP2NL	0
WNT2B	0
ST7L	0
CAPZA1	0
MOV10	0
AL603832.1	0
RHOC	0
PPM1J	0
LINC01356	0
AL390729.1	0
SLC16A1	0
SLC16A1-AS1	0
AL357055.3	0
LRIG2	0
MAGI3	0
PHTF1	0
RSBN1	0
PTPN22	0
BCL2L15	0
AP4B1	0
DCLRE1B	0
HIPK1-AS1	0
HIPK1	0
OLFML3	0
SYT6	0
AL121999.1	0
TRIM33	0
BCAS2	0
DENND2C	0
NRAS	0
SIKE1	0
TSPAN2	0
NGF	0
VANGL1	0
SLC22A15	0
MAB21L3	0
LINC01762	0
AL390066.1	0
CD58	0
IGSF3	0
CD2	0
AL157904.1	0
PTGFRN	0
CD101	0
AL445231.1	0
TTF2	0
TRIM45	0
VTCN1	0
AL358072.1	0
MAN1A2	0
TENT5C	0
GDAP2	0
WDR3	0
SPAG17	0
WARS2	0
AL359915.2	0
LINC01780	0
HSD3B2	0
ZNF697	0
PHGDH	0
HMGCS2	0
REG4	0
NOTCH2	0
SEC22B	0
NBPF26	0
LINC00623	0
FCGR1B	0
FAM72B	0
SRGAP2C	0
SRGAP2-AS1	0
AC244021.1	0
AL592494.3	0
AC239800.2	0
AC239800.3	0
AC239798.2	0
HIST2H3PS2	0
FAM72C	0
AC245595.1	0
AC246785.3	0
NBPF15	0
LINC01632	0
FP700111.1	0
SRGAP2B	0
FAM72D	0
AC245014.3	0
AC245014.1	0
NBPF20	0
GPR89A	0
CD160	0
RNF115	0
POLR3C	0
NUDT17	0
PIAS3	0
ANKRD35	0
ITGA10	0
PEX11B	0
RBM8A	0
LIX1L-AS1	0
LIX1L	0
ANKRD34A	0
POLR3GL	0
TXNIP	0
LINC01719	0
NBPF10	0
NOTCH2NL	0
AC239799.2	0
NBPF12	0
PRKAB2	0
AC242426.2	0
CHD1L	0
LINC00624	0
BCL9	0
ACP6	0
GJA5	0
AC241644.2	0
GJA8	0
GPR89B	0
AC239803.3	0
NBPF11	0
AC239803.1	0
PPIAL4G	0
NBPF14	0
NUDT4B	0
PDE4DIP	0
NBPF9	0
AC245297.3	0
AC245297.2	0
NBPF19	0
FCGR1A	0
HIST2H2BF	0
AC243772.2	0
HIST2H4A	0
AC239868.3	0
HIST2H4B	0
AC239868.2	0
HIST2H2BE	0
HIST2H2AC	0
HIST2H2AB	0
BOLA1	0
SV2A	0
SF3B4	0
MTMR11	0
OTUD7B	0
VPS45	0
PLEKHO1	0
ANP32E	0
APH1A	0
C1orf54	0
CIART	0
MRPS21	0
PRPF3	0
RPRD2	0
TARS2	0
ECM1	0
FALEC	0
AL356356.1	0
ADAMTSL4	0
MCL1	0
ENSA	0
GOLPH3L	0
CTSS	0
CTSK	0
ARNT	0
SETDB1	0
CERS2	0
ANXA9	0
MINDY1	0
PRUNE1	0
C1orf56	0
CDC42SE1	0
MLLT11	0
GABPB2	0
SEMA6C	0
TNFAIP8L2	0
SCNM1	0
LYSMD1	0
VPS72	0
PIP5K1A	0
PSMD4	0
AL391069.2	0
ZNF687	0
PI4KB	0
AL391069.4	0
RFX5	0
AL391069.3	0
SELENBP1	0
PSMB4	0
POGZ	0
CGN	0
TUFT1	0
SNX27	0
AL391335.1	0
RIIAD1	0
MRPL9	0
OAZ3	0
TDRKH	0
TDRKH-AS1	0
LINGO4	0
RORC	0
C2CD4D	0
AL450992.2	0
THEM4	0
S100A11	0
TCHH	0
FLG-AS1	0
FLG	0
FLG2	0
LCE2D	0
S100A9	0
S100A12	0
S100A8	0
S100A6	0
S100A5	0
S100A4	0
S100A3	0
S100A2	0
S100A16	0
S100A14	0
S100A13	0
S100A1	0
AL162258.2	0
CHTOP	0
SNAPIN	0
ILF2	0
NPR1	0
INTS3	0
SLC27A3	0
GATAD2B	0
AL358472.5	0
DENND4B	0
CRTC2	0
SLC39A1	0
AL358472.4	0
AL358472.3	0
CREB3L4	0
JTB	0
AL358472.2	0
RAB13	0
TPM3	0
C1orf43	0
UBAP2L	0
HAX1	0
ATP8B2	0
IL6R-AS1	0
IL6R	0
SHE	0
TDRD10	0
UBE2Q1	0
ADAR	0
KCNN3	0
PMVK	0
AL451085.1	0
PBXIP1	0
PYGO2	0
AL451085.2	0
SHC1	0
CKS1B	0
FLAD1	0
ZBTB7B	0
DCST2	0
DCST1-AS1	0
ADAM15	0
EFNA4	0
EFNA3	0
EFNA1	0
SLC50A1	0
DPM3	0
KRTCAP2	0
TRIM46	0
MUC1	0
AC234582.1	0
THBS3	0
MTX1	0
AC234582.2	0
GBA	0
FAM189B	0
SCAMP3	0
CLK2	0
HCN3	0
PKLR	0
FDPS	0
RUSC1-AS1	0
RUSC1	0
ASH1L	0
ASH1L-AS1	0
MSTO1	0
YY1AP1	0
DAP3	0
GON4L	0
SYT11	0
RIT1	0
KHDC4	0
ARHGEF2	0
AL355388.2	0
AL355388.1	0
SSR2	0
UBQLN4	0
LAMTOR2	0
RAB25	0
MEX3A	0
LMNA	0
SEMA4A	0
SLC25A44	0
PMF1-BGLAP	0
PMF1	0
PAQR6	0
SMG5	0
TMEM79	0
GLMP	0
TSACC	0
RHBG	0
AL139412.1	0
MEF2D	0
AL365181.1	0
IQGAP3	0
NAXE	0
GPATCH4	0
HAPLN2	0
NES	0
CRABP2	0
ISG20L2	0
RRNAD1	0
MRPL24	0
HDGF	0
PRCC	0
SH2D2A	0
NTRK1	0
INSRR	0
PEAR1	0
ARHGEF11	0
ETV3	0
FCRL3	0
KIRREL1	0
CD1D	0
AL138899.1	0
CD1A	0
CD1C	0
CD1B	0
CD1E	0
OR10K1	0
SPTA1	0
MNDA	0
PYHIN1	0
IFI16	0
AIM2	0
CADM3	0
ACKR1	0
FCER1A	0
DUSP23	0
FCRL6	0
SLAMF8	0
AL590560.1	0
VSIG8	0
AL590560.2	0
CFAP45	0
TAGLN2	0
IGSF9	0
KCNJ10	0
PIGM	0
IGSF8	0
ATP1A2	0
AL121987.2	0
PEA15	0
DCAF8	0
AL139011.2	0
AL139011.1	0
PEX19	0
COPA	0
NCSTN	0
VANGL2	0
SLAMF6	0
CD84	0
SLAMF1	0
AL121985.1	0
CD48	0
SLAMF7	0
LY9	0
CD244	0
ITLN1	0
F11R	0
USF1	0
ARHGAP30	0
NECTIN4	0
KLHDC9	0
PFDN2	0
NIT1	0
DEDD	0
UFC1	0
USP21	0
PPOX	0
B4GALT3	0
FCER1G	0
TOMM40L	0
NR1I3	0
PCP4L1	0
MPZ	0
CFAP126	0
AL592295.4	0
FCGR2A	0
HSPA6	0
FCGR3A	0
FCGR3B	0
FCGR2B	0
FCRLA	0
FCRLB	0
DUSP12	0
AL359541.1	0
ATF6	0
OLFML2B	0
NOS1AP	0
C1orf226	0
SH2D1B	0
UHMK1	0
AL596325.1	0
UAP1	0
DDR2	0
HSD17B7	0
RGS5	0
RGS5.1	0
NUF2	0
PBX1	0
AL157714.2	0
LRRC52	0
AL451074.6	0
TMCO1	0
AL451074.2	0
UCK2	0
FAM78B	0
POGK	0
TADA1	0
ILDR2	0
MAEL	0
GPA33	0
AL451050.2	0
POU2F1	0
CD247	0
AL359962.2	0
CREG1	0
RCSD1	0
MPZL1	0
Z99943.1	0
DCAF6	0
GPR161	0
TIPRL	0
SFT2D2	0
TBX19	0
AL023755.1	0
XCL2	0
XCL1	0
DPT	0
AL031275.1	0
LINC00626	0
AL031726.1	0
NME7	0
BLZF1	0
CCDC181	0
SLC19A2	0
AL021068.1	0
F5	0
SELP	0
C1orf112	0
SELL	0
[truncated: 20,485 more rows]

## Sheet: 5
	cluster5
MT-ATP6	155
MT-CO3	152
MT-ND3	125
MT-CO1	122
MT-CYB	116
MT-CO2	110
FTL	104
MT-ND4	70
TPT1	67
EEF1A1	63
MT1G	63
MT-ND1	61
MT-ND2	51
PEBP1	36
PCK1	34
FTH1	28
RPL41	24
DCXR	23
RPL13	22
GATM	21
RPS6	20
MT-ND5	19
ALDOB	18
RPLP1	18
RPL34	17
RPL10	17
MIOX	17
RPL32	16
RPS23	16
RPL19	16
RPS28	16
RPL3	16
RPS12	15
CRYAB	15
RPS27A	14
RPS3A	14
RPS14	14
GAPDH	14
RPL11	13
RPS8	13
RPS27	13
RPS24	13
NACA	13
RPL21	13
ALDH6A1	13
CYB5A	13
RPL37A	12
RPL9	12
RPS18	12
RPL7	12
TXN	12
RPL12	12
LDHB	12
RPL6	12
RPL26	12
RPL13A	12
RPS7	11
MTRNR2L12	11
RPL37	11
RPL7A	11
MT1H	11
MT1X	11
RPS15	11
RPL14	10
RPL29	10
COX7C	10
RPS4X	10
RPL30	10
RPL8	10
RPS13	10
RPS25	10
RPS29	10
GPX4	10
RPS9	10
RPL22	9
PRDX1	9
RPL5	9
RPL15	9
RPL24	9
RPL35A	9
DAB2	9
RPL35	9
BBOX1	9
ACAT1	9
ADIRF	9
ALDH2	9
MT2A	9
UBB	9
RPL23	9
EIF1	9
RPS11	9
ETFB	9
PDZK1	8
HSPD1	8
RACK1	8
GSTA2	8
RPL39	8
ECHS1	8
CALM1	8
SERF2	8
RPL23A	8
ATP5F1E	8
RPL36	8
RPL18A	8
PEPD	8
RPS16	8
ST13	8
SOD1	8
AKR1A1	7
H3F3A	7
RPL31	7
BHMT	7
HINT1	7
RPL10A	7
RPS20	7
UQCRB	7
RIDA	7
FBP1	7
RPLP2	7
RPL27A	7
RPS2	7
RPS15A	7
MT1E	7
KRT19	7
RPL38	7
UBA52	7
ACADM	6
ATP5MC3	6
HSPE1	6
EEF1B2	6
PTMA	6
CMBL	6
BHMT2	6
GSTA1	6
ACTB	6
GLYAT	6
FAU	6
C11orf54	6
RPS26	6
MT1F	6
DSTN	6
ATP5F1D	6
RPL28	6
MT-ND4L	6
AKR7A3	5
AK4	5
ADI1	5
SUCLG1	5
COX5B	5
BDH2	5
HIST1H4C	5
MPC1	5
NDUFA4	5
CHCHD2	5
PTGR1	5
GLYATL1	5
RPS3	5
ATP5MG	5
RBP5	5
MYL6	5
HMGB1	5
HSP90AA1	5
COX4I1	5
SHMT1	5
RPL27	5
EEF2	5
RPS19	5
RPL18	5
RPS5	5
CHCHD10	5
DDT	5
ATP5PF	5
ENO1	4
AGMAT	4
ATP5IF1	4
PDZK1IP1	4
LAMTOR5	4
MPC2	4
ACAA1	4
ATP5ME	4
NDUFC1	4
UQCRQ	4
SKP1	4
CYSTM1	4
NPM1	4
ECI2	4
DNPH1	4
EZR	4
TOMM7	4
PPIA	4
BRI3	4
NDUFB2	4
SLC25A6	4
COX7B	4
SLC25A5	4
GRHPR	4
ALDH1A1	4
EDF1	4
HSPA8	4
PHYH	4
GHITM	4
PFDN5	4
ATP5MC2	4
ATP5F1B	4
SLC25A3	4
RPLP0	4
UBC	4
CRYL1	4
RPL36AL	4
SRP14	4
RPL4	4
ELOB	4
MYL12B	4
IMPA2	4
ATP5F1A	4
ACAA2	4
CNDP2	4
PRDX2	4
AURKAIP1	3
PARK7	3
AKR7A2	3
CLIC4	3
NDUFS5	3
YBX1	3
UQCRH	3
SCP2	3
SERBP1	3
GADD45A	3
SDHC	3
MGST3	3
PRDX6	3
KHK	3
DBI	3
HIBCH	3
RPSA	3
HGD	3
EHHADH	3
C4orf3	3
BTF3	3
GLRX	3
VDAC1	3
GPX3	3
NQO2	3
HSP90AB1	3
COX7A2	3
HNRNPA2B1	3
DDC	3
FIS1	3
SAT1	3
PGK1	3
COX6C	3
EEF1D	3
CAT	3
ASRGL1	3
COX8A	3
PRDX5	3
CFL1	3
ACY3	3
ATP5F1C	3
PBLD	3
PPA1	3
ATP5MD	3
PRDX3	3
BNIP3	3
PTMS	3
TPI1	3
PRR13	3
ISCU	3
ARL6IP4	3
SAP18	3
GGACT	3
ATP5MPL	3
RPS27L	3
MORF4L1	3
MSRB1	3
NDUFB10	3
SAT2	3
ATP5PD	3
H3F3B	3
NDUFV2	3
RPS21	3
OAZ1	3
NDUFB7	3
UQCRFS1	3
COX6B1	3
EIF3K	3
ECH1	3
UQCR10	3
TST	3
LGALS2	3
GCAT	3
ATP5PO	3
MT-ATP8	3
RPS4Y1	3
SDHB	2
CAMK2N1	2
CRYZ	2
GIPC2	2
ATP5PB	2
CSDE1	2
HAO2	2
FMO5	2
TSTD1	2
NDUFS2	2
NUCKS1	2
GUK1	2
ODC1	2
HADHB	2
OST4	2
GALM	2
CALM2	2
MDH1	2
PCBP1	2
NAT8	2
VAMP8	2
MZT2B	2
ACMSD	2
GLS	2
AOX1	2
NDUFB3	2
NCL	2
AGXT	2
LSM3	2
TMA7	2
UQCRC1	2
SUCLG2	2
NIT2	2
ZBTB20	2
NDUFB4	2
ALDH1L1	2
EIF4A2	2
OCIAD2	2
CCNI	2
ADH5	2
SNHG8	2
NDUFS6	2
SUB1	2
NPR3	2
AGXT2	2
MRPS36	2
TBCA	2
ALDH7A1	2
HSPA9	2
NDUFA2	2
ATOX1	2
PRELID1	2
SQSTM1	2
BPHL	2
TPMT	2
ACOT13	2
HMGN3	2
PSMB1	2
RAC1	2
CYCS	2
TAX1BP1	2
SBDS	2
MDH2	2
HSPB1	2
ATP5MF	2
ZNHIT1	2
NDUFA5	2
ATP6V1F	2
MAOA	2
NDUFA1	2
AIFM1	2
MSRA	2
EPHX2	2
PABPC1	2
DPYS	2
EIF3E	2
NAPRT	2
GPT	2
HINT2	2
CLTA	2
IDNK	2
HNRNPK	2
SEC61B	2
ATP6V1G1	2
SET	2
ASS1	2
PHPT1	2
TUBB4B	2
MRPL41	2
TALDO1	2
POLR2L	2
EIF4G2	2
PLA2G16	2
NDUFV1	2
NDUFS8	2
RDX	2
SDHD	2
FXYD2	2
AKR1C3	2
ECHDC3	2
OPTN	2
PCBD1	2
NDUFB8	2
GSTO1	2
SLC6A13	2
COX14	2
KRT18	2
EIF4B	2
PCBP2	2
HNRNPA1	2
BLOC1S1	2
OSBPL8	2
ARPC3	2
COX6A1	2
DYNLL1	2
PXMP2	2
POMP	2
ITM2B	2
FARP1	2
DHRS4L2	2
SLIRP	2
NDUFB1	2
IVD	2
SORD	2
EID1	2
COX5A	2
ETFA	2
CIB1	2
HAGH	2
ECI1	2
ABAT	2
NDUFAB1	2
QPRT	2
SEPHS2	2
GCSH	2
APRT	2
YWHAE	2
PSMB6	2
PFN1	2
C1QBP	2
TXNDC17	2
ACADVL	2
TMEM256	2
ATP5MC1	2
SPAG9	2
PSMC5	2
SLC9A3R1	2
SUMO2	2
MYL12A	2
NARS	2
RNF152	2
AHCY	2
DYNLRB1	2
SCAND1	2
YWHAB	2
GNAS	2
PSMA7	2
PPDPF	2
SLC2A4RG	2
CIRBP	2
GAMT	2
UQCR11	2
NDUFA11	2
UBL5	2
GADD45GIP1	2
MRPL34	2
PSMD8	2
ASPDH	2
NDUFA3	2
ISOC2	2
CHMP2A	2
MIF	2
MPST	2
HMGN1	2
FTCD	2
MT-ND6	2
MRPL20	1
SSU72	1
CAMTA1	1
MINOS1	1
CDC42	1
TCEA3	1
HMGCL	1
SRRM1	1
SYF2	1
HMGN2	1
EIF3I	1
AK2	1
PPCS	1
CMPK1	1
ECHDC2	1
PRKAA2	1
GNG12	1
GNG5	1
DDAH1	1
CNN3	1
VAV3	1
PSMA5	1
AHCYL1	1
RHOC	1
ATP1A1	1
MRPS21	1
SELENBP1	1
PSMB4	1
S100A10	1
S100A11	1
C1orf43	1
PMVK	1
LAMTOR2	1
CCT3	1
HDGF	1
DUSP23	1
UFC1	1
ALDH9A1	1
ATP1B1	1
FMO1	1
RAB29	1
LYPLAL1	1
SRP9	1
TOMM20	1
COX20	1
HNRNPU	1
YWHAQ	1
CYS1	1
DDX1	1
RHOB	1
SF3B6	1
HADHA	1
MORN2	1
COX7A2L	1
HAAO	1
ZFP36L2	1
LRPPRC	1
RTN4	1
RAB1A	1
MOB1A	1
MAT2A	1
RNF181	1
BIN1	1
DYNC1I2	1
HNRNPA3	1
ZC3H15	1
PLCL1	1
CFLAR	1
SUMO1	1
NDUFS1	1
XRCC5	1
ARPC2	1
NDUFA10	1
COPS9	1
HDLBP	1
BRK1	1
GOLGA4	1
EIF1B	1
NDUFAF3	1
RHOA	1
ABHD14B	1
ABHD14A	1
SPCS1	1
ADAMTS9-AS1	1
ABHD10	1
COX17	1
FAM162A	1
CNBP	1
MRPL3	1
ANAPC13	1
SERP1	1
NDUFB5	1
AP2M1	1
MRFAP1	1
GRPEL1	1
QDPR	1
LAP3	1
UGT2B7	1
AFP	1
G3BP2	1
2022-09-11	1
HNRNPDL	1
ARHGAP24	1
SPP1	1
UBE2D3	1
HADH	1
SCOC	1
SLC25A4	1
SDHA	1
SELENOP	1
NDUFS4	1
NSA2	1
IQGAP2	1
CAST	1
CXCL14	1
SMIM32	1
CTNNA1	1
CLINT1	1
CCNG1	1
HIGD2A	1
FOXC1	1
NOL7	1
MCUR1	1
HIST1H1C	1
CSNK2B	1
RNF5	1
RPS10	1
SRSF3	1
MYO6	1
CD24	1
SNX3	1
GTF3C6	1
TSPYL1	1
NCOA7	1
ECHDC1	1
SGK1	1
ALDH8A1	1
HEBP2	1
ABRACL	1
SF3B5	1
GTF2H5	1
DYNLT1	1
SOD2	1
RPA3	1
HIBADH	1
SEC61G	1
ASL	1
GTF2I	1
SEM1	1
LAMTOR4	1
PMPCB	1
DLD	1
LINC01510	1
CAPZA2	1
WASL	1
SSBP1	1
GSTK1	1
PDHA1	1
EIF1AX	1
SMS	1
MAOB	1
NDUFB11	1
HSD17B10	1
MSN	1
IDH3G	1
ATP6V1B2	1
PDLIM2	1
BNIP3L	1
CEBPD	1
TCEA1	1
RAB2A	1
LACTB2	1
DECR1	1
ENY2	1
EIF3H	1
NDUFB9	1
NDRG1	1
CYC1	1
VPS28	1
PPP1R16A	1
NFIB	1
PLIN2	1
ACO1	1
NDUFB6	1
DNAJA1	1
BAG1	1
CHMP5	1
STOML2	1
ZFAND5	1
HSDL2	1
PSMB7	1
ENDOG	1
C9orf78	1
AIF1L	1
TMEM141	1
RNH1	1
EPS8L2	1
EIF3F	1
MTRNR2L8	1
C11orf58	1
USH1C	1
LDHA	1
EIF3M	1
MTCH2	1
SELENOH	1
TKFC	1
UBXN1	1
MACROD1	1
TRMT112	1
ARL2	1
CCS	1
GSTP1	1
LAMTOR1	1
COA4	1
PICALM	1
FDX1	1
TIMM8B	1
GDI2	1
DHTKD1	1
CUBN	1
MSRB2	1
HNRNPF	1
NCOA4	1
A1CF	1
CISD1	1
BICC1	1
ARID5B	1
ANAPC16	1
ANXA7	1
VDAC2	1
RBP4	1
PGAM1	1
ARL3	1
CYP17A1	1
ACADSB	1
MGMT	1
FUOM	1
MRPL51	1
MLF2	1
GABARAPL1	1
EPS8	1
MGST1	1
MRPS35	1
TUBA1C	1
TMBIM6	1
GPD1	1
KRT8	1
PPP1R1A	1
PA2G4	1
PTGES3	1
RAB21	1
BTG1	1
VPS29	1
SRSF9	1
HPD	1
RAN	1
MRPL57	1
MTIF3	1
ESD	1
SUCLA2	1
COMMD6	1
PNP	1
HNRNPC	1
MRPL52	1
PSMB5	1
PCK2	1
PSME1	1
PSME2	1
NEDD8	1
GMPR2	1
FAM177A1	1
KLHDC2	1
PSMA3	1
SYNE2	1
MTHFD1	1
ATP6V1D	1
VTI1B	1
ERH	1
DDX24	1
GLRX5	1
SETD3	1
YY1	1
EIF5	1
CKB	1
SNRPN	1
GCHFR	1
TPM1	1
ANPEP	1
NR2F2	1
RAB11FIP3	1
MCRIP2	1
STUB1	1
MRPS34	1
FAHD1	1
CARHSP1	1
ACSM2A	1
CRYM	1
METTL9	1
UQCRC2	1
SULT1A2	1
TUFM	1
MVP	1
DNAJA2	1
FAM96B	1
CFDP1	1
GABARAPL2	1
HSBP1	1
MAP1LC3B	1
SPAG7	1
EIF5A	1
MYH8	1
ALDH3A2	1
PIPOX	1
CISD3	1
PSMB3	1
CNP	1
RAB5C	1
COA3	1
SCRN2	1
PNPO	1
PHB	1
MRPS23	1
CLTC	1
DDX5	1
ACTG1	1
ANAPC11	1
ENOSF1	1
VAPA	1
RIOK3	1
SNX5	1
SMIM26	1
EIF2S2	1
EIF6	1
ROMO1	1
BPI	1
HNF4A	1
ZFAS1	1
PARD6B	1
WDR18	1
NDUFS7	1
TIMM13	1
MRPL54	1
C19orf70	1
ALKBH7	1
EIF3G	1
AP1M2	1
TRIR	1
GCDH	1
C19orf53	1
JUND	1
LSM4	1
COPE	1
NDUFA13	1
ACTN4	1
BLVRB	1
APOE	1
SNRPD2	1
CALM3	1
NOP53	1
SELENOW	1
DHDH	1
ATP6V1E1	1
SLC25A1	1
MRPL40	1
SNRPD3	1
NIPSNAP1	1
RTCB	1
TXN2	1
EIF3L	1
RPS19BP1	1
ACO2	1
XRCC6	1
SNU13	1
SMDT1	1
NDUFA6	1
CCT8	1
SON	1
PDXK	1
CSTB	1
AL627309.1	0
AL669831.5	0
FAM87B	0
LINC00115	0
FAM41C	0
AL645608.3	0
AL645608.1	0
SAMD11	0
NOC2L	0
KLHL17	0
PLEKHN1	0
PERM1	0
AL645608.8	0
HES4	0
ISG15	0
AGRN	0
RNF223	0
C1orf159	0
AL390719.2	0
TTLL10	0
TNFRSF18	0
TNFRSF4	0
SDF4	0
B3GALT6	0
C1QTNF12	0
UBE2J2	0
LINC01786	0
SCNN1D	0
ACAP3	0
PUSL1	0
INTS11	0
CPTP	0
DVL1	0
MXRA8	0
CCNL2	0
ANKRD65	0
VWA1	0
ATAD3C	0
ATAD3B	0
ATAD3A	0
TMEM240	0
AL645728.1	0
FNDC10	0
AL691432.2	0
MIB2	0
MMP23B	0
CDK11B	0
SLC35E2B	0
CDK11A	0
SLC35E2A	0
NADK	0
GNB1	0
AL109917.1	0
TMEM52	0
GABRD	0
AL391845.1	0
PRKCZ	0
AL590822.2	0
PRKCZ-AS1	0
FAAP20	0
AL590822.1	0
SKI	0
MORN1	0
RER1	0
PEX10	0
PLCH2	0
PANK4	0
AL139246.5	0
TNFRSF14-AS1	0
TNFRSF14	0
FAM213B	0
MMEL1	0
TTC34	0
LINC00982	0
PRDM16	0
ARHGEF16	0
MEGF6	0
AL513320.1	0
TPRG1L	0
WRAP73	0
SMIM1	0
LRRC47	0
AL365330.1	0
CEP104	0
DFFB	0
C1orf174	0
AJAP1	0
Z98259.3	0
NPHP4	0
KCNAB2	0
CHD5	0
AL031847.1	0
RNF207	0
ICMT	0
LINC00337	0
GPR153	0
ACOT7	0
AL031848.2	0
HES2	0
ESPN	0
TNFRSF25	0
PLEKHG5	0
NOL9	0
ZBTB48	0
KLHL21	0
PHF13	0
THAP3	0
DNAJC11	0
CAMTA1-DT	0
AL512330.1	0
AL359881.3	0
VAMP3	0
PER3	0
UTS2	0
TNFRSF9	0
AL034417.4	0
AL034417.3	0
ERRFI1	0
AL034417.2	0
LINC01714	0
SLC45A1	0
RERE	0
ENO1-AS1	0
SLC2A5	0
GPR157	0
MIR34AHG	0
H6PD	0
SPSB1	0
BX323043.1	0
AL928921.2	0
AL928921.1	0
SLC25A33	0
TMEM201	0
PIK3CD	0
PIK3CD-AS2	0
CLSTN1	0
CTNNBIP1	0
LZIC	0
NMNAT1	0
RBP7	0
UBE4B	0
KIF1B	0
AL139424.2	0
PGD	0
CENPS-CORT	0
CENPS	0
DFFA	0
AL354956.1	0
PEX14	0
CASZ1	0
AL139423.1	0
TARDBP	0
AL109811.3	0
SRM	0
EXOSC10	0
AL109811.2	0
MTOR	0
ANGPTL7	0
UBIAD1	0
FBXO2	0
FBXO44	0
FBXO6	0
MAD2L2	0
DRAXIN	0
AGTRAP	0
C1orf167	0
MTHFR	0
CLCN6	0
KIAA2013	0
PLOD1	0
MFN2	0
MIIP	0
TNFRSF8	0
TNFRSF1B	0
VPS13D	0
AC243836.1	0
DHRS3	0
AC254633.1	0
PDPN	0
PRDM2	0
KAZN	0
TMEM51-AS1	0
TMEM51	0
FHAD1	0
AL031283.1	0
EFHD2	0
CASP9	0
DNAJC16	0
AL121992.3	0
DDI2	0
PLEKHM2	0
SLC25A34	0
SLC25A34-AS1	0
TMEM82	0
FBLIM1	0
UQCRHL	0
AL450998.2	0
SPEN	0
ZBTB17	0
SRARP	0
HSPB7	0
CLCNKA	0
CLCNKB	0
FAM131C	0
EPHA2	0
ARHGEF19	0
CPLANE2	0
FBXO42	0
SZRD1	0
NECAP2	0
LINC01772	0
AL137802.2	0
NBPF1	0
CROCC	0
BX284668.5	0
BX284668.6	0
MFAP2	0
ATP13A2	0
PADI2	0
PADI4	0
RCC2	0
ARHGEF10L	0
IGSF21	0
KLHDC7A	0
ALDH4A1	0
IFFO2	0
UBR4	0
AL035413.1	0
EMC1	0
MRTO4	0
PQLC2	0
CAPZB	0
NBL1	0
TMCO4	0
RNF186	0
AL391883.1	0
OTUD3	0
UBXN10-AS1	0
UBXN10	0
VWA5B1	0
MUL1	0
FAM43B	0
CDA	0
PINK1	0
PINK1-AS	0
DDOST	0
KIF17	0
HP1BP3	0
EIF4G3	0
ECE1	0
NBPF3	0
ALPL	0
RAP1GAP	0
USP48	0
HSPG2	0
LINC01635	0
WNT4	0
ZBTB40	0
C1QA	0
C1QC	0
C1QB	0
EPHB2	0
KDM1A	0
LUZP1	0
LINC01355	0
AL109936.6	0
HNRNPR	0
ZNF436	0
ZNF436-AS1	0
AL109936.2	0
ASAP3	0
E2F2	0
ID3	0
ELOA	0
ELOA-AS1	0
PITHD1	0
LYPLA2	0
GALE	0
FUCA1	0
PNRC2	0
SRSF10	0
MYOM3	0
IFNLR1	0
STPG1	0
NIPAL3	0
RCAN3	0
AL445686.2	0
NCMAP	0
RUNX3	0
RSRP1	0
AL031432.3	0
RHD	0
TMEM50A	0
RHCE	0
MACO1	0
LDLRAP1	0
MAN1C1	0
AL031280.1	0
SELENON	0
AL020996.1	0
MTFR1L	0
AUNIP	0
AL033528.2	0
PAQR7	0
STMN1	0
PAFAH2	0
EXTL1	0
SLC30A2	0
TRIM63	0
PDIK1L	0
FAM110D	0
AL391650.1	0
ZNF593	0
CNKSR1	0
CEP85	0
SH3BGRL3	0
UBXN11	0
CD52	0
CRYBG2	0
ZNF683	0
DHDDS	0
RPS6KA1	0
ARID1A	0
PIGV	0
ZDHHC18	0
SFN	0
GPN2	0
GPATCH3	0
NUDC	0
NR0B2	0
KDF1	0
TRNP1	0
TENT5B	0
SLC9A1	0
WDTC1	0
TMEM222	0
SYTL1	0
MAP3K6	0
FCN3	0
CD164L2	0
GPR3	0
WASF2	0
AHDC1	0
FGR	0
IFI6	0
FAM76A	0
STX12	0
PPP1R8	0
THEMIS2	0
RPA2	0
SMPDL3B	0
AL512288.1	0
XKR8	0
EYA3	0
PTAFR	0
DNAJC8	0
AL353622.1	0
SESN2	0
MED18	0
PHACTR4	0
RCC1	0
TRNAU1AP	0
SNHG12	0
TAF12	0
RAB42	0
LINC01715	0
AL360012.1	0
GMEB1	0
YTHDF2	0
AL009181.1	0
EPB41	0
TMEM200B	0
SRSF4	0
MECR	0
PTPRU	0
MATN1	0
MATN1-AS1	0
LAPTM5	0
SDC3	0
PUM1	0
SNRNP40	0
ZCCHC17	0
FABP3	0
SERINC2	0
TINAGL1	0
PEF1	0
AC114488.3	0
COL16A1	0
ADGRB2	0
AL136115.2	0
PTP4A2	0
KHDRBS1	0
AL445248.1	0
TMEM39B	0
KPNA6	0
TXLNA	0
CCDC28B	0
AL049795.1	0
IQCC	0
TMEM234	0
FAM167B	0
LCK	0
HDAC1	0
MARCKSL1	0
FAM229A	0
BSDC1	0
ZBTB8A	0
ZBTB8OS	0
RBBP4	0
SYNC	0
KIAA1522	0
YARS	0
S100PBP	0
FNDC5	0
HPCA	0
TMEM54	0
RNF19B	0
AZIN2	0
TRIM62	0
AL662907.3	0
ZNF362	0
PHC2	0
ZSCAN20	0
CSMD2	0
SMIM12	0
GJA4	0
DLGAP3	0
AC114490.3	0
TMEM35B	0
ZMYM6	0
ZMYM1	0
AL590434.1	0
SFPQ	0
ZMYM4	0
KIAA0319L	0
NCDN	0
AC004865.2	0
TFAP2E	0
PSMB2	0
C1orf216	0
CLSPN	0
AGO4	0
AGO1	0
AL139286.2	0
AGO3	0
TEKT2	0
ADPRHL2	0
COL8A2	0
TRAPPC3	0
MAP7D1	0
THRAP3	0
SH3D21	0
EVA1B	0
AL591845.1	0
STK40	0
LSM10	0
OSCP1	0
MRPS15	0
CSF3R	0
LINC01137	0
ZC3H12A	0
MEAF6	0
SNIP1	0
DNALI1	0
GNL2	0
C1orf109	0
CDCA8	0
MANEAL	0
YRDC	0
C1orf122	0
MTF1	0
INPP5B	0
SF3A3	0
FHL3	0
UTP11	0
POU3F1	0
AL354702.2	0
RRAGC	0
AL139260.1	0
MYCBP	0
RHBDL2	0
AKIRIN1	0
MACF1	0
PABPC4	0
HPCAL4	0
PPIE	0
BMP8B	0
AL033527.3	0
AL033527.5	0
TRIT1	0
MYCL	0
MFSD2A	0
CAP1	0
PPT1	0
RLF	0
AL050341.2	0
ZMPSTE24	0
COL9A2	0
SMAP2	0
ZFP69B	0
ZFP69	0
AL603839.3	0
EXO5	0
ZNF684	0
RIMS3	0
NFYC-AS1	0
NFYC	0
KCNQ4	0
CITED4	0
CTPS1	0
SLFNL1-AS1	0
SCMH1	0
EDN2	0
HIVEP3	0
GUCA2B	0
FOXJ3	0
RIMKLA	0
ZMYND12	0
CCDC30	0
PPIH	0
AC098484.2	0
CLDN19	0
P3H1	0
C1orf50	0
SVBP	0
ERMAP	0
AL512353.1	0
ZNF691	0
SLC2A1	0
SLC2A1-AS1	0
FAM183A	0
EBNA1BP2	0
CFAP57	0
TMEM125	0
C1orf210	0
TIE1	0
AL139289.2	0
CDC20	0
ELOVL1	0
MED8	0
SZT2	0
HYI	0
PTPRF	0
AL451062.3	0
KDM4A	0
KDM4A-AS1	0
ST3GAL3	0
ARTN	0
AL357079.1	0
IPO13	0
DPH2	0
ATP6V0B	0
B4GALT2	0
CCDC24	0
SLC6A9	0
AL139220.2	0
DMAP1	0
ERI3	0
RNF220	0
TMEM53	0
ARMH1	0
KIF2C	0
AL592166.1	0
BEST4	0
PLK3	0
TCTEX1D4	0
BTBD19	0
PTCH2	0
EIF2B3	0
HECTD3	0
UROD	0
ZSWIM5	0
HPDL	0
MUTYH	0
TOE1	0
TESK2	0
CCDC163	0
MMACHC	0
NASP	0
CCDC17	0
GPBP1L1	0
TMEM69	0
IPP	0
MAST2	0
PIK3R3	0
AL358075.2	0
TSPAN1	0
POMGNT1	0
LURAP1	0
LRRC41	0
NSUN4	0
FAAH	0
AL136373.1	0
MKNK1-AS1	0
MKNK1	0
MOB3C	0
ATPAF1	0
EFCAB14	0
CYP4B1	0
CYP4A11	0
CYP4X1	0
CYP4A22-AS1	0
CYP4A22	0
LINC00853	0
TAL1	0
STIL	0
FOXD2-AS1	0
FOXD2	0
TRABD2B	0
SLC5A9	0
SPATA6	0
AGBL4	0
BEND5	0
FAF1	0
CDKN2C	0
RNF11	0
TTC39A	0
EPS15	0
AC104170.2	0
OSBPL9	0
NRDC	0
AL050343.1	0
AL050343.2	0
RAB3B	0
TXNDC12	0
KTI12	0
BTF3L4	0
ZFYVE9	0
CC2D1B	0
ORC1	0
PRPF38A	0
TUT4	0
GPX7	0
SHISAL2A	0
COA7	0
ZYG11B	0
ZYG11A	0
PODN	0
SLC1A7	0
CPT2	0
C1orf123	0
AL606760.3	0
MAGOH	0
AL606760.1	0
LRP8	0
LINC01771	0
AC119428.2	0
GLIS1	0
NDC1	0
YIPF1	0
DIO1	0
HSPB11	0
LRRC42	0
TMEM59	0
TCEANC2	0
AL357673.1	0
CYB5RL	0
MRPL37	0
SSBP3	0
ACOT11	0
FAM151A	0
MROH7	0
TTC4	0
PARS2	0
TTC22	0
LEXM	0
DHCR24	0
TMEM61	0
BSND	0
USP24	0
AC119674.1	0
AC119674.2	0
PLPP3	0
FYB2	0
C8A	0
DAB1	0
OMA1	0
TACSTD2	0
MYSM1	0
JUN	0
LINC01135	0
AC105277.1	0
FGGY	0
HOOK1	0
CYP2J2	0
NFIA	0
TM2D1	0
AC099791.2	0
PATJ	0
L1TD1	0
KANK4	0
USP1	0
DOCK7	0
ANGPTL3	0
AC103923.1	0
ATG4C	0
LINC01739	0
ALG6	0
ITGB3BP	0
EFCAB7	0
PGM1	0
ROR1	0
ROR1-AS1	0
AL445205.1	0
UBE2U	0
CACHD1	0
RAVER2	0
JAK1	0
AL357078.1	0
DNAJC6	0
LEPROT	0
LEPR	0
PDE4B	0
SGIP1	0
AL139147.1	0
TCTEX1D1	0
WDR78	0
MIER1	0
SLC35D1	0
IL12RB2	0
LINC01702	0
GNG12-AS1	0
DIRAS3	0
WLS	0
DEPDC1	0
LRRC7	0
LRRC40	0
SRSF11	0
ANKRD13C	0
HHLA3	0
CTH	0
AL354872.2	0
LINC01788	0
PTGER3	0
AL031429.1	0
ZRANB2-AS1	0
ZRANB2	0
NEGR1	0
LRRIQ3	0
FPGT	0
FPGT-TNNI3K	0
TNNI3K	0
AC135803.1	0
TYW3	0
SLC44A5	0
RABGGTB	0
MSH4	0
ASB17	0
AC092813.2	0
ST6GALNAC3	0
ST6GALNAC5	0
PIGK	0
AK5	0
AC118549.1	0
USP33	0
MIGA1	0
NEXN	0
FUBP1	0
DNAJB4	0
AC103591.3	0
PTGFR	0
IFI44L	0
IFI44	0
ADGRL4	0
LINC01781	0
ADGRL2	0
LINC01361	0
LINC01725	0
TTLL7	0
AL359504.2	0
PRKACB	0
SAMD13	0
RPF1	0
SPATA1	0
CTBS	0
SSX2IP	0
MCOLN2	0
WDR63	0
MCOLN3	0
SYDE2	0
C1orf52	0
BCL10	0
AL078459.1	0
AL360219.1	0
AC092807.3	0
CYR61	0
ZNHIT6	0
COL24A1	0
ODF2L	0
AL049597.2	0
SH3GLB1	0
SELENOF	0
HS2ST1	0
LINC01140	0
LMO4	0
PKN2-AS1	0
PKN2	0
GTF2B	0
KYAT3	0
RBMXL1	0
GBP3	0
GBP1	0
GBP2	0
GBP7	0
GBP4	0
AC099063.4	0
GBP5	0
LRRC8B	0
LRRC8C-DT	0
LRRC8C	0
AC099568.2	0
LRRC8D	0
AL391497.1	0
ZNF326	0
ZNF644	0
HFM1	0
CDC7	0
TGFBR3	0
BRDT	0
EPHX4	0
BTBD8	0
AC104836.1	0
GLMN	0
RPAP2	0
GFI1	0
EVI5	0
FAM69A	0
MTF2	0
TMED5	0
CCDC18	0
DR1	0
FNBP1L	0
BCAR3	0
AL109613.1	0
DNTTIP2	0
GCLM	0
ABCA4	0
ARHGAP29	0
AC097059.1	0
ABCD3	0
F3	0
SLC44A3	0
AC105942.1	0
ALG14	0
AC095033.1	0
TMEM56	0
TMEM56-RWDD3	0
AC092802.1	0
RWDD3	0
PTBP2	0
DPYD	0
SNX7	0
PALMD	0
FRRS1	0
AGL	0
AC118553.1	0
SLC35A3	0
AC118553.2	0
MFSD14A	0
SASS6	0
TRMT13	0
LRRC39	0
DBT	0
RTCA-AS1	0
RTCA	0
CDC14A	0
VCAM1	0
EXTL2	0
AC104506.1	0
SLC30A7	0
DPH5	0
AC093157.1	0
AL109741.1	0
S1PR1	0
OLFM3	0
COL11A1	0
RNPC3	0
AMY2B	0
PRMT6	0
NTNG1	0
AL390036.1	0
SLC25A24	0
AL359258.2	0
FAM102B	0
HENMT1	0
PRPF38B	0
STXBP3	0
AKNAD1	0
AL449266.1	0
GPSM2	0
CLCC1	0
WDR47	0
TAF13	0
AL356488.3	0
TMEM167B	0
AL356488.2	0
KIAA1324	0
SARS	0
CELSR2	0
PSRC1	0
SORT1	0
SYPL2	0
ATXN7L2	0
CYB561D1	0
AMIGO1	0
GNAI3	0
AMPD2	0
GSTM4	0
GSTM2	0
GSTM1	0
GSTM5	0
GSTM3	0
CSF1	0
STRIP1	0
AL160006.1	0
ALX3	0
SLC6A17	0
LINC02586	0
KCNC4	0
RBM15-AS1	0
RBM15	0
SLC16A4	0
AL355488.1	0
AL365361.1	0
KCNA3	0
CD53	0
AL360270.1	0
LRIF1	0
AL360270.3	0
DRAM2	0
CEPT1	0
AL355816.1	0
AL355816.2	0
DENND2D	0
CHI3L2	0
CHIA	0
PIFO	0
OVGP1	0
WDR77	0
C1orf162	0
TMIGD3	0
ADORA3	0
RAP1A	0
LINC01160	0
INKA2	0
DDX20	0
KCND3	0
LINC01750	0
CTTNBP2NL	0
WNT2B	0
ST7L	0
CAPZA1	0
MOV10	0
AL603832.1	0
PPM1J	0
LINC01356	0
AL390729.1	0
SLC16A1	0
SLC16A1-AS1	0
AL357055.3	0
LRIG2	0
MAGI3	0
PHTF1	0
RSBN1	0
PTPN22	0
BCL2L15	0
AP4B1	0
DCLRE1B	0
HIPK1-AS1	0
HIPK1	0
OLFML3	0
SYT6	0
AL121999.1	0
TRIM33	0
BCAS2	0
DENND2C	0
NRAS	0
SIKE1	0
TSPAN2	0
NGF	0
VANGL1	0
SLC22A15	0
MAB21L3	0
LINC01762	0
AL390066.1	0
CD58	0
IGSF3	0
CD2	0
AL157904.1	0
PTGFRN	0
CD101	0
AL445231.1	0
TTF2	0
TRIM45	0
VTCN1	0
AL358072.1	0
MAN1A2	0
TENT5C	0
GDAP2	0
WDR3	0
SPAG17	0
WARS2	0
AL359915.2	0
LINC01780	0
HSD3B2	0
ZNF697	0
PHGDH	0
HMGCS2	0
REG4	0
NOTCH2	0
SEC22B	0
NBPF26	0
LINC00623	0
FCGR1B	0
FAM72B	0
SRGAP2C	0
SRGAP2-AS1	0
AC244021.1	0
AL592494.3	0
AC239800.2	0
AC239800.3	0
AC239798.2	0
HIST2H3PS2	0
FAM72C	0
AC245595.1	0
AC246785.3	0
NBPF15	0
LINC01632	0
FP700111.1	0
SRGAP2B	0
FAM72D	0
AC245014.3	0
AC245014.1	0
NBPF20	0
GPR89A	0
CD160	0
RNF115	0
POLR3C	0
NUDT17	0
PIAS3	0
ANKRD35	0
ITGA10	0
PEX11B	0
RBM8A	0
LIX1L-AS1	0
LIX1L	0
ANKRD34A	0
POLR3GL	0
TXNIP	0
LINC01719	0
NBPF10	0
NOTCH2NL	0
AC239799.2	0
NBPF12	0
PRKAB2	0
AC242426.2	0
CHD1L	0
LINC00624	0
BCL9	0
ACP6	0
GJA5	0
AC241644.2	0
GJA8	0
GPR89B	0
AC239803.3	0
NBPF11	0
AC239803.1	0
PPIAL4G	0
NBPF14	0
NUDT4B	0
PDE4DIP	0
NBPF9	0
AC245297.3	0
AC245297.2	0
NBPF19	0
FCGR1A	0
HIST2H2BF	0
AC243772.2	0
HIST2H4A	0
AC239868.3	0
HIST2H4B	0
AC239868.2	0
HIST2H2BE	0
HIST2H2AC	0
HIST2H2AB	0
BOLA1	0
SV2A	0
SF3B4	0
MTMR11	0
OTUD7B	0
VPS45	0
PLEKHO1	0
ANP32E	0
APH1A	0
C1orf54	0
CIART	0
PRPF3	0
RPRD2	0
TARS2	0
ECM1	0
FALEC	0
AL356356.1	0
ADAMTSL4	0
MCL1	0
ENSA	0
GOLPH3L	0
CTSS	0
CTSK	0
ARNT	0
SETDB1	0
CERS2	0
ANXA9	0
MINDY1	0
PRUNE1	0
C1orf56	0
CDC42SE1	0
MLLT11	0
GABPB2	0
SEMA6C	0
TNFAIP8L2	0
SCNM1	0
LYSMD1	0
VPS72	0
PIP5K1A	0
PSMD4	0
AL391069.2	0
ZNF687	0
PI4KB	0
AL391069.4	0
RFX5	0
AL391069.3	0
POGZ	0
CGN	0
TUFT1	0
SNX27	0
AL391335.1	0
RIIAD1	0
MRPL9	0
OAZ3	0
TDRKH	0
TDRKH-AS1	0
LINGO4	0
RORC	0
C2CD4D	0
AL450992.2	0
THEM4	0
TCHH	0
FLG-AS1	0
FLG	0
FLG2	0
[truncated: 20,485 more rows]

## Sheet: 6
	cluster6
MALAT1	358
MT-CO3	299
MT-CO1	265
MT-CYB	251
MT-ATP6	250
MT-CO2	243
MT-ND3	210
MT-ND4	175
MT-ND1	155
UMOD	140
MT-ND2	101
SLC12A1	44
MT-ND5	44
DEFB1	35
ATP1B1	32
EEF1A1	29
RPL41	22
KNG1	21
ATP1A1	20
S100A6	18
RPL10	18
PEBP1	17
RPLP1	17
TPT1	16
RPS12	15
FTH1	15
RPL13	15
RPL3	15
IGFBP7	14
RPS14	14
RPS18	14
RPS27A	13
MTRNR2L12	13
RPS4X	13
MT-ND4L	13
RPL11	12
RPS3A	12
RPS23	12
RPL8	12
ITM2B	12
RPL34	11
RPS6	11
RPS24	11
LDHB	11
RPS28	11
RPS8	10
PTMA	10
NDUFA4	10
RPL7A	10
RPL21	10
CKB	10
RPL26	10
RPL19	10
FTL	10
RPS9	10
COX5B	9
RPL32	9
RPL15	9
RPL9	9
COX7C	9
GNAS	9
RPL5	8
RPS27	8
RPS7	8
RPL37A	8
UQCRB	8
RPL30	8
FAU	8
GSTP1	8
RPS3	8
RPL6	8
RPS2	8
EIF1	8
RPS15	8
RPL13A	8
RPL28	8
RPL29	7
RPL24	7
RPL35A	7
RPL37	7
RPL10A	7
CD24	7
RPL39	7
RPL7	7
RPL12	7
RPS13	7
RPS29	7
SERF2	7
COX4I1	7
RPS19	7
RPL18	7
UQCRH	6
MAL	6
ATP5MC3	6
RPL14	6
COX7B	6
RPL27A	6
COX8A	6
NEAT1	6
RPS25	6
GAPDH	6
NACA	6
HSP90AA1	6
SRP14	6
RPS15A	6
RPL23A	6
ATP5F1E	6
RPS16	6
ATP5PF	6
RPL22	5
TXNIP	5
S100A10	5
H3F3A	5
RACK1	5
HSP90AB1	5
COX7A2	5
COX6C	5
RPL35	5
RPLP2	5
ATP5MG	5
CD63	5
MYL6	5
COX6A1	5
UBB	5
RPL23	5
CST3	5
RPS21	5
ATP5F1D	5
RPL36	5
RPL18A	5
COX6B1	5
RPS11	5
RPS5	5
CHCHD10	5
YBX1	4
ATP6V0B	4
GSTM3	4
MGST3	4
RPSA	4
SLC25A4	4
CYSTM1	4
MPC1	4
CHCHD2	4
NDUFB2	4
SLC25A5	4
NDUFA1	4
SFRP1	4
RPS20	4
CD81	4
FKBP2	4
PRDX5	4
APLP2	4
PPP1R1A	4
ATP5F1B	4
SLC25A3	4
HSP90B1	4
RPLP0	4
CLDN10	4
B2M	4
CA12	4
ATP5MC1	4
DSTN	4
PRDX2	4
UBA52	4
EIF3K	4
APP	4
SOD1	4
MRPS6	4
ENO1	3
TMEM59	3
PTGER3	3
MUC1	3
NUCKS1	3
CYS1	3
CALM2	3
EPCAM	3
RTN4	3
TMA7	3
SEC62	3
CLDN16	3
ATP5ME	3
CCNI	3
SPP1	3
NDUFS6	3
RHOBTB3	3
HINT1	3
SKP1	3
CXCL14	3
CYFIP2	3
NPM1	3
ATP6V0E1	3
HIST1H4C	3
PNISR	3
ACTB	3
TOMM7	3
CYCS	3
HNRNPA2B1	3
PPIA	3
AKAP9	3
SLC25A6	3
BEX3	3
DUSP9	3
NDUFB9	3
CD59	3
NDUFC2	3
FXYD2	3
KCNJ1	3
ATP5MD	3
CD9	3
TMBIM6	3
PFDN5	3
ATP5MC2	3
RPS26	3
UBC	3
HMGB1	3
KTN1	3
SYNE2	3
EID1	3
PKM	3
COX5A	3
IDH2	3
NDUFB10	3
ELOB	3
RPL27	3
H3F3B	3
ACTG1	3
ATP5F1A	3
CYB5A	3
PPDPF	3
BSG	3
UQCR11	3
UBL5	3
CALR	3
NDUFB7	3
UQCR10	3
DDX17	3
ATP5PO	3
SLC5A3	3
MT-ATP8	3
MT-ND6	3
AURKAIP1	2
PARK7	2
CLCNKA	2
CLCNKB	2
MINOS1	2
ATP5IF1	2
NDUFS5	2
PRDX1	2
GNG5	2
TSTD1	2
MPC2	2
PRDX6	2
TOMM20	2
HNRNPU	2
PDIA6	2
OST4	2
MRPL33	2
SUCLG1	2
TMSB10	2
RPL31	2
COBLL1	2
PDE1A	2
HSPD1	2
HSPE1	2
NDUFB3	2
EEF1B2	2
PNKD	2
NCL	2
EFHD1	2
GOLGA4	2
SPCS1	2
NDUFB4	2
GOLGB1	2
DNAJC19	2
OCIAD1	2
ARHGAP24	2
EGF	2
NDUFC1	2
SUB1	2
BTF3	2
UQCRQ	2
NDUFA2	2
CANX	2
CLIC1	2
CUTA	2
RAC1	2
MTURN	2
ATP5MF	2
NDUFA5	2
TMEM213	2
NDUFB11	2
PCSK1N	2
CLCN5	2
XIST	2
SSR4	2
SARAF	2
TACC1	2
TCIM	2
EEF1D	2
CYC1	2
ZFAND5	2
ALDH1A1	2
NTRK2	2
ATP6V1G1	2
HSPA5	2
SET	2
PHPT1	2
EDF1	2
MRPL41	2
POLR2L	2
CTSD	2
MTRNR2L8	2
NDUFS8	2
SPCS2	2
USP2	2
HSPA8	2
ATP5F1C	2
CXCL12	2
PSAP	2
VDAC2	2
FAM213A	2
ADIRF	2
SLC16A12	2
NDUFB8	2
WNK1	2
TPI1	2
HNRNPA1	2
SLC16A7	2
TMBIM4	2
BTG1	2
NUDT4	2
NDUFA12	2
DYNLL1	2
SAP18	2
N4BP2L2	2
COMMD6	2
DAD1	2
RPL36AL	2
HSPA2	2
SRSF5	2
CALM1	2
NDUFB1	2
ATP5MPL	2
PDIA3	2
CGNL1	2
PPIB	2
RPL4	2
SRRM2	2
DNASE1	2
NDUFAB1	2
HERPUD1	2
CDH16	2
GABARAPL2	2
YWHAE	2
VAMP2	2
COA3	2
DDX5	2
KCNJ16	2
RPL38	2
ATP5PD	2
SUMO2	2
MYL12B	2
NDUFV2	2
LMAN1	2
RRBP1	2
RBM39	2
YWHAB	2
GPX4	2
CIRBP	2
OAZ1	2
EEF2	2
C19orf70	2
NDUFA11	2
UQCRFS1	2
SPINT2	2
BCAM	2
SELENOW	2
DDT	2
ST13	2
NDUFA6	2
SON	2
CBR1	2
TTC3	2
MRPL20	1
SSU72	1
RER1	1
LINC00982	1
SLC25A33	1
HP1BP3	1
RAP1GAP	1
CDC42	1
HNRNPR	1
PNRC2	1
SRSF10	1
SRRM1	1
RSRP1	1
HMGN2	1
NUDC	1
WASF2	1
FABP3	1
SERINC2	1
SFPQ	1
THRAP3	1
C1orf122	1
PPCS	1
CLDN19	1
SCP2	1
TMEM61	1
PRKAA2	1
JUN	1
LEPROT	1
SERBP1	1
WLS	1
SRSF11	1
ZRANB2	1
ACADM	1
CTBS	1
SELENOF	1
PKN2	1
FNBP1L	1
RNPC3	1
AHCYL1	1
LAMTOR5	1
ATP5PB	1
CSDE1	1
PDE4DIP	1
MRPS21	1
S100A11	1
S100A13	1
JTB	1
RAB13	1
DPM3	1
ASH1L	1
SSR2	1
CCT3	1
UFC1	1
NDUFS2	1
SDHC	1
TMCO1	1
PRRC2C	1
IVNS1ABP	1
TPR	1
SNRPE	1
MFSD4A	1
CD46	1
G0S2	1
NENF	1
ESRRG	1
CAPN2	1
SRP9	1
ARF1	1
GUK1	1
MTR	1
COX20	1
ADI1	1
ID2	1
KIDINS220	1
ITGB1BP1	1
YWHAQ	1
LAPTM4A	1
SF3B6	1
HADHA	1
HADHB	1
ATRAID	1
PPP1CB	1
LINC01320	1
SRSF7	1
COX7A2L	1
ZFP36L2	1
SLC3A1	1
PREPL	1
SPTBN1	1
MDH1	1
AAK1	1
PCBP1	1
SNRPG	1
TGOLN2	1
VAMP8	1
IMMT	1
PROM2	1
EIF5B	1
POU3F3	1
UXS1	1
SULT1C2	1
GCC2	1
DBI	1
TMEM37	1
TFCP2L1	1
MZT2B	1
UBXN4	1
PKP4	1
PPIG	1
SSB	1
HOXD8	1
HNRNPA3	1
NFE2L2	1
SF3B1	1
PLCL1	1
CFLAR	1
SUMO1	1
NDUFS1	1
ERBB4	1
XRCC5	1
IGFBP2	1
ARPC2	1
OBSL1	1
ACSL3	1
ITM2C	1
LRRFIP1	1
NDUFA10	1
COPS9	1
HDLBP	1
2022-09-02	1
BRK1	1
LSM3	1
FGD5-AS1	1
CTDSPL	1
EIF1B	1
NKTR	1
PTH1R	1
UQCRC1	1
NDUFAF3	1
RHOA	1
TEX264	1
APPL1	1
PDHB	1
ARL6IP5	1
ATP6V1A	1
ZBTB20	1
COX17	1
CASR	1
FAM162A	1
MGLL	1
CNBP	1
ACPP	1
PPP2R3A	1
SLC25A36	1
RNF7	1
ATP1B3	1
U2SURP	1
SERP1	1
SSR3	1
MECOM	1
NDUFB5	1
TTC14	1
AP2M1	1
EIF4A2	1
MUC20-OT1	1
LRPAP1	1
MRFAP1	1
KIAA0232	1
BOD1L1	1
FAM200B	1
PPARGC1A	1
RBM47	1
UCHL1	1
NAAA	1
HNRNPD	1
HNRNPDL	1
SCD5	1
PPM1K	1
ADH5	1
H2AFZ	1
UBE2D3	1
LARP7	1
ANK2	1
UGT8	1
SNHG8	1
USP53	1
ANXA5	1
TRIM2	1
CLCN3	1
WWC2	1
SDHA	1
PDCD6	1
SLC9A3	1
MRPL36	1
IRX2	1
CMBL	1
2022-03-06	1
DNAJC21	1
OXCT1	1
NNT	1
MOCS2	1
NDUFS4	1
GPBP1	1
PIK3R1	1
MRPS36	1
BDP1	1
NSA2	1
TBCA	1
GLRX	1
CAST	1
REEP5	1
VDAC1	1
DDX46	1
HSPA9	1
CTNNA1	1
CXXC5	1
PURA	1
NDFIP1	1
CSNK1A1	1
ATOX1	1
CLINT1	1
HIGD2A	1
LMAN2	1
HNRNPH1	1
SQSTM1	1
TUBB2A	1
TUBB2B	1
PRPF4B	1
ECI2	1
TMEM14C	1
TMEM14B	1
NOL7	1
DEK	1
HLA-A	1
MRPS18B	1
HLA-C	1
RPS10	1
FKBP5	1
SRSF3	1
MTCH1	1
TFAP2B	1
PKHD1	1
DST	1
PHF3	1
LMBRD1	1
HMGN3	1
ZNF292	1
PNRC1	1
RRAGD	1
SNX3	1
RWDD1	1
FAM184A	1
MAN1A1	1
SERINC1	1
HDDC2	1
ARHGAP18	1
BCLAF1	1
PERP	1
HEBP2	1
AIG1	1
SF3B5	1
GINM1	1
ARID1B	1
GTF2H5	1
DYNLT1	1
AFDN	1
PSMB1	1
C7orf50	1
CBX3	1
TAX1BP1	1
CPVL	1
2022-09-07	1
TMED4	1
SEC61G	1
NIPSNAP2	1
GTF2I	1
HIP1	1
MDH2	1
HSPB1	1
GNAI1	1
SRI	1
PDK4	1
SEM1	1
BRI3	1
LAMTOR4	1
AP1S1	1
ZNHIT1	1
FIS1	1
KMT2E	1
TSPAN12	1
FAM3C	1
ATP6V1F	1
TSPAN33	1
CREB3L2	1
ATP6V0A4	1
FMC1	1
HIPK2	1
SSBP1	1
GSTK1	1
RARRES2	1
TMEM176B	1
TMEM176A	1
RHEB	1
ARSD	1
PRKX	1
PDHA1	1
EIF1AX	1
SMS	1
SAT1	1
ATP6AP2	1
UXT	1
MAGED2	1
ATRX	1
PGK1	1
SH3BGRL	1
TSPAN6	1
BEX4	1
BEX2	1
TCEAL9	1
TCEAL4	1
TCEAL3	1
NRK	1
TSC22D3	1
ACSL4	1
PGRMC1	1
GPC3	1
RBMX	1
BCAP31	1
ATP6AP1	1
ERICH1	1
PCM1	1
LPL	1
EPHX2	1
PLPP5	1
NSD3	1
VDAC3	1
CEBPD	1
PRKDC	1
PCMTD1	1
MRPL15	1
RAB2A	1
ASPH	1
TRAM1	1
CPNE3	1
DECR1	1
OTUD6B-AS1	1
MTDH	1
PABPC1	1
YWHAZ	1
EIF3E	1
ENY2	1
EIF3H	1
MAL2	1
VPS28	1
AK3	1
DMAC1	1
NDUFB6	1
DNAJA1	1
BAG1	1
DCTN3	1
HINT2	1
CLTA	1
HNRNPK	1
GOLM1	1
CTSL	1
XPA	1
ANP32B	1
SEC61B	1
TMEM38B	1
CTNNAL1	1
TXN	1
RAB14	1
NDUFA8	1
AIF1L	1
AGPAT2	1
TMEM141	1
DPP7	1
IFITM3	1
TALDO1	1
CHID1	1
KCNQ1OT1	1
EIF3F	1
EIF4G2	1
C11orf58	1
NAV2	1
SVIP	1
MUC15	1
HSD17B12	1
NDUFS3	1
SERPING1	1
TMEM258	1
AHNAK	1
RTN3	1
VEGFB	1
PPP1R14B	1
TRMT112	1
SF1	1
CFL1	1
CTSF	1
NDUFV1	1
CCND1	1
FOLR3	1
FOLR1	1
RSF1	1
PRCP	1
CTSC	1
TMEM123	1
ACAT1	1
TIMM8B	1
SDHD	1
REXO2	1
CADM1	1
THY1	1
SORL1	1
FAM107B	1
KIF5B	1
ITGB1	1
TMEM72	1
OGDHL	1
CISD1	1
ANK3	1
PCBD1	1
ANAPC16	1
PLAU	1
COMTD1	1
ANXA11	1
GHITM	1
TM9SF3	1
PGAM1	1
GOT1	1
ARL3	1
GSTO1	1
CCDC186	1
ABLIM1	1
EIF3A	1
PRDX3	1
ECHS1	1
NDUFA9	1
SCNN1A	1
MRPL51	1
CHD4	1
MLF2	1
C12orf57	1
TMEM52B	1
GABARAPL1	1
RASSF8	1
ITPR2	1
ZCRB1	1
SCAF11	1
COX14	1
METTL7A	1
KRT18	1
EIF4B	1
PRR13	1
PCBP2	1
LINC02381	1
CBX5	1
BLOC1S1	1
PA2G4	1
MYL6B	1
CNPY2	1
PTGES3	1
CPM	1
RAB3IP	1
TSPAN8	1
NAP1L1	1
CSRP2	1
ARL1	1
ISCU	1
ARPC3	1
ALDH2	1
ERP29	1
TAOK3	1
BICDL1	1
SRSF9	1
RNF10	1
MLEC	1
RSRC2	1
ARL6IP4	1
RAN	1
MPHOSPH8	1
CRYL1	1
MRPL57	1
FGF9	1
POMP	1
ZC3H13	1
PCDH9	1
TBC1D4	1
LMO7	1
CLN5	1
DNAJC3	1
FARP1	1
ARGLU1	1
UPF3A	1
NDRG2	1
HNRNPC	1
MRPL52	1
NEDD8	1
HECTD1	1
ARHGAP5	1
SNX6	1
NFKBIA	1
PNN	1
ZFP36L1	1
ERH	1
SYNJ2BP	1
RBM25	1
NPC2	1
TMED10	1
SLIRP	1
TRIP11	1
DDX24	1
SERPINA5	1
CLMN	1
GLRX5	1
PAPOLA	1
YY1	1
ANKRD9	1
EIF5	1
SNRPN	1
EMC7	1
ZNF106	1
SEMA6D	1
SPPL2A	1
CCPG1	1
SLTM	1
RPS27L	1
HACD3	1
MYO9A	1
RCN2	1
MORF4L1	1
SEC11A	1
NR2F2	1
SELENOS	1
NME4	1
STUB1	1
METRN	1
MRPS34	1
ECI1	1
C16orf89	1
LITAF	1
GSPT1	1
ARL6IP1	1
GP2	1
UQCRC2	1
TUFM	1
BCL7C	1
VKORC1	1
PRSS8	1
FUS	1
CHD9	1
MT2A	1
MT1E	1
CMTM4	1
TMEM208	1
HSD11B2	1
GLG1	1
TERF2IP	1
PLCG2	1
HSBP1	1
APRT	1
ANKRD11	1
TCF25	1
PSMB6	1
PFN1	1
C1QBP	1
ACADVL	1
CLDN7	1
SAT2	1
NAA38	1
NCOR1	1
WSB1	1
PSMB3	1
KRT10	1
STAT3	1
WNK4	1
NFE2L1	1
PHB	1
MRPL27	1
LUC7L3	1
TOB1	1
AKAP1	1
MSI2	1
CCDC47	1
PSMC5	1
BPTF	1
PRKAR1A	1
LLGL2	1
SRSF2	1
SEC14L1	1
LGALS3BP	1
NDUFAF8	1
ANAPC11	1
DCXR	1
MYL12A	1
ANKRD12	1
VAPA	1
IMPA2	1
ACAA2	1
NARS	1
SEC11C	1
TMEM230	1
TMX4	1
PLCB1	1
SMIM26	1
ACSS1	1
EIF2S2	1
DYNLRB1	1
MMP24OS	1
ROMO1	1
SCAND1	1
NORAD	1
RPN2	1
TOP1	1
SDC4	1
PSMA7	1
NDUFS7	1
TIMM13	1
AES	1
NFIC	1
MRPL54	1
ALKBH7	1
HNRNPM	1
EIF3G	1
ILF3-DT	1
TMEM205	1
ZNF44	1
WDR83OS	1
TRIR	1
GADD45GIP1	1
C19orf53	1
TECR	1
MRPL34	1
JUND	1
COPE	1
NDUFA13	1
PDCD5	1
GPI	1
DMKN	1
TMEM147	1
POLR2I	1
COX7A1	1
PSMD8	1
ECH1	1
MRPS12	1
RABAC1	1
SNRPD2	1
AP2S1	1
NOP53	1
KDELR1	1
FCGRT	1
ETFB	1
NDUFA3	1
TMEM238	1
EPN1	1
CHMP2A	1
MRPL40	1
COMT	1
MIF	1
SNRPD3	1
SELENOM	1
TXN2	1
PVALB	1
EIF3L	1
TNRC6B	1
RBX1	1
PMM1	1
XRCC6	1
SNU13	1
SMDT1	1
TSPO	1
HMGN1	1
PCP4	1
BACE2	1
NDUFV3	1
PDXK	1
CSTB	1
PTTG1IP	1
COL18A1	1
AL627309.1	0
AL669831.5	0
FAM87B	0
LINC00115	0
FAM41C	0
AL645608.3	0
AL645608.1	0
SAMD11	0
NOC2L	0
KLHL17	0
PLEKHN1	0
PERM1	0
AL645608.8	0
HES4	0
ISG15	0
AGRN	0
RNF223	0
C1orf159	0
AL390719.2	0
TTLL10	0
TNFRSF18	0
TNFRSF4	0
SDF4	0
B3GALT6	0
C1QTNF12	0
UBE2J2	0
LINC01786	0
SCNN1D	0
ACAP3	0
PUSL1	0
INTS11	0
CPTP	0
DVL1	0
MXRA8	0
CCNL2	0
ANKRD65	0
VWA1	0
ATAD3C	0
ATAD3B	0
ATAD3A	0
TMEM240	0
AL645728.1	0
FNDC10	0
AL691432.2	0
MIB2	0
MMP23B	0
CDK11B	0
SLC35E2B	0
CDK11A	0
SLC35E2A	0
NADK	0
GNB1	0
AL109917.1	0
TMEM52	0
GABRD	0
AL391845.1	0
PRKCZ	0
AL590822.2	0
PRKCZ-AS1	0
FAAP20	0
AL590822.1	0
SKI	0
MORN1	0
PEX10	0
PLCH2	0
PANK4	0
AL139246.5	0
TNFRSF14-AS1	0
TNFRSF14	0
FAM213B	0
MMEL1	0
TTC34	0
PRDM16	0
ARHGEF16	0
MEGF6	0
AL513320.1	0
TPRG1L	0
WRAP73	0
SMIM1	0
LRRC47	0
AL365330.1	0
CEP104	0
DFFB	0
C1orf174	0
AJAP1	0
Z98259.3	0
NPHP4	0
KCNAB2	0
CHD5	0
AL031847.1	0
RNF207	0
ICMT	0
LINC00337	0
GPR153	0
ACOT7	0
AL031848.2	0
HES2	0
ESPN	0
TNFRSF25	0
PLEKHG5	0
NOL9	0
ZBTB48	0
KLHL21	0
PHF13	0
THAP3	0
DNAJC11	0
CAMTA1-DT	0
CAMTA1	0
AL512330.1	0
AL359881.3	0
VAMP3	0
PER3	0
UTS2	0
TNFRSF9	0
AL034417.4	0
AL034417.3	0
ERRFI1	0
AL034417.2	0
LINC01714	0
SLC45A1	0
RERE	0
ENO1-AS1	0
SLC2A5	0
GPR157	0
MIR34AHG	0
H6PD	0
SPSB1	0
BX323043.1	0
AL928921.2	0
AL928921.1	0
TMEM201	0
PIK3CD	0
PIK3CD-AS2	0
CLSTN1	0
CTNNBIP1	0
LZIC	0
NMNAT1	0
RBP7	0
UBE4B	0
KIF1B	0
AL139424.2	0
PGD	0
CENPS-CORT	0
CENPS	0
DFFA	0
AL354956.1	0
PEX14	0
CASZ1	0
AL139423.1	0
TARDBP	0
AL109811.3	0
SRM	0
EXOSC10	0
AL109811.2	0
MTOR	0
ANGPTL7	0
UBIAD1	0
FBXO2	0
FBXO44	0
FBXO6	0
MAD2L2	0
DRAXIN	0
AGTRAP	0
C1orf167	0
MTHFR	0
CLCN6	0
KIAA2013	0
PLOD1	0
MFN2	0
MIIP	0
TNFRSF8	0
TNFRSF1B	0
VPS13D	0
AC243836.1	0
DHRS3	0
AC254633.1	0
PDPN	0
PRDM2	0
KAZN	0
TMEM51-AS1	0
TMEM51	0
FHAD1	0
AL031283.1	0
EFHD2	0
CASP9	0
DNAJC16	0
AL121992.3	0
AGMAT	0
DDI2	0
PLEKHM2	0
SLC25A34	0
SLC25A34-AS1	0
TMEM82	0
FBLIM1	0
UQCRHL	0
AL450998.2	0
SPEN	0
ZBTB17	0
SRARP	0
HSPB7	0
FAM131C	0
EPHA2	0
ARHGEF19	0
CPLANE2	0
FBXO42	0
SZRD1	0
NECAP2	0
LINC01772	0
AL137802.2	0
NBPF1	0
CROCC	0
BX284668.5	0
BX284668.6	0
MFAP2	0
ATP13A2	0
SDHB	0
PADI2	0
PADI4	0
RCC2	0
ARHGEF10L	0
IGSF21	0
KLHDC7A	0
ALDH4A1	0
IFFO2	0
UBR4	0
AL035413.1	0
EMC1	0
MRTO4	0
AKR7A3	0
AKR7A2	0
PQLC2	0
CAPZB	0
NBL1	0
TMCO4	0
RNF186	0
AL391883.1	0
OTUD3	0
UBXN10-AS1	0
UBXN10	0
VWA5B1	0
CAMK2N1	0
MUL1	0
FAM43B	0
CDA	0
PINK1	0
PINK1-AS	0
DDOST	0
KIF17	0
EIF4G3	0
ECE1	0
NBPF3	0
ALPL	0
USP48	0
HSPG2	0
LINC01635	0
WNT4	0
ZBTB40	0
C1QA	0
C1QC	0
C1QB	0
EPHB2	0
KDM1A	0
LUZP1	0
LINC01355	0
AL109936.6	0
ZNF436	0
ZNF436-AS1	0
AL109936.2	0
TCEA3	0
ASAP3	0
E2F2	0
ID3	0
ELOA	0
ELOA-AS1	0
PITHD1	0
LYPLA2	0
GALE	0
HMGCL	0
FUCA1	0
MYOM3	0
IFNLR1	0
STPG1	0
NIPAL3	0
RCAN3	0
AL445686.2	0
NCMAP	0
CLIC4	0
RUNX3	0
SYF2	0
AL031432.3	0
RHD	0
TMEM50A	0
RHCE	0
MACO1	0
LDLRAP1	0
MAN1C1	0
AL031280.1	0
SELENON	0
AL020996.1	0
MTFR1L	0
AUNIP	0
AL033528.2	0
PAQR7	0
STMN1	0
PAFAH2	0
EXTL1	0
SLC30A2	0
TRIM63	0
PDIK1L	0
FAM110D	0
AL391650.1	0
ZNF593	0
CNKSR1	0
CEP85	0
SH3BGRL3	0
UBXN11	0
CD52	0
CRYBG2	0
ZNF683	0
DHDDS	0
RPS6KA1	0
ARID1A	0
PIGV	0
ZDHHC18	0
SFN	0
GPN2	0
GPATCH3	0
NR0B2	0
KDF1	0
TRNP1	0
TENT5B	0
SLC9A1	0
WDTC1	0
TMEM222	0
SYTL1	0
MAP3K6	0
FCN3	0
CD164L2	0
GPR3	0
AHDC1	0
FGR	0
IFI6	0
FAM76A	0
STX12	0
PPP1R8	0
THEMIS2	0
RPA2	0
SMPDL3B	0
AL512288.1	0
XKR8	0
EYA3	0
PTAFR	0
DNAJC8	0
AL353622.1	0
SESN2	0
MED18	0
PHACTR4	0
RCC1	0
TRNAU1AP	0
SNHG12	0
TAF12	0
RAB42	0
LINC01715	0
AL360012.1	0
GMEB1	0
YTHDF2	0
AL009181.1	0
EPB41	0
TMEM200B	0
SRSF4	0
MECR	0
PTPRU	0
MATN1	0
MATN1-AS1	0
LAPTM5	0
SDC3	0
PUM1	0
SNRNP40	0
ZCCHC17	0
TINAGL1	0
PEF1	0
AC114488.3	0
COL16A1	0
ADGRB2	0
AL136115.2	0
PTP4A2	0
KHDRBS1	0
AL445248.1	0
TMEM39B	0
KPNA6	0
TXLNA	0
CCDC28B	0
AL049795.1	0
IQCC	0
TMEM234	0
EIF3I	0
FAM167B	0
LCK	0
HDAC1	0
MARCKSL1	0
FAM229A	0
BSDC1	0
ZBTB8A	0
ZBTB8OS	0
RBBP4	0
SYNC	0
KIAA1522	0
YARS	0
S100PBP	0
FNDC5	0
HPCA	0
TMEM54	0
RNF19B	0
AK2	0
AZIN2	0
TRIM62	0
AL662907.3	0
ZNF362	0
PHC2	0
ZSCAN20	0
CSMD2	0
SMIM12	0
GJA4	0
DLGAP3	0
AC114490.3	0
TMEM35B	0
ZMYM6	0
ZMYM1	0
AL590434.1	0
ZMYM4	0
KIAA0319L	0
NCDN	0
AC004865.2	0
TFAP2E	0
PSMB2	0
C1orf216	0
CLSPN	0
AGO4	0
AGO1	0
AL139286.2	0
AGO3	0
TEKT2	0
ADPRHL2	0
COL8A2	0
TRAPPC3	0
MAP7D1	0
SH3D21	0
EVA1B	0
AL591845.1	0
STK40	0
LSM10	0
OSCP1	0
MRPS15	0
CSF3R	0
LINC01137	0
ZC3H12A	0
MEAF6	0
SNIP1	0
DNALI1	0
GNL2	0
C1orf109	0
CDCA8	0
MANEAL	0
YRDC	0
MTF1	0
INPP5B	0
SF3A3	0
FHL3	0
UTP11	0
POU3F1	0
AL354702.2	0
RRAGC	0
AL139260.1	0
MYCBP	0
RHBDL2	0
AKIRIN1	0
MACF1	0
PABPC4	0
HPCAL4	0
PPIE	0
BMP8B	0
AL033527.3	0
AL033527.5	0
TRIT1	0
MYCL	0
MFSD2A	0
CAP1	0
PPT1	0
RLF	0
AL050341.2	0
ZMPSTE24	0
COL9A2	0
SMAP2	0
ZFP69B	0
ZFP69	0
AL603839.3	0
EXO5	0
ZNF684	0
RIMS3	0
NFYC-AS1	0
NFYC	0
KCNQ4	0
CITED4	0
CTPS1	0
SLFNL1-AS1	0
SCMH1	0
EDN2	0
HIVEP3	0
GUCA2B	0
FOXJ3	0
RIMKLA	0
ZMYND12	0
CCDC30	0
PPIH	0
AC098484.2	0
P3H1	0
C1orf50	0
SVBP	0
ERMAP	0
AL512353.1	0
ZNF691	0
SLC2A1	0
SLC2A1-AS1	0
FAM183A	0
EBNA1BP2	0
CFAP57	0
TMEM125	0
C1orf210	0
TIE1	0
AL139289.2	0
CDC20	0
ELOVL1	0
MED8	0
SZT2	0
HYI	0
PTPRF	0
AL451062.3	0
KDM4A	0
KDM4A-AS1	0
ST3GAL3	0
ARTN	0
AL357079.1	0
IPO13	0
DPH2	0
B4GALT2	0
CCDC24	0
SLC6A9	0
AL139220.2	0
DMAP1	0
ERI3	0
RNF220	0
TMEM53	0
ARMH1	0
KIF2C	0
AL592166.1	0
BEST4	0
PLK3	0
TCTEX1D4	0
BTBD19	0
PTCH2	0
EIF2B3	0
HECTD3	0
UROD	0
ZSWIM5	0
HPDL	0
MUTYH	0
TOE1	0
TESK2	0
CCDC163	0
MMACHC	0
AKR1A1	0
NASP	0
CCDC17	0
GPBP1L1	0
TMEM69	0
IPP	0
MAST2	0
PIK3R3	0
AL358075.2	0
TSPAN1	0
POMGNT1	0
LURAP1	0
LRRC41	0
NSUN4	0
FAAH	0
AL136373.1	0
MKNK1-AS1	0
MKNK1	0
MOB3C	0
ATPAF1	0
EFCAB14	0
CYP4B1	0
CYP4A11	0
CYP4X1	0
CYP4A22-AS1	0
CYP4A22	0
LINC00853	0
PDZK1IP1	0
TAL1	0
STIL	0
CMPK1	0
FOXD2-AS1	0
FOXD2	0
TRABD2B	0
SLC5A9	0
SPATA6	0
AGBL4	0
BEND5	0
FAF1	0
CDKN2C	0
RNF11	0
TTC39A	0
EPS15	0
AC104170.2	0
OSBPL9	0
NRDC	0
AL050343.1	0
AL050343.2	0
RAB3B	0
TXNDC12	0
KTI12	0
BTF3L4	0
ZFYVE9	0
CC2D1B	0
ORC1	0
PRPF38A	0
TUT4	0
GPX7	0
SHISAL2A	0
COA7	0
ZYG11B	0
ZYG11A	0
ECHDC2	0
PODN	0
SLC1A7	0
CPT2	0
C1orf123	0
AL606760.3	0
MAGOH	0
AL606760.1	0
LRP8	0
LINC01771	0
AC119428.2	0
GLIS1	0
NDC1	0
YIPF1	0
DIO1	0
HSPB11	0
LRRC42	0
TCEANC2	0
AL357673.1	0
CYB5RL	0
MRPL37	0
SSBP3	0
ACOT11	0
FAM151A	0
MROH7	0
TTC4	0
PARS2	0
TTC22	0
LEXM	0
DHCR24	0
BSND	0
USP24	0
AC119674.1	0
AC119674.2	0
PLPP3	0
FYB2	0
C8A	0
DAB1	0
OMA1	0
TACSTD2	0
MYSM1	0
LINC01135	0
AC105277.1	0
FGGY	0
HOOK1	0
CYP2J2	0
NFIA	0
TM2D1	0
AC099791.2	0
PATJ	0
L1TD1	0
KANK4	0
USP1	0
DOCK7	0
ANGPTL3	0
AC103923.1	0
ATG4C	0
LINC01739	0
ALG6	0
ITGB3BP	0
EFCAB7	0
PGM1	0
ROR1	0
ROR1-AS1	0
AL445205.1	0
UBE2U	0
CACHD1	0
RAVER2	0
JAK1	0
AL357078.1	0
AK4	0
DNAJC6	0
LEPR	0
PDE4B	0
SGIP1	0
AL139147.1	0
TCTEX1D1	0
WDR78	0
MIER1	0
SLC35D1	0
IL12RB2	0
LINC01702	0
GADD45A	0
GNG12	0
GNG12-AS1	0
DIRAS3	0
DEPDC1	0
LRRC7	0
LRRC40	0
ANKRD13C	0
HHLA3	0
CTH	0
AL354872.2	0
LINC01788	0
AL031429.1	0
ZRANB2-AS1	0
NEGR1	0
LRRIQ3	0
FPGT	0
FPGT-TNNI3K	0
TNNI3K	0
AC135803.1	0
CRYZ	0
TYW3	0
SLC44A5	0
RABGGTB	0
MSH4	0
ASB17	0
AC092813.2	0
ST6GALNAC3	0
ST6GALNAC5	0
PIGK	0
AK5	0
AC118549.1	0
USP33	0
MIGA1	0
NEXN	0
FUBP1	0
DNAJB4	0
GIPC2	0
AC103591.3	0
PTGFR	0
IFI44L	0
IFI44	0
ADGRL4	0
LINC01781	0
ADGRL2	0
LINC01361	0
LINC01725	0
TTLL7	0
AL359504.2	0
PRKACB	0
SAMD13	0
RPF1	0
SPATA1	0
SSX2IP	0
MCOLN2	0
WDR63	0
MCOLN3	0
SYDE2	0
C1orf52	0
BCL10	0
AL078459.1	0
DDAH1	0
AL360219.1	0
AC092807.3	0
CYR61	0
ZNHIT6	0
COL24A1	0
ODF2L	0
AL049597.2	0
SH3GLB1	0
HS2ST1	0
LINC01140	0
LMO4	0
PKN2-AS1	0
GTF2B	0
KYAT3	0
RBMXL1	0
GBP3	0
GBP1	0
GBP2	0
GBP7	0
GBP4	0
AC099063.4	0
GBP5	0
LRRC8B	0
LRRC8C-DT	0
LRRC8C	0
AC099568.2	0
LRRC8D	0
AL391497.1	0
ZNF326	0
ZNF644	0
HFM1	0
CDC7	0
TGFBR3	0
BRDT	0
EPHX4	0
BTBD8	0
AC104836.1	0
GLMN	0
RPAP2	0
GFI1	0
EVI5	0
FAM69A	0
MTF2	0
TMED5	0
CCDC18	0
DR1	0
BCAR3	0
AL109613.1	0
DNTTIP2	0
GCLM	0
ABCA4	0
ARHGAP29	0
AC097059.1	0
ABCD3	0
F3	0
SLC44A3	0
CNN3	0
AC105942.1	0
ALG14	0
AC095033.1	0
TMEM56	0
TMEM56-RWDD3	0
AC092802.1	0
RWDD3	0
PTBP2	0
DPYD	0
SNX7	0
PALMD	0
FRRS1	0
AGL	0
AC118553.1	0
SLC35A3	0
AC118553.2	0
MFSD14A	0
SASS6	0
TRMT13	0
LRRC39	0
DBT	0
RTCA-AS1	0
RTCA	0
CDC14A	0
VCAM1	0
EXTL2	0
AC104506.1	0
SLC30A7	0
DPH5	0
AC093157.1	0
AL109741.1	0
S1PR1	0
OLFM3	0
COL11A1	0
AMY2B	0
PRMT6	0
NTNG1	0
VAV3	0
AL390036.1	0
SLC25A24	0
AL359258.2	0
FAM102B	0
HENMT1	0
PRPF38B	0
STXBP3	0
AKNAD1	0
AL449266.1	0
GPSM2	0
CLCC1	0
WDR47	0
TAF13	0
AL356488.3	0
TMEM167B	0
AL356488.2	0
KIAA1324	0
SARS	0
CELSR2	0
PSRC1	0
SORT1	0
PSMA5	0
SYPL2	0
ATXN7L2	0
CYB561D1	0
AMIGO1	0
GNAI3	0
AMPD2	0
GSTM4	0
GSTM2	0
GSTM1	0
GSTM5	0
CSF1	0
STRIP1	0
AL160006.1	0
ALX3	0
SLC6A17	0
LINC02586	0
KCNC4	0
RBM15-AS1	0
RBM15	0
SLC16A4	0
AL355488.1	0
AL365361.1	0
KCNA3	0
CD53	0
AL360270.1	0
LRIF1	0
AL360270.3	0
DRAM2	0
CEPT1	0
AL355816.1	0
AL355816.2	0
DENND2D	0
CHI3L2	0
CHIA	0
PIFO	0
OVGP1	0
WDR77	0
C1orf162	0
TMIGD3	0
ADORA3	0
RAP1A	0
LINC01160	0
INKA2	0
DDX20	0
[truncated: 20,485 more rows]

## Sheet: 7
	cluster7
MT-CO3	300
MT-ATP6	251
MT-CO1	193
MT-CYB	185
MT-ND3	181
MT-CO2	176
MT-ND1	126
MT-ND4	121
MT-ND2	82
EEF1A1	57
TPT1	31
RPL41	28
MT-ND5	28
FTL	24
FTH1	23
PEBP1	23
RPL10	22
RPLP1	22
RPL3	22
RPL13	21
MTRNR2L12	18
RPS12	18
RPS4X	18
RPS3A	17
RPS23	17
RPS14	17
RPS18	17
DEFB1	17
RPS6	17
RPS27A	16
RPL34	16
RPL21	16
RPS28	16
RPL11	15
RPS27	15
RPL37A	15
RPL8	15
RPS24	15
RPL19	15
RPS8	14
COX7C	14
LDHB	14
RPL26	14
RPL13A	14
S100A6	13
RPL32	13
RPL15	13
RPL9	13
RPL7A	13
RPL6	13
RPL5	12
PTMA	12
RPS7	11
RPL37	11
RPL7	11
UQCRB	11
RPS2	11
EIF1	11
RPS15	11
RPS9	11
RPL24	10
NDUFA4	10
RPL30	10
RPL12	10
RPS3	10
NACA	10
RPS29	10
SERF2	10
GNAS	10
ATP5F1E	10
RPL28	10
COX5B	9
RPL14	9
RPL29	9
RPL35A	9
RPL10A	9
RPL39	9
RPL35	9
RPL27A	9
RPS13	9
FAU	9
RPS25	9
GAPDH	9
CKB	9
RPL23A	9
MT-ND4L	9
RPL22	8
H3F3A	8
COX7B	8
GSTP1	8
ATP5MG	8
RPS15A	8
RPL36	8
RPL18A	8
RPS16	8
RPS19	8
RPL18	8
ATP5MC3	7
RACK1	7
RPLP2	7
MYL6	7
SRP14	7
COX4I1	7
UBB	7
RPS11	7
ATP5PF	7
UQCRH	6
CYSTM1	6
HIST1H4C	6
TOMM7	6
CHCHD2	6
RPS20	6
COX6C	6
COX8A	6
RPL23	6
CYB5A	6
DSTN	6
UBA52	6
COX6B1	6
RPS5	6
CHCHD10	6
SOD1	6
YBX1	5
S100A10	5
RPSA	5
ATP5ME	5
HINT1	5
SKP1	5
NPM1	5
HSP90AB1	5
COX7A2	5
MPC1	5
PPIA	5
NDUFB2	5
SLC25A6	5
SLC25A5	5
ATP5MD	5
PFDN5	5
RPS26	5
ATP5F1B	5
SLC25A3	5
RPLP0	5
HSP90AA1	5
RPL38	5
RPS21	5
PPDPF	5
ATP5F1D	5
EEF2	5
PRDX2	5
ENO1	4
ATP5IF1	4
PRDX1	4
MGST3	4
ATP1B1	4
CALM2	4
SUCLG1	4
RPL31	4
EEF1B2	4
TMA7	4
CCNI	4
BTF3	4
UQCRQ	4
CD24	4
ACTB	4
BEX3	4
NDUFA1	4
EDF1	4
PRDX5	4
ATP5MC2	4
UBC	4
HMGB1	4
RPL36AL	4
CALM1	4
ELOB	4
UMOD	4
RPL27	4
ATP5MC1	4
ATP5PD	4
ACTG1	4
ATP5F1A	4
GPX4	4
UQCR11	4
UBL5	4
NDUFB7	4
EIF3K	4
UQCR10	4
ATP5PO	4
PARK7	3
NDUFS5	3
GSTM3	3
LAMTOR5	3
MPC2	3
PRDX6	3
NUCKS1	3
ADI1	3
CYS1	3
DBI	3
HSPD1	3
HSPE1	3
NDUFB4	3
NDUFC1	3
SLC25A4	3
NDUFS6	3
GLRX	3
CYCS	3
BRI3	3
ATP5MF	3
NDUFA5	3
EEF1D	3
TXN	3
ATP6V1G1	3
POLR2L	3
FXYD2	3
HSPA8	3
ATP5F1C	3
ADIRF	3
NDUFB8	3
PRDX3	3
TPI1	3
HNRNPA1	3
PPP1R1A	3
ISCU	3
COX6A1	3
DYNLL1	3
SAP18	3
NDUFB1	3
ATP5MPL	3
EID1	3
RPL4	3
COX5A	3
IDH2	3
NDUFB10	3
MT2A	3
MT1E	3
MT1G	3
SUMO2	3
H3F3B	3
MYL12B	3
NDUFV2	3
CIRBP	3
OAZ1	3
UQCRFS1	3
ST13	3
MT-ATP8	3
AURKAIP1	2
MRPL20	2
MINOS1	2
HMGN2	2
SCP2	2
SERBP1	2
GNG5	2
ATP5PB	2
ATP1A1	2
TXNIP	2
TSTD1	2
SRP9	2
GUK1	2
TOMM20	2
COX20	2
HADHB	2
OST4	2
MRPL33	2
MDH1	2
TMSB10	2
VAMP8	2
MZT2B	2
NDUFB3	2
NCL	2
COPS9	2
NDUFB5	2
DNAJC19	2
KNG1	2
EIF4A2	2
ANXA5	2
CMBL	2
SUB1	2
NDUFS4	2
TBCA	2
VDAC1	2
CXCL14	2
NDUFA2	2
GPX3	2
CYFIP2	2
ECI2	2
CLIC1	2
RPS10	2
GSTA1	2
HMGN3	2
PSMB1	2
RAC1	2
HNRNPA2B1	2
HSPB1	2
FIS1	2
ATP6V1F	2
SMS	2
NDUFB11	2
PGK1	2
BEX2	2
DUSP9	2
EIF3E	2
NDUFB9	2
HINT2	2
CLTA	2
ZFAND5	2
ALDH1A1	2
HNRNPK	2
SEC61B	2
ALDOB	2
SET	2
PHPT1	2
MRPL41	2
MTRNR2L8	2
CFL1	2
NDUFS8	2
ACAT1	2
USP2	2
ANAPC16	2
VDAC2	2
GHITM	2
ECHS1	2
EIF4B	2
PRR13	2
PCBP2	2
NUDT4	2
ARPC3	2
ALDH2	2
ARL6IP4	2
POMP	2
ITM2B	2
COMMD6	2
NEDD8	2
SLIRP	2
GLRX5	2
EIF5	2
GATM	2
SLC12A1	2
RPS27L	2
PKM	2
MORF4L1	2
NDUFAB1	2
MT1X	2
GABARAPL2	2
HSBP1	2
YWHAE	2
COA3	2
DDX5	2
DCXR	2
IMPA2	2
DYNLRB1	2
YWHAB	2
PCK1	2
PSMA7	2
C19orf70	2
NDUFA11	2
NOP53	2
SELENOW	2
ETFB	2
NDUFA3	2
MIF	2
DDT	2
SNU13	2
SMDT1	2
NDUFA6	2
MRPS6	2
CBR1	2
HMGN1	2
CSTB	2
MT-ND6	2
SDHB	1
AKR7A2	1
CAMK2N1	1
CDC42	1
PPCS	1
AKR1A1	1
PDZK1IP1	1
AK4	1
GADD45A	1
ACADM	1
AHCYL1	1
CSDE1	1
PDZK1	1
MRPS21	1
S100A11	1
UFC1	1
NDUFS2	1
SDHC	1
SNRPE	1
CAPN2	1
HNRNPU	1
SH3YL1	1
ID2	1
YWHAQ	1
SF3B6	1
KHK	1
COX7A2L	1
RTN4	1
PCBP1	1
SNRPG	1
NAT8	1
FABP1	1
MAL	1
PDE1A	1
HIBCH	1
SUMO1	1
XRCC5	1
ARPC2	1
PNKD	1
EFHD1	1
NDUFA10	1
BRK1	1
LSM3	1
ACAA1	1
EIF1B	1
PTH1R	1
UQCRC1	1
NDUFAF3	1
RHOA	1
SPCS1	1
SUCLG2	1
COX17	1
FAM162A	1
ALDH1L1	1
MGLL	1
CNBP	1
SERP1	1
SEC62	1
MRFAP1	1
UCHL1	1
OCIAD2	1
IGFBP7	1
UGT2B7	1
HNRNPDL	1
ARHGAP24	1
SPP1	1
ADH5	1
UBE2D3	1
BDH2	1
SNHG8	1
C4orf3	1
DAB2	1
SELENOP	1
MOCS2	1
MRPS36	1
NSA2	1
BHMT2	1
BHMT	1
RHOBTB3	1
CAST	1
HSPA9	1
ATOX1	1
HIGD2A	1
PRELID1	1
SQSTM1	1
NQO2	1
FKBP5	1
SRSF3	1
DNPH1	1
GSTA2	1
PNRC1	1
RRAGD	1
SNX3	1
HDDC2	1
HEBP2	1
SF3B5	1
DYNLT1	1
EZR	1
C7orf50	1
HIBADH	1
TAX1BP1	1
MTURN	1
SEC61G	1
GTF2I	1
MDH2	1
SRI	1
SEM1	1
LAMTOR4	1
ZNHIT1	1
CAPZA2	1
SSBP1	1
RHEB	1
PDHA1	1
EIF1AX	1
SAT1	1
PCSK1N	1
SH3BGRL	1
BEX4	1
TCEAL4	1
EPHX2	1
TACC1	1
CEBPD	1
RAB2A	1
DECR1	1
RIDA	1
PABPC1	1
ENY2	1
EIF3H	1
CYC1	1
VPS28	1
NDUFB6	1
BAG1	1
GRHPR	1
FBP1	1
PTGR1	1
NDUFA8	1
PSMB7	1
ASS1	1
TMEM141	1
TUBB4B	1
TALDO1	1
EIF3F	1
EIF4G2	1
C11orf58	1
BBOX1	1
CAT	1
NDUFS3	1
GLYAT	1
GLYATL1	1
FKBP2	1
TRMT112	1
MALAT1	1
NDUFV1	1
NDUFC2	1
C11orf54	1
CRYAB	1
TIMM8B	1
SDHD	1
PHYH	1
FAM107B	1
CUBN	1
CISD1	1
PBLD	1
PPA1	1
PCBD1	1
ANXA11	1
ARL3	1
GSTO1	1
BNIP3	1
MRPL51	1
PTMS	1
C12orf57	1
RBP5	1
TMBIM6	1
COX14	1
BLOC1S1	1
CD63	1
PTGES3	1
NAP1L1	1
CSRP2	1
BTG1	1
NDUFA12	1
SRSF9	1
HPD	1
RAN	1
CRYL1	1
MRPL57	1
ESD	1
FARP1	1
NDRG2	1
DHRS4L2	1
NFKBIA	1
HSPA2	1
ERH	1
SRSF5	1
ALDH6A1	1
DDX24	1
SNRPN	1
B2M	1
CIB1	1
STUB1	1
HAGH	1
ECI1	1
METTL9	1
UQCRC2	1
TUFM	1
SEPHS2	1
MT1F	1
MT1H	1
FAM96B	1
GCSH	1
APRT	1
PSMB6	1
PFN1	1
C1QBP	1
TXNDC17	1
TMEM256	1
SAT2	1
NAA38	1
VAMP2	1
SHMT1	1
KRT10	1
PHB	1
PSMC5	1
NDUFAF8	1
ANAPC11	1
MYL12A	1
VAPA	1
ACAA2	1
NARS	1
CNDP2	1
TMEM230	1
CST3	1
EIF2S2	1
ROMO1	1
SCAND1	1
NDUFS7	1
TIMM13	1
ALKBH7	1
TRIR	1
GADD45GIP1	1
C19orf53	1
MRPL34	1
JUND	1
COPE	1
NDUFA13	1
PEPD	1
COX7A1	1
PSMD8	1
ECH1	1
BLVRB	1
APOE	1
SNRPD2	1
CHMP2A	1
MRPL40	1
COMT	1
SNRPD3	1
TXN2	1
TST	1
LGALS2	1
EIF3L	1
RBX1	1
MIOX	1
SON	1
PDXK	1
AL627309.1	0
AL669831.5	0
FAM87B	0
LINC00115	0
FAM41C	0
AL645608.3	0
AL645608.1	0
SAMD11	0
NOC2L	0
KLHL17	0
PLEKHN1	0
PERM1	0
AL645608.8	0
HES4	0
ISG15	0
AGRN	0
RNF223	0
C1orf159	0
AL390719.2	0
TTLL10	0
TNFRSF18	0
TNFRSF4	0
SDF4	0
B3GALT6	0
C1QTNF12	0
UBE2J2	0
LINC01786	0
SCNN1D	0
ACAP3	0
PUSL1	0
INTS11	0
CPTP	0
DVL1	0
MXRA8	0
CCNL2	0
ANKRD65	0
VWA1	0
ATAD3C	0
ATAD3B	0
ATAD3A	0
TMEM240	0
SSU72	0
AL645728.1	0
FNDC10	0
AL691432.2	0
MIB2	0
MMP23B	0
CDK11B	0
SLC35E2B	0
CDK11A	0
SLC35E2A	0
NADK	0
GNB1	0
AL109917.1	0
TMEM52	0
GABRD	0
AL391845.1	0
PRKCZ	0
AL590822.2	0
PRKCZ-AS1	0
FAAP20	0
AL590822.1	0
SKI	0
MORN1	0
RER1	0
PEX10	0
PLCH2	0
PANK4	0
AL139246.5	0
TNFRSF14-AS1	0
TNFRSF14	0
FAM213B	0
MMEL1	0
TTC34	0
LINC00982	0
PRDM16	0
ARHGEF16	0
MEGF6	0
AL513320.1	0
TPRG1L	0
WRAP73	0
SMIM1	0
LRRC47	0
AL365330.1	0
CEP104	0
DFFB	0
C1orf174	0
AJAP1	0
Z98259.3	0
NPHP4	0
KCNAB2	0
CHD5	0
AL031847.1	0
RNF207	0
ICMT	0
LINC00337	0
GPR153	0
ACOT7	0
AL031848.2	0
HES2	0
ESPN	0
TNFRSF25	0
PLEKHG5	0
NOL9	0
ZBTB48	0
KLHL21	0
PHF13	0
THAP3	0
DNAJC11	0
CAMTA1-DT	0
CAMTA1	0
AL512330.1	0
AL359881.3	0
VAMP3	0
PER3	0
UTS2	0
TNFRSF9	0
AL034417.4	0
AL034417.3	0
ERRFI1	0
AL034417.2	0
LINC01714	0
SLC45A1	0
RERE	0
ENO1-AS1	0
SLC2A5	0
GPR157	0
MIR34AHG	0
H6PD	0
SPSB1	0
BX323043.1	0
AL928921.2	0
AL928921.1	0
SLC25A33	0
TMEM201	0
PIK3CD	0
PIK3CD-AS2	0
CLSTN1	0
CTNNBIP1	0
LZIC	0
NMNAT1	0
RBP7	0
UBE4B	0
KIF1B	0
AL139424.2	0
PGD	0
CENPS-CORT	0
CENPS	0
DFFA	0
AL354956.1	0
PEX14	0
CASZ1	0
AL139423.1	0
TARDBP	0
AL109811.3	0
SRM	0
EXOSC10	0
AL109811.2	0
MTOR	0
ANGPTL7	0
UBIAD1	0
FBXO2	0
FBXO44	0
FBXO6	0
MAD2L2	0
DRAXIN	0
AGTRAP	0
C1orf167	0
MTHFR	0
CLCN6	0
KIAA2013	0
PLOD1	0
MFN2	0
MIIP	0
TNFRSF8	0
TNFRSF1B	0
VPS13D	0
AC243836.1	0
DHRS3	0
AC254633.1	0
PDPN	0
PRDM2	0
KAZN	0
TMEM51-AS1	0
TMEM51	0
FHAD1	0
AL031283.1	0
EFHD2	0
CASP9	0
DNAJC16	0
AL121992.3	0
AGMAT	0
DDI2	0
PLEKHM2	0
SLC25A34	0
SLC25A34-AS1	0
TMEM82	0
FBLIM1	0
UQCRHL	0
AL450998.2	0
SPEN	0
ZBTB17	0
SRARP	0
HSPB7	0
CLCNKA	0
CLCNKB	0
FAM131C	0
EPHA2	0
ARHGEF19	0
CPLANE2	0
FBXO42	0
SZRD1	0
NECAP2	0
LINC01772	0
AL137802.2	0
NBPF1	0
CROCC	0
BX284668.5	0
BX284668.6	0
MFAP2	0
ATP13A2	0
PADI2	0
PADI4	0
RCC2	0
ARHGEF10L	0
IGSF21	0
KLHDC7A	0
ALDH4A1	0
IFFO2	0
UBR4	0
AL035413.1	0
EMC1	0
MRTO4	0
AKR7A3	0
PQLC2	0
CAPZB	0
NBL1	0
TMCO4	0
RNF186	0
AL391883.1	0
OTUD3	0
UBXN10-AS1	0
UBXN10	0
VWA5B1	0
MUL1	0
FAM43B	0
CDA	0
PINK1	0
PINK1-AS	0
DDOST	0
KIF17	0
HP1BP3	0
EIF4G3	0
ECE1	0
NBPF3	0
ALPL	0
RAP1GAP	0
USP48	0
HSPG2	0
LINC01635	0
WNT4	0
ZBTB40	0
C1QA	0
C1QC	0
C1QB	0
EPHB2	0
KDM1A	0
LUZP1	0
LINC01355	0
AL109936.6	0
HNRNPR	0
ZNF436	0
ZNF436-AS1	0
AL109936.2	0
TCEA3	0
ASAP3	0
E2F2	0
ID3	0
ELOA	0
ELOA-AS1	0
PITHD1	0
LYPLA2	0
GALE	0
HMGCL	0
FUCA1	0
PNRC2	0
SRSF10	0
MYOM3	0
IFNLR1	0
STPG1	0
NIPAL3	0
RCAN3	0
AL445686.2	0
NCMAP	0
SRRM1	0
CLIC4	0
RUNX3	0
SYF2	0
RSRP1	0
AL031432.3	0
RHD	0
TMEM50A	0
RHCE	0
MACO1	0
LDLRAP1	0
MAN1C1	0
AL031280.1	0
SELENON	0
AL020996.1	0
MTFR1L	0
AUNIP	0
AL033528.2	0
PAQR7	0
STMN1	0
PAFAH2	0
EXTL1	0
SLC30A2	0
TRIM63	0
PDIK1L	0
FAM110D	0
AL391650.1	0
ZNF593	0
CNKSR1	0
CEP85	0
SH3BGRL3	0
UBXN11	0
CD52	0
CRYBG2	0
ZNF683	0
DHDDS	0
RPS6KA1	0
ARID1A	0
PIGV	0
ZDHHC18	0
SFN	0
GPN2	0
GPATCH3	0
NUDC	0
NR0B2	0
KDF1	0
TRNP1	0
TENT5B	0
SLC9A1	0
WDTC1	0
TMEM222	0
SYTL1	0
MAP3K6	0
FCN3	0
CD164L2	0
GPR3	0
WASF2	0
AHDC1	0
FGR	0
IFI6	0
FAM76A	0
STX12	0
PPP1R8	0
THEMIS2	0
RPA2	0
SMPDL3B	0
AL512288.1	0
XKR8	0
EYA3	0
PTAFR	0
DNAJC8	0
AL353622.1	0
SESN2	0
MED18	0
PHACTR4	0
RCC1	0
TRNAU1AP	0
SNHG12	0
TAF12	0
RAB42	0
LINC01715	0
AL360012.1	0
GMEB1	0
YTHDF2	0
AL009181.1	0
EPB41	0
TMEM200B	0
SRSF4	0
MECR	0
PTPRU	0
MATN1	0
MATN1-AS1	0
LAPTM5	0
SDC3	0
PUM1	0
SNRNP40	0
ZCCHC17	0
FABP3	0
SERINC2	0
TINAGL1	0
PEF1	0
AC114488.3	0
COL16A1	0
ADGRB2	0
AL136115.2	0
PTP4A2	0
KHDRBS1	0
AL445248.1	0
TMEM39B	0
KPNA6	0
TXLNA	0
CCDC28B	0
AL049795.1	0
IQCC	0
TMEM234	0
EIF3I	0
FAM167B	0
LCK	0
HDAC1	0
MARCKSL1	0
FAM229A	0
BSDC1	0
ZBTB8A	0
ZBTB8OS	0
RBBP4	0
SYNC	0
KIAA1522	0
YARS	0
S100PBP	0
FNDC5	0
HPCA	0
TMEM54	0
RNF19B	0
AK2	0
AZIN2	0
TRIM62	0
AL662907.3	0
ZNF362	0
PHC2	0
ZSCAN20	0
CSMD2	0
SMIM12	0
GJA4	0
DLGAP3	0
AC114490.3	0
TMEM35B	0
ZMYM6	0
ZMYM1	0
AL590434.1	0
SFPQ	0
ZMYM4	0
KIAA0319L	0
NCDN	0
AC004865.2	0
TFAP2E	0
PSMB2	0
C1orf216	0
CLSPN	0
AGO4	0
AGO1	0
AL139286.2	0
AGO3	0
TEKT2	0
ADPRHL2	0
COL8A2	0
TRAPPC3	0
MAP7D1	0
THRAP3	0
SH3D21	0
EVA1B	0
AL591845.1	0
STK40	0
LSM10	0
OSCP1	0
MRPS15	0
CSF3R	0
LINC01137	0
ZC3H12A	0
MEAF6	0
SNIP1	0
DNALI1	0
GNL2	0
C1orf109	0
CDCA8	0
MANEAL	0
YRDC	0
C1orf122	0
MTF1	0
INPP5B	0
SF3A3	0
FHL3	0
UTP11	0
POU3F1	0
AL354702.2	0
RRAGC	0
AL139260.1	0
MYCBP	0
RHBDL2	0
AKIRIN1	0
MACF1	0
PABPC4	0
HPCAL4	0
PPIE	0
BMP8B	0
AL033527.3	0
AL033527.5	0
TRIT1	0
MYCL	0
MFSD2A	0
CAP1	0
PPT1	0
RLF	0
AL050341.2	0
ZMPSTE24	0
COL9A2	0
SMAP2	0
ZFP69B	0
ZFP69	0
AL603839.3	0
EXO5	0
ZNF684	0
RIMS3	0
NFYC-AS1	0
NFYC	0
KCNQ4	0
CITED4	0
CTPS1	0
SLFNL1-AS1	0
SCMH1	0
EDN2	0
HIVEP3	0
GUCA2B	0
FOXJ3	0
RIMKLA	0
ZMYND12	0
CCDC30	0
PPIH	0
AC098484.2	0
CLDN19	0
P3H1	0
C1orf50	0
SVBP	0
ERMAP	0
AL512353.1	0
ZNF691	0
SLC2A1	0
SLC2A1-AS1	0
FAM183A	0
EBNA1BP2	0
CFAP57	0
TMEM125	0
C1orf210	0
TIE1	0
AL139289.2	0
CDC20	0
ELOVL1	0
MED8	0
SZT2	0
HYI	0
PTPRF	0
AL451062.3	0
KDM4A	0
KDM4A-AS1	0
ST3GAL3	0
ARTN	0
AL357079.1	0
IPO13	0
DPH2	0
ATP6V0B	0
B4GALT2	0
CCDC24	0
SLC6A9	0
AL139220.2	0
DMAP1	0
ERI3	0
RNF220	0
TMEM53	0
ARMH1	0
KIF2C	0
AL592166.1	0
BEST4	0
PLK3	0
TCTEX1D4	0
BTBD19	0
PTCH2	0
EIF2B3	0
HECTD3	0
UROD	0
ZSWIM5	0
HPDL	0
MUTYH	0
TOE1	0
TESK2	0
CCDC163	0
MMACHC	0
NASP	0
CCDC17	0
GPBP1L1	0
TMEM69	0
IPP	0
MAST2	0
PIK3R3	0
AL358075.2	0
TSPAN1	0
POMGNT1	0
LURAP1	0
LRRC41	0
NSUN4	0
FAAH	0
AL136373.1	0
MKNK1-AS1	0
MKNK1	0
MOB3C	0
ATPAF1	0
EFCAB14	0
CYP4B1	0
CYP4A11	0
CYP4X1	0
CYP4A22-AS1	0
CYP4A22	0
LINC00853	0
TAL1	0
STIL	0
CMPK1	0
FOXD2-AS1	0
FOXD2	0
TRABD2B	0
SLC5A9	0
SPATA6	0
AGBL4	0
BEND5	0
FAF1	0
CDKN2C	0
RNF11	0
TTC39A	0
EPS15	0
AC104170.2	0
OSBPL9	0
NRDC	0
AL050343.1	0
AL050343.2	0
RAB3B	0
TXNDC12	0
KTI12	0
BTF3L4	0
ZFYVE9	0
CC2D1B	0
ORC1	0
PRPF38A	0
TUT4	0
GPX7	0
SHISAL2A	0
COA7	0
ZYG11B	0
ZYG11A	0
ECHDC2	0
PODN	0
SLC1A7	0
CPT2	0
C1orf123	0
AL606760.3	0
MAGOH	0
AL606760.1	0
LRP8	0
LINC01771	0
AC119428.2	0
GLIS1	0
NDC1	0
YIPF1	0
DIO1	0
HSPB11	0
LRRC42	0
TMEM59	0
TCEANC2	0
AL357673.1	0
CYB5RL	0
MRPL37	0
SSBP3	0
ACOT11	0
FAM151A	0
MROH7	0
TTC4	0
PARS2	0
TTC22	0
LEXM	0
DHCR24	0
TMEM61	0
BSND	0
USP24	0
AC119674.1	0
AC119674.2	0
PLPP3	0
PRKAA2	0
FYB2	0
C8A	0
DAB1	0
OMA1	0
TACSTD2	0
MYSM1	0
JUN	0
LINC01135	0
AC105277.1	0
FGGY	0
HOOK1	0
CYP2J2	0
NFIA	0
TM2D1	0
AC099791.2	0
PATJ	0
L1TD1	0
KANK4	0
USP1	0
DOCK7	0
ANGPTL3	0
AC103923.1	0
ATG4C	0
LINC01739	0
ALG6	0
ITGB3BP	0
EFCAB7	0
PGM1	0
ROR1	0
ROR1-AS1	0
AL445205.1	0
UBE2U	0
CACHD1	0
RAVER2	0
JAK1	0
AL357078.1	0
DNAJC6	0
LEPROT	0
LEPR	0
PDE4B	0
SGIP1	0
AL139147.1	0
TCTEX1D1	0
WDR78	0
MIER1	0
SLC35D1	0
IL12RB2	0
LINC01702	0
GNG12	0
GNG12-AS1	0
DIRAS3	0
WLS	0
DEPDC1	0
LRRC7	0
LRRC40	0
SRSF11	0
ANKRD13C	0
HHLA3	0
CTH	0
AL354872.2	0
LINC01788	0
PTGER3	0
AL031429.1	0
ZRANB2-AS1	0
ZRANB2	0
NEGR1	0
LRRIQ3	0
FPGT	0
FPGT-TNNI3K	0
TNNI3K	0
AC135803.1	0
CRYZ	0
TYW3	0
SLC44A5	0
RABGGTB	0
MSH4	0
ASB17	0
AC092813.2	0
ST6GALNAC3	0
ST6GALNAC5	0
PIGK	0
AK5	0
AC118549.1	0
USP33	0
MIGA1	0
NEXN	0
FUBP1	0
DNAJB4	0
GIPC2	0
AC103591.3	0
PTGFR	0
IFI44L	0
IFI44	0
ADGRL4	0
LINC01781	0
ADGRL2	0
LINC01361	0
LINC01725	0
TTLL7	0
AL359504.2	0
PRKACB	0
SAMD13	0
RPF1	0
SPATA1	0
CTBS	0
SSX2IP	0
MCOLN2	0
WDR63	0
MCOLN3	0
SYDE2	0
C1orf52	0
BCL10	0
AL078459.1	0
DDAH1	0
AL360219.1	0
AC092807.3	0
CYR61	0
ZNHIT6	0
COL24A1	0
ODF2L	0
AL049597.2	0
SH3GLB1	0
SELENOF	0
HS2ST1	0
LINC01140	0
LMO4	0
PKN2-AS1	0
PKN2	0
GTF2B	0
KYAT3	0
RBMXL1	0
GBP3	0
GBP1	0
GBP2	0
GBP7	0
GBP4	0
AC099063.4	0
GBP5	0
LRRC8B	0
LRRC8C-DT	0
LRRC8C	0
AC099568.2	0
LRRC8D	0
AL391497.1	0
ZNF326	0
ZNF644	0
HFM1	0
CDC7	0
TGFBR3	0
BRDT	0
EPHX4	0
BTBD8	0
AC104836.1	0
GLMN	0
RPAP2	0
GFI1	0
EVI5	0
FAM69A	0
MTF2	0
TMED5	0
CCDC18	0
DR1	0
FNBP1L	0
BCAR3	0
AL109613.1	0
DNTTIP2	0
GCLM	0
ABCA4	0
ARHGAP29	0
AC097059.1	0
ABCD3	0
F3	0
SLC44A3	0
CNN3	0
AC105942.1	0
ALG14	0
AC095033.1	0
TMEM56	0
TMEM56-RWDD3	0
AC092802.1	0
RWDD3	0
PTBP2	0
DPYD	0
SNX7	0
PALMD	0
FRRS1	0
AGL	0
AC118553.1	0
SLC35A3	0
AC118553.2	0
MFSD14A	0
SASS6	0
TRMT13	0
LRRC39	0
DBT	0
RTCA-AS1	0
RTCA	0
CDC14A	0
VCAM1	0
EXTL2	0
AC104506.1	0
SLC30A7	0
DPH5	0
AC093157.1	0
AL109741.1	0
S1PR1	0
OLFM3	0
COL11A1	0
RNPC3	0
AMY2B	0
PRMT6	0
NTNG1	0
VAV3	0
AL390036.1	0
SLC25A24	0
AL359258.2	0
FAM102B	0
HENMT1	0
PRPF38B	0
STXBP3	0
AKNAD1	0
AL449266.1	0
GPSM2	0
CLCC1	0
WDR47	0
TAF13	0
AL356488.3	0
TMEM167B	0
AL356488.2	0
KIAA1324	0
SARS	0
CELSR2	0
PSRC1	0
SORT1	0
PSMA5	0
SYPL2	0
ATXN7L2	0
CYB561D1	0
AMIGO1	0
GNAI3	0
AMPD2	0
GSTM4	0
GSTM2	0
GSTM1	0
GSTM5	0
CSF1	0
STRIP1	0
AL160006.1	0
ALX3	0
SLC6A17	0
LINC02586	0
KCNC4	0
RBM15-AS1	0
RBM15	0
SLC16A4	0
AL355488.1	0
AL365361.1	0
KCNA3	0
CD53	0
AL360270.1	0
LRIF1	0
AL360270.3	0
DRAM2	0
CEPT1	0
AL355816.1	0
AL355816.2	0
DENND2D	0
CHI3L2	0
CHIA	0
PIFO	0
OVGP1	0
WDR77	0
C1orf162	0
TMIGD3	0
ADORA3	0
RAP1A	0
LINC01160	0
INKA2	0
DDX20	0
KCND3	0
LINC01750	0
CTTNBP2NL	0
WNT2B	0
ST7L	0
CAPZA1	0
MOV10	0
AL603832.1	0
RHOC	0
PPM1J	0
LINC01356	0
AL390729.1	0
SLC16A1	0
SLC16A1-AS1	0
AL357055.3	0
LRIG2	0
MAGI3	0
PHTF1	0
RSBN1	0
PTPN22	0
BCL2L15	0
AP4B1	0
DCLRE1B	0
HIPK1-AS1	0
HIPK1	0
OLFML3	0
SYT6	0
AL121999.1	0
TRIM33	0
BCAS2	0
DENND2C	0
NRAS	0
SIKE1	0
TSPAN2	0
NGF	0
VANGL1	0
SLC22A15	0
MAB21L3	0
LINC01762	0
AL390066.1	0
CD58	0
IGSF3	0
CD2	0
AL157904.1	0
PTGFRN	0
CD101	0
AL445231.1	0
TTF2	0
TRIM45	0
VTCN1	0
AL358072.1	0
MAN1A2	0
TENT5C	0
GDAP2	0
WDR3	0
SPAG17	0
WARS2	0
AL359915.2	0
LINC01780	0
HAO2	0
HSD3B2	0
ZNF697	0
PHGDH	0
HMGCS2	0
REG4	0
NOTCH2	0
SEC22B	0
NBPF26	0
LINC00623	0
FCGR1B	0
FAM72B	0
SRGAP2C	0
SRGAP2-AS1	0
AC244021.1	0
AL592494.3	0
AC239800.2	0
AC239800.3	0
AC239798.2	0
HIST2H3PS2	0
FAM72C	0
AC245595.1	0
AC246785.3	0
NBPF15	0
LINC01632	0
FP700111.1	0
SRGAP2B	0
FAM72D	0
AC245014.3	0
AC245014.1	0
NBPF20	0
GPR89A	0
CD160	0
RNF115	0
POLR3C	0
NUDT17	0
PIAS3	0
ANKRD35	0
ITGA10	0
PEX11B	0
RBM8A	0
LIX1L-AS1	0
LIX1L	0
ANKRD34A	0
POLR3GL	0
LINC01719	0
NBPF10	0
NOTCH2NL	0
AC239799.2	0
NBPF12	0
PRKAB2	0
AC242426.2	0
FMO5	0
CHD1L	0
LINC00624	0
BCL9	0
ACP6	0
GJA5	0
AC241644.2	0
GJA8	0
GPR89B	0
AC239803.3	0
NBPF11	0
AC239803.1	0
PPIAL4G	0
NBPF14	0
NUDT4B	0
PDE4DIP	0
NBPF9	0
AC245297.3	0
AC245297.2	0
NBPF19	0
FCGR1A	0
HIST2H2BF	0
AC243772.2	0
HIST2H4A	0
AC239868.3	0
HIST2H4B	0
AC239868.2	0
HIST2H2BE	0
HIST2H2AC	0
HIST2H2AB	0
BOLA1	0
SV2A	0
SF3B4	0
MTMR11	0
OTUD7B	0
VPS45	0
PLEKHO1	0
ANP32E	0
APH1A	0
C1orf54	0
CIART	0
PRPF3	0
RPRD2	0
TARS2	0
ECM1	0
FALEC	0
AL356356.1	0
ADAMTSL4	0
MCL1	0
ENSA	0
GOLPH3L	0
CTSS	0
CTSK	0
ARNT	0
SETDB1	0
CERS2	0
ANXA9	0
MINDY1	0
PRUNE1	0
C1orf56	0
CDC42SE1	0
MLLT11	0
GABPB2	0
SEMA6C	0
TNFAIP8L2	0
SCNM1	0
LYSMD1	0
VPS72	0
PIP5K1A	0
PSMD4	0
AL391069.2	0
ZNF687	0
PI4KB	0
AL391069.4	0
RFX5	0
AL391069.3	0
SELENBP1	0
PSMB4	0
POGZ	0
CGN	0
TUFT1	0
SNX27	0
AL391335.1	0
RIIAD1	0
MRPL9	0
OAZ3	0
TDRKH	0
TDRKH-AS1	0
LINGO4	0
RORC	0
C2CD4D	0
AL450992.2	0
THEM4	0
TCHH	0
FLG-AS1	0
FLG	0
FLG2	0
LCE2D	0
S100A9	0
S100A12	0
S100A8	0
S100A5	0
S100A4	0
S100A3	0
S100A2	0
S100A16	0
S100A14	0
S100A13	0
S100A1	0
AL162258.2	0
CHTOP	0
SNAPIN	0
ILF2	0
NPR1	0
INTS3	0
SLC27A3	0
GATAD2B	0
AL358472.5	0
DENND4B	0
CRTC2	0
SLC39A1	0
AL358472.4	0
AL358472.3	0
CREB3L4	0
JTB	0
AL358472.2	0
RAB13	0
TPM3	0
C1orf43	0
UBAP2L	0
HAX1	0
ATP8B2	0
IL6R-AS1	0
IL6R	0
SHE	0
TDRD10	0
UBE2Q1	0
ADAR	0
KCNN3	0
PMVK	0
AL451085.1	0
PBXIP1	0
PYGO2	0
AL451085.2	0
SHC1	0
CKS1B	0
FLAD1	0
ZBTB7B	0
DCST2	0
DCST1-AS1	0
ADAM15	0
EFNA4	0
EFNA3	0
EFNA1	0
SLC50A1	0
DPM3	0
KRTCAP2	0
TRIM46	0
MUC1	0
AC234582.1	0
THBS3	0
MTX1	0
AC234582.2	0
GBA	0
FAM189B	0
SCAMP3	0
CLK2	0
HCN3	0
PKLR	0
FDPS	0
RUSC1-AS1	0
RUSC1	0
ASH1L	0
ASH1L-AS1	0
MSTO1	0
YY1AP1	0
DAP3	0
GON4L	0
SYT11	0
RIT1	0
KHDC4	0
ARHGEF2	0
AL355388.2	0
AL355388.1	0
SSR2	0
UBQLN4	0
LAMTOR2	0
RAB25	0
MEX3A	0
LMNA	0
SEMA4A	0
SLC25A44	0
PMF1-BGLAP	0
PMF1	0
PAQR6	0
SMG5	0
TMEM79	0
GLMP	0
CCT3	0
TSACC	0
RHBG	0
AL139412.1	0
MEF2D	0
AL365181.1	0
IQGAP3	0
NAXE	0
GPATCH4	0
HAPLN2	0
NES	0
CRABP2	0
ISG20L2	0
RRNAD1	0
MRPL24	0
HDGF	0
PRCC	0
SH2D2A	0
NTRK1	0
INSRR	0
PEAR1	0
ARHGEF11	0
ETV3	0
FCRL3	0
KIRREL1	0
CD1D	0
AL138899.1	0
CD1A	0
CD1C	0
CD1B	0
CD1E	0
OR10K1	0
SPTA1	0
MNDA	0
PYHIN1	0
IFI16	0
AIM2	0
CADM3	0
ACKR1	0
FCER1A	0
DUSP23	0
FCRL6	0
SLAMF8	0
AL590560.1	0
VSIG8	0
AL590560.2	0
CFAP45	0
TAGLN2	0
IGSF9	0
KCNJ10	0
PIGM	0
IGSF8	0
ATP1A2	0
AL121987.2	0
PEA15	0
DCAF8	0
AL139011.2	0
AL139011.1	0
PEX19	0
COPA	0
NCSTN	0
VANGL2	0
SLAMF6	0
CD84	0
SLAMF1	0
AL121985.1	0
CD48	0
SLAMF7	0
LY9	0
CD244	0
ITLN1	0
F11R	0
USF1	0
ARHGAP30	0
NECTIN4	0
KLHDC9	0
PFDN2	0
NIT1	0
DEDD	0
USP21	0
PPOX	0
B4GALT3	0
FCER1G	0
TOMM40L	0
NR1I3	0
PCP4L1	0
MPZ	0
CFAP126	0
AL592295.4	0
FCGR2A	0
HSPA6	0
[truncated: 20,485 more rows]

## Sheet: 8
	cluster8
MALAT1	484
MT-CO3	213
MT-ATP6	183
MT-CO1	174
MT-ND3	143
MT-CYB	136
MT-CO2	133
MT-ND4	118
MT-ND1	102
MT-ND2	73
NEAT1	53
FTL	47
MT-ND5	31
MT1G	30
TPT1	27
EEF1A1	26
PCK1	20
ALDOB	14
MIOX	14
FTH1	13
RPL41	13
PEBP1	13
MTRNR2L12	11
ACSM2B	10
RPL13	10
PDZK1IP1	9
CUBN	9
ACSM2A	9
MT-ND4L	9
RPS6	8
ITM2B	8
RPLP1	8
MT1H	8
RPS28	8
NAT8	7
RPL34	7
BHMT2	7
RPS23	7
RPL10	7
SYNE2	7
MT1X	7
RPL3	7
RPL11	6
RPS27	6
RPS27A	6
RPL32	6
RPS3A	6
RPS14	6
GPX3	6
RPS18	6
RPS12	6
XIST	6
SLC5A12	6
RPS24	6
RBP4	6
RPL21	6
ALDH6A1	6
HSP90AA1	6
GATM	6
MT2A	6
RPL19	6
DCXR	6
CYB5A	6
RPL13A	6
RPS8	5
ATP1B1	5
RPS7	5
LRP2	5
RPL37A	5
ZBTB20	5
RPL9	5
DAB2	5
RPL37	5
BHMT	5
RPS4X	5
RPL30	5
RPL7A	5
KCNQ1OT1	5
GAPDH	5
NACA	5
RPL6	5
CALM1	5
RPL26	5
RPS15	5
APOE	5
RPL22	4
CYP4A11	4
RPL5	4
PDZK1	4
HSPD1	4
RPL15	4
RPL14	4
RPL29	4
RPL24	4
RPL35A	4
COX7C	4
SAT1	4
RPL7	4
RPL8	4
TXN	4
RPL35	4
RPL12	4
RPS13	4
GLYAT	4
CRYAB	4
RPS25	4
SLC16A9	4
LDHB	4
TMBIM6	4
N4BP2L2	4
RPS29	4
SERF2	4
UBB	4
RPL23	4
EIF1	4
LINC00671	4
DDX5	4
RPL18A	4
RPS16	4
RPS9	4
ERRFI1	3
PRDX1	3
AKR1A1	3
AK4	3
GADD45A	3
ATP1A1	3
LINC01320	3
SLC3A1	3
PAX8	3
HSPE1	3
PTMA	3
GOLGA4	3
SPP1	3
CMBL	3
HINT1	3
RACK1	3
RPL10A	3
GSTA1	3
PLG	3
HNRNPA2B1	3
AZGP1	3
RPL39	3
RPS20	3
RIDA	3
FBP1	3
RPLP2	3
RPL27A	3
BBOX1	3
FAU	3
C11orf54	3
ACAT1	3
HSPA8	3
ADIRF	3
ECHS1	3
ALDH2	3
FARP1	3
RPS2	3
SRRM2	3
RPS15A	3
MT1E	3
MT1F	3
PLCG2	3
SAT2	3
RPL23A	3
RNF152	3
ATP5F1E	3
GPX4	3
RPL36	3
PEPD	3
RPL18	3
RPS11	3
RPL28	3
DDX17	3
ST13	3
SOD1	3
MT-ATP8	3
MT-ND6	3
AGMAT	2
CAMK2N1	2
CLIC4	2
PATJ	2
ACADM	2
LAMTOR5	2
MGST3	2
MPC2	2
H3F3A	2
HNRNPU	2
ADI1	2
RHOB	2
KHK	2
RTN4	2
SUCLG1	2
MAT2A	2
COX5B	2
RPL31	2
ATP5MC3	2
HIBCH	2
GLS	2
CFLAR	2
EEF1B2	2
ACAA1	2
RPSA	2
PTH1R	2
HGD	2
GOLGB1	2
ALDH1L1	2
TNFSF10	2
EHHADH	2
MUC20-OT1	2
OCIAD2	2
ARHGAP24	2
BDH2	2
RETREG1	2
SELENOP	2
UQCRQ	2
CXCL14	2
HNRNPH1	2
NQO2	2
ECI2	2
HIST1H4C	2
APOM	2
SLC22A7	2
HSP90AB1	2
PKHD1	2
GSTA2	2
PNISR	2
CD164	2
MPC1	2
ACTB	2
NDUFA4	2
TOMM7	2
AQP1	2
DDC	2
MLXIPL	2
BRI3	2
SLC13A1	2
CALD1	2
TMEM176B	2
TMEM176A	2
GALNT11	2
CLTRN	2
EPHX2	2
CEBPD	2
UQCRB	2
GPT	2
NFIB	2
GRHPR	2
TRPM3	2
PTGR1	2
EDF1	2
MTRNR2L8	2
GLYATL1	2
RPS3	2
ZBTB16	2
ATP5MG	2
RASSF4	2
PBLD	2
SLC16A12	2
SLC6A13	2
RBP5	2
GABARAPL1	2
MGST1	2
METTL7A	2
PFDN5	2
RPS26	2
MYL6	2
RPLP0	2
UBC	2
CRYL1	2
HMGB1	2
SRSF5	2
AMN	2
SRP14	2
SLC27A2	2
RORA	2
CTSH	2
ANPEP	2
RAB11FIP3	2
HAGH	2
COX4I1	2
SHMT1	2
SLC47A1	2
IGFBP4	2
RPL27	2
VMP1	2
KCNJ16	2
RPL38	2
ENOSF1	2
IMPA2	2
ACAA2	2
CNDP2	2
DSTN	2
CST3	2
RBM39	2
RPS21	2
SLC2A4RG	2
ATP5F1D	2
CIRBP	2
SMIM24	2
EEF2	2
CYP4F3	2
UBA52	2
RPS19	2
ETFB	2
RPS5	2
PPARA	2
ATP5PF	2
SON	2
KCNJ15	2
FTCD	2
AURKAIP1	1
MRPL20	1
PLCH2	1
ESPN	1
PARK7	1
RERE	1
ENO1	1
AKR7A3	1
AKR7A2	1
MINOS1	1
HP1BP3	1
SRRM1	1
RSRP1	1
HMGN2	1
ATP5IF1	1
SRSF4	1
AK2	1
SFPQ	1
NDUFS5	1
MACF1	1
YBX1	1
EBNA1BP2	1
UQCRH	1
ECHDC2	1
SCP2	1
DIO1	1
TMEM59	1
PRKAA2	1
NFIA	1
LEPROT	1
SERBP1	1
SRSF11	1
ZRANB2	1
CRYZ	1
GIPC2	1
PKN2	1
VAV3	1
AHCYL1	1
SLC16A4	1
ATP5PB	1
CSDE1	1
HAO2	1
FMO5	1
MCL1	1
SELENBP1	1
IL6R	1
ASH1L	1
GON4L	1
HDGF	1
TSTD1	1
NDUFS2	1
SDHC	1
FMO1	1
PRRC2C	1
PRDX6	1
MDM4	1
NUCKS1	1
RAB29	1
MIR29B2CHG	1
TMEM63A	1
GUK1	1
TOMM20	1
SH3YL1	1
ID2	1
LAPTM4A	1
HADHA	1
HADHB	1
OST4	1
GALM	1
SRSF7	1
ZFP36L2	1
CALM2	1
EPCAM	1
MDH1	1
AAK1	1
PCBP1	1
ZNF638	1
TGOLN2	1
VAMP8	1
SULT1C2	1
GCC2	1
DBI	1
BIN1	1
MZT2B	1
ACMSD	1
UBXN4	1
COBLL1	1
GPR155	1
HNRNPA3	1
SF3B1	1
NDUFS1	1
ACADL	1
TNS1	1
SLC23A3	1
NCL	1
NDUFA10	1
D2HGDH	1
BRK1	1
XPC	1
LSM3	1
NKTR	1
SETD2	1
TMA7	1
MST1	1
RBM6	1
CISH	1
ABHD14A-ACY1	1
SPCS1	1
CHDH	1
ADAMTS9-AS1	1
FRMD4B	1
NIT2	1
NDUFB4	1
SLC25A36	1
MME	1
CCNL1	1
SEC62	1
MAP3K13	1
TRA2B	1
EIF4A2	1
LPP	1
ATP5ME	1
SH3BP2	1
ADD1	1
LRPAP1	1
BOD1L1	1
RBM47	1
OCIAD1	1
UGT2A3	1
UGT2B7	1
G3BP2	1
CCNI	1
HNRNPDL	1
SEC31A	1
ADH5	1
UBE2D3	1
CFI	1
ENPEP	1
SNHG8	1
C4orf3	1
NDUFC1	1
FNIP2	1
TMEM192	1
ACSL1	1
SORBS2	1
CYP4V2	1
SLC6A19	1
NDUFS6	1
SUB1	1
NPR3	1
AGXT2	1
PRLR	1
SPEF2	1
SREK1	1
MAST4	1
TMEM174	1
BTF3	1
IQGAP2	1
TBCA	1
DMGDH	1
GLRX	1
CAST	1
ALDH7A1	1
P4HA2	1
AFF4	1
VDAC1	1
SKP1	1
DDX46	1
HSPA9	1
PURA	1
CYSTM1	1
NDUFA2	1
CSNK1A1	1
ATOX1	1
LARP1	1
CYFIP2	1
NPM1	1
DUSP1	1
ATP6V0E1	1
CPEB4	1
KIAA1191	1
PRELID1	1
CANX	1
SQSTM1	1
BPHL	1
PRPF4B	1
TPMT	1
ACOT13	1
SLC17A1	1
TRIM38	1
PPP1R10	1
HSPA1A	1
BRD2	1
SRSF3	1
KCNK5	1
DNPH1	1
TINAG	1
PHF3	1
COX7A2	1
MYO6	1
HMGN3	1
PNRC1	1
LINC02532	1
CD24	1
MFSD4B	1
NCOA7	1
STX7	1
SGK1	1
ALDH8A1	1
AIG1	1
CNKSR3	1
ARID1B	1
EZR	1
SLC22A2	1
AFDN	1
PSMB1	1
RAC1	1
TAX1BP1	1
TMED4	1
PPIA	1
CHCHD2	1
GTF2I	1
HSPB1	1
AKAP9	1
ANKIB1	1
GATAD1	1
FAM133B	1
ATP5MF	1
ZKSCAN1	1
ZNHIT1	1
FIS1	1
CUX1	1
POLR2J3.1	1
NAPEPLD	1
TFEC	1
AASS	1
NDUFA5	1
ATP6V1F	1
HIPK2	1
NDUFB2	1
SSBP1	1
GSTK1	1
WDR60	1
SLC25A6	1
ACE2	1
EIF1AX	1
DDX3X	1
MAOA	1
RGN	1
CLCN5	1
FTX	1
ATRX	1
COX7B	1
PGK1	1
CLDN2	1
TSC22D3	1
PGRMC1	1
SLC25A5	1
NDUFA1	1
THOC2	1
RBMX	1
MSRA	1
CTSB	1
PCM1	1
ASAH1	1
ATP6V1B2	1
SLC25A37	1
BNIP3L	1
TACC1	1
TCEA1	1
PDE7A	1
COX6C	1
RNF19A	1
PABPC1	1
DPYS	1
EIF3E	1
ENY2	1
TRPS1	1
NDRG1	1
EEF1D	1
VPS28	1
PPP1R16A	1
PLIN2	1
ACO1	1
AQP7	1
HINT2	1
CLTA	1
KLF9	1
ZFAND5	1
ALDH1A1	1
PRUNE2	1
VPS13A	1
HNRNPK	1
SEC61B	1
KIF12	1
ATP6V1G1	1
SET	1
ASS1	1
PHPT1	1
TUBB4B	1
MRPL41	1
RNH1	1
CDHR5	1
EPS8L2	1
POLR2L	1
EIF4G2	1
C11orf58	1
CD59	1
CAT	1
TRIM44	1
CTNND1	1
ASRGL1	1
SLC3A2	1
PLA2G16	1
COX8A	1
FKBP2	1
PRDX5	1
SLC22A11	1
SLC22A12	1
SF1	1
CFL1	1
GSTP1	1
ACY3	1
NDUFS8	1
CTTN	1
CTSC	1
TAF1D	1
RDX	1
FXYD2	1
SLC37A4	1
PDZD3	1
USP2	1
APLP2	1
AKR1C3	1
ATP5F1C	1
DHTKD1	1
OPTN	1
PHYH	1
PTER	1
HNRNPF	1
ANK3	1
ARID5B	1
JMJD1C	1
PPA1	1
PCBD1	1
PSAP	1
ANAPC16	1
FAM213A	1
GHITM	1
NDUFB8	1
PAX2	1
OGA	1
ATP5MD	1
GSTO1	1
ADD3	1
EMX2	1
EIF3A	1
PRDX3	1
PLEKHA1	1
BNIP3	1
TUBGCP2	1
PTMS	1
TPI1	1
YBX3	1
EPS8	1
RASSF8-AS1	1
TM7SF3	1
SCAF11	1
GPD1	1
COX14	1
EIF4B	1
PRR13	1
PCBP2	1
ATP5MC2	1
HNRNPA1	1
BLOC1S1	1
CD63	1
ERBB3	1
SLC39A5	1
CNPY2	1
ATP5F1B	1
PTGES3	1
RAB3IP	1
RAB21	1
ATXN7L3B	1
OSBPL8	1
BTG1	1
SLC25A3	1
PAH	1
HSP90B1	1
ISCU	1
ARPC3	1
ATXN2	1
ERP29	1
TPCN1	1
BICDL1	1
COX6A1	1
DYNLL1	1
MLEC	1
HPD	1
RSRC2	1
ARL6IP4	1
PXMP2	1
MPHOSPH8	1
IFT88	1
SAP18	1
MRPL57	1
FNDC3A	1
TRIM13	1
CLDN10	1
GGACT	1
ARGLU1	1
PNP	1
HNRNPC	1
PABPN1	1
DHRS4L2	1
PCK2	1
FAM177A1	1
PNN	1
MIA2	1
RPL36AL	1
FERMT2	1
KTN1	1
CCDC198	1
PSMA3-AS1	1
RBM25	1
NUMB	1
ENTPD5	1
SLIRP	1
TRIP11	1
NDUFB1	1
DDX24	1
SERPINA1	1
EIF5	1
ATP5MPL	1
SLC12A6	1
B2M	1
SORD	1
EID1	1
USP8	1
WDR72	1
SLTM	1
TPM1	1
RPS27L	1
RPL4	1
MYO9A	1
COX5A	1
ETFA	1
MORF4L1	1
SLC28A1	1
CIB1	1
NR2F2	1
IGF1R	1
MCRIP2	1
FAHD1	1
MSRB1	1
NDUFB10	1
ECI1	1
ELOB	1
ABAT	1
SNX29	1
SMG1	1
METTL9	1
NDUFAB1	1
TNRC6A	1
TUFM	1
QPRT	1
SEPHS2	1
FUS	1
CHD9	1
HERPUD1	1
CES2	1
MARVELD3	1
GLG1	1
CFDP1	1
MAF	1
GCSH	1
CYBA	1
APRT	1
ANKRD11	1
SPG7	1
DPEP1	1
TCF25	1
YWHAE	1
PSMB6	1
TXNDC17	1
ACADVL	1
TMEM256	1
NCOR1	1
ALDH3A2	1
SLC47A2	1
WSB1	1
AC005726.1	1
SLC13A2	1
ZNF207	1
DNAJC7	1
ATP6V0A1	1
G6PC	1
TMEM106A	1
KANSL1	1
SCRN2	1
NFE2L1	1
ATP5MC1	1
ACSF2	1
ABCC3	1
LUC7L3	1
TOB1	1
SPAG9	1
CLTC	1
ACE	1
SLC9A3R1	1
ATP5PD	1
SUMO2	1
H3F3B	1
SRSF2	1
AFMID	1
RNF213	1
BAIAP2	1
FN3K	1
MYL12B	1
NDUFV2	1
ANKRD12	1
VAPA	1
RIOK3	1
ATP5F1A	1
NARS	1
CSNK2A1	1
RRBP1	1
SNX5	1
AHCY	1
DYNLRB1	1
SCAND1	1
NORAD	1
YWHAB	1
SLC13A3	1
GNAS	1
PSMA7	1
PPDPF	1
MIDN	1
UQCR11	1
OAZ1	1
NFIC	1
PLIN5	1
SAFB2	1
FUT6	1
NDUFA11	1
INSR	1
UBL5	1
TMEM205	1
HOOK2	1
PRDX2	1
TECR	1
NDUFB7	1
JUND	1
PGPEP1	1
ZNF91	1
UQCRFS1	1
HPN	1
COX6B1	1
PRODH2	1
EIF3K	1
ACTN4	1
CAPN12	1
ECH1	1
SELENOW	1
SNRNP70	1
FCGRT	1
NDUFA3	1
ISOC2	1
CHCHD10	1
SLC2A11	1
DDT	1
UPB1	1
UQCR10	1
TST	1
MPST	1
LGALS2	1
TNRC6B	1
SMDT1	1
TTC38	1
ATP5PO	1
TTC3	1
HMGN1	1
NDUFV3	1
AL627309.1	0
AL669831.5	0
FAM87B	0
LINC00115	0
FAM41C	0
AL645608.3	0
AL645608.1	0
SAMD11	0
NOC2L	0
KLHL17	0
PLEKHN1	0
PERM1	0
AL645608.8	0
HES4	0
ISG15	0
AGRN	0
RNF223	0
C1orf159	0
AL390719.2	0
TTLL10	0
TNFRSF18	0
TNFRSF4	0
SDF4	0
B3GALT6	0
C1QTNF12	0
UBE2J2	0
LINC01786	0
SCNN1D	0
ACAP3	0
PUSL1	0
INTS11	0
CPTP	0
DVL1	0
MXRA8	0
CCNL2	0
ANKRD65	0
VWA1	0
ATAD3C	0
ATAD3B	0
ATAD3A	0
TMEM240	0
SSU72	0
AL645728.1	0
FNDC10	0
AL691432.2	0
MIB2	0
MMP23B	0
CDK11B	0
SLC35E2B	0
CDK11A	0
SLC35E2A	0
NADK	0
GNB1	0
AL109917.1	0
TMEM52	0
GABRD	0
AL391845.1	0
PRKCZ	0
AL590822.2	0
PRKCZ-AS1	0
FAAP20	0
AL590822.1	0
SKI	0
MORN1	0
RER1	0
PEX10	0
PANK4	0
AL139246.5	0
TNFRSF14-AS1	0
TNFRSF14	0
FAM213B	0
MMEL1	0
TTC34	0
LINC00982	0
PRDM16	0
ARHGEF16	0
MEGF6	0
AL513320.1	0
TPRG1L	0
WRAP73	0
SMIM1	0
LRRC47	0
AL365330.1	0
CEP104	0
DFFB	0
C1orf174	0
AJAP1	0
Z98259.3	0
NPHP4	0
KCNAB2	0
CHD5	0
AL031847.1	0
RNF207	0
ICMT	0
LINC00337	0
GPR153	0
ACOT7	0
AL031848.2	0
HES2	0
TNFRSF25	0
PLEKHG5	0
NOL9	0
ZBTB48	0
KLHL21	0
PHF13	0
THAP3	0
DNAJC11	0
CAMTA1-DT	0
CAMTA1	0
AL512330.1	0
AL359881.3	0
VAMP3	0
PER3	0
UTS2	0
TNFRSF9	0
AL034417.4	0
AL034417.3	0
AL034417.2	0
LINC01714	0
SLC45A1	0
ENO1-AS1	0
SLC2A5	0
GPR157	0
MIR34AHG	0
H6PD	0
SPSB1	0
BX323043.1	0
AL928921.2	0
AL928921.1	0
SLC25A33	0
TMEM201	0
PIK3CD	0
PIK3CD-AS2	0
CLSTN1	0
CTNNBIP1	0
LZIC	0
NMNAT1	0
RBP7	0
UBE4B	0
KIF1B	0
AL139424.2	0
PGD	0
CENPS-CORT	0
CENPS	0
DFFA	0
AL354956.1	0
PEX14	0
CASZ1	0
AL139423.1	0
TARDBP	0
AL109811.3	0
SRM	0
EXOSC10	0
AL109811.2	0
MTOR	0
ANGPTL7	0
UBIAD1	0
FBXO2	0
FBXO44	0
FBXO6	0
MAD2L2	0
DRAXIN	0
AGTRAP	0
C1orf167	0
MTHFR	0
CLCN6	0
KIAA2013	0
PLOD1	0
MFN2	0
MIIP	0
TNFRSF8	0
TNFRSF1B	0
VPS13D	0
AC243836.1	0
DHRS3	0
AC254633.1	0
PDPN	0
PRDM2	0
KAZN	0
TMEM51-AS1	0
TMEM51	0
FHAD1	0
AL031283.1	0
EFHD2	0
CASP9	0
DNAJC16	0
AL121992.3	0
DDI2	0
PLEKHM2	0
SLC25A34	0
SLC25A34-AS1	0
TMEM82	0
FBLIM1	0
UQCRHL	0
AL450998.2	0
SPEN	0
ZBTB17	0
SRARP	0
HSPB7	0
CLCNKA	0
CLCNKB	0
FAM131C	0
EPHA2	0
ARHGEF19	0
CPLANE2	0
FBXO42	0
SZRD1	0
NECAP2	0
LINC01772	0
AL137802.2	0
NBPF1	0
CROCC	0
BX284668.5	0
BX284668.6	0
MFAP2	0
ATP13A2	0
SDHB	0
PADI2	0
PADI4	0
RCC2	0
ARHGEF10L	0
IGSF21	0
KLHDC7A	0
ALDH4A1	0
IFFO2	0
UBR4	0
AL035413.1	0
EMC1	0
MRTO4	0
PQLC2	0
CAPZB	0
NBL1	0
TMCO4	0
RNF186	0
AL391883.1	0
OTUD3	0
UBXN10-AS1	0
UBXN10	0
VWA5B1	0
MUL1	0
FAM43B	0
CDA	0
PINK1	0
PINK1-AS	0
DDOST	0
KIF17	0
EIF4G3	0
ECE1	0
NBPF3	0
ALPL	0
RAP1GAP	0
USP48	0
HSPG2	0
LINC01635	0
CDC42	0
WNT4	0
ZBTB40	0
C1QA	0
C1QC	0
C1QB	0
EPHB2	0
KDM1A	0
LUZP1	0
LINC01355	0
AL109936.6	0
HNRNPR	0
ZNF436	0
ZNF436-AS1	0
AL109936.2	0
TCEA3	0
ASAP3	0
E2F2	0
ID3	0
ELOA	0
ELOA-AS1	0
PITHD1	0
LYPLA2	0
GALE	0
HMGCL	0
FUCA1	0
PNRC2	0
SRSF10	0
MYOM3	0
IFNLR1	0
STPG1	0
NIPAL3	0
RCAN3	0
AL445686.2	0
NCMAP	0
RUNX3	0
SYF2	0
AL031432.3	0
RHD	0
TMEM50A	0
RHCE	0
MACO1	0
LDLRAP1	0
MAN1C1	0
AL031280.1	0
SELENON	0
AL020996.1	0
MTFR1L	0
AUNIP	0
AL033528.2	0
PAQR7	0
STMN1	0
PAFAH2	0
EXTL1	0
SLC30A2	0
TRIM63	0
PDIK1L	0
FAM110D	0
AL391650.1	0
ZNF593	0
CNKSR1	0
CEP85	0
SH3BGRL3	0
UBXN11	0
CD52	0
CRYBG2	0
ZNF683	0
DHDDS	0
RPS6KA1	0
ARID1A	0
PIGV	0
ZDHHC18	0
SFN	0
GPN2	0
GPATCH3	0
NUDC	0
NR0B2	0
KDF1	0
TRNP1	0
TENT5B	0
SLC9A1	0
WDTC1	0
TMEM222	0
SYTL1	0
MAP3K6	0
FCN3	0
CD164L2	0
GPR3	0
WASF2	0
AHDC1	0
FGR	0
IFI6	0
FAM76A	0
STX12	0
PPP1R8	0
THEMIS2	0
RPA2	0
SMPDL3B	0
AL512288.1	0
XKR8	0
EYA3	0
PTAFR	0
DNAJC8	0
AL353622.1	0
SESN2	0
MED18	0
PHACTR4	0
RCC1	0
TRNAU1AP	0
SNHG12	0
TAF12	0
RAB42	0
LINC01715	0
AL360012.1	0
GMEB1	0
YTHDF2	0
AL009181.1	0
EPB41	0
TMEM200B	0
MECR	0
PTPRU	0
MATN1	0
MATN1-AS1	0
LAPTM5	0
SDC3	0
PUM1	0
SNRNP40	0
ZCCHC17	0
FABP3	0
SERINC2	0
TINAGL1	0
PEF1	0
AC114488.3	0
COL16A1	0
ADGRB2	0
AL136115.2	0
PTP4A2	0
KHDRBS1	0
AL445248.1	0
TMEM39B	0
KPNA6	0
TXLNA	0
CCDC28B	0
AL049795.1	0
IQCC	0
TMEM234	0
EIF3I	0
FAM167B	0
LCK	0
HDAC1	0
MARCKSL1	0
FAM229A	0
BSDC1	0
ZBTB8A	0
ZBTB8OS	0
RBBP4	0
SYNC	0
KIAA1522	0
YARS	0
S100PBP	0
FNDC5	0
HPCA	0
TMEM54	0
RNF19B	0
AZIN2	0
TRIM62	0
AL662907.3	0
ZNF362	0
PHC2	0
ZSCAN20	0
CSMD2	0
SMIM12	0
GJA4	0
DLGAP3	0
AC114490.3	0
TMEM35B	0
ZMYM6	0
ZMYM1	0
AL590434.1	0
ZMYM4	0
KIAA0319L	0
NCDN	0
AC004865.2	0
TFAP2E	0
PSMB2	0
C1orf216	0
CLSPN	0
AGO4	0
AGO1	0
AL139286.2	0
AGO3	0
TEKT2	0
ADPRHL2	0
COL8A2	0
TRAPPC3	0
MAP7D1	0
THRAP3	0
SH3D21	0
EVA1B	0
AL591845.1	0
STK40	0
LSM10	0
OSCP1	0
MRPS15	0
CSF3R	0
LINC01137	0
ZC3H12A	0
MEAF6	0
SNIP1	0
DNALI1	0
GNL2	0
C1orf109	0
CDCA8	0
MANEAL	0
YRDC	0
C1orf122	0
MTF1	0
INPP5B	0
SF3A3	0
FHL3	0
UTP11	0
POU3F1	0
AL354702.2	0
RRAGC	0
AL139260.1	0
MYCBP	0
RHBDL2	0
AKIRIN1	0
PABPC4	0
HPCAL4	0
PPIE	0
BMP8B	0
AL033527.3	0
AL033527.5	0
TRIT1	0
MYCL	0
MFSD2A	0
CAP1	0
PPT1	0
RLF	0
AL050341.2	0
ZMPSTE24	0
COL9A2	0
SMAP2	0
ZFP69B	0
ZFP69	0
AL603839.3	0
EXO5	0
ZNF684	0
RIMS3	0
NFYC-AS1	0
NFYC	0
KCNQ4	0
CITED4	0
CTPS1	0
SLFNL1-AS1	0
SCMH1	0
EDN2	0
HIVEP3	0
GUCA2B	0
FOXJ3	0
RIMKLA	0
ZMYND12	0
PPCS	0
CCDC30	0
PPIH	0
AC098484.2	0
CLDN19	0
P3H1	0
C1orf50	0
SVBP	0
ERMAP	0
AL512353.1	0
ZNF691	0
SLC2A1	0
SLC2A1-AS1	0
FAM183A	0
CFAP57	0
TMEM125	0
C1orf210	0
TIE1	0
AL139289.2	0
CDC20	0
ELOVL1	0
MED8	0
SZT2	0
HYI	0
PTPRF	0
AL451062.3	0
KDM4A	0
KDM4A-AS1	0
ST3GAL3	0
ARTN	0
AL357079.1	0
IPO13	0
DPH2	0
ATP6V0B	0
B4GALT2	0
CCDC24	0
SLC6A9	0
AL139220.2	0
DMAP1	0
ERI3	0
RNF220	0
TMEM53	0
ARMH1	0
KIF2C	0
AL592166.1	0
BEST4	0
PLK3	0
TCTEX1D4	0
BTBD19	0
PTCH2	0
EIF2B3	0
HECTD3	0
UROD	0
ZSWIM5	0
HPDL	0
MUTYH	0
TOE1	0
TESK2	0
CCDC163	0
MMACHC	0
NASP	0
CCDC17	0
GPBP1L1	0
TMEM69	0
IPP	0
MAST2	0
PIK3R3	0
AL358075.2	0
TSPAN1	0
POMGNT1	0
LURAP1	0
LRRC41	0
NSUN4	0
FAAH	0
AL136373.1	0
MKNK1-AS1	0
MKNK1	0
MOB3C	0
ATPAF1	0
EFCAB14	0
CYP4B1	0
CYP4X1	0
CYP4A22-AS1	0
CYP4A22	0
LINC00853	0
TAL1	0
STIL	0
CMPK1	0
FOXD2-AS1	0
FOXD2	0
TRABD2B	0
SLC5A9	0
SPATA6	0
AGBL4	0
BEND5	0
FAF1	0
CDKN2C	0
RNF11	0
TTC39A	0
EPS15	0
AC104170.2	0
OSBPL9	0
NRDC	0
AL050343.1	0
AL050343.2	0
RAB3B	0
TXNDC12	0
KTI12	0
BTF3L4	0
ZFYVE9	0
CC2D1B	0
ORC1	0
PRPF38A	0
TUT4	0
GPX7	0
SHISAL2A	0
COA7	0
ZYG11B	0
ZYG11A	0
PODN	0
SLC1A7	0
CPT2	0
C1orf123	0
AL606760.3	0
MAGOH	0
AL606760.1	0
LRP8	0
LINC01771	0
AC119428.2	0
GLIS1	0
NDC1	0
YIPF1	0
HSPB11	0
LRRC42	0
TCEANC2	0
AL357673.1	0
CYB5RL	0
MRPL37	0
SSBP3	0
ACOT11	0
FAM151A	0
MROH7	0
TTC4	0
PARS2	0
TTC22	0
LEXM	0
DHCR24	0
TMEM61	0
BSND	0
USP24	0
AC119674.1	0
AC119674.2	0
PLPP3	0
FYB2	0
C8A	0
DAB1	0
OMA1	0
TACSTD2	0
MYSM1	0
JUN	0
LINC01135	0
AC105277.1	0
FGGY	0
HOOK1	0
CYP2J2	0
TM2D1	0
AC099791.2	0
L1TD1	0
KANK4	0
USP1	0
DOCK7	0
ANGPTL3	0
AC103923.1	0
ATG4C	0
LINC01739	0
ALG6	0
ITGB3BP	0
EFCAB7	0
PGM1	0
ROR1	0
ROR1-AS1	0
AL445205.1	0
UBE2U	0
CACHD1	0
RAVER2	0
JAK1	0
AL357078.1	0
DNAJC6	0
LEPR	0
PDE4B	0
SGIP1	0
AL139147.1	0
TCTEX1D1	0
WDR78	0
MIER1	0
SLC35D1	0
IL12RB2	0
LINC01702	0
GNG12	0
GNG12-AS1	0
DIRAS3	0
WLS	0
DEPDC1	0
LRRC7	0
LRRC40	0
ANKRD13C	0
HHLA3	0
CTH	0
AL354872.2	0
LINC01788	0
PTGER3	0
AL031429.1	0
ZRANB2-AS1	0
NEGR1	0
LRRIQ3	0
FPGT	0
FPGT-TNNI3K	0
TNNI3K	0
AC135803.1	0
TYW3	0
SLC44A5	0
RABGGTB	0
MSH4	0
ASB17	0
AC092813.2	0
ST6GALNAC3	0
ST6GALNAC5	0
PIGK	0
AK5	0
AC118549.1	0
USP33	0
MIGA1	0
NEXN	0
FUBP1	0
DNAJB4	0
AC103591.3	0
PTGFR	0
IFI44L	0
IFI44	0
ADGRL4	0
LINC01781	0
ADGRL2	0
LINC01361	0
LINC01725	0
TTLL7	0
AL359504.2	0
PRKACB	0
SAMD13	0
RPF1	0
GNG5	0
SPATA1	0
CTBS	0
SSX2IP	0
MCOLN2	0
WDR63	0
MCOLN3	0
SYDE2	0
C1orf52	0
BCL10	0
AL078459.1	0
DDAH1	0
AL360219.1	0
AC092807.3	0
CYR61	0
ZNHIT6	0
COL24A1	0
ODF2L	0
AL049597.2	0
SH3GLB1	0
SELENOF	0
HS2ST1	0
LINC01140	0
LMO4	0
PKN2-AS1	0
GTF2B	0
KYAT3	0
RBMXL1	0
GBP3	0
GBP1	0
GBP2	0
GBP7	0
GBP4	0
AC099063.4	0
GBP5	0
LRRC8B	0
LRRC8C-DT	0
LRRC8C	0
AC099568.2	0
LRRC8D	0
AL391497.1	0
ZNF326	0
ZNF644	0
HFM1	0
CDC7	0
TGFBR3	0
BRDT	0
EPHX4	0
BTBD8	0
AC104836.1	0
GLMN	0
RPAP2	0
GFI1	0
EVI5	0
FAM69A	0
MTF2	0
TMED5	0
CCDC18	0
DR1	0
FNBP1L	0
BCAR3	0
AL109613.1	0
DNTTIP2	0
GCLM	0
ABCA4	0
ARHGAP29	0
AC097059.1	0
ABCD3	0
F3	0
SLC44A3	0
CNN3	0
AC105942.1	0
ALG14	0
AC095033.1	0
TMEM56	0
TMEM56-RWDD3	0
AC092802.1	0
RWDD3	0
PTBP2	0
DPYD	0
SNX7	0
PALMD	0
FRRS1	0
AGL	0
AC118553.1	0
SLC35A3	0
AC118553.2	0
MFSD14A	0
SASS6	0
TRMT13	0
LRRC39	0
DBT	0
RTCA-AS1	0
RTCA	0
CDC14A	0
VCAM1	0
EXTL2	0
AC104506.1	0
SLC30A7	0
DPH5	0
AC093157.1	0
AL109741.1	0
S1PR1	0
OLFM3	0
COL11A1	0
RNPC3	0
AMY2B	0
PRMT6	0
NTNG1	0
AL390036.1	0
SLC25A24	0
AL359258.2	0
FAM102B	0
HENMT1	0
PRPF38B	0
STXBP3	0
AKNAD1	0
AL449266.1	0
GPSM2	0
CLCC1	0
WDR47	0
TAF13	0
AL356488.3	0
TMEM167B	0
AL356488.2	0
KIAA1324	0
SARS	0
CELSR2	0
PSRC1	0
SORT1	0
PSMA5	0
SYPL2	0
ATXN7L2	0
CYB561D1	0
AMIGO1	0
GNAI3	0
AMPD2	0
GSTM4	0
GSTM2	0
GSTM1	0
GSTM5	0
GSTM3	0
CSF1	0
STRIP1	0
AL160006.1	0
ALX3	0
SLC6A17	0
LINC02586	0
KCNC4	0
RBM15-AS1	0
RBM15	0
AL355488.1	0
AL365361.1	0
KCNA3	0
CD53	0
AL360270.1	0
LRIF1	0
AL360270.3	0
DRAM2	0
CEPT1	0
AL355816.1	0
AL355816.2	0
DENND2D	0
CHI3L2	0
CHIA	0
PIFO	0
OVGP1	0
WDR77	0
C1orf162	0
TMIGD3	0
ADORA3	0
RAP1A	0
LINC01160	0
INKA2	0
DDX20	0
KCND3	0
LINC01750	0
CTTNBP2NL	0
WNT2B	0
ST7L	0
CAPZA1	0
MOV10	0
AL603832.1	0
RHOC	0
PPM1J	0
LINC01356	0
AL390729.1	0
SLC16A1	0
SLC16A1-AS1	0
AL357055.3	0
LRIG2	0
MAGI3	0
PHTF1	0
RSBN1	0
PTPN22	0
BCL2L15	0
AP4B1	0
DCLRE1B	0
HIPK1-AS1	0
HIPK1	0
OLFML3	0
SYT6	0
AL121999.1	0
TRIM33	0
BCAS2	0
DENND2C	0
NRAS	0
SIKE1	0
TSPAN2	0
NGF	0
VANGL1	0
SLC22A15	0
MAB21L3	0
LINC01762	0
AL390066.1	0
CD58	0
IGSF3	0
CD2	0
AL157904.1	0
PTGFRN	0
CD101	0
AL445231.1	0
TTF2	0
TRIM45	0
VTCN1	0
AL358072.1	0
MAN1A2	0
TENT5C	0
GDAP2	0
WDR3	0
SPAG17	0
WARS2	0
AL359915.2	0
LINC01780	0
HSD3B2	0
ZNF697	0
PHGDH	0
HMGCS2	0
REG4	0
NOTCH2	0
SEC22B	0
NBPF26	0
LINC00623	0
FCGR1B	0
FAM72B	0
SRGAP2C	0
SRGAP2-AS1	0
AC244021.1	0
AL592494.3	0
AC239800.2	0
AC239800.3	0
AC239798.2	0
HIST2H3PS2	0
FAM72C	0
AC245595.1	0
AC246785.3	0
NBPF15	0
LINC01632	0
FP700111.1	0
SRGAP2B	0
FAM72D	0
AC245014.3	0
AC245014.1	0
NBPF20	0
GPR89A	0
CD160	0
RNF115	0
POLR3C	0
NUDT17	0
PIAS3	0
ANKRD35	0
ITGA10	0
PEX11B	0
RBM8A	0
LIX1L-AS1	0
LIX1L	0
ANKRD34A	0
POLR3GL	0
TXNIP	0
LINC01719	0
NBPF10	0
NOTCH2NL	0
AC239799.2	0
NBPF12	0
PRKAB2	0
AC242426.2	0
CHD1L	0
LINC00624	0
BCL9	0
ACP6	0
GJA5	0
AC241644.2	0
GJA8	0
GPR89B	0
AC239803.3	0
NBPF11	0
AC239803.1	0
PPIAL4G	0
NBPF14	0
NUDT4B	0
PDE4DIP	0
NBPF9	0
AC245297.3	0
AC245297.2	0
NBPF19	0
FCGR1A	0
HIST2H2BF	0
AC243772.2	0
HIST2H4A	0
AC239868.3	0
HIST2H4B	0
AC239868.2	0
HIST2H2BE	0
HIST2H2AC	0
HIST2H2AB	0
BOLA1	0
SV2A	0
SF3B4	0
MTMR11	0
OTUD7B	0
VPS45	0
PLEKHO1	0
ANP32E	0
APH1A	0
C1orf54	0
CIART	0
MRPS21	0
PRPF3	0
RPRD2	0
TARS2	0
ECM1	0
FALEC	0
AL356356.1	0
ADAMTSL4	0
ENSA	0
GOLPH3L	0
CTSS	0
CTSK	0
ARNT	0
[truncated: 20,485 more rows]

[truncated: 14 more sheets: 9, 10, 11, 12, 13, 14, 15, 16, 17, 18, 19, 20, 21, 22]
