# Supplementary material for: Single-cell profiling of healthy human kidney reveals features of sex-based transcriptional programs and tissue-specific immunity
Source: Nat Commun. 2022 Dec 10;13:7634. doi: 10.1038/s41467-022-35297-z (PMC9741629; doi:10.1038/s41467-022-35297-z)
Supplement: Supplementary file 13 — Supplementary Dataset10 [file 41467_2022_35297_MOESM13_ESM.xlsx]

## Sheet: Avg_expression_by_cluster_SCT
	0	1	2	3	4	5	6	7	8	9	10	11	12	13	14	15	16	17	18	19	20	21	22
AL627309.1	0.00195695	0.00104959	0	0.000655738	0	0.00157812	0.00174978	0	0.00944882	0.00955414	0.00373832	0.00573614	0	0.00433839	0.002331	0	0.00246914	0	0.01	0	0.00355872	0.00497512	0
AL669831.5	0.00543596	0.00708475	0.00126422	0.00688525	0.00136193	0.00631247	0.0629921	0.0214216	0.0897638	0.00955414	0.0766355	0.0516252	0.0502092	0.0347072	0.044289	0.0343137	0.0469136	0.00507614	0.04	0.0133779	0	0.039801	0.0147059
FAM87B	0	0	0	0.000327869	0	0	0	0	0	0	0.00747664	0	0.00209205	0	0	0.00490196	0	0	0	0	0.00355872	0	0
LINC00115	0.00173951	0.00341118	0	0.00229508	0	0.00210416	0.023622	0.00292113	0.0488189	0.00636943	0.0317757	0.0344168	0.0251046	0.010846	0.013986	0.0318627	0.0395062	0.00253807	0.0666667	0.0133779	0.00355872	0.0298507	0
FAM41C	0.0284845	0.0217791	0.0129583	0.0393443	0.0102145	0.0115729	0.0104987	0.00778968	0.0220472	0.00159236	0.0149533	0.0133843	0.0125523	0.0173536	0.002331	0.00245098	0.0222222	0.0101523	0.0133333	0.00334448	0.0284698	0.0248756	0
AL645608.3	0	0.000262398	0	0	0	0	0.000874891	0	0	0	0.00373832	0.0325048	0.00209205	0	0	0	0.00987654	0	0.00333333	0	0	0	0
AL645608.1	0.000434877	0.000524797	0	0	0	0	0.00349956	0.00097371	0	0	0	0.0803059	0	0	0	0.00245098	0.00987654	0.00253807	0.0366667	0	0	0.00995025	0
SAMD11	0.000652316	0	0.000948167	0.000327869	0.000680967	0.000526039	0.0244969	0.0116845	0.00472441	0	0.00186916	0.489484	0	0	0.034965	0.0343137	0.187654	0.00253807	0.14	0	0.00355872	0.0348259	0
NOC2L	0.0856708	0.094201	0.0369785	0.0990164	0.051413	0.0862704	0.181977	0.0632911	0.335433	0.132166	0.194393	0.231358	0.297071	0.212581	0.177156	0.235294	0.303704	0.0583756	0.22	0.197324	0.117438	0.149254	0.147059
KLHL17	0.00587084	0.00813435	0.00347661	0.0095082	0.00272387	0.00368227	0.0139983	0.00681597	0.0299213	0.0175159	0.0149533	0.0152964	0.0146444	0.00867679	0.004662	0.0147059	0.0246914	0.00761421	0.0133333	0.00334448	0.00711744	0.00995025	0.0147059
PLEKHN1	0	0	0	0	0	0	0.00174978	0	0.0015748	0.0143312	0	0.00191205	0.00627615	0	0.00699301	0	0.00987654	0	0	0.0100334	0	0	0.0147059
PERM1	0	0	0.000316056	0	0.000340483	0.000526039	0.00437445	0.00194742	0	0	0	0.0172084	0	0	0	0	0.017284	0	0.00666667	0	0	0	0
AL645608.8	0	0	0.000316056	0	0	0	0.0174978	0.00097371	0	0.00159236	0.00186916	0.0229446	0.0857741	0.00433839	0.002331	0.00980392	0.00740741	0	0.0533333	0	0	0.00497512	0
HES4	0	0.000262398	0.000948167	0	0.00306435	0	0.228346	0.132425	0	0.00955414	0.00186916	0.374761	1.14226	0.0130152	0.118881	0.102941	0.269136	0.00761421	1.53333	0	0.0391459	0.0646766	0.0147059
ISG15	0.019352	0.0464445	0.0123262	0.0183607	0.0357508	0.0552341	0.0209974	0.0097371	0.0267717	0.369427	0.680374	0.08413	2.46444	0.665944	0.0652681	1.12255	0.153086	0.0152284	1.11333	0.508361	0.142349	0.0248756	0.0441176
AGRN	0.031746	0.0107583	0.0205436	0.017377	0.020429	0.0120989	0.326334	0.0331061	0.0944882	0.00318471	0.0224299	0.724665	0.0083682	0.00433839	0.151515	0.127451	0.688889	0.0126904	0.18	0	0.0782918	0.119403	0
RNF223	0	0	0	0	0	0	0.000874891	0	0	0	0	0.00764818	0	0	0	0	0	0	0	0	0	0.00497512	0
C1orf159	0.0095673	0.00367358	0.00189633	0.0052459	0.00306435	0.00263019	0.0113736	0.00194742	0.0251969	0.0127389	0.0168224	0.0229446	0.0376569	0.0195228	0.011655	0.0465686	0.0222222	0.00253807	0.0466667	0.0267559	0	0.0298507	0.0441176
AL390719.2	0.000217439	0.00157439	0.00126422	0	0	0.00105208	0.117235	0.00389484	0.108661	0	0	0.0898662	0	0	0.037296	0.00245098	0.0395062	0.00253807	0.00333333	0	0.00355872	0.0696517	0
TTLL10	0	0	0	0	0	0	0.00262467	0	0	0	0	0.00956023	0	0	0	0.00245098	0.00493827	0	0.0133333	0	0	0.00497512	0
TNFRSF18	0	0	0	0	0	0	0	0	0	0.0621019	0	0	0.00627615	0.349241	0	0	0	0	0.0133333	0.0468227	0	0	0.0294118
TNFRSF4	0	0	0	0	0	0	0	0	0	0.0796178	0.0224299	0	0.00209205	0.0694143	0	0.0612745	0.00987654	0	0.09	0.0133779	0	0	0.0735294
SDF4	0.28267	0.12805	0.162453	0.245246	0.120872	0.0768017	0.389326	0.0769231	0.264567	0.245223	0.278505	0.435946	0.341004	0.665944	0.368298	0.419118	0.449383	0.520305	0.386667	0.317726	0.113879	0.293532	0.205882
B3GALT6	0.0645793	0.0299134	0.0252845	0.0606557	0.0170242	0.0157812	0.0621172	0.0292113	0.0425197	0.0636943	0.127103	0.0611855	0.165272	0.136659	0.0839161	0.0882353	0.125926	0.035533	0.0933333	0.0735786	0.0284698	0.0845771	0.0882353
C1QTNF12	0.207436	0.172133	0.106827	0.217377	0.0820565	0.114676	0.00262467	0.00778968	0.133858	0	0	0.00191205	0.0041841	0.0151844	0.002331	0.0196078	0.0444444	0.101523	0.0166667	0	0.11032	0.00497512	0
UBE2J2	0.232007	0.269483	0.138748	0.27541	0.14777	0.251973	0.150481	0.138267	0.168504	0.154459	0.153271	0.198853	0.349372	0.264642	0.11655	0.205882	0.251852	0.159898	0.176667	0.267559	0.33452	0.164179	0.117647
LINC01786	0	0	0.000316056	0	0	0.000526039	0	0	0.015748	0.00159236	0	0.00382409	0.00627615	0	0	0.00980392	0.00493827	0	0	0	0	0	0.0147059
SCNN1D	0.0056534	0.00944634	0.0028445	0.00786885	0.00136193	0.00578643	0.00437445	0.00097371	0.0267717	0.00318471	0.00373832	0.00191205	0.00209205	0.00867679	0	0.00245098	0.00493827	0	0.00333333	0	0.00355872	0	0
ACAP3	0.0521853	0.0501181	0.022756	0.0554098	0.030984	0.0468175	0.0577428	0.0262902	0.116535	0.0461783	0.0392523	0.0382409	0.0920502	0.0368764	0.016317	0.0196078	0.0740741	0.0329949	0.0966667	0.0635452	0.0640569	0.00995025	0.0294118
PUSL1	0.0545771	0.0514301	0.028129	0.0819672	0.0214505	0.0384008	0.0489939	0.0418695	0.0267717	0.0350318	0.0448598	0.0458891	0.083682	0.0433839	0.0606061	0.0416667	0.037037	0.0329949	0.04	0.0367893	0.0925267	0.0696517	0.0588235
INTS11	0.159817	0.163212	0.0786979	0.17082	0.0909091	0.113098	0.193351	0.129503	0.16378	0.154459	0.130841	0.181644	0.246862	0.132321	0.198135	0.220588	0.212346	0.111675	0.143333	0.12709	0.163701	0.179104	0.176471
CPTP	0.0898021	0.0810811	0.045512	0.0937705	0.0616275	0.0867964	0.194226	0.144109	0.0330709	0.0302548	0.0579439	0.112811	0.0355649	0.0629067	0.13986	0.10049	0.091358	0.0507614	0.0866667	0.0668896	0.117438	0.0746269	0.0882353
DVL1	0.0989346	0.0983994	0.0382427	0.0914754	0.0534559	0.0889006	0.096238	0.0808179	0.0834646	0.0143312	0.035514	0.08413	0.0481172	0.0455531	0.0909091	0.117647	0.0888889	0.0456853	0.0633333	0.0334448	0.106762	0.0597015	0.0147059
MXRA8	0.0102196	0.000787195	0.00379267	0.00327869	0.00136193	0.000526039	0.00174978	0.00389484	0.0110236	0	0	0.00191205	0	0	0.002331	0.00980392	0.306173	0.0126904	0.0766667	0	0.0177936	0	0
AURKAIP1	2.16156	2.96694	1.91435	2.59705	2.24004	2.94582	1.7909	2.47614	1.08976	1.05096	0.775701	1.53537	0.801255	1.14534	1.43823	0.928922	1.28395	2.20051	0.826667	0.886288	2.11744	1.86567	0.75
CCNL2	0.100674	0.0960378	0.0518331	0.113115	0.0558393	0.0988953	0.272091	0.0847128	0.648819	0.211783	0.257944	0.273423	0.322176	0.340564	0.254079	0.448529	0.407407	0.0989848	0.363333	0.270903	0.0711744	0.208955	0.308824
MRPL20	1.50207	1.8032	1.17604	1.69246	1.3347	1.52762	1.34733	1.79844	0.773228	0.917197	0.760748	1.41109	0.776151	0.809111	1.14685	0.79902	1.15309	1.44924	0.94	0.749164	1.40214	1.38308	0.382353
ANKRD65	0.00456621	0.00262398	0.00221239	0.00262295	0.00102145	0.00263019	0.0542432	0.0584226	0.0141732	0	0.0205607	0.0267686	0	0	0.020979	0.0808824	0.120988	0.00253807	0.04	0	0.0284698	0.0497512	0
VWA1	0.0226136	0.0173183	0.0139064	0.0203279	0.0136193	0.0115729	0.154856	0.037001	0.0125984	0.00318471	0	0.214149	0.00209205	0	0.0652681	1.36765	0.180247	0.071066	0.0966667	0	0.0284698	0.124378	0
ATAD3C	0.0519678	0.0207295	0.0208597	0.0429508	0.0163432	0.0263019	0.107612	0.0847128	0.0346457	0.0143312	0.00186916	0.124283	0.0083682	0.010846	0.0745921	0.0220588	0.0814815	0.0406091	0.0166667	0	0.0427046	0.104478	0.0147059
ATAD3B	0.00761035	0.0107583	0.00474083	0.00852459	0.00578822	0.0126249	0.0428696	0.00389484	0.080315	0.0254777	0.0560748	0.0688337	0.08159	0.0368764	0.048951	0.0416667	0.0419753	0	0.02	0.0434783	0.0213523	0.0547264	0.0588235
ATAD3A	0.0734942	0.0776699	0.0325537	0.0783607	0.0275792	0.0662809	0.0594926	0.0311587	0.0661417	0.0254777	0.0448598	0.0650096	0.0732218	0.032538	0.0745921	0.0367647	0.0592593	0.0456853	0.02	0.0367893	0.0925267	0.0547264	0
TMEM240	0.00130463	0.000524797	0	0	0	0	0.00612423	0.00097371	0.0015748	0	0	0.00382409	0.0041841	0	0.002331	0.00245098	0.00246914	0	0.00666667	0.00334448	0.00355872	0	0.0441176
SSU72	0.870189	1.03018	0.647914	0.990492	0.692884	0.900579	0.723535	0.928919	0.477165	0.619427	0.540187	1.01147	0.895397	0.633406	0.83683	0.546569	0.77037	0.621827	0.53	0.598662	0.80427	0.791045	0.514706
AL645728.1	0.00630572	0.00498557	0.00189633	0.00459016	0.00238338	0.00105208	0.0113736	0.0097371	0.0598425	0.066879	0.0803738	0.00956023	0.0794979	0.0520607	0.002331	0.0147059	0.0246914	0	0.0166667	0.0468227	0	0.0199005	0.0588235
FNDC10	0.00434877	0.00157439	0.00126422	0.000983607	0.00102145	0	0.0524934	0.0399221	0	0.00955414	0.0242991	0.0382409	0.0711297	0.00433839	0.0652681	0.00490196	0.0197531	0.00253807	0	0.0167224	0.00355872	0.0248756	0
AL691432.2	0.0315286	0.0246654	0.011378	0.0265574	0.0146408	0.013677	0.0761155	0.0516066	0.0566929	0.0207006	0.0130841	0.0611855	0.0313808	0.00650759	0.0512821	0.0122549	0.0493827	0.0203046	0.0433333	0.0167224	0.0142349	0.0746269	0
MIB2	0.128506	0.128838	0.0587863	0.148852	0.061968	0.0904787	0.11811	0.0759494	0.188976	0.138535	0.0728972	0.110899	0.112971	0.340564	0.0839161	0.122549	0.14321	0.0913706	0.07	0.207358	0.0960854	0.079602	0.0588235
MMP23B	0.00195695	0.00288638	0.000632111	0.00295082	0.000340483	0.000526039	0.00174978	0.00097371	0.00314961	0.00955414	0	0	0.00209205	0.229935	0	0	0.0123457	0	0.00666667	0.0735786	0.00711744	0	0
CDK11B	0.0791476	0.113618	0.0423515	0.0914754	0.061287	0.094687	0.134733	0.104187	0.179528	0.184713	0.192523	0.17782	0.263598	0.288503	0.142191	0.208333	0.165432	0.0482234	0.29	0.284281	0.13879	0.134328	0.205882
SLC35E2B	0.028267	0.0181055	0.0107459	0.0262295	0.0081716	0.0199895	0.0594926	0.0155794	0.144882	0.0828025	0.0485981	0.0688337	0.0606695	0.0824295	0.0559441	0.0686275	0.0716049	0.0279188	0.07	0.0869565	0.024911	0.0248756	0.0882353
CDK11A	0.0439226	0.0650748	0.0230721	0.0655738	0.0320054	0.0520779	0.105862	0.0360273	0.253543	0.235669	0.218692	0.0688337	0.311715	0.331887	0.0862471	0.205882	0.153086	0.0329949	0.153333	0.311037	0.0355872	0.109453	0.205882
SLC35E2A	0.0202218	0.0173183	0.005689	0.0216393	0.00885257	0.0142031	0.0594926	0.0243427	0.080315	0.0429936	0.0205607	0.0535373	0.0230126	0.0390456	0.030303	0.0637255	0.0444444	0.0228426	0.0666667	0.0501672	0.00711744	0.0348259	0
NADK	0.13329	0.105222	0.0524652	0.109508	0.0517535	0.102052	0.0726159	0.0720545	0.114961	0.0366242	0.0654206	0.0975143	0.401674	0.0824295	0.0675991	0.110294	0.0938272	0.0888325	0.133333	0.0535117	0.0676157	0.114428	0.0588235
GNB1	0.715155	0.666492	0.438685	0.62	0.437862	0.679116	0.319335	0.491723	0.467717	0.335987	0.603738	0.506692	0.987448	0.468547	0.543124	1.13725	0.619753	0.380711	1.23	0.428094	0.715302	0.343284	0.308824
AL109917.1	0.00304414	0.00314878	0.00316056	0.00622951	0.00136193	0.00315623	0.000874891	0.00584226	0.00944882	0	0	0.00382409	0.00209205	0	0	0.00245098	0.00246914	0.00761421	0	0	0	0	0
TMEM52	0.0589259	0.060614	0.0382427	0.0718033	0.0374532	0.0447133	0.00524934	0.00389484	0.107087	0	0.00373832	0.00764818	0.00209205	0	0.013986	0.00490196	0.00987654	0.0964467	0.00333333	0	0.00711744	0.0298507	0.0147059
GABRD	0	0	0	0	0	0	0.000874891	0	0.0015748	0	0	0	0.00209205	0.0021692	0	0	0	0	0.00333333	0	0	0	0
AL391845.1	0.0028267	0.00367358	0.00126422	0.00393443	0.00306435	0.00263019	0	0	0.00472441	0	0	0	0	0	0	0	0	0.00761421	0	0	0	0	0
PRKCZ	0.192216	0.153503	0.103034	0.212787	0.0861423	0.118359	0.0568679	0.0486855	0.137008	0.0780255	0.011215	0.0650096	0.0083682	0.00867679	0.0629371	0.0147059	0.0864198	0.14467	0.01	0.0200669	0.106762	0.0547264	0
AL590822.2	0.000217439	0	0	0	0	0	0.00174978	0	0.0110236	0.00636943	0.00373832	0.00764818	0.0251046	0.0021692	0.00932401	0	0.00740741	0	0.00666667	0.00334448	0	0	0
PRKCZ-AS1	0.000217439	0.000524797	0.000316056	0.000327869	0.00102145	0.00105208	0.000874891	0.00389484	0	0	0.00373832	0	0	0.0021692	0	0	0.00493827	0	0	0.00334448	0	0	0.0147059
FAAP20	0.64427	0.665967	0.400759	0.72	0.433776	0.658601	0.383202	0.449854	0.388976	0.278662	0.291589	0.512428	0.366109	0.258134	0.51049	0.306373	0.74321	0.451777	0.293333	0.334448	0.797153	0.532338	0.147059
AL590822.1	0	0.00104959	0	0	0.000680967	0	0	0	0.0188976	0	0	0	0	0	0	0	0	0	0	0	0	0	0
SKI	0.0769733	0.0753083	0.0372946	0.0678689	0.0401771	0.0967912	0.101487	0.06037	0.103937	0.10828	0.114019	0.143403	0.0753138	0.0347072	0.02331	0.321078	0.190123	0.0253807	0.383333	0.0635452	0.0925267	0.0248756	0.0735294
MORN1	0.0387041	0.0944634	0.0240202	0.062623	0.0371127	0.0720673	0.0586177	0.0253165	0.16063	0	0.011215	0.0497132	0.0125523	0.00433839	0.034965	0.00490196	0.0592593	0.0101523	0.02	0.0133779	0.0498221	0.0298507	0
RER1	0.365079	0.250066	0.243995	0.371803	0.181137	0.138874	0.877515	0.274586	0.32126	0.33758	0.442991	1.16061	0.824268	0.477223	1.14918	0.335784	0.57284	0.629442	0.42	0.48495	0.377224	1.04975	0.397059
PEX10	0.12481	0.127788	0.0685841	0.146885	0.0813756	0.0925829	0.105862	0.133398	0.0645669	0.0159236	0.046729	0.172084	0.0899582	0.021692	0.114219	0.0612745	0.106173	0.116751	0.09	0.0133779	0.106762	0.129353	0.0294118
PLCH2	0.0574038	0.510102	0.0344501	0.0557377	0.290773	0.647554	0.00787402	0.0136319	1.4189	0.0334395	0	0.00382409	0	0.0455531	0	0.00980392	0.0320988	0.0177665	0.00333333	0.0167224	0.0355872	0	0.0147059
PANK4	0.0295716	0.0186303	0.0107459	0.0318033	0.0132789	0.0210416	0.0586177	0.023369	0.0362205	0.0207006	0.0205607	0.0458891	0.0355649	0.021692	0.039627	0.0343137	0.0246914	0.0253807	0.0366667	0.0167224	0.0142349	0.0547264	0.0147059
AL139246.5	0.0489237	0.0472317	0.022756	0.0688525	0.0248553	0.0889006	0.0936133	0.0798442	0.0488189	0.0573248	0.0429907	0.10325	0.334728	0.167028	0.027972	0.00735294	0.0296296	0.0279188	0.1	0.090301	0.0391459	0.0746269	0.0294118
TNFRSF14-AS1	0.0382692	0.032275	0.0189633	0.04	0.0136193	0.0289321	0.00437445	0.00194742	0.0677165	0.0477707	0.0168224	0.0688337	0.0481172	0.0650759	0.02331	0.0269608	0.0395062	0.0279188	0.02	0.0234114	0.024911	0.109453	0.0882353
TNFRSF14	0.235269	0.102598	0.114728	0.214098	0.061968	0.0862704	0.0341207	0.0282376	0.470866	0.318471	0.315888	0.221797	0.841004	0.503254	0.0559441	0.384804	0.293827	0.246193	0.25	0.481605	0.177936	0.134328	0.308824
FAM213B	0.112416	0.0897402	0.050885	0.103607	0.051413	0.100999	0.0524934	0.0545278	0.0582677	0.0334395	0.00934579	0.164436	0.0460251	0.010846	0.011655	0.105392	0.0888889	0.071066	0.113333	0.0367893	0.113879	0.0348259	0
MMEL1	0.000217439	0	0	0	0.000340483	0	0.000874891	0.00292113	0	0.00159236	0.00186916	0.0669216	0.0376569	0	0	0.0196078	0	0	0.07	0	0.00355872	0.00497512	0
TTC34	0.00391389	0.00131199	0.000948167	0.00393443	0.000680967	0.00263019	0.0139983	0.00292113	0.0330709	0.00796178	0.00186916	0.0133843	0.00627615	0.00433839	0.002331	0.00490196	0.0222222	0	0.0166667	0.00334448	0	0.00995025	0.0294118
LINC00982	0.00326158	0.00393597	0.0101138	0.00491803	0.00783112	0.00578643	1.30271	0.54333	0.0173228	0.00159236	0.00560748	1.67686	0.00209205	0	0.594406	0.00490196	0.0123457	0.00761421	0.15	0	0.0106762	0.308458	0
PRDM16	0.00130463	0.00236158	0.0028445	0.000655738	0.0020429	0	0.307087	0.111003	0.00944882	0	0	0.313576	0	0	0.205128	0.00735294	0.0123457	0	0.26	0.00334448	0	0.114428	0
ARHGEF16	0.0606654	0.129362	0.0350822	0.101967	0.0786517	0.110994	0.0734908	0.0467381	0.181102	0	0.00560748	0.0898662	0	0	0.0675991	0.00735294	0.0938272	0.0609137	0.00666667	0	0.0782918	0.0696517	0
MEGF6	0.00217439	0.00157439	0.00221239	0.00491803	0.00136193	0.00105208	0.00524934	0.00194742	0.0267717	0.0143312	0.0130841	0.0191205	0	0	0.00699301	0.0269608	0.0419753	0	0.0533333	0	0.0106762	0.00497512	0.0147059
AL513320.1	0	0.000524797	0	0.000327869	0	0	0.00174978	0	0.0204724	0	0.00186916	0.00191205	0.00209205	0.00433839	0.002331	0.00245098	0.00493827	0	0.0133333	0.00334448	0	0.00497512	0
TPRG1L	0.761905	0.807662	0.447851	0.736066	0.527068	0.736981	0.0822397	0.176241	0.325984	0.117834	0.104673	0.101338	0.08159	0.110629	0.0745921	0.223039	0.158025	0.497462	0.31	0.113712	0.380783	0.179104	0.0147059
WRAP73	0.0521853	0.0451325	0.0249684	0.0622951	0.0265577	0.0362967	0.0603675	0.0564752	0.0708661	0.0652866	0.0841121	0.0879541	0.165272	0.0954447	0.0582751	0.107843	0.0592593	0.0304569	0.0866667	0.0602007	0.0355872	0.0597015	0.0294118
SMIM1	0.568819	0.679612	0.358091	0.677049	0.381342	0.472383	0.137358	0.202532	0.240945	0.022293	0.0336449	0.0726577	0.00627615	0.0173536	0.0536131	0.0269608	0.133333	0.34264	0.04	0	0.302491	0.0995025	0.0294118
LRRC47	0.169385	0.167148	0.0752212	0.160656	0.0827375	0.149921	0.100612	0.121714	0.080315	0.0875796	0.11028	0.126195	0.110879	0.112798	0.0909091	0.105392	0.140741	0.0812183	0.163333	0.0602007	0.149466	0.109453	0.0441176
AL365330.1	0.00239182	0.00288638	0.000948167	0.00163934	0.0020429	0.00157812	0	0	0.00472441	0	0	0	0	0	0	0	0.00740741	0	0	0	0.00355872	0	0
CEP104	0.234834	0.293361	0.121681	0.24623	0.170582	0.289847	0.132983	0.109056	0.270866	0.100318	0.119626	0.239006	0.140167	0.138829	0.0932401	0.171569	0.17284	0.116751	0.25	0.187291	0.206406	0.18408	0.0294118
DFFB	0.0321809	0.0259774	0.0107459	0.0301639	0.0146408	0.0289321	0.0244969	0.00584226	0.111811	0.0143312	0.0186916	0.0229446	0.0313808	0.0238612	0.004662	0.0294118	0.0222222	0.0203046	0.0433333	0.0434783	0.0177936	0.00995025	0
C1orf174	0.103283	0.114143	0.0521492	0.10918	0.062649	0.067333	0.0892388	0.0847128	0.113386	0.121019	0.160748	0.114723	0.23431	0.255965	0.0792541	0.0882353	0.162963	0.0456853	0.106667	0.204013	0.0747331	0.104478	0.147059
AJAP1	0.0428354	0.0238782	0.0240202	0.0560656	0.0173647	0.00631247	0.110236	0.0389484	0.0346457	0	0	0.0229446	0	0	0.004662	0.110294	0.214815	0.035533	0.0533333	0	0.0462633	0	0
Z98259.3	0	0	0	0	0	0	0.00437445	0.00097371	0	0	0	0.00191205	0	0	0	0	0	0	0	0	0	0	0
NPHP4	0.0132638	0.0246654	0.00410872	0.012459	0.00885257	0.0194634	0.0314961	0.0136319	0.0283465	0.00636943	0.0149533	0.0191205	0.0209205	0.00650759	0.016317	0.0220588	0.0296296	0.00761421	0.0266667	0.0133779	0.00711744	0.00995025	0.0147059
KCNAB2	0.314634	0.287326	0.152971	0.331803	0.146067	0.211468	0.00349956	0.0194742	0.198425	0.146497	0.0728972	0	0.782427	0.275488	0	0.0465686	0.00740741	0.215736	0.0233333	0.29097	0.0427046	0.00497512	0.117647
CHD5	0.000217439	0	0	0.000327869	0.000340483	0	0.0113736	0.00486855	0	0.00636943	0	0.0305927	0.00627615	0	0.002331	0	0.0123457	0	0.04	0.00334448	0	0.00497512	0
RPL22	7.56817	9.66098	6.9213	9.43541	7.78311	9.34666	4.97463	8.52386	4.2252	9.4793	8.55701	5.83939	7.91213	6.05423	7.74359	5.56373	8.66914	6.29949	6.22	7.42809	10.8648	9	11.4853
AL031847.1	0.00543596	0.00708475	0.0028445	0.00721311	0.00476677	0.00578643	0	0.00194742	0.00472441	0	0	0.00382409	0	0	0	0	0.00246914	0.00507614	0	0	0.0106762	0	0
RNF207	0.00478365	0.00367358	0.00221239	0.00229508	0.0020429	0.00368227	0.0813648	0.00389484	0.187402	0.00955414	0.00373832	0.137667	0.041841	0	0.04662	0.0465686	0.214815	0	0.0733333	0	0.0177936	0.0696517	0.0294118
ICMT	0.291585	0.157439	0.152023	0.222951	0.132448	0.124671	0.167979	0.0856865	0.256693	0.0286624	0.0747664	0.16826	0.083682	0.0911063	0.109557	0.127451	0.175309	0.269036	0.18	0.0668896	0.0854093	0.0995025	0.0441176
LINC00337	0.00239182	0.00944634	0.000948167	0.00688525	0.00306435	0.00578643	0	0.00486855	0.00629921	0	0	0	0.00209205	0	0.004662	0	0	0.00253807	0	0	0	0	0
GPR153	0.0028267	0.0810811	0.00347661	0.00721311	0.0524345	0.116255	0.00262467	0.00486855	0.15748	0	0.0130841	0	0.0292887	0.021692	0	0.00245098	0.0123457	0.00253807	0.01	0.0200669	0	0	0
ACOT7	1.24766	0.590396	0.661188	1.06164	0.375894	0.299316	0.00874891	0.0740019	0.23937	0.0143312	0.0224299	0.0172084	0.0125523	0.0520607	0.011655	0.0539216	0.249383	0.794416	0.0966667	0.0234114	0.793594	0.0646766	0
AL031848.2	0.00869754	0.00314878	0.0028445	0.0108197	0.00136193	0.00473435	0.00699913	0.00584226	0.023622	0.0238854	0.0130841	0.00956023	0.0188285	0.00650759	0.00932401	0.0122549	0.00987654	0.00253807	0.00666667	0.00334448	0.0106762	0.00995025	0
HES2	0.0117417	0.107583	0.00663717	0.0111475	0.0554988	0.235139	0.00349956	0.00194742	0.137008	0.00477707	0	0.00191205	0.0041841	0	0	0.00245098	0.0320988	0.00253807	0	0	0.024911	0	0
ESPN	0.564036	0.604303	0.3189	0.56918	0.379639	0.556549	0.00612423	0.0516066	0.831496	0.0143312	0.00747664	0.00956023	0.00209205	0	0.004662	0.0245098	0.054321	0.586294	0.0133333	0.00668896	0.103203	0.0199005	0
TNFRSF25	0.000869754	0.00341118	0.000632111	0.00295082	0.00170242	0.00105208	0.0113736	0	0.0393701	0.187898	0.0373832	0.0248566	0.0167364	0.0347072	0.002331	0.0465686	0.00987654	0	0.06	0.100334	0.00355872	0	0
PLEKHG5	0.00413133	0.00236158	0.00316056	0.0052459	0.00102145	0.00105208	0.00524934	0.00292113	0.0125984	0.00477707	0.0766355	0.0191205	0	0	0	0.0563725	0.00740741	0	0.0633333	0.00334448	0.0142349	0	0
NOL9	0.1222	0.110994	0.0553097	0.129836	0.0589036	0.0867964	0.107612	0.0681597	0.15748	0.093949	0.0859813	0.101338	0.148536	0.106291	0.04662	0.137255	0.120988	0.0558376	0.196667	0.0702341	0.106762	0.104478	0.0882353
ZBTB48	0.0628397	0.100499	0.0328698	0.0970492	0.0449438	0.0694371	0.048119	0.0428432	0.132283	0.0254777	0.106542	0.0726577	0.0857741	0.0455531	0.032634	0.0514706	0.0567901	0.0507614	0.06	0.0535117	0.0640569	0.0199005	0.102941
KLHL21	0.210698	0.113094	0.0805942	0.202295	0.0667348	0.104682	0.187227	0.116845	0.124409	0.0350318	0.035514	0.0688337	0.0376569	0.0238612	0.034965	0.0269608	0.0691358	0.0431472	0.02	0.0468227	0.117438	0.0597015	0.0294118
PHF13	0.0811046	0.0325374	0.0391909	0.0731148	0.0224719	0.0289321	0.0708661	0.0253165	0.0377953	0.0159236	0.0448598	0.0994264	0.0230126	0.0303688	0.032634	0.0563725	0.0765432	0.0203046	0.06	0.0334448	0.0640569	0.0746269	0.0588235
THAP3	0.0884975	0.0852795	0.0448799	0.116393	0.0473272	0.0526039	0.096238	0.0710808	0.0677165	0.0875796	0.0579439	0.0917782	0.0774059	0.0672451	0.0582751	0.0784314	0.0962963	0.0380711	0.153333	0.083612	0.103203	0.104478	0.161765
DNAJC11	0.223309	0.244555	0.115992	0.250492	0.136874	0.244082	0.375328	0.285297	0.23937	0.0573248	0.0523364	0.130019	0.0732218	0.0629067	0.0722611	0.0882353	0.0987654	0.134518	0.0966667	0.0635452	0.13879	0.114428	0.0147059
CAMTA1-DT	0.0028267	0.00446077	0.000632111	0.00360656	0.00136193	0.00157812	0.00174978	0.00486855	0.00944882	0	0.00560748	0	0.00209205	0	0.002331	0.00245098	0.00740741	0	0	0	0	0	0
CAMTA1	1.56251	1.4836	1.16498	1.95639	1.04324	1.30563	0.539808	0.925998	0.667717	0.43949	0.585047	0.776291	0.242678	0.234273	0.892774	0.639706	0.876543	1.16244	1.00333	0.257525	1.1032	0.885572	0.25
AL512330.1	0	0	0	0	0	0	0	0.00194742	0	0	0	0	0	0	0.00699301	0	0	0	0	0	0	0	0
AL359881.3	0	0	0	0.000327869	0	0	0	0	0	0	0	0	0	0	0.00932401	0	0	0	0	0	0	0	0
VAMP3	0.454664	0.495408	0.29646	0.496066	0.283623	0.438716	0.0892388	0.190847	0.255118	0.089172	0.370093	0.206501	0.437238	0.127983	0.114219	0.470588	0.279012	0.324873	0.376667	0.103679	0.441281	0.293532	0.0294118
PER3	0.241792	0.27132	0.119153	0.182623	0.153899	0.256181	0.261592	0.178189	0.544882	0.0366242	0.358879	0.156788	0.039749	0.0281996	0.121212	0.397059	0.222222	0.0685279	0.31	0.0234114	0.153025	0.129353	0
UTS2	0	0	0.000316056	0	0	0	0.000874891	0	0.0015748	0.0350318	0.00934579	0	0	0.0260304	0	0.00245098	0	0	0	0.0367893	0	0	0.0294118
TNFRSF9	0	0	0	0	0	0	0	0	0	0.00955414	0	0.00191205	0.00627615	0.0802603	0	0	0.00493827	0.00253807	0.00333333	0.0635452	0	0	0
PARK7	3.46488	3.51168	2.82301	3.60164	2.7477	3.2141	2.44444	3.6592	1.37323	1.67357	1.28224	2.43212	1.66736	2.05206	2.6993	1.5098	2.64444	2.91371	1.83667	1.97659	3.52313	2.92537	1.45588
AL034417.4	0.000434877	0.000524797	0	0	0	0	0.00174978	0	0.0519685	0.0127389	0.00373832	0.00764818	0.0041841	0	0	0.00245098	0.00493827	0	0	0.00668896	0	0	0
AL034417.3	0.000434877	0	0.000316056	0.000327869	0.000340483	0	0.00437445	0	0.0913386	0.00955414	0.00560748	0.00573614	0	0	0	0.00245098	0.0222222	0	0	0.00334448	0.00355872	0	0
ERRFI1	3.14177	1.78011	1.7519	2.59508	1.03575	0.752236	0.173228	0.381694	4.18583	0.259554	0.142056	0.0879541	0.0125523	0.121475	0.034965	0.186275	0.903704	1.4467	0.176667	0.0936455	0.932384	0.134328	0.147059
AL034417.2	0.00108719	0	0	0	0.000340483	0	0.00874891	0	0.171654	0	0.00186916	0.00191205	0	0.0021692	0	0	0.017284	0	0.00333333	0.00334448	0	0.00497512	0
LINC01714	0.00652316	0.0102335	0.00474083	0.00918033	0.00885257	0.0110468	0	0.00194742	0.0125984	0	0	0	0	0	0	0	0.00493827	0	0	0	0	0	0
SLC45A1	0.00782779	0.00236158	0.00221239	0.00852459	0.00170242	0	0.00437445	0.00194742	0.00629921	0.00159236	0	0.00191205	0	0	0.002331	0.0661765	0.0271605	0.00507614	0.0233333	0.00334448	0.00355872	0	0
RERE	0.421179	0.425085	0.234513	0.378361	0.283963	0.387165	0.532808	0.292113	0.8	0.197452	0.448598	0.567878	0.376569	0.277657	0.545455	0.703431	0.624691	0.175127	0.45	0.137124	0.348754	0.40796	0.323529
ENO1	3.22657	3.23721	2.71934	3.2823	2.83418	4.28038	3.55206	4.13729	1.69134	1.50637	1.34393	5.60229	2.02092	1.78742	1.48252	0.889706	3.60741	3.05076	0.943333	1.60201	6.19573	2.46269	0.970588
ENO1-AS1	0.0132638	0.0199423	0.00726928	0.0186885	0.0132789	0.0194634	0.00787402	0.0097371	0.0283465	0.00159236	0.00373832	0.0152964	0	0	0.013986	0.00735294	0.0148148	0.0101523	0.00333333	0	0.00355872	0.00995025	0.0147059
SLC2A5	0.260709	0.0989242	0.135272	0.181639	0.134491	0.081536	0.00262467	0.0214216	0.332283	0	0.035514	0.00191205	0.0041841	0	0	0.0171569	0.0197531	0.360406	0.00666667	0	0.0533808	0.0149254	0.0147059
GPR157	0.0297891	0.0160063	0.0129583	0.0177049	0.00885257	0.0120989	0.0734908	0.0243427	0.0834646	0.0254777	0.0149533	0.0458891	0.0251046	0.010846	0.041958	0.00980392	0.037037	0.0228426	0.00666667	0.0167224	0.0106762	0.0199005	0.0588235
MIR34AHG	0	0	0	0	0	0	0.00174978	0	0.0188976	0.00159236	0.0130841	0	0.00209205	0	0.002331	0	0.00740741	0	0.0133333	0	0	0	0
H6PD	0.0800174	0.0280766	0.0316056	0.057377	0.0282601	0.0252499	0.104112	0.0223953	0.297638	0.0636943	0.114019	0.156788	0.17364	0.0759219	0.111888	0.205882	0.261728	0.0685279	0.143333	0.0334448	0.0747331	0.0646766	0.0735294
SPSB1	0.248097	0.0325374	0.120417	0.198033	0.0190671	0.0215676	0.00874891	0.0194742	0.0409449	0.00796178	0.00373832	0.0172084	0.00209205	0.0021692	0	0.0735294	0.0765432	0.19797	0.0366667	0.0200669	0.19573	0	0
BX323043.1	0.0310937	0.000787195	0.0085335	0.02	0.000680967	0.00105208	0.000874891	0	0.00787402	0	0	0	0	0	0	0	0.00246914	0.00253807	0	0	0.00355872	0	0
AL928921.2	0.0615351	0.00787195	0.0328698	0.0580328	0.00442629	0.00526039	0.0104987	0.00876339	0.0299213	0.00477707	0.00186916	0.00382409	0.00209205	0	0.002331	0.00980392	0.00740741	0.0380711	0.01	0	0.0213523	0	0
AL928921.1	0.00543596	0.000262398	0.00379267	0.0052459	0.00102145	0.00105208	0	0	0.0110236	0	0	0	0	0	0	0	0	0	0	0	0	0.0149254	0
SLC25A33	0.465971	0.176069	0.254109	0.439344	0.11985	0.156234	0.938758	1.02434	0.15748	0.0382166	0.130841	0.166348	0.138075	0.0281996	0.184149	0.0563725	0.123457	0.482234	0.0966667	0.0535117	0.160142	0.228856	0.0882353
TMEM201	0.0189172	0.00236158	0.0085335	0.0140984	0.00306435	0.000526039	0.079615	0.0185005	0.00944882	0.0175159	0.00934579	0.0382409	0.0167364	0.00867679	0.0512821	0.0367647	0.0395062	0.0177665	0.0133333	0.00334448	0.0142349	0.0248756	0.0147059
PIK3CD	0.0521853	0.0131199	0.0161188	0.0386885	0.00953354	0.00683851	0.0201225	0.0136319	0.0314961	0.0573248	0.0672897	0.0172084	0.213389	0.0976139	0.004662	0	0.0469136	0.0152284	0.0233333	0.117057	0.0462633	0.00497512	0.0588235
PIK3CD-AS2	0.208306	0.0970874	0.10335	0.22623	0.0609465	0.0452393	0.0288714	0.0282376	0.0472441	0.00636943	0.00186916	0.0152964	0	0.0130152	0.011655	0.00490196	0.0938272	0.109137	0.0233333	0.00668896	0.163701	0.0248756	0.0147059
CLSTN1	0.284192	0.0616636	0.173198	0.192131	0.0643514	0.0347186	0.635171	0.0856865	0.16378	0.160828	0.162617	0.600382	0.135983	0.240781	0.335664	0.509804	0.580247	0.312183	0.346667	0.247492	0.120996	0.149254	0.0588235
CTNNBIP1	0.210263	0.173183	0.119469	0.19082	0.0909091	0.190952	0.136483	0.138267	0.11811	0.0796178	0.11215	0.0745698	0.15272	0.125813	0.034965	0.0955882	0.17037	0.0939086	0.11	0.117057	0.206406	0.0497512	0.0147059
LZIC	0.309198	0.423773	0.206068	0.347869	0.247872	0.395055	0.209974	0.246349	0.185827	0.214968	0.211215	0.229446	0.309623	0.240781	0.230769	0.254902	0.187654	0.228426	0.32	0.237458	0.281139	0.228856	0.0588235
NMNAT1	0.138726	0.12149	0.0698483	0.123607	0.0636704	0.104156	0.11636	0.0993184	0.113386	0.0191083	0.0766355	0.08413	0.0941423	0.0672451	0.0909091	0.10049	0.11358	0.106599	0.0633333	0.0301003	0.0996441	0.0945274	0.0147059
RBP7	0.00217439	0.000787195	0.00410872	0	0.00851209	0.00526039	0.0524934	0.0486855	0.0110236	0	0.108411	0.0344168	0.728033	0	0.435897	1.34559	0.0444444	0	2.81333	0.00334448	0.0177936	0.0945274	0.117647
UBE4B	0.171994	0.134086	0.0761694	0.136721	0.0793327	0.110994	0.0927384	0.0701071	0.181102	0.0621019	0.0747664	0.0975143	0.144351	0.0585683	0.0932401	0.132353	0.125926	0.0609137	0.123333	0.083612	0.11032	0.0597015	0.0735294
KIF1B	0.277669	0.298609	0.140329	0.272459	0.174668	0.241978	0.256343	0.106134	0.711811	0.0525478	0.2	0.175908	0.257322	0.0542299	0.398601	0.375	0.355556	0.114213	0.346667	0.0635452	0.160142	0.228856	0.0147059
AL139424.2	0.00173951	0.00262398	0.00316056	0.00163934	0.00102145	0	0.00437445	0	0.0141732	0.00318471	0.00186916	0.00191205	0	0	0.00932401	0.00490196	0	0	0.00333333	0.00668896	0	0.00995025	0
PGD	0.172864	0.1947	0.0790139	0.188852	0.0946544	0.169385	0.0997375	0.097371	0.0913386	0.0191083	0.123364	0.130019	0.294979	0.0390456	0.242424	0.0441176	0.133333	0.0837563	0.0666667	0.0234114	0.16726	0.223881	0.0147059
CENPS-CORT	0.00913242	0.0123327	0.00379267	0.0140984	0.0040858	0.00631247	0	0.00486855	0.00629921	0	0	0.00191205	0	0	0.002331	0	0	0.00253807	0	0	0.00711744	0	0
CENPS	0.345292	0.512989	0.204172	0.496393	0.270344	0.357706	0.0516185	0.0886076	0.211024	0.0159236	0.0130841	0.0516252	0.0041841	0.0238612	0.041958	0.0416667	0.125926	0.205584	0.0233333	0.0200669	0.206406	0.0597015	0
DFFA	0.410959	0.333508	0.201643	0.350164	0.211781	0.275644	0.217848	0.228822	0.346457	0.0971338	0.100935	0.294455	0.146444	0.145336	0.331002	0.232843	0.224691	0.215736	0.156667	0.0769231	0.341637	0.21393	0.0588235
AL354956.1	0.000217439	0.000524797	0.000316056	0.000655738	0	0.00263019	0.000874891	0	0.00314961	0	0	0	0	0.00433839	0.002331	0	0.00246914	0	0	0	0	0	0
PEX14	0.0706675	0.0543165	0.0369785	0.0829508	0.0214505	0.0331405	0.0393701	0.0428432	0.0818898	0.0398089	0.0280374	0.040153	0.0355649	0.0629067	0.041958	0.0392157	0.0617284	0.0507614	0.0533333	0.0702341	0.0569395	0.0597015	0
CASZ1	0.0210915	0.0136447	0.00979772	0.0154098	0.0129384	0.0215676	0.278215	0.0954236	0.0692913	0.0159236	0.00560748	0.355641	0.0167364	0.0759219	0.342657	0.00980392	0.0962963	0.0152284	0.08	0.0568562	0.0213523	0.179104	0.0147059
AL139423.1	0	0.000262398	0	0	0	0	0.00349956	0	0	0.00159236	0	0.00191205	0	0.00433839	0.002331	0	0	0	0	0.0100334	0.00711744	0.00995025	0
TARDBP	0.235703	0.212018	0.115676	0.22623	0.113721	0.175171	0.225722	0.179163	0.324409	0.0875796	0.186916	0.212237	0.154812	0.138829	0.207459	0.269608	0.232099	0.159898	0.263333	0.12709	0.174377	0.149254	0.176471
AL109811.3	0.000434877	0	0	0.000655738	0	0	0.00524934	0	0.00472441	0.00318471	0	0.00956023	0	0.00650759	0	0.0147059	0	0	0.01	0.00334448	0	0	0
SRM	0.232007	0.189714	0.127686	0.234098	0.0946544	0.143083	0.133858	0.171373	0.0929134	0.216561	0.201869	0.160612	0.40795	0.138829	0.18648	0.134804	0.276543	0.21066	0.243333	0.22408	0.341637	0.238806	0.264706
EXOSC10	0.103718	0.11493	0.0410872	0.111148	0.0524345	0.0915308	0.0997375	0.0467381	0.133858	0.0971338	0.136449	0.112811	0.154812	0.10846	0.102564	0.171569	0.150617	0.0532995	0.15	0.153846	0.0925267	0.0597015	0.0441176
AL109811.2	0.00608828	0.0141695	0.00316056	0.0108197	0.00238338	0.00736454	0.000874891	0	0.00314961	0.00159236	0.00560748	0.00382409	0.0041841	0	0	0	0.00246914	0.0101523	0	0.00334448	0	0.00497512	0
MTOR	0.0989346	0.086329	0.039823	0.0885246	0.0568607	0.0889006	0.176728	0.0827653	0.100787	0.0573248	0.125234	0.110899	0.119247	0.0867679	0.111888	0.102941	0.0888889	0.0482234	0.0933333	0.083612	0.11032	0.0646766	0.0735294
ANGPTL7	0	0	0	0	0	0	0	0	0.0015748	0	0	0	0	0	0	0	0.0148148	0	0	0	0.00355872	0	0
UBIAD1	0.0606654	0.0275518	0.0221239	0.0560656	0.02111	0.0178853	0.0927384	0.0214216	0.0582677	0.044586	0.0598131	0.0917782	0.0732218	0.0585683	0.048951	0.0661765	0.0938272	0.0583756	0.05	0.0367893	0.0320285	0.0497512	0.0441176
FBXO2	0.0260926	0.0241406	0.0151707	0.0360656	0.0183861	0.0215676	0.322835	0.234664	0.015748	0.0764331	0	0.447419	0	0.106291	0.13986	0.0563725	0.118519	0.00761421	0.02	0.0234114	0.0427046	0.129353	0.0735294
FBXO44	0.0684932	0.0453949	0.0335019	0.0695082	0.0217909	0.0231457	0.132983	0.0808179	0.0771654	0.0748408	0.0299065	0.145315	0.0146444	0.0824295	0.0652681	0.0269608	0.0987654	0.0380711	0.02	0.0702341	0.0427046	0.039801	0
FBXO6	0.0682757	0.104172	0.0233881	0.0786885	0.0452843	0.121515	0.0139983	0.0146056	0.0740157	0.022293	0.0429907	0.0286807	0.175732	0.171367	0.018648	0.0220588	0.0518519	0.0406091	0.0333333	0.0802676	0.0498221	0.0447761	0.0294118
MAD2L2	0.0730594	0.0477565	0.0331858	0.0793443	0.0272387	0.0310363	0.129484	0.0632911	0.0251969	0.0732484	0.071028	0.0898662	0.215481	0.173536	0.184149	0.0906863	0.0864198	0.0583756	0.0966667	0.12709	0.0747331	0.129353	0.0441176
DRAXIN	0	0	0	0	0	0	0.00699913	0.00292113	0	0.0111465	0.00373832	0.00191205	0.0083682	0.0520607	0.002331	0.00245098	0	0	0.00666667	0.0568562	0	0	0
AGTRAP	0.302674	0.106271	0.180784	0.243934	0.0905686	0.039979	0.136483	0.0652386	0.206299	0.179936	0.22243	0.330784	0.953975	0.598698	0.104895	0.262255	0.535802	0.619289	0.14	0.304348	0.206406	0.0746269	0.0735294
C1orf167	0.0130463	0.0165311	0.00663717	0.0118033	0.00646919	0.013677	0.00437445	0.00584226	0.0283465	0.00159236	0	0.00956023	0	0	0.004662	0.00735294	0.00493827	0.0177665	0.0166667	0	0.00711744	0	0.0147059
MTHFR	0.340509	0.159801	0.13464	0.230164	0.0949949	0.153077	0.055993	0.037001	0.466142	0.0987261	0.162617	0.0554493	0.230126	0.130152	0.032634	0.14951	0.17284	0.134518	0.196667	0.0936455	0.106762	0.0199005	0.176471
CLCN6	0.0497934	0.0207295	0.0208597	0.0429508	0.0231529	0.0184114	0.0524934	0.0126582	0.187402	0.00477707	0.0691589	0.0535373	0.0899582	0.0238612	0.034965	0.0539216	0.0740741	0.035533	0.0766667	0.0133779	0.0177936	0.0298507	0.0294118
KIAA2013	0.269189	0.125951	0.141909	0.229836	0.0956759	0.0625986	0.133858	0.0457644	0.294488	0.0748408	0.162617	0.185468	0.290795	0.190889	0.158508	0.220588	0.241975	0.294416	0.286667	0.170569	0.113879	0.119403	0.0147059
PLOD1	0.147641	0.0364734	0.073957	0.112459	0.04222	0.0178853	0.0183727	0.0136319	0.116535	0.00477707	0.0560748	0.042065	0.0983264	0.0303688	0.00932401	0.0980392	0.0666667	0.124365	0.0966667	0.0200669	0.024911	0.00995025	0.0147059
MFN2	0.247663	0.178693	0.109987	0.197705	0.110317	0.172015	0.187227	0.160662	0.113386	0.0207006	0.071028	0.116635	0.146444	0.0433839	0.114219	0.132353	0.128395	0.121827	0.143333	0.0501672	0.145907	0.109453	0.0588235
MIIP	0.0502283	0.0616636	0.0265487	0.0570492	0.0320054	0.0515518	0.0376203	0.0408958	0.0834646	0.0700637	0.102804	0.0458891	0.311715	0.0932755	0.04662	0.0514706	0.0814815	0.0380711	0.05	0.090301	0.0604982	0.0199005	0.161765
TNFRSF8	0	0	0	0	0	0	0	0	0	0	0.0205607	0	0.338912	0	0	0	0.00246914	0	0.00666667	0	0	0	0
TNFRSF1B	0	0	0.000316056	0	0	0	0.000874891	0	0.0015748	0.383758	1.25421	0.00191205	4.41841	1.11714	0	0.262255	0	0.00253807	0.233333	1.28094	0	0	0.0735294
VPS13D	0.155469	0.166098	0.0831226	0.13541	0.103847	0.157286	0.271216	0.0944499	0.381102	0.113057	0.134579	0.26195	0.129707	0.106291	0.254079	0.303922	0.232099	0.104061	0.243333	0.110368	0.0960854	0.144279	0.0735294
AC243836.1	0	0.00157439	0.000316056	0.000655738	0	0	0	0	0.00472441	0	0	0	0	0	0	0	0	0	0	0	0	0	0
DHRS3	0.325506	0.31619	0.201011	0.358033	0.228124	0.196213	0.165354	0.0817916	0.667717	0.159236	0.138318	0.0803059	0.0041841	0.292842	0.55711	1.3652	0.454321	0.332487	0.35	0.0769231	0.217082	0.343284	0
AC254633.1	0.00173951	0.00603516	0.00189633	0.00229508	0.00272387	0.00368227	0.00874891	0	0.0141732	0.00318471	0.00747664	0	0	0.0021692	0.004662	0.0294118	0.00740741	0	0.00666667	0	0.00355872	0.00995025	0
PDPN	0	0	0	0	0	0	0	0	0	0	0.0186916	0	0	0	0	0	0.0123457	0	0	0	0	0	0
PRDM2	0.0884975	0.061926	0.0477244	0.0714754	0.0377937	0.0920568	0.187227	0.117819	0.247244	0.402866	0.342056	0.372849	0.479079	0.555315	0.39627	0.453431	0.261728	0.0532995	0.316667	0.498328	0.0782918	0.263682	0.676471
KAZN	0.117199	0.384676	0.0986094	0.217049	0.237657	0.476065	0.269466	0.221032	0.335433	0.00796178	0.00186916	0.562141	0.00209205	0.010846	0.312354	0.132353	0.809877	0.0786802	0.26	0.0133779	0.284698	0.338308	0
TMEM51-AS1	0.00130463	0.00157439	0.000948167	0.00229508	0.00102145	0.000526039	0.0122485	0.00292113	0.0251969	0	0.00560748	0.042065	0	0	0.044289	0.00245098	0.00740741	0	0.0133333	0	0.00355872	0.0597015	0
TMEM51	0.0439226	0.0154815	0.022756	0.037377	0.0156622	0.0142031	0.088364	0.0282376	0.0661417	0.00636943	0.117757	0.481836	0.0271967	0	0.393939	0.0686275	0.224691	0.0406091	0.236667	0	0.0569395	0.447761	0
FHAD1	0.00195695	0.00393597	0.000632111	0.00327869	0.00340483	0.00578643	0.00524934	0.00194742	0.0110236	0	0.0242991	0.00573614	0.00209205	0.0021692	0	0.00980392	0.0148148	0	0.02	0.0234114	0.00711744	0.00497512	0
AL031283.1	0.00152207	0.00104959	0.000632111	0.00163934	0	0	0	0	0.00314961	0	0	0	0.00627615	0.0173536	0	0	0	0	0	0.00334448	0	0	0
EFHD2	0.178082	0.159276	0.096397	0.176393	0.0994212	0.144661	0.0673666	0.134372	0.0897638	0.246815	0.682243	0.042065	2.74268	3.42733	0.04662	0.196078	0.103704	0.0837563	0.103333	2.37458	0.177936	0.109453	0.117647
CASP9	0.0541422	0.0288638	0.017067	0.042623	0.0166837	0.0257759	0.0297463	0.0360273	0.0362205	0.0127389	0.0392523	0.0975143	0.083682	0.032538	0.027972	0.0171569	0.0419753	0.0203046	0.0366667	0.0367893	0.0498221	0.0646766	0.0147059
DNAJC16	0.210046	0.145369	0.10019	0.196721	0.0939734	0.110994	0.101487	0.0379747	0.286614	0.0493631	0.0598131	0.145315	0.110879	0.0368764	0.109557	0.110294	0.212346	0.119289	0.133333	0.0501672	0.0818505	0.0597015	0.0588235
AL121992.3	0.0721896	0.100236	0.0278129	0.087541	0.050732	0.0668069	0	0.00292113	0.0519685	0.00159236	0	0.00382409	0	0	0	0.00490196	0.00493827	0.0406091	0.00666667	0	0.0284698	0	0
AGMAT	3.03609	4.60273	2.27971	3.2177	3.04222	4.34824	0.0568679	0.560857	1.98583	0.52707	0.254206	0.0650096	0.0355649	0.390456	0.025641	0.286765	0.22716	2.63198	0.213333	0.137124	0.640569	0.164179	0.367647
DDI2	0.392477	0.257675	0.156764	0.306885	0.161389	0.273014	0.101487	0.0856865	0.546457	0.066879	0.0971963	0.0898662	0.17364	0.0629067	0.0769231	0.110294	0.160494	0.116751	0.166667	0.103679	0.11032	0.0845771	0.0735294
PLEKHM2	0.132203	0.119916	0.0616308	0.117049	0.0657133	0.10626	0.0787402	0.0691334	0.107087	0.100318	0.269159	0.0994264	0.317992	0.0845987	0.104895	0.227941	0.135802	0.0532995	0.18	0.107023	0.13879	0.0845771	0.132353
SLC25A34	0.0711024	0.153765	0.0404551	0.105902	0.0909091	0.107838	0.0218723	0.0116845	0.188976	0.00477707	0.00934579	0.00382409	0.0104603	0	0.004662	0.00245098	0.0197531	0.0329949	0.00333333	0	0	0.00995025	0
SLC25A34-AS1	0	0.000524797	0.000316056	0	0	0	0	0	0	0	0	0.00191205	0	0	0	0.00245098	0	0	0.03	0	0	0	0
TMEM82	0.133942	0.187352	0.0834387	0.193115	0.120191	0.118885	0.00174978	0.0116845	0.288189	0	0.00186916	0	0	0	0	0.00980392	0.091358	0.304569	0.00666667	0	0.0640569	0	0
FBLIM1	0.00782779	0.0251902	0.00379267	0.0140984	0.0122574	0.0210416	0.0096238	0.00292113	0.114961	0.0191083	0.00560748	0.0554493	0.00627615	0.00433839	0.00699301	0.0392157	0.162963	0.00253807	0.37	0.00668896	0.0604982	0	0
UQCRHL	0.0104371	0.00472317	0.00474083	0.0095082	0.00306435	0.00473435	0.0279965	0.0185005	0.0220472	0.00477707	0.0149533	0.00956023	0.0125523	0.0021692	0.013986	0.00980392	0.0296296	0.00253807	0.03	0	0.00711744	0.0149254	0
AL450998.2	0.0567515	0.0616636	0.033818	0.0685246	0.0299625	0.0573382	0.132108	0.0759494	0.300787	0.0764331	0.211215	0.110899	0.213389	0.104121	0.0885781	0.10049	0.195062	0.0380711	0.126667	0.0535117	0.0284698	0.129353	0.0735294
SPEN	0.206132	0.145631	0.0805942	0.173115	0.0868233	0.165702	0.426072	0.185979	0.677165	0.226115	0.413084	0.351816	0.631799	0.45987	0.261072	0.47549	0.545679	0.0786802	0.743333	0.301003	0.174377	0.358209	0.279412
ZBTB17	0.042618	0.0401469	0.0199115	0.0472131	0.0200885	0.027354	0.048119	0.0389484	0.0582677	0.0254777	0.0411215	0.0688337	0.0669456	0.0433839	0.04662	0.0612745	0.0444444	0.0152284	0.0766667	0.0635452	0.0320285	0.0696517	0.0441176
SRARP	0	0	0	0	0	0	0.00524934	0.00778968	0	0	0	0.00764818	0	0	0.862471	0.00490196	0	0	0.0133333	0	0	0.383085	0
HSPB7	0	0	0	0	0.000680967	0	0.0936133	0.0467381	0	0.00159236	0	0.0152964	0	0	0.00932401	0.00245098	0.00493827	0.00507614	0.153333	0	0.00355872	0	0
CLCNKA	0.00326158	0.00314878	0.00758534	0.00229508	0.00442629	0.00315623	1.85827	0.225901	0.00787402	0.00318471	0.00934579	0.577438	0.0083682	0.00867679	1.49883	0.0171569	0.0320988	0.00253807	0.0233333	0.0100334	0.00355872	0.820896	0
CLCNKB	0.00369646	0.00288638	0.00600506	0.00229508	0.0102145	0.00631247	1.88976	0.311587	0.0188976	0.00159236	0.00186916	0.889101	0.0041841	0	2.77855	0.00735294	0.0197531	0.0126904	0.0333333	0	0	1.64677	0
FAM131C	0.000434877	0.00157439	0.00189633	0	0.00306435	0.00105208	0.186352	0.104187	0.0015748	0	0	0.082218	0	0	0.102564	0	0.0395062	0	0	0.00334448	0.0284698	0.159204	0
EPHA2	0.00108719	0.00262398	0.00316056	0.000327869	0.0061287	0.00368227	0.0341207	0.00194742	0.0283465	0.00159236	0.00373832	0.0611855	0.00209205	0	0.018648	0.110294	0.150617	0.00253807	0.0433333	0	0.0284698	0.039801	0
ARHGEF19	0.000652316	0.00498557	0.000948167	0.00196721	0.00136193	0.00631247	0.0096238	0.00778968	0.0110236	0.0238854	0.011215	0.0344168	0.0376569	0.021692	0.00699301	0.0318627	0.00493827	0	0.00666667	0.0234114	0.00711744	0.0298507	0.0147059
CPLANE2	0.0217439	0.0259774	0.00474083	0.0298361	0.0132789	0.0241978	0.00874891	0.0243427	0.00944882	0.00796178	0.00934579	0.0325048	0.0125523	0.00650759	0.025641	0.00980392	0.017284	0.0101523	0.01	0.00334448	0.0177936	0.0248756	0
FBXO42	0.042618	0.0356862	0.0148546	0.0452459	0.0183861	0.0347186	0.0734908	0.030185	0.110236	0.0541401	0.0728972	0.0936902	0.161088	0.0737527	0.0839161	0.127451	0.0987654	0.0203046	0.0833333	0.0735786	0.0142349	0.0646766	0.176471
SZRD1	0.288106	0.260037	0.154235	0.265902	0.158665	0.238822	0.176728	0.242454	0.168504	0.144904	0.142056	0.24283	0.334728	0.238612	0.212121	0.311275	0.246914	0.137056	0.243333	0.207358	0.24911	0.358209	0.147059
NECAP2	0.108937	0.106796	0.0597345	0.11082	0.0657133	0.0889006	0.0997375	0.0895813	0.088189	0.299363	0.242991	0.170172	0.638075	0.212581	0.100233	0.512255	0.261728	0.035533	0.176667	0.29097	0.234875	0.109453	0.117647
LINC01772	0.000652316	0.000787195	0.000632111	0.00196721	0.000340483	0.000526039	0.00437445	0	0.0141732	0.0111465	0.00373832	0.00764818	0.0125523	0.0130152	0.002331	0.00980392	0.00987654	0	0.02	0	0.00711744	0	0.0441176
AL137802.2	0.00413133	0.00577276	0.00158028	0.00786885	0.00544774	0.00736454	0.015748	0.0097371	0.0346457	0.00796178	0.00747664	0.0133843	0.00627615	0.0130152	0.002331	0.00490196	0.017284	0.00507614	0	0.0100334	0.00355872	0	0
NBPF1	0.0661013	0.0585148	0.028445	0.0688525	0.0248553	0.0368227	0.0271216	0.0223953	0.0771654	0.0143312	0.0691589	0.101338	0.0439331	0.0195228	0.032634	0.10049	0.0790123	0.0329949	0.0433333	0.0133779	0.0462633	0.0497512	0
CROCC	0.00739291	0.00367358	0.00505689	0.00721311	0.00238338	0.00368227	0.0201225	0.0262902	0.0598425	0.0238854	0.0299065	0.0535373	0.0209205	0.0260304	0.018648	0.0441176	0.0864198	0.00507614	0.0433333	0.0401338	0.0106762	0.00995025	0
BX284668.5	0.156121	0.0726843	0.079646	0.155738	0.030984	0.041031	0.0122485	0.0253165	0.0314961	0.0318471	0.117757	0.08413	0.129707	0.0260304	0.030303	0.0808824	0.0567901	0.0736041	0.0433333	0.0200669	0.0996441	0.0298507	0.0147059
BX284668.6	0.00152207	0.00236158	0.000948167	0.00196721	0.000680967	0.00157812	0.00699913	0	0.0519685	0.0159236	0	0.0210325	0.00209205	0.010846	0.00699301	0.0122549	0.0197531	0.00507614	0	0.0200669	0	0	0.0147059
MFAP2	0	0	0	0	0.000340483	0	0.00174978	0	0	0	0	0	0	0	0	0.0122549	0.0222222	0	0.05	0	0.00711744	0	0
ATP13A2	0.0380518	0.00918394	0.0161188	0.0337705	0.0081716	0.00894266	0.055993	0.0146056	0.023622	0.0414013	0.0542056	0.0650096	0.0648536	0.0585683	0.0559441	0.105392	0.0888889	0.0532995	0.0733333	0.0802676	0.0177936	0.0646766	0.0735294
SDHB	1.27419	1.66807	0.98957	1.32295	1.16173	2.11099	0.571304	1.03408	0.565354	0.36465	0.321495	0.32696	0.541841	0.255965	0.484848	0.323529	0.259259	1.68782	0.293333	0.277592	0.743772	0.621891	0.294118
PADI2	0.000217439	0.00341118	0.000632111	0.000327869	0.00442629	0.00841662	0.192476	0.12853	0.00787402	0	0.0841121	0.0191205	0.0083682	0.0021692	0.004662	0.00245098	0.00246914	0	0.01	0	0	0	0
PADI4	0	0	0	0	0	0	0	0	0	0.00796178	0.00186916	0	0.0251046	0.021692	0	0	0	0	0	0	0	0	0.0147059
RCC2	0.0721896	0.0545789	0.0366625	0.0711475	0.0306435	0.0468175	0.0682415	0.0593963	0.0740157	0.0716561	0.181308	0.23327	0.257322	0.156182	0.04662	0.110294	0.118519	0.0177665	0.143333	0.0769231	0.0854093	0.0945274	0.0735294
ARHGEF10L	0.215047	0.250853	0.0884956	0.228197	0.144705	0.19516	0.104112	0.106134	0.338583	0	0.117757	0.273423	0.0669456	0	0.0769231	0.0220588	0.165432	0.106599	0.0933333	0.00334448	0.13879	0.039801	0
IGSF21	0.000217439	0	0	0	0	0	0	0	0	0.00159236	0.697196	0	0.00209205	0.00433839	0	0	0	0.00253807	0	0.0133779	0	0	0
KLHDC7A	0.108502	0.0456573	0.0600506	0.0839344	0.0418795	0.054182	0.104112	0.0360273	0.206299	0	0	0.166348	0	0	0.034965	0	0.091358	0.114213	0.01	0	0.0391459	0.0199005	0
ALDH4A1	2.73407	0.67069	1.43236	1.65574	0.518556	0.439243	0.071741	0.200584	0.697638	0.00159236	0.0149533	0.290631	0.0083682	0.00433839	0.039627	0.0514706	0.192593	1.74873	0.0633333	0.0100334	0.537367	0.0845771	0
IFFO2	0.0402261	0.028339	0.0161188	0.035082	0.0119169	0.0331405	0.015748	0.00876339	0.0377953	0.0382166	0.0130841	0.0325048	0.0209205	0.0303688	0.018648	0.0465686	0.0987654	0.035533	0.06	0.0802676	0.0676157	0.00497512	0.0147059
UBR4	0.555338	0.217528	0.285714	0.424918	0.138577	0.205155	0.221347	0.0963973	0.559055	0.186306	0.130841	0.246654	0.271967	0.171367	0.202797	0.284314	0.945679	0.345178	0.31	0.217391	0.989324	0.164179	0.102941
AL035413.1	0.012394	0.00708475	0.00505689	0.00885246	0.00306435	0.0115729	0.0332458	0.0185005	0.00472441	0.00955414	0.0130841	0.0172084	0.0188285	0.0021692	0.00699301	0.0318627	0.0148148	0.00507614	0.01	0.00334448	0.0106762	0.00995025	0
EMC1	0.0637095	0.0215167	0.0303413	0.0511475	0.0289411	0.0110468	0.0831146	0.0194742	0.111811	0.0270701	0.0672897	0.135755	0.0857741	0.0715835	0.0909091	0.134804	0.118519	0.0583756	0.11	0.0668896	0.0427046	0.0348259	0.0294118
MRTO4	0.13416	0.165836	0.0771176	0.159672	0.0949949	0.142557	0.101487	0.115871	0.105512	0.0652866	0.179439	0.164436	0.230126	0.104121	0.102564	0.0955882	0.187654	0.116751	0.13	0.137124	0.266904	0.149254	0.161765
AKR7A3	1.98326	4.98452	1.99779	3.15869	3.28771	5.58916	0.0918635	0.683544	1.54646	0.480892	0.24486	0.0917782	0.0334728	0.340564	0.02331	0.338235	0.177778	2.58376	0.243333	0.113712	0.893238	0.164179	0.352941
AKR7A2	2.30594	4.35739	2.09197	3.07967	2.87436	3.53551	0.360455	1.25122	1.34488	0.648089	0.456075	0.539197	0.223849	0.804772	0.240093	0.558824	0.812346	2.19543	0.363333	0.498328	1.7331	0.587065	0.529412
PQLC2	0.0339204	0.0131199	0.0145386	0.0347541	0.00715015	0.00315623	0.0253718	0.0097371	0.0787402	0.0111465	0.0411215	0.0382409	0.0502092	0.0130152	0.032634	0.0416667	0.0518519	0.0431472	0.0266667	0.0133779	0.024911	0.0199005	0
CAPZB	0.853446	0.86329	0.557206	0.890164	0.537964	0.806418	0.572178	0.709834	0.349606	0.792994	1.2729	0.785851	1.92259	1.08894	0.969697	0.737745	0.809877	0.586294	0.896667	1.21405	1.00712	1.13433	0.470588
MINOS1	1.5586	1.926	1.33755	1.94033	1.40007	1.68385	1.69466	2.34567	0.766929	0.926752	0.766355	2.58509	0.853556	0.752711	2.50583	0.691176	0.938272	1.57868	0.87	0.782609	1.63701	3.00995	0.602941
NBL1	0.0367471	0.11047	0.0246523	0.0577049	0.0585632	0.0857443	0.0113736	0.0097371	0.0944882	0.0414013	0.0261682	0.776291	0	0.00650759	0.282051	0.0759804	0.567901	0.0456853	0.183333	0.0133779	0.177936	0.323383	0
TMCO4	0.06197	0.056678	0.0249684	0.057377	0.0299625	0.0636507	0.0804899	0.0379747	0.0535433	0.0557325	0.0841121	0.18738	0.08159	0.0498915	0.400932	0.0343137	0.0790123	0.0406091	0.0466667	0.0702341	0.0427046	0.293532	0.0147059
RNF186	1.73886	0.408029	1.03097	1.96557	0.327886	0.147817	0.0148731	0.113924	0.516535	0.00636943	0.00934579	0.0210325	0.00209205	0.00433839	0	0.0171569	0.0469136	1.11929	0.0466667	0.00334448	0.398577	0.0547264	0
AL391883.1	0.115895	0.204408	0.0711125	0.185246	0.0943139	0.095213	0	0.00778968	0.0503937	0	0.00373832	0.00191205	0	0	0	0	0.00246914	0.0888325	0.00666667	0	0.0284698	0	0
OTUD3	0.0611002	0.0459197	0.0353982	0.0655738	0.0282601	0.040505	0.0454943	0.0340798	0.111811	0.044586	0.0317757	0.0860421	0.0167364	0.0281996	0.0559441	0.0612745	0.0691358	0.0406091	0.0633333	0.0401338	0.0533808	0.0199005	0.0294118
UBXN10-AS1	0.00826267	0.00157439	0.0028445	0.00622951	0.000680967	0.000526039	0.0139983	0.0146056	0.00314961	0.00796178	0.00186916	0.0363289	0	0.010846	0.00932401	0	0.00987654	0.00507614	0	0.0234114	0.0177936	0.0746269	0
UBXN10	0.0176125	0.00603516	0.00663717	0.00918033	0.00374532	0.00157812	0.0262467	0.0262902	0.00944882	0.00318471	0	0.0478011	0.00209205	0	0.037296	0	0.0222222	0.00507614	0.01	0	0.0355872	0.0149254	0
VWA5B1	0	0	0	0	0	0	0	0	0	0	0	0.00764818	0	0	0.0536131	0	0	0	0	0	0	0.00995025	0
CAMK2N1	3.11655	2.98662	2.2854	3.29508	2.21927	2.76223	0.685039	1.20545	2.17008	0.63535	0.284112	6.35182	0.0460251	0.509761	6.11655	0.360294	1.50864	2.24112	0.486667	0.254181	1.6726	5.68657	0.397059
MUL1	0.0606654	0.0173183	0.0331858	0.0527869	0.0200885	0.0168332	0.11636	0.023369	0.0488189	0.0382166	0.0542056	0.147228	0.0753138	0.0347072	0.128205	0.0882353	0.103704	0.071066	0.08	0.0401338	0.0320285	0.124378	0.0441176
FAM43B	0.00173951	0	0.000948167	0.00131148	0.000340483	0.00263019	0.023622	0.00876339	0.0015748	0	0.00186916	0.0114723	0	0	0.002331	0.0269608	0.00987654	0	0.00333333	0	0	0	0
CDA	0.00152207	0.0107583	0.00189633	0.000655738	0.0190671	0.00631247	0.0804899	0.0720545	0.0125984	0.00159236	0.00186916	0.239006	0.485356	0.00867679	1.14219	0.365196	0.00740741	0.0203046	0.166667	0.00334448	0	2.74129	0
PINK1	0.746684	0.674626	0.457332	0.668197	0.419476	0.471857	0.484689	0.562804	0.307087	0.044586	0.121495	0.531549	0.119247	0.0976139	0.561772	1.17892	0.293827	0.708122	0.633333	0.0367893	0.395018	0.59204	0
PINK1-AS	0.00391389	0.00341118	0.00189633	0.00262295	0.00170242	0.00210416	0.00437445	0.00097371	0.0125984	0.00477707	0.00560748	0.00573614	0.00209205	0.0021692	0.002331	0	0	0	0.0166667	0.00334448	0.00711744	0	0
DDOST	0.175038	0.156914	0.132743	0.24459	0.117467	0.0720673	0.366579	0.0817916	0.2	0.278662	0.416822	0.644359	0.468619	0.542299	0.459207	0.286765	0.614815	0.411168	0.363333	0.448161	0.231317	0.597015	0.397059
KIF17	0.000434877	0.000787195	0.00126422	0.00163934	0	0	0.000874891	0.00097371	0.00472441	0	0.046729	0.00191205	0.0041841	0	0	0.0710784	0.00246914	0.00253807	0.05	0	0	0	0.0147059
HP1BP3	0.896717	0.876673	0.579646	0.904918	0.636023	0.950026	0.944882	0.927945	0.856693	1.12739	0.97757	1.33843	1.12971	1.36876	1.48252	1.41422	0.97037	0.601523	1.14667	1.51505	0.807829	1.1592	0.647059
EIF4G3	0.158078	0.061926	0.0749052	0.0927869	0.0442629	0.0489216	0.244969	0.0808179	0.173228	0.116242	0.151402	0.365201	0.1841	0.360087	0.149184	0.507353	0.328395	0.0736041	0.33	0.210702	0.131673	0.19403	0.0735294
ECE1	0.111111	0.0369982	0.0616308	0.0819672	0.0442629	0.0199895	0.154856	0.0438169	0.146457	0.0525478	0	0.0573614	0.24477	0.0477223	0.214452	1.36765	0.123457	0.0989848	1.18	0.0401338	0.024911	0.169154	0.0441176
NBPF3	0.0250054	0.0173183	0.00979772	0.0213115	0.0129384	0.00631247	0.0201225	0.0116845	0.0204724	0.0111465	0.00186916	0.0152964	0.0083682	0.0260304	0.039627	0.0318627	0.0320988	0.00253807	0.00666667	0.0234114	0.0320285	0.0298507	0.0147059
ALPL	0.370298	0.291	0.199431	0.419672	0.169901	0.115203	0.0139983	0.0282376	0.307087	0.00796178	0.00373832	0.00573614	0.00209205	0.0021692	0	0.0710784	0.0246914	0.357868	0.05	0.00334448	0.0640569	0.0149254	0
RAP1GAP	0.121113	0.0545789	0.0654235	0.0963934	0.0401771	0.0520779	0.786527	0.462512	0.0787402	0.00477707	0.00373832	0.170172	0.0041841	0.00433839	0.759907	0.00735294	0.175309	0.0558376	0.01	0	0.11032	0.233831	0
USP48	0.221352	0.230123	0.107143	0.205246	0.117467	0.195686	0.28084	0.155794	0.250394	0.270701	0.252336	0.271511	0.343096	0.277657	0.324009	0.352941	0.288889	0.149746	0.38	0.244147	0.188612	0.19403	0.470588
HSPG2	0.00130463	0.000787195	0.00189633	0	0.00238338	0.00473435	0.0752406	0.0175268	0.00472441	0.00159236	0.00373832	0.298279	0.00627615	0	0.0629371	3.26471	0.274074	0.00761421	1.84	0.00334448	0.0106762	0.0646766	0
LINC01635	0.00173951	0.00183679	0.000632111	0.00229508	0.000340483	0.00210416	0	0	0	0.00318471	0	0	0.0041841	0	0	0.00245098	0	0	0	0	0.00355872	0	0
CDC42	1.26832	1.37208	0.895386	1.24787	0.997957	1.31089	0.748906	1.18598	0.751181	1.63535	1.79065	1.91778	3.76151	2.72668	1.45221	1.90196	1.6963	0.93401	1.78333	2.8194	1.87544	1.48259	1.17647
WNT4	0	0.000262398	0	0	0	0	0.000874891	0	0.0015748	0	0	0.0133843	0	0	0.016317	0	0	0	0.00333333	0	0	0.00995025	0
ZBTB40	0.0793651	0.0663868	0.0303413	0.0734426	0.040858	0.0768017	0.079615	0.0457644	0.146457	0.103503	0.0785047	0.0975143	0.125523	0.0954447	0.0699301	0.139706	0.0716049	0.0304569	0.0966667	0.117057	0.0427046	0.0696517	0.102941
C1QA	0.00108719	0	0.00221239	0.00196721	0.000680967	0	0.00174978	0.00292113	0.0188976	0.0812102	16.6766	0.00191205	2.92469	0.0433839	0	0.0539216	0.00740741	0.0583756	0	0.0501672	0	0.00995025	0.0147059
C1QC	0.000652316	0	0.00189633	0	0.000680967	0	0	0	0	0.044586	9.51589	0.00573614	0.564854	0.0195228	0	0.0294118	0.00493827	0.0380711	0.00333333	0.0267559	0	0	0.0441176
C1QB	0	0	0.00158028	0.000983607	0.00136193	0	0	0.00097371	0.0015748	0.0621019	13.9439	0	2.19247	0.0130152	0	0.0343137	0.00246914	0.0659898	0	0.0267559	0	0	0
EPHB2	0.000217439	0	0	0	0.000680967	0	0.0358705	0.00876339	0	0	0.046729	0.0439771	0.00627615	0	0.004662	0.00245098	0.017284	0	0	0	0	0.00497512	0
KDM1A	0.183736	0.198898	0.0941846	0.195738	0.103507	0.191478	0.184602	0.171373	0.166929	0.13535	0.158879	0.24283	0.25523	0.147505	0.277389	0.188725	0.25679	0.104061	0.15	0.173913	0.224199	0.238806	0.0882353
LUZP1	0.193303	0.194175	0.116941	0.197049	0.127341	0.197791	0.250219	0.177215	0.406299	0.288217	0.478505	0.290631	0.26569	0.232104	0.398601	1.0098	0.31358	0.134518	0.813333	0.264214	0.170819	0.258706	0.0294118
LINC01355	0.000434877	0	0	0	0	0	0.0621172	0.00097371	0.114961	0.0111465	0.011215	0.0535373	0.0188285	0.00650759	0.027972	0.0367647	0.0641975	0	0.05	0.0200669	0	0.00497512	0.0147059
AL109936.6	0	0	0	0	0	0	0.00174978	0	0.00314961	0	0	0.00191205	0	0	0	0.00245098	0	0	0	0	0	0	0
HNRNPR	0.462927	0.530569	0.265171	0.432787	0.326864	0.59495	0.835521	0.640701	0.51811	0.621019	0.734579	0.835564	1.07741	1.04338	0.862471	1.00245	0.893827	0.258883	1.09	0.936455	0.679715	0.935323	0.529412
ZNF436	0.0306588	0.0173183	0.00790139	0.0308197	0.0163432	0.0205155	0.0218723	0.0243427	0.0173228	0.0111465	0.00560748	0.0229446	0.0083682	0.00433839	0.00932401	0.0490196	0.0320988	0.00507614	0.04	0.00334448	0.0177936	0	0
ZNF436-AS1	0.0169602	0.0167935	0.005689	0.0255738	0.0040858	0.0147291	0.0376203	0.0214216	0.0708661	0.00318471	0.00373832	0.0325048	0.0104603	0.0021692	0.048951	0.0343137	0.0222222	0.00253807	0.03	0	0.0106762	0.0298507	0
AL109936.2	0.0067406	0.0160063	0.00221239	0.0095082	0.00442629	0.0115729	0.00612423	0.00486855	0.0125984	0	0	0.00764818	0	0	0.002331	0	0.00987654	0.00253807	0	0	0.00355872	0	0
TCEA3	0.786475	1.88901	0.62737	1.14951	1.21587	1.64966	0.606299	0.986368	0.735433	0.0493631	0.0261682	0.604207	0.0041841	0.0151844	0.382284	0.0931373	0.691358	0.484772	0.09	0	1.01779	0.477612	0.0147059
ASAP3	0.0869754	0.0262398	0.0262326	0.0570492	0.0129384	0.00736454	0.0594926	0.0613437	0.0472441	0	0	0.0554493	0.00209205	0	0.04662	0.0563725	0.0246914	0.035533	0.0133333	0	0.0818505	0.0298507	0
E2F2	0	0	0	0	0	0	0	0	0	0	0	0	0.0313808	0.0021692	0	0	0	0	0	0	0	0	0.0147059
ID3	0.000652316	0.0112831	0.00410872	0.00163934	0.0177051	0.0142031	0.535433	0.142162	0.0188976	0.0477707	0.0728972	4.85468	0.0334728	0	0.862471	3.76961	3.34074	0	4.15333	0.00334448	0.0320285	1.85572	0.441176
RPL11	11.1213	14.8573	10.9671	14.7652	12.3749	13.5881	11.6728	15.7205	6.47559	27.5732	20.0411	11.6061	22.272	15.0087	18.5478	11.3848	17.3926	10.3173	12.4267	20.2943	19.7544	19.5572	34.5294
ELOA	0.17569	0.161375	0.0783818	0.170164	0.0915901	0.140978	0.169729	0.145083	0.159055	0.13535	0.224299	0.137667	0.299163	0.177874	0.268065	0.171569	0.153086	0.0609137	0.173333	0.187291	0.124555	0.268657	0.323529
ELOA-AS1	0.0504457	0.0640252	0.0246523	0.0763934	0.0337079	0.0468175	0.0271216	0.0467381	0.0566929	0.0286624	0.0261682	0.0363289	0.0188285	0.0173536	0.02331	0.0367647	0.037037	0.0329949	0.0266667	0.0301003	0.0498221	0.00995025	0.0441176
PITHD1	0.237225	0.194437	0.117257	0.241967	0.129724	0.199369	0.160105	0.160662	0.154331	0.312102	0.214953	0.288719	0.242678	0.316703	0.337995	0.242647	0.244444	0.182741	0.313333	0.344482	0.206406	0.368159	0.323529
LYPLA2	0.323766	0.36867	0.190582	0.32918	0.249234	0.397685	0.131234	0.198637	0.247244	0.136943	0.0971963	0.151052	0.200837	0.173536	0.160839	0.125	0.246914	0.19797	0.113333	0.204013	0.409253	0.144279	0.0588235
GALE	0.275712	0.227237	0.136852	0.246885	0.135172	0.195686	0.0839895	0.053554	0.499213	0.0143312	0.0336449	0.198853	0.0962343	0.010846	0.128205	0.0490196	0.150617	0.286802	0.0666667	0.0200669	0.234875	0.253731	0.0147059
HMGCL	1.06806	1.28864	0.742731	1.08033	0.926115	1.15623	0.175853	0.415774	0.604724	0.0796178	0.168224	0.193117	0.15272	0.140998	0.202797	0.132353	0.261728	1.18274	0.183333	0.0936455	0.565836	0.258706	0.176471
FUCA1	0.150467	0.0558908	0.068268	0.123607	0.0684372	0.0384008	0.604549	0.097371	0.149606	0.0398089	0.560748	1.13384	0.167364	0.0694143	0.643357	0.0833333	0.318519	0.477157	0.11	0.0568562	0.0782918	0.283582	0.0882353
PNRC2	0.589476	0.373918	0.335335	0.41082	0.272727	0.428196	0.704287	0.711782	0.288189	0.646497	0.691589	0.99044	0.75523	0.780911	0.972028	0.686275	0.708642	0.383249	0.523333	0.64214	0.508897	0.910448	0.705882
SRSF10	0.320939	0.360273	0.189001	0.320984	0.215867	0.369279	0.881015	0.333982	0.804724	0.590764	0.586916	0.751434	0.694561	0.724512	0.689977	0.779412	0.938272	0.22335	0.84	0.702341	0.362989	0.60199	0.529412
MYOM3	0.454012	0.300708	0.232617	0.324918	0.187947	0.27354	0.00262467	0.0311587	0.337008	0.00318471	0.00560748	0.0114723	0	0	0.004662	0.00980392	0.130864	0.28934	0.02	0	0.170819	0	0
IFNLR1	0.0239182	0.0220415	0.00884956	0.027541	0.0136193	0.00683851	0.023622	0.0097371	0.0472441	0.00318471	0.0261682	0.0152964	0.00209205	0	0.016317	0.00490196	0.0271605	0.0203046	0	0.0200669	0.0106762	0.00995025	0.0294118
STPG1	0.0315286	0.0359486	0.0249684	0.044918	0.0200885	0.0420831	0.0437445	0.0331061	0.0724409	0.0191083	0.0149533	0.082218	0.0125523	0	0.044289	0.0661765	0.0716049	0.0253807	0.02	0.0100334	0.0533808	0.0199005	0.0882353
NIPAL3	0.0419656	0.0246654	0.0233881	0.0419672	0.0214505	0.0210416	0.168854	0.0467381	0.0913386	0.138535	0.0542056	0.313576	0.0313808	0.0867679	0.305361	0.107843	0.288889	0.0253807	0.133333	0.180602	0.0391459	0.0945274	0.0882353
RCAN3	0.00130463	0.0194175	0.000948167	0.000983607	0.0153218	0.0362967	0.0524934	0.0311587	0.0220472	0.726115	0.0878505	0.24283	0.0774059	0.0238612	0.277389	0.0196078	0.128395	0	0.06	0.0869565	0.0391459	0.268657	0.161765
AL445686.2	0	0.00472317	0	0.000327869	0.00238338	0.00578643	0.00437445	0.0097371	0.00314961	0.0302548	0.00373832	0.00956023	0.0041841	0	0.02331	0	0.00493827	0	0.00333333	0.00334448	0.0106762	0.0348259	0.0441176
NCMAP	0.00130463	0.00682236	0.00126422	0.00196721	0.00442629	0.00999474	0.00262467	0	0.00629921	0	0.00560748	0.00573614	0	0	0.002331	0	0.0395062	0	0	0	0.0177936	0.00497512	0
SRRM1	0.686454	1.07321	0.508217	0.797377	0.733742	1.1657	1.14173	0.968841	0.859843	1.65924	1.73458	1.52964	1.82218	1.79826	1.37063	1.57843	1.44444	0.733503	1.58667	1.85953	0.97153	1.10448	1.16176
CLIC4	2.05066	3.72553	1.56827	2.46984	2.52639	3.74171	0.0358705	0.392405	1.9937	0.38535	0.345794	0.042065	0.0732218	0.227766	0.025641	1.48039	1.22222	1.3198	1.60333	0.09699	1.62278	0.114428	0.279412
RUNX3	0.000217439	0.000787195	0.000316056	0.000655738	0.000680967	0.000526039	0.000874891	0	0.0015748	0.829618	0.0728972	0	0.426778	2.1128	0	0.00490196	0.00493827	0.00253807	0.00333333	1.8194	0	0	0.117647
SYF2	0.762122	1.01942	0.576169	0.934426	0.72557	1.01999	0.661417	1.03603	0.56063	0.906051	0.813084	0.816444	1.31381	1.23861	0.713287	1.01471	1.07407	0.586294	0.983333	1.41472	1.11032	1.16915	1.07353
RSRP1	0.0613177	0.0569404	0.0385588	0.0616393	0.0442629	0.0820621	0.838145	0.141188	1.41102	1.28981	1.56822	1.14914	1.76987	1.75488	1.21911	1.56373	1.16049	0.0507614	1.16	1.58194	0.103203	1.44776	1.58824
AL031432.3	0.0028267	0.000524797	0.00379267	0.00393443	0.00136193	0.00157812	0.00349956	0.00292113	0.00472441	0	0	0.00191205	0.00209205	0	0.004662	0.00245098	0	0.00253807	0.00333333	0.0100334	0	0.00497512	0
RHD	0	0	0	0	0	0	0.000874891	0	0.0015748	0.00159236	0.00186916	0.00191205	0.00209205	0.00433839	0.002331	0.00490196	0	0	0	0	0	0	0
TMEM50A	0.2207	0.0813435	0.149178	0.168852	0.0956759	0.0457654	0.604549	0.119766	0.171654	0.530255	0.594393	0.938815	1.24059	0.882863	0.829837	1.29657	1.14568	0.441624	1.08667	0.896321	0.217082	0.577114	0.235294
RHCE	0	0.000787195	0.000948167	0.000983607	0	0	0.00349956	0.00097371	0.00314961	0.00318471	0.00186916	0.00382409	0	0.0021692	0.004662	0	0	0.00253807	0.00333333	0	0	0	0
MACO1	0.181561	0.0936762	0.108723	0.172787	0.0827375	0.0426092	0.230971	0.0749757	0.255118	0.117834	0.149533	0.208413	0.215481	0.127983	0.156177	0.215686	0.274074	0.243655	0.223333	0.150502	0.0782918	0.348259	0.0735294
LDLRAP1	0.0493586	0.0225663	0.0271808	0.0419672	0.00987402	0.0157812	0.0726159	0.0632911	0.0204724	0.238854	0.00747664	0.0783939	0.0334728	0.0845987	0.041958	0.0539216	0.0469136	0.0177665	0.09	0.100334	0.0498221	0.0298507	0.0294118
MAN1C1	0.296151	0.00262398	0.117257	0.112787	0.00919305	0.00526039	0.0778653	0.030185	0.0251969	0.0636943	0.0317757	0.342256	0.041841	0.0173536	0.370629	0.0661765	0.00740741	0.215736	0.0733333	0.0133779	0.0320285	0.21393	0
AL031280.1	0.000217439	0.000262398	0	0	0	0	0.00349956	0	0.0015748	0.0191083	0.00186916	0.0344168	0.0083682	0.00433839	0.00699301	0.00245098	0	0	0	0.00334448	0	0.0199005	0
SELENON	0.0641444	0.00787195	0.028129	0.0419672	0.00953354	0.00210416	0.20385	0.0506329	0.0283465	0.0207006	0.0766355	0.173996	0.0648536	0.010846	0.13986	0.485294	0.0938272	0.0761421	0.283333	0.0167224	0.024911	0.144279	0.0294118
AL020996.1	0.0119591	0.0152191	0.005689	0.012459	0.0061287	0.00683851	0.0104987	0.00876339	0.0519685	0.00477707	0.00747664	0.0114723	0.0104603	0.00650759	0.00932401	0	0.0197531	0.00507614	0.0133333	0.0100334	0	0.00995025	0
MTFR1L	0.429006	0.458672	0.239886	0.47082	0.258427	0.338243	0.324584	0.290166	0.392126	0.0573248	0.121495	0.307839	0.15272	0.0845987	0.265734	0.122549	0.22963	0.284264	0.2	0.0769231	0.256228	0.313433	0.147059
AUNIP	0.000434877	0.000262398	0	0.000983607	0.000680967	0.000526039	0.000874891	0.00194742	0.00314961	0	0.00373832	0.00382409	0.00627615	0	0	0	0	0	0	0	0.0106762	0	0
AL033528.2	0.000434877	0.00104959	0.000316056	0.00229508	0.000340483	0.000526039	0.000874891	0.00097371	0.00472441	0	0.00186916	0.00382409	0.0104603	0.00433839	0	0	0	0	0	0	0	0	0.0147059
PAQR7	0.297239	0.169247	0.142857	0.268525	0.100102	0.108364	0.0708661	0.0457644	0.23937	0.0191083	0.0504673	0.193117	0.0648536	0.00433839	0.032634	0.0245098	0.0962963	0.253807	0.0333333	0.0100334	0.0569395	0.0298507	0.0147059
STMN1	0.426832	0.414327	0.322061	0.619016	0.252979	0.237244	0.682415	0.726388	0.19685	0.111465	0.24486	0.678776	0.0543933	0.329718	0.34965	0.129902	1.20247	0.322335	0.54	0.712375	1.58363	0.482587	0.191176
PAFAH2	0.206567	0.189189	0.0954488	0.165574	0.103166	0.15939	0.0778653	0.0993184	0.107087	0.0429936	0.0392523	0.0458891	0.0188285	0.143167	0.0652681	0.0661765	0.0567901	0.101523	0.04	0.140468	0.0747331	0.0646766	0
EXTL1	0.000652316	0.000262398	0	0.000655738	0	0	0.000874891	0	0.00472441	0	0	0	0	0	0	0.00490196	0.00493827	0	0.00333333	0	0	0	0
SLC30A2	0.269624	0.0254526	0.134008	0.247869	0.0313245	0.00420831	0.00699913	0.0126582	0.116535	0	0.00186916	0.0210325	0.00209205	0.0021692	0.002331	0.0147059	0.0444444	0.309645	0.01	0.00334448	0.11032	0.0149254	0.0147059
TRIM63	0.275495	0.0178431	0.117889	0.207869	0.0125979	0.00841662	0.00174978	0.0126582	0.0409449	0	0	0.00382409	0.00209205	0	0	0.00490196	0.0148148	0.114213	0	0	0.0640569	0	0
PDIK1L	0.103501	0.0713723	0.0442478	0.0937705	0.0476677	0.0746975	0.055993	0.0915287	0.0393701	0.0621019	0.0504673	0.0630975	0.0564854	0.0303688	0.032634	0.0637255	0.0814815	0.0482234	0.0533333	0.0267559	0.0960854	0.0199005	0.0147059
FAM110D	0	0	0	0.000327869	0	0	0.000874891	0	0	0	0	0	0.00209205	0	0	0.747549	0	0	0.15	0	0	0	0
AL391650.1	0.000652316	0.00183679	0.000316056	0	0	0.000526039	0.00262467	0.00486855	0	0	0	0	0.0041841	0	0	0.00245098	0	0	0	0	0	0.00497512	0
ZNF593	0.485975	0.486224	0.301517	0.534754	0.281239	0.414519	0.23797	0.314508	0.182677	0.0812102	0.185047	0.518164	0.416318	0.112798	0.426573	0.144608	0.308642	0.294416	0.15	0.150502	0.455516	0.502488	0.102941
CNKSR1	0.00260926	0.00446077	0.00158028	0.00196721	0.00272387	0.00683851	0.0507437	0.0165531	0.0299213	0	0	0.147228	0	0	0.104895	0	0.0296296	0.00253807	0.01	0	0.0142349	0.104478	0
CEP85	0.0256578	0.00944634	0.00695322	0.0140984	0.00783112	0.013151	0.0297463	0.0126582	0.0440945	0.0159236	0.011215	0.0191205	0.0794979	0.032538	0.114219	0.0147059	0.0222222	0	0.00666667	0.0200669	0.00711744	0.079602	0.0147059
SH3BGRL3	0.700587	0.667017	0.537611	0.749508	0.509363	0.555497	0.35958	0.459591	0.228346	4.29459	1.97944	0.581262	12.1004	5.5423	0.473193	1.37255	0.553086	0.626904	1.48333	9	0.88968	0.487562	1.27941
UBXN11	0.0821918	0.165836	0.0578382	0.114754	0.0943139	0.0915308	0.0577428	0.0584226	0.190551	0.0557325	0.035514	0.0707457	0.26569	0.010846	0.032634	0.0147059	0.150617	0.0609137	0.0166667	0.0267559	0.0533808	0.0348259	0.0294118
CD52	0	0	0.000632111	0	0.000340483	0	0.000874891	0	0	4.33439	0.233645	0	9.24686	1.44035	0.002331	0.0220588	0	0	0.00333333	7.98997	0.0177936	0	6.48529
CRYBG2	0.00108719	0.00760955	0.00126422	0.00262295	0.00442629	0.0210416	0.000874891	0.00292113	0.0267717	0.0286624	0	0	0	0.00433839	0	0	0.00493827	0.00253807	0	0.00334448	0.00355872	0	0
ZNF683	0	0	0.00126422	0	0	0	0	0	0	0.125796	0	0	0	0.0347072	0	0	0	0	0	0.170569	0	0	0
DHDDS	0.287671	0.152978	0.128635	0.191475	0.0810351	0.11415	0.155731	0.133398	0.188976	0.0573248	0.0747664	0.128107	0.142259	0.121475	0.0675991	0.0784314	0.148148	0.185279	0.1	0.0936455	0.142349	0.0945274	0.132353
HMGN2	1.32725	1.344	0.938053	1.25836	1.0446	1.28774	1.08136	1.76047	0.908661	1.36465	1.51402	1.53537	2.45816	1.51844	1.09091	0.723039	2.08889	0.979695	1.03667	1.81271	1.78292	1.38806	1.19118
RPS6KA1	0.166341	0.182629	0.0856511	0.14918	0.135172	0.219884	0.0454943	0.0447907	0.149606	0.132166	0.278505	0.108987	0.558577	0.308026	0.037296	0.0122549	0.116049	0.109137	0.0166667	0.29097	0.185053	0.0447761	0.0882353
ARID1A	0.268102	0.167673	0.116308	0.211803	0.0963568	0.221988	0.367454	0.206426	0.335433	0.350318	0.474766	0.455067	0.610879	0.472885	0.265734	0.392157	0.298765	0.101523	0.503333	0.391304	0.241993	0.208955	0.279412
PIGV	0.0695803	0.06455	0.0274968	0.08	0.0394961	0.0389269	0.0936133	0.023369	0.108661	0.0382166	0.0429907	0.0860421	0.0627615	0.0585683	0.0606061	0.0588235	0.0888889	0.0862944	0.03	0.0234114	0.0213523	0.0447761	0
ZDHHC18	0.0150033	0.00734715	0.00884956	0.015082	0.00340483	0.00526039	0.0297463	0.00584226	0.0472441	0.0875796	0.0392523	0.0592734	0.0920502	0.0911063	0.041958	0.0588235	0.0518519	0	0.09	0.107023	0.0177936	0.00995025	0.0882353
SFN	0	0.000524797	0	0	0	0	0.00349956	0.00097371	0	0	0	0.0191205	0	0	0.002331	0	0.00246914	0	0	0	0.0355872	0.00497512	0
GPN2	0.0984997	0.0551036	0.0372946	0.0934426	0.0265577	0.0441873	0.0577428	0.0418695	0.100787	0.0318471	0.0747664	0.128107	0.10251	0.0715835	0.0559441	0.0759804	0.0617284	0.0532995	0.08	0.0468227	0.103203	0.0646766	0.0588235
GPATCH3	0.0450098	0.0278142	0.0173831	0.0383607	0.0153218	0.0189374	0.0227472	0.0253165	0.0503937	0.0175159	0.0373832	0.0210325	0.0606695	0.0455531	0.025641	0.0343137	0.0419753	0.0152284	0.0233333	0.0367893	0.0320285	0.0497512	0
NUDC	0.688193	0.8709	0.477244	0.805246	0.526728	0.743293	0.811024	0.944499	0.370079	0.434713	0.497196	0.954111	0.523013	0.624729	0.871795	0.698529	1.13827	0.573604	0.91	0.488294	1.07117	0.880597	0.205882
NR0B2	0.000652316	0	0.000316056	0.000655738	0	0	0.0953631	0.0720545	0.0015748	0	0	0.26195	0	0	0.2331	0.00245098	0.00246914	0.00253807	0	0	0	0.174129	0
KDF1	0.0378343	0.0516925	0.0202276	0.0485246	0.0313245	0.0499737	0.0691164	0.0817916	0.0440945	0	0	0.131931	0	0	0.0815851	0.00490196	0.054321	0.0279188	0.00666667	0	0.0676157	0.0746269	0.0147059
TRNP1	0.00152207	0.00183679	0.0028445	0.000655738	0.00136193	0.000526039	0.250219	0.206426	0.00472441	0	0	0.128107	0.0334728	0	0.100233	0.00245098	0.0716049	0	0.05	0	0.0142349	0.0149254	0
TENT5B	0.000217439	0.000524797	0.000948167	0.000655738	0.000680967	0.000526039	0.0936133	0.0632911	0	0	0	0	0.00209205	0	0.016317	0.00245098	0.0148148	0	0.0233333	0	0.00711744	0.00497512	0
SLC9A1	0.0100022	0.00236158	0.00600506	0.00885246	0.00238338	0.00157812	0.102362	0.0204479	0.0125984	0.0254777	0.0317757	0.110899	0.0794979	0.0281996	0.039627	0.0661765	0.0395062	0.00253807	0.0766667	0.0100334	0.00355872	0.0149254	0
WDTC1	0.168732	0.110732	0.073957	0.14623	0.0653728	0.067333	0.129484	0.132425	0.0850394	0.0509554	0.082243	0.120459	0.106695	0.154013	0.0839161	0.0784314	0.123457	0.0812183	0.0933333	0.090301	0.113879	0.0945274	0.0147059
TMEM222	0.10611	0.0676988	0.0647914	0.107869	0.0388151	0.0452393	0.117235	0.0710808	0.0818898	0.0812102	0.082243	0.135755	0.108787	0.0932755	0.0909091	0.110294	0.148148	0.190355	0.11	0.0802676	0.0854093	0.129353	0.0441176
SYTL1	0.0176125	0.0204671	0.00948167	0.0232787	0.0081716	0.00789058	0.0271216	0.00778968	0.00787402	0.25	0.0149533	0.00382409	0.523013	0.579176	0	0	0.0123457	0.0228426	0	0.498328	0.0213523	0	0.176471
MAP3K6	0.00500109	0.00157439	0.00158028	0.0052459	0.00340483	0.00210416	0.0218723	0.00778968	0.00629921	0.0398089	0.0523364	0.00956023	0.0230126	0.0303688	0.00699301	0.42402	0.0123457	0.00507614	0.183333	0.0301003	0.00711744	0	0.0147059
FCN3	0	0.000262398	0	0	0.000680967	0	0.00174978	0	0	0	0	0	0.00209205	0	0	2.19118	0	0	0.163333	0	0	0	0
CD164L2	0.000217439	0	0.000316056	0	0	0	0.00262467	0	0	0	0	0.00191205	0	0	0.002331	0.0343137	0.00493827	0	0	0	0.00355872	0	0
GPR3	0	0.000262398	0	0	0	0	0.00262467	0.00097371	0	0	0	0.00573614	0	0	0.002331	0.00245098	0	0	0	0	0	0	0
WASF2	0.389215	0.375754	0.250632	0.375082	0.26081	0.361389	0.8014	0.728335	0.404724	0.675159	3.15888	0.753346	3.14435	1.2256	0.629371	2.18137	1.11852	0.230964	1.83667	0.979933	0.572954	0.482587	0.588235
AHDC1	0.0369646	0.0173183	0.0161188	0.0213115	0.0183861	0.0373488	0.283465	0.101266	0.0614173	0.0382166	0.149533	0.143403	0.039749	0.0737527	0.013986	0.181373	0.175309	0.0101523	0.273333	0.0769231	0.0925267	0.0199005	0.0147059
FGR	0.000217439	0	0	0	0	0	0.000874891	0	0	0.00318471	0.282243	0	1.97071	0.522777	0	0.0857843	0	0.00761421	0.176667	0.267559	0	0	0.0441176
IFI6	0.0373994	0.00131199	0.0319216	0.0101639	0.00851209	0	0.286089	0.0350536	0.0251969	0.144904	0.646729	0.265774	1.16946	0.266811	0.284382	1.20343	0.730864	0.647208	1.46333	0.187291	0.0498221	0.283582	0.102941
FAM76A	0.252229	0.254789	0.132427	0.278033	0.138236	0.217254	0.0953631	0.137293	0.332283	0.100318	0.11215	0.156788	0.140167	0.0824295	0.0792541	0.159314	0.138272	0.116751	0.22	0.160535	0.181495	0.114428	0.0588235
STX12	0.439008	0.430858	0.23957	0.396721	0.255703	0.390321	0.170604	0.216164	0.313386	0.10828	0.457944	0.25239	0.642259	0.203905	0.226107	0.343137	0.239506	0.170051	0.59	0.130435	0.320285	0.223881	0.205882
PPP1R8	0.154381	0.139334	0.0685841	0.162295	0.0728635	0.105208	0.0673666	0.0954236	0.0755906	0.0525478	0.0990654	0.0669216	0.144351	0.127983	0.0699301	0.132353	0.0839506	0.0532995	0.106667	0.113712	0.0960854	0.124378	0.117647
THEMIS2	0	0	0.000316056	0	0.000680967	0	0.00174978	0	0	0.0589172	0.792523	0.00382409	1.22594	0.399132	0.00932401	0.00490196	0.0419753	0	0.00333333	0.19398	0.00711744	0	0.220588
RPA2	0.120678	0.138546	0.0575221	0.134754	0.0755873	0.119937	0.166229	0.191821	0.0724409	0.300955	0.31028	0.344168	0.288703	0.548807	0.200466	0.215686	0.266667	0.0837563	0.236667	0.38796	0.163701	0.253731	0.264706
SMPDL3B	0.0291368	0.00918394	0.0145386	0.0272131	0.0108955	0.00683851	0.00524934	0.00389484	0.0425197	0	0	0.042065	0.00209205	0.0021692	0.027972	0.00245098	0.120988	0.0507614	0.00333333	0	0.0355872	0.0248756	0.0441176
AL512288.1	0.00130463	0.00209919	0.000948167	0.00131148	0	0.00105208	0.000874891	0.00097371	0	0	0	0	0	0	0	0	0	0	0	0	0	0	0
XKR8	0.028267	0.0146943	0.00884956	0.0252459	0.0139598	0.00315623	0.0358705	0.00876339	0.023622	0.0302548	0.0373832	0.0267686	0.0648536	0.0911063	0.020979	0.0416667	0.0518519	0.0228426	0.03	0.0802676	0.0142349	0.0348259	0.0294118
EYA3	0.0891498	0.113356	0.0518331	0.114098	0.0551583	0.0983693	0.0848644	0.0486855	0.143307	0.0621019	0.0616822	0.554493	0.0857741	0.0824295	0.240093	0.117647	0.111111	0.0482234	0.113333	0.0434783	0.113879	0.124378	0.0441176
PTAFR	0.00130463	0	0	0	0.000340483	0.00105208	0.00349956	0.00292113	0	0.00477707	0.308411	0.0630975	0.26569	0.0021692	0.018648	0.00980392	0.00246914	0.00507614	0.01	0.00334448	0	0.00995025	0.0588235
DNAJC8	0.81496	0.891892	0.538243	0.859344	0.640449	0.884271	0.604549	0.870497	0.437795	0.746815	0.786916	0.961759	0.945607	1.11931	0.783217	0.970588	0.930864	0.560914	1.05667	1.19732	1.03915	1.08458	0.617647
ATP5IF1	5.27593	4.90108	4.31384	6.03541	3.80797	4.24303	2.35171	4.05063	1.99528	1.90446	1.05234	4.47992	0.705021	1.86551	2.82751	1.61029	2.80494	5.68274	1.5	1.56522	3.94306	2.59204	1.25
AL353622.1	0.0228311	0.0128575	0.00600506	0.015082	0.00749064	0.00420831	0.0306212	0.00486855	0.133858	0.00955414	0.0149533	0.082218	0.0041841	0.0303688	0.032634	0.00735294	0.0345679	0	0.01	0.0167224	0.00711744	0.0348259	0.0882353
SESN2	0.322244	0.23747	0.134324	0.270492	0.125638	0.163072	0.0411199	0.0584226	0.269291	0.0238854	0.0504673	0.0439771	0.0460251	0.101952	0.00699301	0.0416667	0.118519	0.137056	0.0433333	0.0802676	0.128114	0.0248756	0
MED18	0.0767558	0.114668	0.0401391	0.100328	0.0616275	0.0983693	0.0349956	0.0613437	0.0724409	0.0366242	0.0448598	0.0573614	0.100418	0.0477223	0.044289	0.0588235	0.0666667	0.0761421	0.06	0.0367893	0.0747331	0.0348259	0.117647
PHACTR4	0.378561	0.30963	0.19311	0.357049	0.202588	0.294056	0.324584	0.242454	0.522835	0.171975	0.259813	0.265774	0.311715	0.249458	0.20979	0.718137	0.553086	0.182741	0.583333	0.22408	0.33452	0.199005	0.147059
RCC1	0.0239182	0.0162687	0.00821745	0.0219672	0.00919305	0.013677	0.00787402	0.00681597	0.0188976	0.0191083	0.0373832	0.0152964	0.0460251	0.021692	0.018648	0.0196078	0.0320988	0.0152284	0.00666667	0.0401338	0.0462633	0.039801	0.0147059
TRNAU1AP	0.072407	0.0810811	0.0448799	0.0963934	0.041539	0.0599684	0.0988626	0.0593963	0.182677	0.133758	0.153271	0.154876	0.17364	0.180043	0.128205	0.161765	0.202469	0.0786802	0.136667	0.173913	0.156584	0.223881	0.0882353
SNHG12	0.0130463	0.0131199	0.0101138	0.024918	0.0061287	0.00578643	0.0428696	0.0214216	0.0755906	0.288217	0.304673	0.0803059	0.1841	0.175705	0.04662	0.0931373	0.125926	0.00761421	0.103333	0.217391	0.0462633	0.119403	0.161765
TAF12	0.213307	0.240619	0.120733	0.27082	0.124276	0.201473	0.0874891	0.146056	0.110236	0.191083	0.194393	0.16826	0.361925	0.255965	0.128205	0.210784	0.185185	0.164975	0.18	0.327759	0.188612	0.199005	0.161765
RAB42	0.00456621	0	0.00379267	0.00131148	0.000340483	0.000526039	0.000874891	0.00194742	0	0	0.0168224	0.00764818	0.00209205	0	0.002331	0.00490196	0.00987654	0.00253807	0.00333333	0	0.0177936	0.00497512	0
LINC01715	0.00260926	0.00288638	0.00158028	0.00295082	0.0020429	0.00105208	0	0.00097371	0.00472441	0	0.00186916	0	0	0.00867679	0	0	0.00246914	0.00507614	0.00333333	0	0.00355872	0	0
AL360012.1	0	0.00131199	0.000316056	0	0	0.00157812	0.00524934	0.00097371	0.0188976	0.0509554	0.166355	0.0248566	0.0355649	0.00867679	0.011655	0.0196078	0.0320988	0.00507614	0.03	0.0100334	0	0.00497512	0.0294118
GMEB1	0.0506632	0.0488061	0.0167509	0.0518033	0.0337079	0.0457654	0.0787402	0.06037	0.0645669	0.089172	0.151402	0.0956023	0.259414	0.177874	0.0815851	0.120098	0.11358	0.0279188	0.123333	0.137124	0.0782918	0.0547264	0.117647
YTHDF2	0.550772	0.463395	0.298357	0.522623	0.314947	0.397159	0.353456	0.393379	0.36063	0.324841	0.396262	0.455067	0.483264	0.399132	0.480186	0.370098	0.476543	0.312183	0.326667	0.434783	0.441281	0.482587	0.323529
AL009181.1	0	0	0.000316056	0.000655738	0.000680967	0	0.00262467	0	0.0015748	0	0.00186916	0.00191205	0	0	0	0	0	0	0	0	0	0.00497512	0
EPB41	0.127636	0.132249	0.0726928	0.13541	0.0776302	0.138348	0.182852	0.127556	0.332283	0.743631	0.190654	0.1587	0.257322	0.991323	0.135198	0.127451	0.101235	0.0634518	0.16	0.963211	0.153025	0.119403	0.485294
TMEM200B	0.0186997	0.0115455	0.00979772	0.0219672	0.00987402	0.00736454	0.00174978	0.00292113	0.0393701	0	0	0.00573614	0	0	0.002331	0.00490196	0.0419753	0.00761421	0.03	0	0.0213523	0	0
SRSF4	0.208089	0.204671	0.108723	0.205574	0.123596	0.227249	0.538058	0.221032	0.883465	0.421975	0.459813	0.661568	0.682008	0.75705	0.547786	0.82598	0.637037	0.106599	0.796667	0.655518	0.199288	0.333333	0.308824
MECR	0.151555	0.197848	0.0777497	0.18	0.0800136	0.151499	0.108486	0.097371	0.0992126	0.0238854	0.0523364	0.124283	0.0481172	0.0303688	0.137529	0.0686275	0.0938272	0.142132	0.06	0.0133779	0.145907	0.114428	0
PTPRU	0.00152207	0.00314878	0.000632111	0.00196721	0.00170242	0.00368227	0.0192476	0.00486855	0.00629921	0	0	0.040153	0	0	0.030303	0.00490196	0.0395062	0	0.00333333	0	0	0.0298507	0
MATN1	0.000217439	0	0	0	0.000680967	0	0	0	0	0.00318471	0	0.00191205	0.00209205	0	0	0	0	0	0	0	0	0	0
MATN1-AS1	0.00130463	0.00183679	0	0.00196721	0.00102145	0.00157812	0.00262467	0	0.0110236	0.0286624	0.0242991	0.00764818	0.0251046	0.032538	0.004662	0.00245098	0.00987654	0	0.0133333	0.0167224	0.0142349	0	0.0294118
LAPTM5	0.000869754	0	0.00158028	0.000327869	0	0	0.000874891	0	0.0015748	1.42516	3.2	0	5.4205	1.32321	0	0.171569	0.0148148	0.00761421	0.163333	1.47492	0.0177936	0	2.83824
SDC3	0.000217439	0	0.000316056	0	0	0	0.00699913	0.00097371	0	0	0.127103	0.0458891	0.0794979	0	0.004662	0.122549	0.0493827	0	0.19	0	0	0	0
PUM1	0.563166	0.5492	0.299305	0.516066	0.348996	0.500263	0.344707	0.325219	0.625197	0.270701	0.334579	0.491396	0.449791	0.342733	0.370629	0.578431	0.718519	0.177665	0.586667	0.277592	0.466192	0.343284	0.235294
SNRNP40	0.111763	0.157439	0.0524652	0.145574	0.0834185	0.145187	0.111986	0.135346	0.0992126	0.157643	0.164486	0.239006	0.280335	0.245119	0.179487	0.208333	0.22716	0.109137	0.226667	0.140468	0.145907	0.20398	0.0882353
ZCCHC17	0.271146	0.256626	0.130531	0.238689	0.144025	0.235139	0.292213	0.303797	0.148031	0.272293	0.224299	0.369025	0.25523	0.598698	0.312354	0.269608	0.333333	0.172589	0.38	0.347826	0.323843	0.273632	0.176471
FABP3	0.674494	0.294673	0.413085	0.576066	0.193395	0.147817	0.826772	0.833496	0.124409	0.00159236	0.00560748	0.185468	0	0	0.0769231	0.0171569	0.239506	0.680203	0.0633333	0.00334448	0.779359	0.0995025	0
SERINC2	0.161339	0.183941	0.103982	0.174754	0.136193	0.144661	0.637795	0.151899	0.2	0.00318471	0.00934579	1.01912	0.0083682	0	0.780886	0.0269608	0.365432	0.218274	0.00666667	0.00334448	0.199288	0.557214	0
TINAGL1	0.068928	0.130412	0.0572061	0.155082	0.0980592	0.115729	0.117235	0.023369	0.365354	0	0	0.342256	0.0041841	0.00433839	0.107226	1.51961	0.908642	0.0761421	2.38333	0	0.170819	0.119403	0.0147059
PEF1	0.229615	0.227762	0.128635	0.23377	0.130746	0.221462	0.195101	0.269718	0.124409	0.113057	0.149533	0.359465	0.196653	0.158351	0.305361	0.318627	0.269136	0.177665	0.343333	0.140468	0.316726	0.273632	0.117647
AC114488.3	0.000217439	0	0	0	0	0	0.000874891	0	0	0.00318471	0	0	0.00209205	0.00433839	0	0.00245098	0	0	0	0	0	0	0
COL16A1	0.000434877	0.00262398	0	0.000327869	0.00306435	0.0252499	0.000874891	0.00097371	0.00944882	0	0	0.040153	0	0	0.013986	0.00245098	0.0567901	0	0.0166667	0	0.0106762	0.00497512	0
ADGRB2	0.0056534	0.00157439	0.000948167	0.00721311	0.00272387	0	0	0.00097371	0	0.00318471	0	0.00956023	0	0.0130152	0	0.0196078	0.0666667	0.00253807	0.00333333	0	0	0	0
AL136115.2	0	0.000262398	0	0	0	0	0.000874891	0	0.00314961	0.00477707	0.00560748	0.00382409	0.0125523	0.00433839	0	0.00245098	0	0	0.00333333	0	0	0.00497512	0
PTP4A2	0.797565	0.578064	0.46397	0.623279	0.397004	0.574961	0.534558	0.593963	0.414173	0.955414	0.652336	1.74952	2.47699	1.48373	1.20047	0.747549	0.760494	0.36802	0.593333	2.02676	0.729537	1.09453	0.602941
KHDRBS1	0.69015	0.730517	0.426675	0.658361	0.479741	0.753814	0.508311	0.547225	0.404724	0.480892	0.740187	0.76673	0.895397	0.637744	0.729604	0.705882	0.903704	0.451777	0.883333	0.598662	0.718861	0.686567	0.441176
AL445248.1	0.000217439	0.000262398	0.000316056	0	0	0	0.00262467	0	0.0125984	0	0.00186916	0.00573614	0.0167364	0.00867679	0.002331	0	0.00987654	0	0.0166667	0.0100334	0	0.00497512	0
TMEM39B	0.015873	0.0110207	0.00884956	0.0154098	0.00578822	0.00420831	0.0227472	0.0107108	0.023622	0.0270701	0.100935	0.0535373	0.08159	0.0368764	0.030303	0.0833333	0.0518519	0.0101523	0.0733333	0.0234114	0.0106762	0.0149254	0
KPNA6	0.460317	0.315665	0.232933	0.338361	0.188968	0.294582	0.257218	0.193768	0.333858	0.138535	0.229907	0.3174	0.282427	0.238612	0.319347	0.360294	0.340741	0.200508	0.3	0.180602	0.266904	0.18408	0.132353
TXLNA	0.164166	0.140645	0.067952	0.156393	0.0871638	0.135192	0.115486	0.107108	0.110236	0.117834	0.147664	0.143403	0.24477	0.175705	0.0862471	0.203431	0.177778	0.0786802	0.186667	0.123746	0.185053	0.0895522	0.0882353
CCDC28B	0.00652316	0.00498557	0.00379267	0.0101639	0.0040858	0.00315623	0.0813648	0.118793	0.00472441	0.0382166	0.00934579	0.143403	0.0355649	0.292842	0.0582751	0.0441176	0.0716049	0	0.0566667	0.130435	0.0960854	0.0298507	0.0735294
AL049795.1	0	0	0	0.000327869	0	0	0.000874891	0.00097371	0.0110236	0	0	0.00382409	0.00209205	0.0021692	0.002331	0.00245098	0.00493827	0	0	0	0	0	0
IQCC	0.00521853	0.00577276	0.000948167	0.00590164	0.00476677	0.00368227	0.0139983	0.0116845	0.0204724	0	0	0.0325048	0.00627615	0.0021692	0.011655	0.00490196	0.0345679	0.00507614	0.01	0.0133779	0.00355872	0	0
TMEM234	0.0287019	0.0170559	0.0148546	0.0390164	0.0115764	0.0120989	0.0664917	0.0185005	0.0992126	0.0302548	0.0261682	0.120459	0.0794979	0.0477223	0.037296	0.0514706	0.133333	0.0228426	0.0566667	0.0234114	0.0498221	0.0646766	0
EIF3I	0.803001	1.11099	0.587863	1.00754	0.703779	1.00158	0.420822	0.708861	0.486614	0.441083	0.48785	0.575526	0.671548	0.570499	0.668998	0.57598	0.74321	0.837563	0.483333	0.575251	1.04626	0.731343	0.264706
FAM167B	0.000217439	0	0.000632111	0	0.0020429	0.00157812	0	0.00292113	0	0	0	0.00956023	0.0125523	0.00867679	0	2.68873	0.00493827	0.00507614	0.07	0.0234114	0.00355872	0	0
LCK	0	0.000262398	0.000632111	0	0.000340483	0	0	0	0.0015748	0.867834	0.011215	0.00382409	0.00209205	0.62256	0	0.00490196	0	0	0	1.13043	0	0	0.0294118
HDAC1	0.141553	0.198636	0.0802781	0.161311	0.107593	0.214624	0.276465	0.227848	0.129134	0.237261	0.127103	0.453155	0.464435	0.498915	0.468531	0.448529	0.241975	0.101523	0.273333	0.458194	0.16726	0.457711	0.308824
MARCKSL1	0.000652316	0.00367358	0.00126422	0.000655738	0.0200885	0.0147291	0.048119	0.0389484	0.015748	0.140127	0.0542056	0.210325	0.621339	0.203905	1.02797	1.06373	0.706173	0	0.09	0.183946	0.626335	1	0.485294
FAM229A	0.00347902	0.00419837	0.00252845	0.00360656	0.00476677	0.00473435	0.0384952	0.0418695	0.0425197	0.00796178	0.00560748	0.107075	0.00627615	0.00433839	0.547786	0.0318627	0.0518519	0.00253807	0.0233333	0	0.0213523	0.572139	0
BSDC1	0.186997	0.122278	0.0799621	0.169836	0.0674157	0.0967912	0.163605	0.0788705	0.456693	0.167197	0.186916	0.282983	0.182008	0.151844	0.174825	0.343137	0.259259	0.0989848	0.326667	0.230769	0.131673	0.208955	0.161765
ZBTB8A	0.0354425	0.0175807	0.0148546	0.0357377	0.0173647	0.0231457	0.0192476	0.00292113	0.0929134	0.0111465	0.0186916	0.0745698	0.0041841	0.0021692	0.0536131	0.296569	0.128395	0.00761421	0.18	0.0167224	0.0391459	0.0348259	0
ZBTB8OS	0.414438	0.410916	0.244311	0.478033	0.24651	0.311941	0.218723	0.222006	0.308661	0.269108	0.239252	0.281071	0.424686	0.401302	0.219114	0.230392	0.180247	0.258883	0.213333	0.297659	0.44484	0.248756	0.220588
RBBP4	0.364644	0.364209	0.190582	0.335738	0.209397	0.358759	0.421697	0.350536	0.4	0.308917	0.319626	0.552581	0.535565	0.657267	0.452214	0.465686	0.567901	0.175127	0.423333	0.471572	0.459075	0.427861	0.514706
SYNC	0.0458795	0.067174	0.0268647	0.0645902	0.0398366	0.0504997	0.0734908	0.0925024	0.100787	0.0955414	0.082243	0.10325	0.0857741	0.138829	0.0699301	0.144608	0.165432	0.0101523	0.12	0.130435	0.0960854	0.079602	0.0882353
KIAA1522	0.164384	0.0855419	0.0720607	0.123279	0.0677562	0.112046	0.295713	0.178189	0.0913386	0.00318471	0.00373832	0.353728	0.0104603	0.00433839	0.172494	0.0759804	0.219753	0.0685279	0.04	0.00668896	0.281139	0.20398	0.0147059
YARS	0.10611	0.11598	0.0417193	0.107541	0.0558393	0.100473	0.0708661	0.0632911	0.080315	0.0684713	0.0803738	0.0516252	0.158996	0.18872	0.0745921	0.0686275	0.091358	0.071066	0.0633333	0.170569	0.0676157	0.0597015	0.0735294
S100PBP	0.0521853	0.0314878	0.0176991	0.0445902	0.0173647	0.0299842	0.11986	0.0389484	0.155906	0.128981	0.173832	0.118547	0.08159	0.212581	0.0862471	0.171569	0.118519	0.035533	0.153333	0.143813	0.0640569	0.0497512	0.102941
FNDC5	0.000869754	0.000262398	0.00126422	0.000983607	0	0.000526039	0.0577428	0.0399221	0.0015748	0	0	0.0133843	0	0	0.0606061	0	0.00246914	0	0.04	0.00334448	0	0.0348259	0
HPCA	0.000652316	0.000262398	0.00126422	0.000655738	0	0.000526039	0	0	0	0	0	0	0	0	0	0	0.00987654	0	0.00333333	0	0.0177936	0	0
TMEM54	0.0928463	0.0456573	0.0432996	0.0688525	0.0381342	0.0299842	0.0612423	0.0389484	0.0314961	0	0	0.374761	0	0	0.286713	0.102941	0.392593	0.116751	0.143333	0	0.604982	0.0696517	0
RNF19B	0.115895	0.28995	0.0543616	0.142951	0.147089	0.27354	0.0411199	0.0467381	0.185827	0.0334395	0.0859813	0.0573614	0.119247	0.0520607	0.041958	0.0661765	0.101235	0.0329949	0.0633333	0.0568562	0.11032	0.0298507	0
AK2	0.991955	1.30884	0.621365	0.955082	0.91522	1.2888	0.426947	0.598832	1.01102	0.133758	0.119626	0.523901	0.158996	0.104121	0.461538	0.272059	0.338272	0.885787	0.243333	0.187291	0.626335	0.338308	0.176471
AZIN2	0.0160905	0.0202047	0.00505689	0.0160656	0.00953354	0.0184114	0.0131234	0.0165531	0.0598425	0.0159236	0.0205607	0.0133843	0	0	0.004662	0.0269608	0.0222222	0.0152284	0.0133333	0.0167224	0.0320285	0	0
TRIM62	0.0130463	0.00183679	0.005689	0.0114754	0.000340483	0.00368227	0.00699913	0.0126582	0.00629921	0.0143312	0.00747664	0.00956023	0.0251046	0.0195228	0.00699301	0.00735294	0.00740741	0.00253807	0.04	0.0100334	0.0142349	0.0199005	0.0147059
AL662907.3	0	0	0	0	0	0	0.00349956	0	0.00944882	0	0.00373832	0.00191205	0.00209205	0.00867679	0	0	0.00246914	0	0	0	0	0	0
ZNF362	0.147206	0.0949882	0.0616308	0.114098	0.0640109	0.0825881	0.0586177	0.0545278	0.0661417	0.022293	0.0841121	0.0611855	0.0648536	0.0368764	0.011655	0.159314	0.108642	0.0583756	0.163333	0.0301003	0.0925267	0.0298507	0.0147059
PHC2	0.29202	0.138546	0.138432	0.236066	0.0990807	0.125723	0.253718	0.271665	0.141732	0.0748408	0.753271	0.284895	0.884937	0.0715835	0.188811	0.541667	0.269136	0.101523	0.293333	0.0668896	0.398577	0.154229	0.0735294
ZSCAN20	0.00608828	0.00183679	0.00158028	0.00393443	0.00136193	0.00210416	0.00524934	0.00389484	0.0173228	0.00477707	0.00747664	0.00956023	0.0041841	0	0.013986	0.00980392	0.00493827	0.00253807	0.0266667	0.00334448	0.00355872	0.00497512	0
CSMD2	0.000217439	0.00131199	0	0	0.00170242	0.00157812	0.00349956	0	0	0	0	0.00191205	0	0	0	0	0.00246914	0	0	0	0	0	0
SMIM12	0.289846	0.237733	0.175411	0.344918	0.136874	0.18727	0.265967	0.175268	0.176378	0.159236	0.201869	0.300191	0.299163	0.21692	0.296037	0.169118	0.261728	0.261421	0.286667	0.180602	0.274021	0.338308	0.0735294
GJA4	0	0	0	0	0.000340483	0	0.000874891	0	0	0	0	0	0	0.00433839	0.002331	0.210784	0.00246914	0	1.24	0	0	0	0.0147059
DLGAP3	0.00326158	0.00262398	0.00158028	0.00360656	0.000340483	0.00315623	0.0113736	0.00292113	0.0220472	0	0.0728972	0.0114723	0.0146444	0.0021692	0.004662	0	0.00493827	0.00253807	0	0	0.00711744	0.0149254	0
AC114490.3	0.000652316	0.00131199	0.00379267	0.00163934	0.000340483	0.00210416	0.00787402	0	0.015748	0.0127389	0.00186916	0.0344168	0.0104603	0.0281996	0	0.0416667	0.0246914	0.00761421	0.0433333	0.0234114	0.00355872	0	0
TMEM35B	0.000652316	0.000262398	0.000316056	0.000655738	0.000680967	0	0	0	0	0	0.00186916	0.00191205	0	0.00867679	0.002331	0.00245098	0	0	0	0	0	0	0
ZMYM6	0.0682757	0.0519549	0.0290771	0.0632787	0.0313245	0.0347186	0.105862	0.0428432	0.143307	0.0238854	0.0915888	0.0975143	0.112971	0.0607375	0.0629371	0.0490196	0.0617284	0.0203046	0.0766667	0.0501672	0.0640569	0.079602	0.0147059
ZMYM1	0.0611002	0.0797691	0.0366625	0.0616393	0.0330269	0.067333	0.071741	0.0467381	0.096063	0.0366242	0.0897196	0.133843	0.0753138	0.0932755	0.0652681	0.0980392	0.0987654	0.00761421	0.0866667	0.0869565	0.0711744	0.0895522	0.0441176
AL590434.1	0.00782779	0.0262398	0.00537295	0.0147541	0.0129384	0.00526039	0.00174978	0	0.0220472	0	0	0	0	0	0.011655	0	0.00740741	0	0.00333333	0	0.00355872	0.0149254	0
SFPQ	0.42444	0.400945	0.226612	0.378689	0.26081	0.369279	1.25984	0.516066	1.18583	1.00955	1.38505	1.3499	1.63598	1.18655	1.338	1.12255	1.30123	0.175127	1.21333	1.21405	0.491103	1.17413	0.823529
ZMYM4	0.156991	0.139596	0.0780657	0.142295	0.0827375	0.142557	0.253718	0.117819	0.231496	0.119427	0.280374	0.26195	0.26569	0.154013	0.20979	0.294118	0.283951	0.0685279	0.34	0.143813	0.181495	0.278607	0.191176
KIAA0319L	0.26397	0.0918394	0.140645	0.192131	0.0898876	0.0689111	0.267717	0.0564752	0.381102	0.0859873	0.153271	0.347992	0.213389	0.127983	0.240093	0.254902	0.298765	0.256345	0.176667	0.110368	0.0925267	0.144279	0.0735294
NCDN	0.0458795	0.0304382	0.0139064	0.0360656	0.0163432	0.0168332	0.0332458	0.0282376	0.0377953	0.0127389	0.0149533	0.0344168	0.0502092	0.0021692	0.016317	0.0392157	0.0469136	0.00761421	0.0366667	0.0200669	0.0213523	0.0298507	0
AC004865.2	0.000434877	0.000262398	0	0	0	0	0	0	0	0.044586	0.0224299	0	0.0481172	0.143167	0	0	0.00246914	0	0	0.113712	0	0	0
TFAP2E	0	0	0	0	0	0	0	0	0	0	0.00560748	0.00573614	0.0083682	0.00867679	0	0	0	0	0	0	0	0	0
PSMB2	0.572733	0.591183	0.373578	0.641311	0.381001	0.575487	0.307962	0.408958	0.277165	0.240446	0.325234	0.481836	0.671548	0.501085	0.463869	0.590686	0.632099	0.553299	0.46	0.501672	0.669039	0.557214	0.279412
C1orf216	0.00260926	0.000524797	0.000632111	0.0042623	0.00102145	0.000526039	0.00524934	0.00681597	0	0.0286624	0.0542056	0.0152964	0.0543933	0.0412148	0.00932401	0.0588235	0.0148148	0.00761421	0.06	0.0535117	0	0	0
CLSPN	0.000217439	0.000262398	0	0.000327869	0	0	0.00262467	0	0	0.00318471	0.00373832	0.00191205	0.0313808	0.0780911	0.004662	0.00245098	0.00246914	0	0.00333333	0.0468227	0.00711744	0.00497512	0
AGO4	0.0202218	0.0115455	0.0110619	0.0196721	0.00749064	0.0126249	0.0507437	0.0214216	0.0425197	0.0350318	0.153271	0.0669216	0.209205	0.0976139	0.025641	0.137255	0.0691358	0.0177665	0.07	0.120401	0.0284698	0.0597015	0.0294118
AGO1	0.131115	0.13015	0.0632111	0.130492	0.0589036	0.0936349	0.0971129	0.0564752	0.212598	0.0334395	0.0747664	0.101338	0.209205	0.0845987	0.0559441	0.147059	0.133333	0.0583756	0.126667	0.0735786	0.0533808	0.0646766	0.0294118
AL139286.2	0	0	0	0.000655738	0.000340483	0	0.00174978	0	0.00472441	0	0	0	0.00627615	0	0	0	0.00493827	0	0	0.00334448	0	0	0
AGO3	0.129593	0.0855419	0.0761694	0.123607	0.0537964	0.0631247	0.310586	0.0564752	0.497638	0.156051	0.192523	0.298279	0.307531	0.156182	0.219114	0.301471	0.224691	0.0609137	0.313333	0.180602	0.0355872	0.253731	0.0882353
TEKT2	0.00804523	0.0144319	0.0028445	0.012459	0.0081716	0.00631247	0.00349956	0	0.00314961	0	0	0.0114723	0.00209205	0	0	0	0.037037	0.00761421	0	0	0.024911	0	0
ADPRHL2	0.132855	0.121228	0.0726928	0.167869	0.0657133	0.0883745	0.0953631	0.0866602	0.0503937	0.116242	0.188785	0.147228	0.228033	0.136659	0.109557	0.0833333	0.155556	0.106599	0.116667	0.100334	0.19573	0.109453	0.0441176
COL8A2	0	0	0	0	0.000680967	0	0.00174978	0	0	0	0.0429907	0.00573614	0.0041841	0	0	0	0.0123457	0	0	0	0	0	0
TRAPPC3	0.407915	0.366308	0.257585	0.45082	0.206333	0.295634	0.310586	0.259981	0.20315	0.175159	0.276636	0.363289	0.424686	0.264642	0.32634	0.235294	0.355556	0.332487	0.273333	0.314381	0.323843	0.412935	0.279412
MAP7D1	0.0682757	0.0385726	0.0322377	0.0636066	0.0296221	0.0357706	0.112861	0.100292	0.0362205	0.173567	0.237383	0.130019	0.359833	0.247289	0.0582751	0.254902	0.101235	0.0456853	0.296667	0.207358	0.128114	0.0696517	0.0735294
THRAP3	0.543379	0.650223	0.364096	0.527869	0.38747	0.581799	0.804024	0.6037	0.593701	0.72293	0.75514	1.0325	0.966527	1.19089	0.822844	0.742647	1.08642	0.540609	0.853333	1.05017	0.580071	0.905473	0.794118
SH3D21	0.00478365	0.00918394	0.00252845	0.0052459	0.00476677	0.013151	0.0577428	0.0165531	0.0362205	0.00318471	0.0317757	0.0325048	0.00627615	0	0.00932401	0.0294118	0.00246914	0.00507614	0.01	0.00334448	0	0.00995025	0.0147059
EVA1B	0.0467493	0.0611388	0.0252845	0.0495082	0.0347293	0.0710153	0.39895	0.167478	0.0393701	0.0429936	0.185047	0.229446	0.150628	0.0737527	0.135198	1.52451	0.446914	0.0253807	0.466667	0.0401338	0.131673	0.129353	0
AL591845.1	0.000652316	0.000787195	0	0.00163934	0.00170242	0	0.055993	0.00778968	0.023622	0	0.00373832	0.040153	0.0041841	0	0.004662	0.0171569	0.00987654	0	0.00333333	0.00334448	0	0.00995025	0
STK40	0.174386	0.11598	0.0790139	0.132787	0.0595846	0.094161	0.104987	0.11295	0.0771654	0.0509554	0.0728972	0.0745698	0.320084	0.101952	0.118881	0.137255	0.0740741	0.0989848	0.103333	0.0802676	0.0782918	0.0845771	0.0588235
LSM10	0.342901	0.312254	0.199115	0.365246	0.185564	0.233561	0.291339	0.302824	0.154331	0.256369	0.368224	0.265774	0.820084	0.464208	0.188811	0.156863	0.177778	0.182741	0.173333	0.317726	0.256228	0.228856	0.308824
OSCP1	0.108719	0.116242	0.0502528	0.132459	0.0565203	0.0704892	0.0708661	0.0486855	0.0771654	0.00159236	0.00560748	0.105163	0.0083682	0.0021692	0.0606061	0.0147059	0.101235	0.0685279	0.0333333	0	0.0960854	0.0646766	0
MRPS15	1.03392	1.07242	0.746839	1.30066	0.682669	0.851657	0.475066	0.691334	0.351181	0.191083	0.231776	0.391969	0.349372	0.234273	0.636364	0.259804	0.395062	0.832487	0.26	0.334448	0.669039	0.810945	0.132353
CSF3R	0.000217439	0	0.000632111	0	0	0	0.000874891	0	0.0015748	0.0111465	0.424299	0	0.625523	0	0	0.00245098	0	0	0	0.00334448	0	0	0
LINC01137	0.0313112	0.0207295	0.0085335	0.0311475	0.0125979	0.0152551	0.0279965	0.0360273	0.0125984	0.0557325	0.00747664	0.0382409	0.0146444	0.0477223	0.020979	0.0245098	0.0271605	0.0329949	0.0333333	0.0200669	0.0533808	0.0149254	0
ZC3H12A	0.00173951	0.000787195	0.00158028	0.000983607	0.00238338	0.00157812	0.0542432	0.0097371	0.0141732	0.0573248	0.0186916	0.0745698	0.0564854	0.0780911	0.02331	0.0171569	0.106173	0	0.0133333	0.0535117	0	0.0248756	0.0147059
MEAF6	0.29376	0.324324	0.183944	0.336721	0.21144	0.306681	0.342082	0.378773	0.182677	0.421975	0.360748	0.506692	0.437238	0.548807	0.405594	0.436275	0.664198	0.180203	0.5	0.421405	0.686833	0.437811	0.485294
SNIP1	0.0906719	0.0737339	0.0401391	0.0839344	0.0377937	0.0604945	0.0612423	0.0564752	0.0771654	0.119427	0.11028	0.0956023	0.156904	0.214751	0.0745921	0.132353	0.120988	0.0152284	0.136667	0.120401	0.0818505	0.0845771	0.0735294
DNALI1	0.202435	0.17397	0.0859671	0.175082	0.1127	0.139926	0.0944882	0.0886076	0.181102	0	0	0.133843	0	0	0.0652681	0.0171569	0.246914	0.111675	0.0433333	0.00334448	0.231317	0.039801	0
GNL2	0.140683	0.126476	0.0546776	0.142623	0.0537964	0.109942	0.0927384	0.0934761	0.110236	0.128981	0.2	0.114723	0.330544	0.125813	0.156177	0.0931373	0.187654	0.0913706	0.163333	0.120401	0.149466	0.134328	0.161765
C1orf109	0.0647967	0.0655996	0.034134	0.0744262	0.0347293	0.0694371	0.0577428	0.0584226	0.0976378	0.0605096	0.0841121	0.0936902	0.0941423	0.0694143	0.0582751	0.134804	0.0740741	0.0279188	0.09	0.0602007	0.0747331	0.0895522	0
CDCA8	0.00304414	0.00183679	0.00158028	0.00196721	0.00102145	0.00157812	0	0.00389484	0.00314961	0.00318471	0.00934579	0.00191205	0.00209205	0.0347072	0	0.00245098	0.00493827	0	0	0.0568562	0.0106762	0	0.0147059
MANEAL	0.0028267	0.00367358	0	0.00163934	0.00238338	0.00157812	0.0271216	0.0165531	0.00314961	0.00159236	0.00934579	0.00764818	0.00209205	0	0.00699301	0.00735294	0.00987654	0.00253807	0.0133333	0.0100334	0	0.00497512	0
YRDC	0.108284	0.118342	0.0556258	0.126885	0.0585632	0.135718	0.0787402	0.0915287	0.088189	0.0987261	0.136449	0.0650096	0.15272	0.119306	0.102564	0.10049	0.0962963	0.0786802	0.09	0.103679	0.0960854	0.134328	0.0735294
C1orf122	0.955208	0.60719	0.585019	0.884262	0.441948	0.530247	0.673666	0.812074	0.344882	0.121019	0.171963	0.615679	0.217573	0.29718	0.687646	0.245098	0.439506	0.796954	0.423333	0.227425	0.66548	0.726368	0.0735294
MTF1	0.105893	0.0635004	0.045512	0.0862295	0.0398366	0.0494477	0.0866142	0.0574489	0.0944882	0.0493631	0.108411	0.116635	0.349372	0.0520607	0.0745921	0.115196	0.0864198	0.0406091	0.0866667	0.0635452	0.0676157	0.0895522	0.147059
INPP5B	0.0221787	0.0254526	0.0120101	0.0236066	0.0139598	0.0241978	0.0419948	0.0097371	0.209449	0.0398089	0.0411215	0.0573614	0.0627615	0.101952	0.0512821	0.0490196	0.0567901	0.0101523	0.0566667	0.0802676	0.00355872	0.039801	0.117647
SF3A3	0.226354	0.217791	0.109671	0.226885	0.118148	0.193582	0.245844	0.245375	0.188976	0.173567	0.246729	0.269598	0.368201	0.260304	0.230769	0.284314	0.283951	0.14467	0.3	0.324415	0.302491	0.238806	0.235294
FHL3	0.0110894	0.00655996	0.00948167	0.0190164	0.00374532	0.00526039	0.0174978	0.00778968	0.00472441	0.0159236	0.168224	0.0286807	0.182008	0.210412	0.027972	0.0245098	0.0469136	0.0152284	0.193333	0.0769231	0.0533808	0.0248756	0
UTP11	0.209393	0.203096	0.104298	0.249836	0.107593	0.211994	0.117235	0.160662	0.0944882	0.140127	0.198131	0.141491	0.288703	0.277657	0.158508	0.203431	0.190123	0.119289	0.226667	0.210702	0.177936	0.218905	0.0441176
POU3F1	0.000217439	0	0.000316056	0	0	0	0.00174978	0	0.00314961	0.0286624	0.00747664	0	0	0.00867679	0	0	0.00246914	0	0.0133333	0.0100334	0	0	0.0588235
AL354702.2	0.00543596	0.0146943	0.00316056	0.0108197	0.00510725	0.0094687	0	0	0.0267717	0	0	0	0	0	0	0	0.00246914	0	0	0	0	0	0
RRAGC	0.401826	0.250853	0.204804	0.331148	0.157303	0.256181	0.0953631	0.0915287	0.256693	0.117834	0.284112	0.0994264	0.317992	0.149675	0.153846	0.0931373	0.271605	0.152284	0.146667	0.09699	0.370107	0.174129	0.132353
AL139260.1	0.0273973	0.0204671	0.0135904	0.0318033	0.00987402	0.00999474	0.00787402	0.0097371	0.0110236	0.00159236	0.0168224	0.00764818	0.0104603	0	0.00932401	0.00245098	0.00987654	0.0101523	0.00666667	0.00668896	0.024911	0.0248756	0.0294118
MYCBP	0.0795825	0.147468	0.0391909	0.0970492	0.0806946	0.13151	0.0594926	0.135346	0.0456693	0.0589172	0.0654206	0.185468	0.1841	0.0715835	0.144522	0.0539216	0.0666667	0.0456853	0.06	0.0568562	0.120996	0.104478	0.0735294
RHBDL2	0.000217439	0.000262398	0	0	0	0	0.00262467	0	0.00472441	0	0	0.00191205	0	0	0.002331	0.0171569	0.017284	0	0.00666667	0	0.00355872	0	0
AKIRIN1	0.36334	0.25925	0.195638	0.320328	0.175689	0.305629	0.517935	0.435248	0.285039	0.498408	0.396262	0.613767	0.48954	0.457701	0.508159	0.276961	0.466667	0.180203	0.26	0.381271	0.274021	0.542289	0.235294
NDUFS5	2.88563	3.15272	2.45386	3.41508	2.64862	3.56286	2.30796	3.46349	1.27874	1.68153	0.975701	3.10707	1.1046	1.34273	4.02098	1.375	2.44691	2.36548	1.75667	1.26756	3.74021	3.46269	0.955882
MACF1	0.139378	0.0797691	0.10177	0.0681967	0.0888662	0.151499	0.693788	0.101266	0.984252	0.748408	0.628037	1.04589	0.941423	1.33406	1.56643	2.26961	1.20988	0.233503	1.63667	1.36789	0.252669	0.696517	0.382353
PABPC4	0.316156	0.40593	0.1811	0.375082	0.23936	0.348238	0.272091	0.264849	0.337008	0.256369	1.02617	0.499044	1.27824	0.201735	0.305361	0.237745	0.419753	0.228426	0.31	0.19398	0.430605	0.303483	0.397059
HPCAL4	0.00108719	0	0.000948167	0.00131148	0.00136193	0	0.105862	0.0691334	0	0	0	0.00764818	0	0	0.00699301	0.00245098	0	0.00253807	0	0	0	0	0
PPIE	0.172864	0.2582	0.0957649	0.232787	0.124957	0.224093	0.167104	0.187926	0.154331	0.216561	0.173832	0.217973	0.219665	0.234273	0.188811	0.186275	0.271605	0.121827	0.27	0.160535	0.24911	0.149254	0.235294
BMP8B	0	0.000787195	0	0.000327869	0	0	0.00612423	0	0.0015748	0	0.00186916	0.00573614	0.00209205	0.00650759	0.004662	0	0.00987654	0	0.00333333	0	0	0.00995025	0
AL033527.3	0	0	0	0	0	0	0	0	0	0.00318471	0.00934579	0	0.00209205	0	0	0	0.00246914	0	0	0	0	0	0
AL033527.5	0.000434877	0.00131199	0	0.000655738	0	0.00157812	0	0.00097371	0	0.00159236	0	0	0.0083682	0.00867679	0	0	0.00987654	0	0	0.0133779	0	0	0
TRIT1	0.0443575	0.0540541	0.0167509	0.0622951	0.0177051	0.0362967	0.0454943	0.0175268	0.0724409	0.0191083	0.082243	0.0554493	0.0648536	0.0151844	0.027972	0.0367647	0.054321	0.0431472	0.0333333	0.0234114	0.024911	0.0149254	0.0735294
MYCL	0.000652316	0.000787195	0.000632111	0	0.00102145	0.00157812	0.00262467	0.00389484	0.00314961	0.00636943	0.130841	0.042065	0.0753138	0	0.00699301	0	0.00246914	0	0	0	0	0.0149254	0.0147059
MFSD2A	0.00630572	0.00236158	0.00442478	0.00327869	0.0020429	0.00263019	0	0	0.015748	0	0.0299065	0.00764818	0.039749	0.0021692	0	0	0.0469136	0	0.00333333	0	0.0106762	0	0
CAP1	0.724505	0.648649	0.432048	0.691148	0.43684	0.643346	0.428696	0.563778	0.348031	0.745223	1.77383	0.638623	3.34519	1.53362	0.554779	0.97549	0.753086	0.395939	0.983333	1.6388	0.932384	0.502488	0.705882
PPT1	0.0837139	0.0338494	0.0445638	0.0613115	0.0326864	0.0147291	0.328959	0.0525803	0.0724409	0.132166	1.02804	0.443595	1.05649	0.0650759	0.247086	0.257353	0.301235	0.15736	0.34	0.0668896	0.0604982	0.149254	0.102941
RLF	0.112851	0.0737339	0.0436157	0.087541	0.0449438	0.0920568	0.112861	0.0584226	0.152756	0.170382	0.171963	0.200765	0.230126	0.195228	0.151515	0.208333	0.167901	0.0329949	0.186667	0.147157	0.106762	0.0945274	0.0588235
AL050341.2	0.0297891	0.0312254	0.0186473	0.0390164	0.0149813	0.0294582	0.0953631	0.0817916	0.0440945	0.0175159	0.0149533	0.0994264	0.0188285	0.010846	0.109557	0.0563725	0.0740741	0.00761421	0.07	0.00668896	0.0320285	0.0447761	0
ZMPSTE24	0.189606	0.0545789	0.0973451	0.154098	0.0616275	0.0236718	0.28084	0.0740019	0.16063	0.0636943	0.15514	0.499044	0.23431	0.114967	1.29837	0.186275	0.217284	0.304569	0.19	0.103679	0.120996	0.129353	0.0441176
COL9A2	0	0.000262398	0.00158028	0	0	0	0.00524934	0.00097371	0	0.0159236	0.170093	0.74761	0.0481172	0	0.463869	0.00245098	0.0271605	0.00253807	0.01	0	0	0.109453	0.0294118
SMAP2	0.0745814	0.088953	0.0429836	0.0645902	0.0589036	0.0931089	0.0822397	0.0847128	0.0787402	1.88217	4.41869	0.0726577	6.14017	2.32104	0.0699301	0.181373	0.0641975	0.0685279	0.17	2.18395	0.0747331	0.0895522	2.86765
ZFP69B	0.00434877	0.00236158	0.00158028	0.0042623	0.00102145	0.00263019	0.00174978	0.00486855	0.0015748	0.00477707	0.0149533	0.00764818	0.0167364	0.0130152	0	0.00490196	0.00987654	0	0.03	0.0100334	0.00355872	0	0.0294118
ZFP69	0.00826267	0.00603516	0.00189633	0.00885246	0.0040858	0.00999474	0.0096238	0.00292113	0.00787402	0.00796178	0.00560748	0.00382409	0.0460251	0.0238612	0.011655	0.0269608	0.00740741	0.00253807	0.0233333	0.0234114	0.0106762	0.00497512	0
AL603839.3	0.0100022	0.00577276	0.00189633	0.0127869	0.000680967	0.00368227	0.00437445	0	0.0110236	0.00159236	0.00373832	0.00956023	0.00209205	0.00433839	0.002331	0.00245098	0.00246914	0	0.0166667	0.00334448	0.00355872	0.0248756	0.0147059
EXO5	0.0265275	0.0265022	0.00726928	0.0259016	0.0119169	0.0236718	0.015748	0.0194742	0.0519685	0.0127389	0.00934579	0.0305927	0.0209205	0.0130152	0.018648	0.00735294	0.0345679	0.0203046	0.0233333	0.0100334	0.0284698	0.0149254	0
ZNF684	0.118069	0.177906	0.062263	0.145902	0.093633	0.168332	0.111111	0.0798442	0.226772	0.0207006	0.0224299	0.120459	0.0732218	0.0260304	0.177156	0.0661765	0.0493827	0.0659898	0.0633333	0.0635452	0.0854093	0.0895522	0.0147059
RIMS3	0.00826267	0.00209919	0.00158028	0.00327869	0.00272387	0.000526039	0.00437445	0	0.00472441	0.00796178	0.00934579	0.00382409	0	0.0021692	0.002331	0.0294118	0.0197531	0	0.02	0	0.00711744	0	0.0294118
NFYC-AS1	0.00239182	0.000262398	0.00189633	0.00229508	0.000680967	0.00157812	0.0174978	0.00486855	0.0598425	0.0159236	0.0261682	0.0152964	0.0439331	0.00867679	0.011655	0.0171569	0.0222222	0	0.00666667	0.0200669	0	0.0199005	0.0588235
NFYC	0.131985	0.126738	0.0628951	0.129836	0.0595846	0.109416	0.186352	0.0983447	0.187402	0.101911	0.192523	0.151052	0.267782	0.110629	0.191142	0.220588	0.138272	0.0329949	0.143333	0.12709	0.120996	0.129353	0.161765
KCNQ4	0	0	0.000316056	0	0	0	0.00262467	0	0	0	0	0	0	0	0.002331	0.00490196	0.00493827	0	0.0233333	0	0	0	0.0147059
CITED4	0.217873	0.170559	0.106827	0.232787	0.132108	0.188848	0.0603675	0.0798442	0.135433	0.0525478	0.0747664	0.135755	0.083682	0.0130152	1.2331	0.166667	1.31852	0.0989848	0.503333	0.0301003	1.40214	0.587065	0.0441176
CTPS1	0.158078	0.0800315	0.0749052	0.178361	0.0360912	0.0725934	0.0148731	0.0146056	0.166929	0.0366242	0.0654206	0.0114723	0.0711297	0.0433839	0.0652681	0.0367647	0.0765432	0.129442	0.06	0.0568562	0.0676157	0.0497512	0.0441176
SLFNL1-AS1	0	0.000524797	0	0.000327869	0	0.000526039	0	0	0.0346457	0.00159236	0	0.00382409	0.0041841	0	0.002331	0	0.00246914	0	0	0.00334448	0	0	0
SCMH1	0.0865406	0.0831803	0.039507	0.0832787	0.0541369	0.0420831	0.0489939	0.0418695	0.116535	0.0286624	0.011215	0.0898662	0.0125523	0.010846	0.0792541	0.0465686	0.140741	0.0152284	0.0733333	0.00334448	0.0533808	0.0547264	0.0441176
EDN2	0	0.000262398	0.000316056	0.000327869	0	0.000526039	0.0489939	0.00681597	0	0	0	0.0152964	0	0	0.002331	0	0.187654	0	0	0	0.00711744	0	0
HIVEP3	0.0202218	0.0112831	0.00758534	0.0183607	0.00544774	0.00736454	0.0122485	0.0146056	0.0141732	0.0414013	0.0504673	0.0133843	0.10251	0.151844	0	0.151961	0.0320988	0.00507614	0.06	0.150502	0.0213523	0.00497512	0
GUCA2B	0.00456621	0.000787195	0.00316056	0.00163934	0.000680967	0.00105208	0.000874891	0	0	0	0	0	0	0	0	0	0.00246914	0.00507614	0	0	0	0	0
FOXJ3	0.147206	0.190501	0.0869153	0.152787	0.100102	0.149395	0.115486	0.0817916	0.27874	0.132166	0.175701	0.131931	0.194561	0.177874	0.0745921	0.215686	0.182716	0.0862944	0.176667	0.19398	0.131673	0.124378	0.102941
RIMKLA	0.0173951	0.038835	0.00790139	0.0157377	0.0115764	0.013677	0.0139983	0.00876339	0.0283465	0	0.00747664	0.0248566	0.0041841	0	0.004662	0	0.0493827	0.00761421	0	0	0.0925267	0	0
ZMYND12	0.0878452	0.119916	0.0357143	0.0957377	0.061968	0.110468	0.0288714	0.0389484	0.0566929	0.00159236	0.00186916	0.0191205	0.0041841	0.00433839	0.004662	0.00245098	0.00987654	0.035533	0.01	0.00334448	0.0391459	0.0248756	0.0147059
PPCS	1.21766	1.34191	0.823009	1.30295	0.881852	1.13993	0.798775	1.12853	0.551181	0.479299	0.514019	0.665392	0.535565	0.446855	0.699301	0.375	0.506173	1.0203	0.416667	0.38796	0.754448	0.666667	0.352941
CCDC30	0.0958904	0.100499	0.0445638	0.0967213	0.0568607	0.0846923	0.212598	0.0759494	0.637795	0.0414013	0.0429907	0.173996	0.0439331	0.0368764	0.0629371	0.0294118	0.288889	0.0634518	0.106667	0.0167224	0.0782918	0.0497512	0.0147059
PPIH	0.0889324	0.102073	0.045512	0.108197	0.0606061	0.0967912	0.110236	0.103213	0.0551181	0.0843949	0.134579	0.181644	0.138075	0.123644	0.13986	0.10049	0.167901	0.0837563	0.123333	0.143813	0.142349	0.169154	0.0588235
AC098484.2	0	0	0.000316056	0	0.000340483	0	0.00349956	0	0.00314961	0	0	0	0	0.00650759	0	0.00245098	0	0	0	0.00334448	0	0	0
YBX1	3.61753	3.99843	3.35209	4.69016	3.34661	3.53393	4.31234	5.68062	1.53858	3.10032	4.99252	3.3499	10.8347	3.72885	3.15851	2.64706	3.32593	3.24619	3.77333	3.9398	5.17082	3.50746	3.36765
CLDN19	0.00695803	0.0207295	0.00695322	0.00786885	0.0238338	0.027354	0.843395	0.217137	0.0393701	0	0.00186916	0.0305927	0	0.00867679	0	0.00490196	0.204938	0.0152284	0.00333333	0	0.024911	0	0
P3H1	0.0106545	0.00341118	0.00316056	0.00459016	0.0040858	0.00210416	0.0367454	0.00389484	0.0566929	0.0429936	0.0616822	0.0229446	0.0606695	0.0368764	0.018648	0.0563725	0.0592593	0.0152284	0.0633333	0.0501672	0.00711744	0.0248756	0.0147059
C1orf50	0.0715373	0.0708475	0.0414033	0.0731148	0.0418795	0.0694371	0.0612423	0.0418695	0.0582677	0.0207006	0.046729	0.040153	0.0543933	0.0477223	0.039627	0.0612745	0.0469136	0.0456853	0.06	0.0200669	0.0498221	0.0646766	0
SVBP	0.124157	0.136447	0.0654235	0.147213	0.0660538	0.109416	0.125984	0.153846	0.0708661	0.11465	0.364486	0.170172	0.324268	0.0759219	0.212121	0.193627	0.261728	0.0736041	0.206667	0.107023	0.227758	0.308458	0.0735294
ERMAP	0.0304414	0.0249278	0.0161188	0.0409836	0.0166837	0.0178853	0.0472441	0.0223953	0.0566929	0.0127389	0.0990654	0.0611855	0.0627615	0.0151844	0.041958	0.0441176	0.0419753	0.0152284	0.03	0.0167224	0.024911	0.0348259	0.0147059
AL512353.1	0.0121766	0.0191551	0.00379267	0.0209836	0.0081716	0.00999474	0.0131234	0.0116845	0.023622	0.00477707	0.0168224	0.00573614	0	0.00433839	0.004662	0.00490196	0	0.00507614	0.00666667	0	0.0106762	0.00497512	0
ZNF691	0.0350076	0.0320126	0.0161188	0.042623	0.0160027	0.0294582	0.032371	0.0282376	0.0535433	0.0111465	0.0560748	0.0554493	0.0209205	0.0238612	0.025641	0.0392157	0.0444444	0.0203046	0.03	0.0301003	0.0355872	0.0447761	0.0147059
SLC2A1	0.0173951	0.00209919	0.00821745	0.0042623	0.00476677	0.000526039	0.104987	0.0223953	0.0204724	0.044586	0.00934579	0.189293	0.00209205	0.0563991	0.030303	0.235294	0.0246914	0.0329949	0.0333333	0.117057	0.00355872	0.0646766	0
SLC2A1-AS1	0.00934986	0.00288638	0.00221239	0.00557377	0.00170242	0.00263019	0.0174978	0.0116845	0.023622	0.0111465	0.00186916	0.0152964	0	0.0130152	0.00932401	0.0220588	0.00740741	0.0101523	0	0.0100334	0.00711744	0.0149254	0
FAM183A	0.0102196	0.00813435	0.00379267	0.00885246	0.00272387	0.00315623	0.0104987	0.00778968	0.00472441	0	0	0.0172084	0	0	0.004662	0	0.0123457	0.00253807	0.00333333	0	0	0.00497512	0
EBNA1BP2	0.609698	0.897402	0.436789	0.695082	0.567926	0.768017	0.232721	0.368062	0.937008	0.10828	0.168224	0.246654	0.165272	0.138829	0.172494	0.220588	0.380247	0.510152	0.3	0.190635	0.637011	0.268657	0.0588235
CFAP57	0.00608828	0.00262398	0.000948167	0.00393443	0.0020429	0.00263019	0.00262467	0.00097371	0.0393701	0	0	0.0172084	0.0104603	0	0.002331	0	0.0123457	0.00253807	0.00333333	0	0.0106762	0	0.0441176
TMEM125	0.0950207	0.188402	0.0666877	0.135738	0.103847	0.157812	0.143482	0.0993184	0.119685	0	0.00186916	0.122371	0	0	0.044289	0.00735294	0.22716	0.0380711	0.00666667	0	0.149466	0.0497512	0
C1orf210	0.162861	0.145893	0.0824905	0.180656	0.0960163	0.144661	0.106737	0.0681597	0.155906	0	0	0.152964	0	0	0.100233	0.00490196	0.190123	0.134518	0.0133333	0	0.163701	0.079602	0
TIE1	0.000217439	0.000787195	0.000632111	0.000983607	0	0.00157812	0.000874891	0.00097371	0.00472441	0	0.00186916	0	0	0.00867679	0	0.835784	0	0	0.686667	0	0	0	0
AL139289.2	0.00456621	0.00603516	0.00189633	0.00721311	0.00272387	0.0110468	0.0104987	0.0185005	0.00944882	0.00318471	0.0130841	0.0210325	0	0.00867679	0.044289	0.00245098	0.0197531	0	0.0133333	0.00334448	0.00711744	0.0348259	0
CDC20	0.0147858	0.00314878	0.00632111	0.00918033	0.00136193	0.00263019	0.000874891	0	0.0015748	0	0.00934579	0.00382409	0	0	0	0	0.0419753	0.0152284	0	0.0434783	0.0284698	0.00497512	0
ELOVL1	0.0898021	0.0346366	0.0477244	0.0777049	0.0251958	0.0152551	0.111111	0.0360273	0.088189	0.124204	0.214953	0.152964	0.328452	0.114967	0.165501	0.176471	0.276543	0.0913706	0.17	0.153846	0.0640569	0.0995025	0.0294118
MED8	0.268754	0.207557	0.147914	0.315082	0.135512	0.196213	0.0936133	0.148004	0.144882	0.111465	0.194393	0.160612	0.305439	0.125813	0.123543	0.120098	0.222222	0.180203	0.11	0.160535	0.252669	0.144279	0.117647
SZT2	0.0478365	0.0448701	0.0202276	0.0472131	0.0241743	0.041031	0.0901137	0.00876339	0.266142	0.0748408	0.0990654	0.0745698	0.127615	0.0845987	0.0629371	0.117647	0.11358	0.0203046	0.136667	0.090301	0.024911	0.039801	0.0441176
HYI	0.480539	0.729992	0.287927	0.635738	0.400068	0.550763	0.16273	0.231743	0.382677	0.0493631	0.162617	0.25239	0.0292887	0.0260304	0.202797	0.154412	0.51358	0.35533	0.246667	0.0234114	0.508897	0.278607	0.0294118
PTPRF	0.108719	0.061926	0.0496207	0.0701639	0.061287	0.0489216	0.353456	0.0486855	0.311811	0.00318471	0	0.879541	0.00209205	0.00433839	0.447552	0.102941	0.545679	0.0685279	0.13	0.00334448	0.0854093	0.298507	0
AL451062.3	0.00108719	0.00131199	0.000316056	0.000983607	0.000340483	0.00157812	0	0.00389484	0.0015748	0.00159236	0	0.00191205	0.00209205	0	0	0.00245098	0.00246914	0	0	0	0	0	0
KDM4A	0.102196	0.055366	0.0388748	0.0763934	0.0306435	0.054182	0.0489939	0.0379747	0.0566929	0.0238854	0.0560748	0.0669216	0.0711297	0.0477223	0.0512821	0.0563725	0.0716049	0.0329949	0.0533333	0.0501672	0.0782918	0.0497512	0.0294118
KDM4A-AS1	0.00130463	0.00157439	0.000632111	0.00327869	0	0.00263019	0.00174978	0.00097371	0.0110236	0.00796178	0.00186916	0.00382409	0.00627615	0	0.00699301	0.00245098	0.00740741	0	0.0133333	0.00334448	0.00355872	0.00995025	0
ST3GAL3	0.0319635	0.0223039	0.0107459	0.0331148	0.00919305	0.0115729	0.0306212	0.0107108	0.0755906	0.0175159	0.0130841	0.0267686	0.0313808	0.0390456	0.027972	0.0588235	0.0518519	0.00761421	0.06	0.0234114	0.0213523	0.0199005	0.0588235
ARTN	0.0265275	0.0170559	0.00821745	0.0245902	0.00680967	0.0189374	0.0209974	0.0175268	0.0110236	0	0	0.0172084	0	0	0.00932401	0	0.0197531	0.0253807	0.0366667	0	0.00711744	0.00995025	0
AL357079.1	0.0028267	0.00209919	0.00252845	0.00360656	0.00136193	0.00473435	0.00524934	0.00292113	0.0015748	0.00159236	0	0.00764818	0.00209205	0.0021692	0.004662	0	0.00246914	0.00253807	0	0	0.00711744	0.00497512	0
IPO13	0.258317	0.105747	0.0881795	0.153443	0.0687777	0.110994	0.0944882	0.0749757	0.0771654	0.0207006	0.0299065	0.0497132	0.039749	0.0390456	0.0652681	0.0392157	0.0567901	0.101523	0.0366667	0.0167224	0.103203	0.039801	0
DPH2	0.0434877	0.0456573	0.0161188	0.0491803	0.0207695	0.0494477	0.0586177	0.037001	0.0472441	0.00955414	0.0448598	0.0535373	0.041841	0.0260304	0.018648	0.0416667	0.0469136	0.0203046	0.04	0.0234114	0.0498221	0.0348259	0
ATP6V0B	0.511416	0.186565	0.419406	0.421311	0.216888	0.124671	4.00612	0.584226	0.637795	0.259554	1.62243	3.59656	2.27615	0.737527	12.2541	0.610294	1.46914	1.48985	0.676667	0.588629	0.448399	9.42786	0.397059
B4GALT2	0.0765384	0.0892154	0.039507	0.0839344	0.0367722	0.0699632	0.0831146	0.0915287	0.0456693	0.00159236	0.00747664	0.0803059	0	0.010846	0.0769231	0.0465686	0.0839506	0.0634518	0.113333	0.00334448	0.124555	0.0646766	0.0147059
CCDC24	0.0378343	0.0440829	0.0148546	0.0455738	0.0207695	0.0368227	0.0971129	0.0555015	0.0834646	0.00318471	0.00747664	0.0860421	0.00627615	0.00433839	0.0839161	0.00735294	0.091358	0.0279188	0.0366667	0.00668896	0.0320285	0.0746269	0
SLC6A9	0.00739291	0.00183679	0.00410872	0.00688525	0.00306435	0.00210416	0.00437445	0.00097371	0.015748	0	0	0.00382409	0	0	0.002331	0.00245098	0.00246914	0.00507614	0.0233333	0	0	0	0.0147059
AL139220.2	0.0100022	0.0141695	0.00410872	0.0154098	0.00578822	0.00789058	0	0.00194742	0.00314961	0	0.00373832	0.00191205	0	0	0.004662	0.00245098	0.00987654	0.00761421	0.00666667	0	0	0.00497512	0
DMAP1	0.179604	0.265547	0.0951327	0.230492	0.143003	0.174645	0.187227	0.204479	0.207874	0.103503	0.11028	0.200765	0.117155	0.123644	0.172494	0.117647	0.266667	0.109137	0.2	0.117057	0.213523	0.253731	0.0441176
ERI3	0.600565	0.243506	0.297408	0.507541	0.146067	0.199895	0.153981	0.203505	0.124409	0.0652866	0.0953271	0.172084	0.129707	0.0954447	0.128205	0.129902	0.291358	0.461929	0.146667	0.0735786	0.3879	0.144279	0.0882353
RNF220	0.167428	0.187352	0.0900759	0.176721	0.0905686	0.140978	0.0901137	0.115871	0.111811	0.0955414	0.127103	0.0975143	0.219665	0.154013	0.135198	0.0906863	0.2	0.106599	0.13	0.110368	0.156584	0.134328	0.0147059
TMEM53	0.108284	0.10286	0.0518331	0.123607	0.0544774	0.0625986	0.212598	0.131451	0.105512	0.0111465	0.0261682	0.101338	0.0502092	0.00867679	0.440559	0.0147059	0.0395062	0.129442	0.0366667	0.0234114	0.0355872	0.159204	0
ARMH1	0.00108719	0.00104959	0.000316056	0.000983607	0.00102145	0	0.0096238	0.00292113	0.0141732	0.0636943	0.0224299	0.00382409	0.0439331	0	0	0	0.0148148	0	0	0.00668896	0	0	0.0882353
KIF2C	0.000869754	0.000787195	0.000316056	0.00131148	0.000340483	0	0	0.00584226	0.00314961	0	0.00373832	0	0	0.00867679	0.004662	0.00245098	0.00246914	0	0.00333333	0.0334448	0.0142349	0	0
AL592166.1	0.000217439	0.000524797	0.000316056	0	0.000680967	0	0	0	0	0	0	0	0.0041841	0.0021692	0	0	0	0	0	0	0	0	0
RPS8	9.70015	12.625	9.19564	12.0954	10.7474	13.1336	10.7428	14.5492	5.66299	26.4427	20.5869	10.3098	23.3201	13.718	17.3916	11.473	18.8395	8.98223	14.4033	20.709	21.8932	16.3483	42.1029
BEST4	0.000434877	0.000524797	0.000632111	0.00131148	0	0	0.00262467	0.00292113	0.0015748	0.00955414	0	0.00191205	0	0	0	0	0.00740741	0	0.01	0.00334448	0	0	0
PLK3	0.00173951	0.00157439	0.00221239	0.00327869	0.0020429	0.00263019	0.0201225	0.00097371	0.0393701	0.210191	0.405607	0.0478011	0.391213	0.0520607	0.020979	0.112745	0.0740741	0.00761421	0.126667	0.157191	0.0142349	0.0149254	0.0588235
TCTEX1D4	0.00543596	0.00262398	0.00252845	0.00262295	0.00340483	0.000526039	0	0.00194742	0.0110236	0	0.00373832	0.00382409	0	0	0.004662	0	0.0123457	0	0.00333333	0	0.00711744	0.00497512	0
BTBD19	0.00543596	0.00183679	0.00158028	0.00885246	0.00136193	0.00263019	0.000874891	0.00097371	0.0141732	0.00636943	0.0299065	0	0.0146444	0	0	0.0441176	0.0222222	0.00253807	0.05	0.0100334	0	0.00497512	0
PTCH2	0.000217439	0	0	0.000655738	0	0	0.000874891	0	0.00472441	0.0286624	0.0934579	0.00956023	0.0292887	0.00650759	0.00932401	0.0122549	0.0222222	0	0.00333333	0.00334448	0	0	0
EIF2B3	0.116112	0.174232	0.07933	0.147213	0.0898876	0.162546	0.0979878	0.0759494	0.154331	0.0525478	0.0990654	0.0573614	0.148536	0.0542299	0.104895	0.0588235	0.0962963	0.121827	0.13	0.0535117	0.0996441	0.0845771	0.0588235
HECTD3	0.0887149	0.135135	0.0372946	0.0927869	0.0755873	0.132036	0.0279965	0.0253165	0.122835	0.0254777	0.0429907	0.0363289	0.0355649	0.0281996	0.025641	0.0416667	0.0493827	0.0228426	0.09	0.0167224	0.0854093	0.039801	0
UROD	0.52381	0.529782	0.314159	0.529508	0.318693	0.416097	0.225722	0.318403	0.217323	0.0477707	0.11215	0.16826	0.117155	0.0759219	0.191142	0.169118	0.293827	0.459391	0.233333	0.100334	0.355872	0.308458	0.0588235
ZSWIM5	0.01783	0.0154815	0.00758534	0.0206557	0.00953354	0.00631247	0.0096238	0.0116845	0.0267717	0.00477707	0	0.00573614	0	0	0.013986	0.00490196	0.0123457	0	0.0133333	0	0.0391459	0.0298507	0
HPDL	0.000652316	0.00367358	0.00126422	0.00131148	0.00272387	0.00526039	0.0096238	0.00778968	0.00314961	0.00318471	0	0.00191205	0	0	0	0	0.00493827	0	0	0.00334448	0	0.00497512	0
MUTYH	0.0391389	0.0792443	0.017067	0.0567213	0.0418795	0.0752236	0.0384952	0.0272639	0.102362	0.0621019	0.0280374	0.0325048	0.0669456	0.0303688	0.034965	0.0563725	0.0469136	0.0279188	0.07	0.0401338	0.0498221	0.0447761	0.0588235
TOE1	0.049576	0.0737339	0.0208597	0.0688525	0.0333674	0.0620726	0.0358705	0.0379747	0.107087	0.0589172	0.0841121	0.0497132	0.0899582	0.0694143	0.030303	0.0637255	0.0740741	0.0228426	0.07	0.0468227	0.0284698	0.0646766	0.0441176
TESK2	0.0219613	0.0265022	0.00979772	0.0347541	0.0115764	0.0299842	0.00699913	0.00584226	0.0330709	0.0191083	0.0841121	0.00956023	0.0523013	0.021692	0.00699301	0.0490196	0.0148148	0.00761421	0.02	0.0234114	0.0213523	0	0.0147059
CCDC163	0.00173951	0.000262398	0.00126422	0.00163934	0.000680967	0.000526039	0.00524934	0.00292113	0.0110236	0.0111465	0.00560748	0.00764818	0.0104603	0.00867679	0.013986	0.0220588	0.00987654	0	0.00333333	0.0100334	0.00711744	0.00497512	0
MMACHC	0.0547945	0.0503805	0.0214918	0.0452459	0.0330269	0.0489216	0.0647419	0.0428432	0.0393701	0.0143312	0.00373832	0.0344168	0.0104603	0	0.02331	0.0147059	0.0197531	0.0304569	0.01	0.0133779	0.0106762	0.00995025	0
PRDX1	7.12155	9.77486	6.17762	9.43639	7.13585	9.39453	2.20735	4.20935	3.29606	1.7707	1.45421	4.15105	1.51255	1.29284	3.16783	3.28676	4.56296	7.37817	2.70667	1.34783	7.28826	2.76617	1.38235
AKR1A1	5.25636	8.03437	4.29014	6.61049	5.34934	7.02157	0.164479	1.2074	3.57165	0.995223	1.03364	0.204589	0.481172	0.97397	0.104895	0.85049	1.22716	5.88325	0.556667	0.591973	3.07473	0.437811	0.852941
NASP	0.253316	0.240357	0.138748	0.268197	0.147429	0.196213	0.298338	0.218111	0.272441	0.431529	0.482243	0.975143	0.439331	0.785249	0.708625	0.772059	0.592593	0.164975	0.58	0.58194	0.359431	0.562189	0.514706
CCDC17	0.00761035	0.00524797	0.00379267	0.0052459	0.00272387	0.000526039	0.00787402	0.00097371	0.015748	0	0.00186916	0.00956023	0.00209205	0	0.00932401	0.00735294	0.00740741	0.00253807	0	0	0.0106762	0	0
GPBP1L1	0.336595	0.34138	0.197535	0.332459	0.20429	0.332457	0.266842	0.243427	0.387402	0.18949	0.282243	0.409178	0.322176	0.186551	0.237762	0.318627	0.345679	0.126904	0.336667	0.230769	0.245552	0.208955	0.132353
TMEM69	0.0687106	0.0614012	0.0410872	0.0609836	0.0343888	0.0462914	0.0848644	0.0525803	0.0519685	0.0366242	0.082243	0.101338	0.150628	0.0390456	0.041958	0.0588235	0.106173	0.0634518	0.09	0.0334448	0.0604982	0.109453	0.0441176
IPP	0.134377	0.111519	0.062579	0.127541	0.0657133	0.0994214	0.0944882	0.0642648	0.138583	0.0700637	0.0186916	0.114723	0.0230126	0.104121	0.114219	0.0980392	0.125926	0.035533	0.09	0.0468227	0.0960854	0.109453	0.0735294
MAST2	0.111546	0.0797691	0.0496207	0.117705	0.0425604	0.0473435	0.0113736	0.00681597	0.0818898	0.0127389	0.0317757	0.0229446	0.0439331	0.0433839	0.011655	0.0318627	0.0222222	0.0482234	0.0333333	0.0133779	0.0640569	0.0248756	0.0147059
PIK3R3	0.0332681	0.00262398	0.00916561	0.00885246	0.00272387	0.00368227	0.0314961	0.0097371	0.0472441	0.0159236	0.035514	0.082218	0.0125523	0.0780911	0.011655	0.544118	0.0222222	0.0101523	0.843333	0.0234114	0.0177936	0	0
AL358075.2	0.00869754	0.00262398	0.00505689	0.00721311	0	0.00105208	0	0	0	0	0.00186916	0.00191205	0	0	0.004662	0	0	0	0.00333333	0.00334448	0.00355872	0	0
TSPAN1	0.724723	0.292312	0.550253	0.736393	0.312564	0.153077	0.185477	0.10224	0.612598	0.00477707	0.011215	2.16252	0.00627615	0.0021692	0.566434	0.0514706	2.7284	1.90102	0.0433333	0.00334448	1.12456	0.442786	0
POMGNT1	0.139378	0.0852795	0.0704804	0.129836	0.0616275	0.0515518	0.193351	0.0564752	0.255118	0.0477707	0.0579439	0.229446	0.0606695	0.0715835	0.312354	0.102941	0.25679	0.162437	0.146667	0.0802676	0.0818505	0.189055	0.0441176
LURAP1	0.0150033	0.0238782	0.00695322	0.027541	0.00919305	0.00526039	0.0699913	0.0360273	0.015748	0	0.0224299	0.0917782	0	0	0.0909091	0.0196078	0.054321	0.0152284	0.06	0.00334448	0.0462633	0.0199005	0
LRRC41	0.217656	0.204146	0.090708	0.210164	0.107593	0.147817	0.124234	0.0808179	0.237795	0.0700637	0.117757	0.198853	0.106695	0.0976139	0.104895	0.137255	0.288889	0.134518	0.15	0.0501672	0.27758	0.134328	0.0147059
UQCRH	4.0287	2.86828	3.48578	4.39869	2.53967	3.03524	5.87052	6.83447	1.37165	1.83917	1.43551	5.44551	1.84519	1.89371	4.30536	1.39706	2.73086	3.30711	1.81667	1.6689	4.54804	6.0796	2.10294
NSUN4	0.130463	0.0734715	0.0505689	0.108852	0.0401771	0.0994214	0.0551181	0.0331061	0.129134	0.0238854	0.11028	0.0554493	0.104603	0.0303688	0.0512821	0.0857843	0.103704	0.0380711	0.0766667	0.0334448	0.120996	0.0547264	0.0294118
FAAH	0.1222	0.0616636	0.0676359	0.134098	0.0449438	0.0373488	0.0691164	0.0214216	0.426772	0	0.00186916	0.0860421	0.0209205	0.00867679	0.0722611	0.0147059	0.234568	0.230964	0.0233333	0	0.0427046	0.079602	0
AL136373.1	0	0	0	0.000983607	0	0	0	0	0.0015748	0.00318471	0	0	0	0	0	0	0	0.00253807	0	0	0	0	0
MKNK1-AS1	0	0.000787195	0.000316056	0.000327869	0.00136193	0.000526039	0	0	0	0	0	0.00573614	0	0	0.004662	0	0	0	0	0	0	0	0.0147059
MKNK1	0.0582735	0.0530045	0.0230721	0.0586885	0.0275792	0.0384008	0.0743657	0.0253165	0.171654	0.0828025	0.276636	0.133843	0.251046	0.112798	0.160839	0.0808824	0.0888889	0.0329949	0.103333	0.153846	0.0747331	0.139303	0.0441176
MOB3C	0.0393564	0.027027	0.0256005	0.0442623	0.0170242	0.0241978	0.0218723	0.00778968	0.0440945	0.0175159	0.0672897	0.0478011	0.0920502	0.032538	0.041958	0.0906863	0.0567901	0.0228426	0.1	0.0434783	0.0355872	0.0199005	0
ATPAF1	0.545336	0.597743	0.305942	0.500328	0.385427	0.590742	0.355206	0.437196	0.286614	0.0636943	0.102804	0.300191	0.0899582	0.0585683	0.405594	0.10049	0.14321	0.365482	0.13	0.0769231	0.309609	0.333333	0.0588235
EFCAB14	0.341813	0.218578	0.183312	0.252459	0.171263	0.196213	0.480315	0.252191	0.23622	0.213376	0.426168	1.43595	0.430962	0.349241	0.853147	0.578431	0.382716	0.230964	0.713333	0.280936	0.234875	0.41791	0.205882
CYP4B1	0.00369646	0.00262398	0.000948167	0.00262295	0.0020429	0.00105208	0	0.00097371	0.0015748	0	0	0.00191205	0	0	0	0.0931373	0.017284	0.00507614	0.00666667	0	0.00711744	0	0
CYP4A11	0.665797	0.570192	0.444058	0.744262	0.695948	0.311415	0.0192476	0.0944499	4.93228	0.00477707	0.00373832	0.0114723	0.0146444	0.0021692	0.002331	0.0588235	0.133333	1.18528	0.0133333	0.00668896	0.0925267	0.0348259	0
CYP4X1	0.00608828	0.0209919	0.00347661	0.0052459	0.0115764	0.0226197	0.040245	0.00486855	0.0629921	0	0	0.00573614	0	0	0.002331	0	0.00740741	0.00507614	0.07	0	0.00355872	0	0
CYP4A22-AS1	0.0171776	0.00708475	0.00948167	0.0170492	0.00238338	0.00789058	0	0.00097371	0.185827	0	0	0	0	0	0	0	0	0.0152284	0	0	0	0	0
CYP4A22	0.102631	0.0509053	0.0470923	0.126885	0.0432414	0.0241978	0.000874891	0.00389484	0.266142	0	0.00186916	0	0.00209205	0	0	0.00490196	0.0123457	0.180203	0.00333333	0.00334448	0.0106762	0.00497512	0
LINC00853	0.168732	0.098137	0.10177	0.170492	0.0660538	0.0394529	0.00174978	0.00486855	0.088189	0	0	0.00382409	0	0.00433839	0	0.0245098	0.0123457	0.106599	0.0133333	0	0.0498221	0	0
PDZK1IP1	10.401	6.58095	8.72756	11.0538	6.5349	4.37822	0.173228	1.43914	9.32598	0.998408	0.540187	0.216061	0.0899582	0.904555	0.0745921	0.786765	7.55802	19.8223	0.53	0.471572	6.60854	0.597015	0.720588
TAL1	0	0	0	0	0	0	0	0	0	0	0.00373832	0	0	0	0	0.232843	0.00493827	0	0.0866667	0	0	0	0
STIL	0.00695803	0.00577276	0.00189633	0.00688525	0.00238338	0.00157812	0.00349956	0	0.0141732	0.00796178	0.00560748	0.00764818	0.00627615	0.0021692	0	0.00980392	0.00246914	0	0.01	0.0100334	0	0	0
CMPK1	0.736247	1.00708	0.49842	0.76918	0.676541	1.05997	0.187227	0.409932	0.459843	0.568471	0.446729	0.229446	0.445607	0.412148	0.228438	0.578431	0.545679	0.472081	0.483333	0.605351	0.846975	0.20398	0.514706
FOXD2-AS1	0	0.000262398	0	0.000655738	0	0	0	0	0	0.00318471	0	0	0.00209205	0.00433839	0	0	0.00246914	0	0.00666667	0.0100334	0	0.00497512	0
FOXD2	0.00195695	0.000262398	0.000632111	0.00196721	0.000340483	0	0	0	0	0.00159236	0.00373832	0	0	0.00867679	0	0	0.0469136	0.00507614	0.0866667	0.0167224	0	0	0
TRABD2B	0.141335	0.0700604	0.0771176	0.14623	0.0493701	0.0510258	0.0708661	0.0253165	0.251969	0	0.00560748	0.105163	0	0	0.0652681	0.0171569	0.165432	0.116751	0.0266667	0	0.088968	0.0298507	0
SLC5A9	0.0369646	0.0249278	0.0199115	0.0357377	0.0248553	0.00789058	0.00349956	0.00292113	0.187402	0	0.00186916	0	0.0523013	0	0	0.00490196	0.0419753	0.0659898	0	0	0.0142349	0	0
SPATA6	0.0756686	0.0826555	0.0372946	0.084918	0.050732	0.0578643	0.249344	0.083739	0.16063	0.00955414	0.175701	0.288719	0.41841	0.010846	0.191142	0.247549	0.269136	0.0456853	0.19	0	0.11032	0.149254	0
AGBL4	0.0330507	0.0175807	0.0135904	0.0242623	0.00749064	0.00473435	0.0253718	0.00778968	0.0330709	0.00159236	0.00186916	0.0516252	0	0	0.016317	0.00245098	0.054321	0.0228426	0	0	0.0142349	0.00497512	0
BEND5	0.133942	0.166623	0.0749052	0.171475	0.0912496	0.116255	0.179353	0.153846	0.0645669	0.00477707	0.0598131	0.185468	0.00209205	0.0238612	0.128205	0.0833333	0.239506	0.0736041	0.0933333	0	0.199288	0.109453	0.117647
FAF1	0.225484	0.199948	0.117573	0.220328	0.110998	0.20989	0.174978	0.176241	0.152756	0.125796	0.136449	0.175908	0.186192	0.16269	0.251748	0.137255	0.162963	0.104061	0.143333	0.120401	0.199288	0.154229	0.0882353
CDKN2C	0.199391	0.096825	0.0884956	0.211475	0.0432414	0.0384008	0.0446194	0.101266	0.0377953	0.0589172	0.0971963	0.0439771	0.0188285	0.0629067	0.002331	0.0784314	0.0790123	0.0456853	0.213333	0.0501672	0.131673	0.0348259	0.0147059
RNF11	0.497934	0.384151	0.249052	0.402295	0.243105	0.412941	0.165354	0.232717	0.261417	0.103503	0.104673	0.288719	0.175732	0.136659	0.247086	0.362745	0.269136	0.180203	0.43	0.113712	0.288256	0.358209	0.0147059
TTC39A	0.0656664	0.0655996	0.0287611	0.0521311	0.0381342	0.0478695	0.0446194	0.0331061	0.0488189	0	0	0.0592734	0.00209205	0	0.016317	0.00245098	0.0518519	0.0406091	0.00333333	0	0.16726	0.0199005	0
EPS15	0.293107	0.284177	0.151075	0.270164	0.170923	0.293004	0.215223	0.182084	0.300787	0.375796	0.485981	0.185468	0.430962	0.295011	0.251748	0.414216	0.269136	0.15736	0.353333	0.351171	0.227758	0.174129	0.191176
AC104170.2	0	0	0	0	0	0	0.000874891	0	0.00314961	0.00159236	0	0	0	0.00433839	0.002331	0.00245098	0	0	0	0	0	0	0
OSBPL9	0.498369	0.495408	0.282554	0.463607	0.289411	0.391899	0.592301	0.661149	0.388976	0.128981	0.162617	0.296367	0.154812	0.143167	0.344988	0.183824	0.37037	0.284264	0.426667	0.140468	0.41637	0.293532	0.0882353
NRDC	0.209828	0.196012	0.118521	0.203607	0.10589	0.206733	0.365704	0.172347	0.494488	0.390127	0.579439	0.435946	0.669456	0.637744	1.80186	0.446078	0.441975	0.139594	0.47	0.518395	0.241993	0.577114	0.426471
AL050343.1	0.00304414	0.00236158	0.000632111	0.0052459	0.00136193	0.00157812	0.00612423	0	0.00944882	0	0	0.00382409	0.00627615	0.0021692	0.004662	0	0.00493827	0	0.00666667	0.00334448	0	0	0
AL050343.2	0.00217439	0.00262398	0.000948167	0.00295082	0	0.00210416	0.00174978	0	0	0.00318471	0.00186916	0	0	0.0021692	0	0	0.00493827	0	0	0.00334448	0.00355872	0	0
RAB3B	0	0.000787195	0	0	0.000680967	0	0.00349956	0	0.0125984	0	0.00560748	0.00764818	0.00209205	0.00433839	0.480186	0.00735294	0.106173	0	0.0133333	0	0.0142349	0.0696517	0.0147059
TXNDC12	0.146554	0.0653372	0.0783818	0.133443	0.0609465	0.041031	0.225722	0.0788705	0.137008	0.218153	0.386916	0.367113	0.430962	0.262473	0.456876	0.45098	0.404938	0.233503	0.29	0.220736	0.0996441	0.278607	0.117647
KTI12	0.0567515	0.0611388	0.0237042	0.072459	0.0333674	0.0468175	0.0376203	0.0331061	0.0488189	0.0334395	0.0392523	0.0382409	0.083682	0.0585683	0.048951	0.0465686	0.0518519	0.0380711	0.0333333	0.0769231	0.0640569	0.0547264	0.0588235
BTF3L4	0.346162	0.318289	0.207016	0.383934	0.189309	0.284061	0.342957	0.403116	0.187402	0.214968	0.420561	0.531549	0.57113	0.206074	0.589744	0.279412	0.461728	0.187817	0.373333	0.177258	0.466192	0.577114	0.220588
ZFYVE9	0.164166	0.149829	0.0828066	0.154426	0.0779707	0.133614	0.140857	0.0876339	0.174803	0.00955414	0.00373832	0.139579	0	0	0.0582751	0.156863	0.130864	0.0812183	0.12	0.00334448	0.0782918	0.0845771	0
CC2D1B	0.0739291	0.0493309	0.0382427	0.0590164	0.0343888	0.0494477	0.0594926	0.0253165	0.114961	0.0557325	0.0336449	0.0325048	0.0585774	0.0368764	0.041958	0.0612745	0.0691358	0.035533	0.04	0.0802676	0.0604982	0.109453	0
ORC1	0.01783	0.028339	0.00632111	0.0262295	0.00885257	0.0236718	0.000874891	0.00194742	0.0125984	0.00159236	0.00186916	0	0	0.00650759	0	0.00735294	0	0.0126904	0	0.0133779	0.00355872	0	0
PRPF38A	0.155903	0.155865	0.0761694	0.16	0.0745659	0.139926	0.227472	0.159688	0.2	0.221338	0.190654	0.334608	0.303347	0.366594	0.200466	0.311275	0.325926	0.0634518	0.406667	0.294314	0.16726	0.233831	0.147059
TUT4	0.221787	0.199423	0.121365	0.207869	0.141982	0.227775	0.508311	0.171373	0.787402	0.630573	0.396262	0.521989	0.192469	0.70282	0.531469	0.502451	0.802469	0.162437	0.486667	0.755853	0.327402	0.467662	1.01471
GPX7	0.0119591	0.0104959	0.00758534	0.012459	0.00680967	0.00999474	0.0699913	0.0136319	0.0314961	0.0812102	0.0485981	0.0630975	0.00209205	0.0672451	0.0582751	0.0686275	0.222222	0.0126904	0.05	0.0501672	0.0462633	0.0646766	0.0882353
SHISAL2A	0.000434877	0.000787195	0.000316056	0	0.000340483	0.000526039	0	0	0.00314961	0.125796	0.0280374	0	0.00209205	0.0542299	0	0.00735294	0.0123457	0	0	0.0702341	0.0106762	0	0.0882353
COA7	0.16721	0.228549	0.0884956	0.149508	0.143344	0.214098	0.0682415	0.105161	0.19685	0.0159236	0.0859813	0.08413	0.0690377	0.0151844	0.048951	0.0563725	0.0765432	0.0659898	0.0666667	0.0200669	0.160142	0.0646766	0.0441176
ZYG11B	0.582083	0.292574	0.289823	0.437705	0.171944	0.279327	0.16273	0.179163	0.346457	0.0621019	0.166355	0.179732	0.158996	0.0455531	0.200466	0.247549	0.274074	0.213198	0.226667	0.0401338	0.270463	0.273632	0.0294118
ZYG11A	0.0630572	0.0427709	0.0233881	0.0809836	0.0224719	0.0247238	0.00174978	0.00584226	0.247244	0	0	0	0	0	0.002331	0.00490196	0.00246914	0.00507614	0	0	0	0	0
ECHDC2	1.11742	1.81317	0.813527	1.35508	1.14675	1.41084	0.557305	0.694255	1.60945	0.300955	0.157009	0.695985	0.0251046	0.164859	0.487179	0.45098	0.762963	1.06853	0.303333	0.113712	0.743772	0.487562	0.0441176
SCP2	2.97608	3.61847	2.41877	3.13049	2.68846	3.54445	0.910761	1.99416	1.32756	0.901274	0.773832	0.875717	0.485356	1.35575	1.44056	0.89951	0.879012	2.58883	0.856667	0.976589	2.00712	1.45274	0.661765
PODN	0	0	0	0	0	0	0	0	0	0	0	0.00191205	0	0.00867679	0	0	0.00246914	0	0.00333333	0.0167224	0	0	0
SLC1A7	0.00130463	0.00131199	0.000632111	0.00163934	0.000680967	0	0	0	0.00472441	0	0	0	0.00209205	0.0911063	0	0	0	0	0	0.0501672	0	0	0
CPT2	0.487062	0.498819	0.242099	0.45377	0.312564	0.456602	0.1986	0.187926	0.366929	0.0541401	0.0542056	0.122371	0.121339	0.0412148	0.130536	0.0784314	0.150617	0.345178	0.106667	0.0200669	0.220641	0.218905	0.0735294
C1orf123	0.365949	0.350302	0.222503	0.40918	0.215186	0.272488	0.244969	0.30964	0.177953	0.191083	0.2	0.311663	0.280335	0.234273	0.18648	0.340686	0.397531	0.28934	0.44	0.197324	0.377224	0.208955	0.235294
AL606760.3	0.00195695	0.00157439	0	0.000655738	0.000340483	0	0.00262467	0.00097371	0.00787402	0.00796178	0.00373832	0	0.0041841	0.00433839	0.004662	0.00245098	0.00740741	0.00253807	0.00333333	0.00668896	0	0.0149254	0
MAGOH	0.410524	0.48911	0.257585	0.538689	0.287368	0.395581	0.314961	0.46446	0.225197	0.348726	0.401869	0.422562	0.661088	0.416486	0.412587	0.411765	0.479012	0.299492	0.436667	0.588629	0.491103	0.532338	0.191176
AL606760.1	0.0295716	0.0540541	0.0199115	0.0390164	0.0200885	0.0320884	0.00787402	0.0097371	0.0188976	0	0.00560748	0.00764818	0.00209205	0	0.002331	0.00245098	0.0148148	0.0203046	0.01	0.00334448	0.0142349	0.00497512	0
LRP8	0.000869754	0	0	0	0	0	0.00787402	0	0.0015748	0.0159236	0	0.0267686	0.0125523	0.021692	0.004662	0.00735294	0.00740741	0	0.00333333	0.0234114	0.00355872	0	0
LINC01771	0	0	0.000632111	0	0	0	0	0	0	0.0127389	0	0.00191205	0.00209205	0.0021692	0	0	0	0	0	0.00334448	0	0	0
AC119428.2	0	0	0	0	0	0	0	0	0	0	0.0224299	0	0.0209205	0	0	0.00245098	0	0	0	0	0	0	0.0441176
GLIS1	0.0387041	0.0304382	0.0161188	0.0481967	0.011236	0.0194634	0	0.00778968	0.0787402	0.00159236	0	0.00191205	0	0	0	0	0.0617284	0.0101523	0.00666667	0	0.0284698	0.00497512	0
NDC1	0.0295716	0.0118079	0.0158028	0.0196721	0.0122574	0.00894266	0.0489939	0.00876339	0.0330709	0.00318471	0.0224299	0.0478011	0.0334728	0.010846	0.018648	0.0514706	0.0592593	0.0228426	0.04	0.0200669	0.00711744	0.0149254	0.0441176
YIPF1	0.065449	0.0312254	0.0347661	0.0609836	0.019748	0.0178853	0.0594926	0.0331061	0.0566929	0.0366242	0.0691589	0.0936902	0.117155	0.0477223	0.0675991	0.0612745	0.111111	0.0761421	0.05	0.0635452	0.0604982	0.129353	0.0147059
DIO1	0.669928	0.435056	0.464602	0.784262	0.361934	0.30142	0.00699913	0.0632911	1.19685	0	0.00747664	0.0133843	0.00209205	0.0021692	0.00699301	0.0269608	0.054321	1.48731	0.0233333	0.00334448	0.145907	0.0199005	0
HSPB11	0.278104	0.346628	0.199115	0.360984	0.193395	0.321936	0.201225	0.24927	0.16378	0.280255	0.237383	0.292543	0.292887	0.370933	0.400932	0.164216	0.348148	0.236041	0.306667	0.397993	0.44484	0.323383	0.161765
LRRC42	0.124375	0.100236	0.0575221	0.137049	0.0554988	0.0962651	0.0752406	0.0652386	0.0629921	0.0254777	0.0336449	0.133843	0.0292887	0.0303688	0.0652681	0.0563725	0.165432	0.0736041	0.05	0.0434783	0.217082	0.109453	0.0147059
TMEM59	0.932594	0.383626	0.756953	0.803934	0.532516	0.286165	3.32546	0.601753	1.03465	0.883758	1.11776	3.92352	1.16318	1.03688	4.31002	1.74265	2.90123	3.63198	1.58667	0.976589	0.530249	3.38806	1.11765
TCEANC2	0.0321809	0.034899	0.0161188	0.0344262	0.0170242	0.0189374	0.0699913	0.0185005	0.105512	0.0589172	0.0598131	0.0554493	0.039749	0.0802603	0.044289	0.107843	0.0395062	0.00761421	0.0466667	0.0468227	0.024911	0.0497512	0.0294118
AL357673.1	0	0	0	0	0	0	0.000874891	0	0	0	0.00186916	0	0	0	0	0.0196078	0	0	0.01	0	0	0	0
CYB5RL	0.0182648	0.0165311	0.00790139	0.0183607	0.00476677	0.0168332	0.0393701	0.023369	0.0472441	0.00477707	0.0149533	0.0344168	0.0188285	0	0.018648	0.110294	0.0246914	0.00761421	0.0233333	0.0100334	0.0177936	0.0447761	0.0735294
MRPL37	0.450968	0.445552	0.223767	0.42623	0.252979	0.383482	0.142607	0.197663	0.195276	0.0700637	0.0803738	0.126195	0.117155	0.0759219	0.179487	0.107843	0.125926	0.299492	0.133333	0.0535117	0.291815	0.238806	0.0441176
SSBP3	0.210046	0.159276	0.096397	0.167213	0.0912496	0.158864	0.35608	0.278481	0.116535	0.0429936	0.0598131	0.353728	0.0753138	0.305857	0.16317	0.276961	0.261728	0.114213	0.27	0.361204	0.174377	0.298507	0.0294118
ACOT11	0.10611	0.385463	0.0869153	0.2	0.184202	0.249868	0.423447	0.0769231	0.359055	0.00318471	0.0336449	0.208413	0.0125523	0.0021692	0.0815851	0.0220588	0.153086	0.071066	0.0466667	0.00668896	0.0640569	0.134328	0
FAM151A	2.7382	0.110732	1.43205	2.1741	0.168539	0.0441873	0.0131234	0.0944499	0.422047	0.0175159	0.011215	0.0191205	0.00627615	0	0.00932401	0.0563725	0.180247	4.33249	0.05	0.0200669	0.355872	0.0696517	0
MROH7	0.00478365	0.00314878	0.00126422	0.00327869	0.00306435	0.00263019	0.0367454	0.00097371	0.0220472	0	0	0.0267686	0.00209205	0	0.002331	0	0.0123457	0.00761421	0	0	0.00355872	0.00497512	0
TTC4	0.0465319	0.0527421	0.0173831	0.0583607	0.0214505	0.0526039	0.0306212	0.0262902	0.0472441	0.0398089	0.0542056	0.0478011	0.0523013	0.0390456	0.027972	0.0318627	0.0345679	0.0253807	0.0133333	0.0367893	0.0782918	0.0199005	0.0294118
PARS2	0.0439226	0.0430333	0.0233881	0.0544262	0.0248553	0.0289321	0.023622	0.0282376	0.0440945	0.00796178	0.0149533	0.0152964	0.0167364	0.00867679	0.016317	0.00735294	0.0444444	0.0101523	0.01	0.0100334	0.0142349	0.0248756	0
TTC22	0.125897	0.0760955	0.0594185	0.114426	0.0435819	0.0647028	0.0253718	0.0360273	0.0614173	0.0334395	0	0.0286807	0	0.0303688	0.016317	0.00980392	0.0469136	0.0406091	0	0.0234114	0.0427046	0.00995025	0.0147059
LEXM	0.00108719	0.00236158	0.000316056	0.00295082	0	0.00526039	0	0	0.00314961	0	0	0	0	0.0303688	0	0	0	0	0	0.0267559	0	0	0
DHCR24	0.16721	0.12805	0.073957	0.158361	0.081716	0.0883745	0.11986	0.0311587	0.0771654	0.00955414	0.0186916	0.10325	0.0083682	0.0281996	0.0862471	0.0220588	0.232099	0.0583756	0.0333333	0	0.0604982	0.0298507	0
TMEM61	0.00152207	0.000524797	0.00126422	0.000327869	0.000340483	0.00157812	0.911636	0.176241	0.00314961	0.00318471	0	0.164436	0.00627615	0.00433839	1.9697	0.00735294	0.0469136	0.00253807	0.00333333	0	0	0.402985	0
BSND	0.00152207	0.00131199	0.00126422	0.00163934	0.00136193	0.00157812	0.707787	0.103213	0.0015748	0.00477707	0	0.116635	0	0	0.787879	0.00735294	0.00246914	0	0.00666667	0.00334448	0	0.258706	0
USP24	0.104805	0.0797691	0.0474083	0.087541	0.0497106	0.0704892	0.301837	0.167478	0.159055	0.124204	0.252336	0.223709	0.228033	0.193059	0.11655	0.125	0.150617	0.0329949	0.123333	0.240803	0.120996	0.0597015	0.132353
AC119674.1	0.000434877	0	0	0	0	0	0.00262467	0	0.0015748	0	0	0	0	0	0	0.0563725	0.00493827	0	0	0	0	0	0
AC119674.2	0.000434877	0	0	0	0	0	0.00174978	0	0.0015748	0	0	0	0	0	0	0.0612745	0.00246914	0	0	0	0	0	0
PLPP3	0.194825	0.0805563	0.0935525	0.158689	0.0667348	0.0305103	0.244969	0.10224	0.261417	0	0.00186916	0.338432	0.0041841	0.0021692	0.331002	5.10784	0.444444	0.159898	0.346667	0.00334448	0.103203	0.21393	0.0294118
PRKAA2	0.614916	0.910785	0.365992	0.491803	0.588696	1.11888	0.819773	0.465433	0.968504	0	0.00186916	0.516252	0.00209205	0.0173536	1.00466	0.0367647	0.809877	0.266497	0.123333	0	0.6121	0.681592	0
FYB2	0.0289193	0.0110207	0.0120101	0.015082	0.00749064	0.0142031	0.00262467	0.00194742	0.0472441	0.00318471	0	0.33652	0	0	0.545455	0	0.101235	0.0177665	0.00333333	0	0.0604982	0.258706	0
C8A	0	0.00209919	0	0.000327869	0.000680967	0.00210416	0	0.00097371	0.00472441	0	0	0	0	0	0	0	0	0	0	0	0	0	0
DAB1	0.000434877	0	0.000316056	0	0	0	0.00174978	0.00097371	0.0015748	0.0127389	0	0.0191205	0	0	0.004662	0	0.00740741	0	0	0	0	0	0
OMA1	0.179604	0.186565	0.0894437	0.176721	0.106571	0.139926	0.248469	0.116845	0.16063	0.106688	0.0915888	0.208413	0.150628	0.117137	0.16317	0.0539216	0.185185	0.213198	0.0933333	0.110368	0.0747331	0.0845771	0.102941
TACSTD2	0.00239182	0.00157439	0.00189633	0.000327869	0.00272387	0.00315623	0.984252	0.0749757	0.0110236	0.00318471	0.0429907	3.2065	0.0083682	0	1.04429	0.215686	2.38272	0.00253807	0.106667	0	0.0462633	0.960199	0
MYSM1	0.0928463	0.0666492	0.0464602	0.0770492	0.0401771	0.0694371	0.271216	0.0944499	0.325984	0.232484	0.216822	0.23327	0.24477	0.214751	0.228438	0.254902	0.259259	0.0406091	0.246667	0.274247	0.0996441	0.189055	0.220588
JUN	0.187867	0.123327	0.128319	0.103607	0.130746	0.593372	3.57218	0.695229	2.62362	3.8328	12.0729	7.08987	1.11925	0.572668	5.31469	6.3652	9.19506	0.182741	2.39333	0.993311	0.501779	3.73134	2.45588
LINC01135	0.00130463	0.000262398	0	0	0	0	0.000874891	0	0.0015748	0.00477707	0.0149533	0.00764818	0	0	0	0	0.00246914	0	0	0	0	0	0
AC105277.1	0.0186997	0.0265022	0.0104298	0.015082	0.0108955	0.0236718	0.0174978	0.0155794	0.0110236	0	0.011215	0.00573614	0	0	0.039627	0.00245098	0.0123457	0.0126904	0.00666667	0	0.00711744	0.0149254	0
FGGY	0.260491	0.509578	0.152971	0.31082	0.267961	0.449237	0.0682415	0.0915287	0.63622	0.0175159	0.0448598	0.0286807	0.0146444	0.00650759	0.048951	0.0318627	0.261728	0.159898	0.0933333	0.0234114	0.313167	0.0348259	0.0147059
HOOK1	0.685149	0.673839	0.381479	0.577705	0.447055	0.732246	0.43832	0.437196	0.417323	0.0382166	0	0.460803	0.0041841	0.0021692	0.214452	0.0196078	0.6	0.253807	0.0333333	0.0167224	0.594306	0.39801	0
CYP2J2	0.021309	0.00682236	0.0104298	0.0170492	0.0040858	0.00315623	0.00349956	0.00389484	0.0110236	0	0.00186916	0.00764818	0	0	0	0.00245098	0.00987654	0.0482234	0	0	0.00711744	0.00497512	0
NFIA	0.724288	0.930464	0.405815	0.715082	0.589717	0.947922	0.206474	0.204479	0.84252	0.0589172	0.254206	0.124283	0.0669456	0.0498915	0.0955711	1.26225	0.992593	0.35533	1.08667	0.0936455	0.587189	0.0696517	0.0294118
TM2D1	0.133942	0.0716347	0.0777497	0.14623	0.0616275	0.0436612	0.366579	0.115871	0.300787	0.151274	0.239252	0.508604	0.322176	0.327549	0.659674	0.458333	0.392593	0.307107	0.423333	0.234114	0.0925267	0.437811	0.161765
AC099791.2	0.00195695	0.00131199	0.000316056	0.00262295	0.00136193	0.00157812	0.0218723	0.00681597	0.0409449	0.00159236	0.00186916	0.0210325	0	0.00867679	0.004662	0.0343137	0.0246914	0	0.0566667	0.00668896	0.00355872	0.00995025	0.0294118
PATJ	0.804305	0.889793	0.462073	0.640656	0.553626	0.790637	0.470691	0.212269	1.84882	0.146497	0.00747664	0.804971	0	0.032538	0.379953	0.0759804	0.71358	0.467005	0.133333	0.00668896	0.487544	0.278607	0.0735294
L1TD1	0	0	0	0	0	0	0	0	0.00787402	0.00636943	0.00747664	0	0.16318	0.0021692	0.002331	0.0147059	0.00493827	0	0.00666667	0.0100334	0	0	0.0147059
KANK4	0.00152207	0.0490685	0.00158028	0.00131148	0.0255363	0.0683851	0.000874891	0.00194742	0.0724409	0	0	0.00191205	0	0	0	0.0318627	0.0148148	0	0.05	0	0	0	0.0147059
USP1	0.159817	0.171346	0.096397	0.17082	0.100443	0.141504	0.214348	0.164557	0.155906	0.270701	0.256075	0.294455	0.34728	0.32321	0.212121	0.345588	0.288889	0.0939086	0.34	0.324415	0.177936	0.243781	0.382353
DOCK7	0.104805	0.0461821	0.0458281	0.10623	0.0286006	0.0310363	0.112861	0.0331061	0.165354	0.0238854	0.121495	0.458891	0.0690377	0.010846	0.207459	0.112745	0.180247	0.0583756	0.143333	0.00334448	0.0960854	0.114428	0.0294118
ANGPTL3	1.32551	1.10496	0.984513	2.13246	0.686755	0.475539	0.135608	0.11295	0.549606	0	0.00560748	0.0382409	0	0	0.004662	0.0416667	0.103704	2.30711	0.0466667	0.00334448	0.217082	0.0447761	0
AC103923.1	0.00260926	0.000787195	0.00189633	0.00327869	0.00102145	0	0	0.00389484	0	0	0	0	0	0	0.002331	0	0.00246914	0.00253807	0	0	0.00355872	0	0
ATG4C	0.136769	0.0944634	0.0388748	0.111148	0.0476677	0.0773277	0.0507437	0.0564752	0.0598425	0.0159236	0.145794	0.0535373	0.0878661	0.0477223	0.037296	0.110294	0.054321	0.0989848	0.0666667	0.0535117	0.0604982	0.0497512	0.117647
LINC01739	0.00130463	0.00262398	0.00126422	0.00622951	0.000340483	0.00157812	0.0367454	0.0379747	0.00314961	0	0	0	0	0	0.198135	0	0	0.00507614	0	0	0.0106762	0.00995025	0
ALG6	0.0267449	0.00603516	0.0107459	0.0193443	0.00851209	0.0110468	0.0708661	0.0126582	0.0362205	0.0366242	0.0336449	0.0745698	0.0585774	0.0629067	0.030303	0.0661765	0.0567901	0.035533	0.06	0.0535117	0.0106762	0.0348259	0
ITGB3BP	0.211568	0.281816	0.0979772	0.257705	0.129384	0.247764	0.124234	0.156767	0.113386	0.0971338	0.0598131	0.166348	0.0690377	0.10846	0.160839	0.132353	0.217284	0.0939086	0.166667	0.083612	0.206406	0.20398	0.0441176
EFCAB7	0.0489237	0.0516925	0.0237042	0.0547541	0.0245148	0.0347186	0.0577428	0.0447907	0.102362	0.0159236	0.00747664	0.0516252	0.0167364	0.0130152	0.041958	0.0294118	0.0691358	0.0177665	0.0466667	0.0200669	0.0854093	0.00995025	0
PGM1	0.465319	0.616374	0.284766	0.586557	0.346612	0.495529	0.32371	0.348588	0.316535	0.0621019	0.046729	0.164436	0.0690377	0.130152	0.25641	0.0514706	0.207407	0.428934	0.07	0.09699	0.330961	0.208955	0
ROR1	0.0321809	0.0181055	0.0151707	0.027541	0.00646919	0.0126249	0.0227472	0.00778968	0.0614173	0	0.0317757	0.00764818	0	0.0021692	0	0.00490196	0.0518519	0.0177665	0.0366667	0	0.00711744	0.00497512	0
ROR1-AS1	0	0	0	0.000327869	0.000340483	0	0	0.00097371	0.0015748	0	0	0	0	0	0	0	0	0	0	0	0	0	0
AL445205.1	0.0115242	0.00183679	0.00537295	0.00885246	0.00272387	0.00157812	0.0166229	0.0126582	0.00472441	0	0	0.00764818	0	0	0.002331	0.00490196	0.0271605	0	0	0	0.0711744	0.0149254	0
UBE2U	0.000652316	0.000787195	0.00158028	0.00229508	0	0	0.00174978	0.00194742	0.0015748	0	0	0.00191205	0	0	0	0	0.00246914	0	0	0	0.00711744	0	0
CACHD1	0.0880626	0.0173183	0.0366625	0.0740984	0.0160027	0.00157812	0.00437445	0.00778968	0.0440945	0	0	0.0783939	0.00209205	0	0.027972	0.10049	0.0222222	0.0304569	0.08	0	0.0177936	0	0
RAVER2	0.0465319	0.0291262	0.0186473	0.0383607	0.0156622	0.0210416	0.0664917	0.0350536	0.0393701	0.00159236	0.011215	0.0726577	0.0083682	0.0021692	0.034965	0.0686275	0.108642	0.0279188	0.143333	0.00334448	0.0355872	0.0149254	0
JAK1	0.508589	0.625558	0.326485	0.474098	0.456588	0.78485	0.487314	0.372931	0.475591	1.66242	1.05981	1.18547	1.67155	3.76139	1.03497	1.49265	1.52593	0.350254	1.09333	1.88963	1.36655	0.870647	1.02941
AL357078.1	0.00217439	0.000262398	0	0.000983607	0	0	0	0	0.00472441	0	0	0.00191205	0.00209205	0	0.002331	0	0.00740741	0	0.00666667	0	0	0	0
AK4	5.85258	6.77959	3.94501	5.29574	4.73408	6.2041	0.12336	1.00292	3.66299	0.700637	0.328972	0.0956023	0.0585774	0.735358	0.039627	0.566176	0.580247	3.09391	0.376667	0.287625	1.56228	0.303483	0.5
DNAJC6	0.145249	0.107321	0.0562579	0.108852	0.0650323	0.11415	0.0288714	0.0262902	0.12126	0.00636943	0	0.00191205	0	0	0	0.00490196	0.0567901	0.0482234	0.0166667	0	0.088968	0.0149254	0
LEPROT	0.545988	0.554448	0.414349	0.456066	0.512087	0.696476	1.25634	0.361246	1.13543	0.208599	0.71028	1.79924	0.817992	0.206074	0.951049	2.17647	4.00988	0.883249	1.80667	0.257525	0.772242	0.761194	0.161765
LEPR	0.0363122	0.0246654	0.0154867	0.0216393	0.0214505	0.0178853	0.0332458	0.0185005	0.0503937	0.00796178	0.0261682	0.0554493	0.0167364	0.0173536	0.030303	0.306373	0.0814815	0.0203046	1.00667	0.0133779	0.0213523	0.00497512	0
PDE4B	0.0167428	0.0267646	0.00758534	0.0196721	0.0160027	0.026828	0	0.00097371	0.0188976	0.402866	0.2	0.00764818	0.376569	0.104121	0.002331	0.0710784	0.0691358	0	0.0433333	0.160535	0.00355872	0	0.779412
SGIP1	0.000652316	0.00104959	0.00252845	0.000983607	0.00374532	0.00105208	0.530184	0.0759494	0.00787402	0	0.00186916	0.0382409	0.00209205	0	0	0.00245098	0.167901	0	0.256667	0	0.00711744	0	0
AL139147.1	0	0	0	0.000327869	0	0	0.00612423	0.00194742	0.0015748	0.00159236	0	0	0	0	0	0	0.00246914	0	0.00333333	0	0	0	0
TCTEX1D1	0	0	0	0	0	0	0	0	0	0	0.0186916	0	0.0083682	0	0	0.0514706	0	0	0	0	0	0	0
WDR78	0.0948032	0.190501	0.0470923	0.112131	0.109976	0.127301	0.0778653	0.0457644	0.130709	0.00159236	0.00373832	0.0592734	0	0	0.027972	0.0294118	0.140741	0.0482234	0.0466667	0	0.0996441	0.00497512	0
MIER1	0.258969	0.276305	0.157396	0.274754	0.178754	0.282483	0.421697	0.314508	0.256693	0.597134	0.540187	0.497132	0.763598	0.854664	0.324009	0.602941	0.441975	0.149746	0.863333	0.762542	0.302491	0.487562	0.323529
SLC35D1	0.10698	0.0372606	0.0489886	0.0904918	0.0394961	0.0199895	0.0734908	0.037001	0.174803	0.0461783	0.0373832	0.0726577	0.0251046	0.0173536	0.037296	0.0343137	0.0740741	0.139594	0.03	0.0501672	0.0355872	0.0696517	0.0147059
IL12RB2	0.000434877	0.000524797	0	0	0	0.000526039	0	0	0	0.00636943	0.035514	0.00191205	0	0.0563991	0	0	0.0296296	0	0	0.0100334	0.00711744	0	0
SERBP1	1.99217	2.8137	1.78097	2.26164	2.29758	3.35245	1.40682	2.20253	1.42835	2.07166	1.80935	2.02294	2.06695	2.90672	1.54312	2.09069	2.60988	1.55076	1.88333	2.34783	2.94662	1.79602	1.44118
LINC01702	0.0711024	0.465757	0.0587863	0.137377	0.226081	0.394529	0	0.0204479	0.280315	0.00159236	0	0	0.0041841	0	0	0.0196078	0	0.0583756	0	0	0.0177936	0	0
GADD45A	3.39204	3.58672	2.77307	4.04689	2.66122	3.98317	0.824147	1.76241	3.67244	0.797771	0.336449	0.258126	0.0753138	0.678959	1.0676	0.45098	0.62963	5.76142	0.893333	0.314381	1.23132	2.78607	0.514706
GNG12	1.04284	0.976384	0.634324	0.831148	0.681307	1.04419	0.209099	0.402142	0.595276	0	0.0598131	0.476099	0.0041841	0.010846	1.5035	0.35049	0.641975	0.560914	0.486667	0.00334448	1.08185	0.343284	0
GNG12-AS1	0.000217439	0.00262398	0.000948167	0.00491803	0.00136193	0.00473435	0.00524934	0.00097371	0.0409449	0	0	0.0152964	0.00209205	0	0.044289	0.00735294	0.00740741	0	0.00333333	0	0.00355872	0	0
DIRAS3	0.0182648	0.264498	0.0142225	0.0304918	0.123596	0.270384	0.188976	0.153846	0.149606	0	0.00560748	0.08413	0	0	0.04662	0.00980392	0.0419753	0.0152284	0.02	0	0.0284698	0.0298507	0
WLS	0.38117	0.0934138	0.231037	0.319344	0.100443	0.0378748	0.838145	0.122687	0.324409	0.00796178	0.629907	0.393881	0.0355649	0.00650759	0.615385	0.164216	0.328395	0.713198	0.303333	0.00668896	0.117438	0.0497512	0
DEPDC1	0	0	0	0	0	0	0.000874891	0	0.00314961	0	0.00560748	0	0.00209205	0	0	0	0.00987654	0	0.00333333	0.0133779	0.00355872	0	0
LRRC7	0.0113068	0.0104959	0.00790139	0.0167213	0.00680967	0.00999474	0.00174978	0.00097371	0.0629921	0.0159236	0.0130841	0.00382409	0.0041841	0.00650759	0	0.00245098	0.0123457	0.00253807	0.01	0.0267559	0.00355872	0	0
LRRC40	0.170472	0.16846	0.0812263	0.178033	0.0796731	0.146765	0.0594926	0.0691334	0.140157	0.022293	0.0841121	0.0592734	0.0774059	0.0607375	0.048951	0.0735294	0.138272	0.0659898	0.1	0.107023	0.120996	0.039801	0.0147059
SRSF11	0.472494	0.424823	0.311947	0.41082	0.293837	0.471857	1.25284	0.606621	1.6063	1.04936	1.02056	1.50096	1.08787	1.30803	1.3683	1.35049	1.41235	0.370558	1.43	1.20736	0.718861	1.0796	0.823529
ANKRD13C	0.133072	0.115718	0.0493047	0.120984	0.0558393	0.0794319	0.100612	0.0915287	0.0944882	0.0796178	0.0672897	0.0745698	0.0627615	0.0911063	0.0839161	0.0980392	0.0938272	0.0532995	0.133333	0.0635452	0.11032	0.0696517	0.0294118
HHLA3	0.119374	0.151404	0.0609987	0.129508	0.0772898	0.0862704	0.112861	0.097371	0.0677165	0.00955414	0.035514	0.0650096	0.0146444	0.0173536	0.039627	0.0759804	0.101235	0.0989848	0.0466667	0.00668896	0.11032	0.0199005	0.0147059
CTH	0.139161	0.371031	0.0764855	0.208525	0.166156	0.273014	0.0516185	0.0934761	0.269291	0.00796178	0.011215	0.0325048	0.0041841	0.0021692	0.04662	0.0367647	0.0246914	0.137056	0.0266667	0.0200669	0.0391459	0.0497512	0
AL354872.2	0.0167428	0.0286014	0.00663717	0.0304918	0.0166837	0.0305103	0.00787402	0.00292113	0.0204724	0	0	0.00191205	0	0	0	0	0.00493827	0.0101523	0	0	0.0106762	0.00497512	0
LINC01788	0.0691455	0.0459197	0.0426675	0.0852459	0.0217909	0.00736454	0.00524934	0.00486855	0.0740157	0	0	0.0229446	0	0	0.00699301	0	0.017284	0.0304569	0.00333333	0	0.0284698	0.00995025	0
PTGER3	0.108719	0.0432957	0.0723767	0.14	0.0524345	0.00841662	3.07874	0.884129	0.0976378	0.00477707	0.0205607	1.30593	0.0041841	0.00650759	6.61072	0.0245098	0.0296296	0.0888325	0.06	0.00668896	0.024911	1.41294	0.0147059
AL031429.1	0.0173951	0.00892154	0.00316056	0.0186885	0.00544774	0	0.0341207	0.0506329	0.0519685	0	0	0.0114723	0	0	0.002331	0	0	0.0126904	0	0	0	0	0
ZRANB2-AS1	0.00195695	0.00419837	0.000632111	0.00360656	0.000680967	0.00105208	0.0166229	0.0146056	0.00472441	0.00318471	0	0.00191205	0	0	0.011655	0.00245098	0	0	0	0.00334448	0	0.00995025	0
ZRANB2	0.165906	0.222776	0.0976612	0.195738	0.129043	0.218306	0.856518	0.297955	0.905512	0.68949	0.734579	0.780115	0.508368	0.626898	1.01632	0.985294	0.804938	0.119289	1.01667	0.688963	0.263345	0.577114	0.617647
NEGR1	0.0350076	0.00944634	0.0104298	0.0180328	0.00885257	0.00105208	0.00787402	0.00292113	0.00944882	0	0.00560748	0.00191205	0.0041841	0	0	0	0.0148148	0.0101523	0.00666667	0	0	0.00497512	0
LRRIQ3	0.0304414	0.038835	0.0104298	0.0298361	0.0194076	0.040505	0.0419948	0.0321324	0.0456693	0.00318471	0.00560748	0.0210325	0.00209205	0.0130152	0.00932401	0.00490196	0.0469136	0.0152284	0.01	0.0100334	0.0498221	0.0149254	0
FPGT	0.0976299	0.0923642	0.0414033	0.0937705	0.0589036	0.0746975	0.0612423	0.053554	0.0976378	0.0191083	0.0616822	0.0726577	0.0983264	0.0260304	0.041958	0.0514706	0.0740741	0.0634518	0.07	0.00334448	0.0747331	0.0945274	0
FPGT-TNNI3K	0	0.00708475	0	0	0.00510725	0.0110468	0.00612423	0	0.535433	0	0.00560748	0.0114723	0	0	0.016317	0.00245098	0.0320988	0	0.01	0.00334448	0.00355872	0	0
TNNI3K	0.0028267	0.0907898	0.00221239	0.0052459	0.041539	0.0936349	0	0.0107108	0.0944882	0	0	0.00382409	0	0	0.004662	0.00245098	0.00987654	0	0	0	0.0106762	0	0
AC135803.1	0.0102196	0.0154815	0.00600506	0.0127869	0.00885257	0.0178853	0.0131234	0.00194742	0.023622	0	0	0.00956023	0	0.0021692	0.002331	0.00980392	0.00987654	0	0.00333333	0	0.00355872	0.00995025	0
CRYZ	1.29811	1.61349	0.756005	1.25311	1.05686	1.89742	0.349956	0.555988	0.959055	0.0955414	0.082243	0.623327	0.0104603	0.0780911	0.347319	0.0833333	0.538272	0.642132	0.0966667	0.0635452	0.939502	0.313433	0.0294118
TYW3	0.331594	0.385988	0.184893	0.346885	0.227783	0.331405	0.302712	0.325219	0.27874	0.156051	0.203738	0.279159	0.303347	0.225597	0.314685	0.269608	0.338272	0.258883	0.366667	0.250836	0.327402	0.368159	0.25
SLC44A5	0.00326158	0.00209919	0.00189633	0.00295082	0.0020429	0.00315623	0.00349956	0.00097371	0.0330709	0	0	0.00191205	0	0	0.002331	0.00735294	0.0691358	0	0.00333333	0	0.00355872	0	0
ACADM	2.76865	6.79428	2.57111	3.92492	4.53013	6.38453	0.757655	1.74489	2.29764	0.883758	0.485981	0.699809	0.200837	0.915401	0.4662	0.708333	0.560494	2.53807	0.55	0.454849	1.41281	1.00995	0.632353
RABGGTB	0.495108	0.506166	0.315424	0.56	0.297923	0.350342	0.152231	0.278481	0.264567	0.100318	0.166355	0.0956023	0.219665	0.138829	0.144522	0.129902	0.155556	0.34264	0.216667	0.180602	0.327402	0.20398	0.132353
MSH4	0.000434877	0.000262398	0	0	0	0	0	0.00097371	0	0	0.00186916	0	0	0	0	0	0	0	0.00333333	0	0	0	0
ASB17	0.00152207	0.0102335	0.000316056	0.00196721	0.00442629	0.00841662	0	0	0.0125984	0	0	0	0	0	0	0.00245098	0.00246914	0	0	0	0.00711744	0	0
AC092813.2	0.000217439	0.000524797	0	0.000327869	0	0	0.000874891	0	0.00314961	0	0	0	0	0	0	0.00245098	0.0814815	0	0	0	0	0	0
ST6GALNAC3	0.000434877	0	0	0	0.000680967	0.000526039	0.000874891	0	0.00472441	0.00636943	0.011215	0.00573614	0.0167364	0	0	0.227941	0.0469136	0	0.0766667	0	0	0	0
ST6GALNAC5	0	0	0	0	0	0	0.00349956	0.00876339	0.0015748	0.00318471	0	0.00191205	0	0	0	0	0	0	0.00333333	0	0	0	0
PIGK	0.0865406	0.0385726	0.0407712	0.0639344	0.030984	0.0147291	0.182852	0.0408958	0.0724409	0.0414013	0.0560748	0.227533	0.0690377	0.0997831	0.198135	0.134804	0.187654	0.19797	0.136667	0.0702341	0.0427046	0.124378	0.0294118
AK5	0.0084801	0.087641	0.00505689	0.0167213	0.020429	0.0194634	0.00874891	0.00389484	0.0299213	0.0159236	0	0.00382409	0	0.147505	0.00932401	0.00245098	0.0246914	0.0101523	0.0233333	0.0133779	0.0213523	0.0597015	0
AC118549.1	0.179169	0.165836	0.0862832	0.183934	0.102826	0.172015	0.186352	0.145083	0.325984	0.138535	0.13271	0.196941	0.135983	0.151844	0.121212	0.203431	0.239506	0.0888325	0.166667	0.150502	0.185053	0.0845771	0.279412
USP33	0.320939	0.315403	0.193742	0.314098	0.213824	0.32667	0.298338	0.156767	0.437795	0.240446	0.319626	0.344168	0.338912	0.438178	0.361305	0.433824	0.404938	0.14467	0.42	0.331104	0.298932	0.323383	0.176471
MIGA1	0.290933	0.205458	0.132111	0.23082	0.138917	0.177275	0.334208	0.0749757	0.477165	0.124204	0.160748	0.395793	0.188285	0.13449	0.433566	0.355392	0.479012	0.347716	0.32	0.153846	0.170819	0.18408	0.0735294
NEXN	0.00521853	0.000524797	0.00252845	0.0042623	0.00102145	0	0.063867	0.0204479	0.00629921	0.0111465	0.011215	0.0630975	0.0669456	0.00867679	0.179487	0.0735294	0.0222222	0.00253807	1.18333	0.00668896	0.0177936	0.253731	0.0147059
FUBP1	0.189172	0.211755	0.102718	0.166885	0.129724	0.228827	0.378828	0.251217	0.267717	0.347134	0.314019	0.380497	0.474895	0.522777	0.480186	0.272059	0.375309	0.129442	0.386667	0.488294	0.24911	0.363184	0.279412
DNAJB4	0.155469	0.16846	0.0742731	0.183607	0.0840994	0.162546	0.212598	0.12853	0.355906	0.0652866	0.158879	0.166348	0.10251	0.0585683	0.247086	0.176471	0.28642	0.0609137	0.51	0.0401338	0.156584	0.208955	0.0441176
GIPC2	1.78213	2.16347	1.35936	2.1	1.48247	1.98369	0.0271216	0.253165	1.13071	0.213376	0.125234	0.0325048	0.00627615	0.0542299	0.039627	0.110294	0.377778	1.00254	0.286667	0.0167224	0.967972	0.104478	0.117647
AC103591.3	0.000434877	0.000262398	0.000948167	0.000327869	0.00102145	0.00210416	0.0104987	0	0.0566929	0.0732484	0.536449	0.0344168	0.175732	0.0347072	0.02331	0.0367647	0.0691358	0	0.0166667	0.0334448	0	0.0149254	0.205882
PTGFR	0.000434877	0.000787195	0	0.000327869	0.00102145	0	0.00437445	0.00097371	0	0	0	0.282983	0.00209205	0	0.170163	0.00490196	0.0197531	0	0.01	0	0	0.59204	0
IFI44L	0.000652316	0.000787195	0.000316056	0.00131148	0.0020429	0	0.0104987	0.00389484	0.00944882	0.159236	0.77757	0.00956023	0.451883	0.114967	0.002331	1.0049	0.261728	0	0.716667	0.00334448	0.0355872	0.00995025	0.0882353
IFI44	0.00717547	0.00131199	0.00221239	0.000327869	0.00170242	0.00631247	0.015748	0.0155794	0.0015748	0.199045	0.394393	0.0382409	0.357741	0.136659	0.00932401	0.389706	0.0567901	0.00507614	0.383333	0.0702341	0.0142349	0.00995025	0.0441176
ADGRL4	0	0.000262398	0	0	0.000680967	0	0	0	0.00472441	0	0.00373832	0.00191205	0.00209205	0	0	2.09559	0	0	2.42	0	0.0106762	0.0199005	0
LINC01781	0.0691455	0.141695	0.028445	0.0898361	0.061968	0.0894266	0.00262467	0.0097371	0.0661417	0.00318471	0.00186916	0	0	0	0	0.00245098	0.0641975	0.0203046	0	0	0.0747331	0	0.75
ADGRL2	0.0776256	0.0246654	0.0410872	0.0616393	0.0173647	0.0163072	0.088364	0.0272639	0.0771654	0	0.00373832	0.34608	0	0.00433839	0.200466	0.495098	0.14321	0.0431472	0.14	0	0.0462633	0.0845771	0
LINC01361	0.000869754	0.000262398	0	0.000327869	0	0.00105208	0.00437445	0.00097371	0	0	0	0.00191205	0	0	0	0	0.00493827	0	0	0	0	0.00497512	0
LINC01725	0.00239182	0.00157439	0.00158028	0.00262295	0.0020429	0.000526039	0.0918635	0.00876339	0.0692913	0.00159236	0.00934579	0.0745698	0	0	0.030303	0.00490196	0.0320988	0.00507614	0.00666667	0	0.00355872	0.0248756	0
TTLL7	0.0102196	0.0346366	0.0085335	0.012459	0.0166837	0.0168332	0.0332458	0.0126582	0.0834646	0.00159236	0.00186916	0.0210325	0	0.0021692	0.004662	0.0661765	0.254321	0.00507614	0.54	0.00668896	0.124555	0	0.0147059
AL359504.2	0.00434877	0.00524797	0.00379267	0.00819672	0.0020429	0.00105208	0.0201225	0.00876339	0.0519685	0.00318471	0.00186916	0.0248566	0	0	0	0.00735294	0.0271605	0.00507614	0.0233333	0	0.00355872	0.00995025	0
PRKACB	0.219613	0.282341	0.105563	0.201639	0.179094	0.312993	0.15748	0.1889	0.166929	0.350318	0.250467	0.231358	0.154812	0.967462	0.312354	0.0735294	0.182716	0.0685279	0.166667	0.494983	0.24911	0.169154	0.176471
SAMD13	0.00543596	0.0107583	0.00158028	0.00393443	0.00442629	0.00841662	0.0139983	0.0165531	0.00787402	0.00159236	0.0149533	0.0611855	0.0083682	0.0130152	0.002331	0.00980392	0.0271605	0.00761421	0.0166667	0	0.0142349	0.00995025	0
RPF1	0.216786	0.27132	0.123262	0.247869	0.137215	0.197265	0.135608	0.191821	0.137008	0.170382	0.149533	0.164436	0.280335	0.214751	0.156177	0.176471	0.153086	0.137056	0.223333	0.207358	0.266904	0.21393	0.0588235
GNG5	1.44336	1.3671	1.18173	1.59377	1.17978	1.37717	1.86877	1.95521	0.637795	0.963376	1.4	2.00956	3.08159	1.31453	1.65967	1.54902	1.94074	1.61675	1.69333	1.19398	2.17794	1.95522	0.764706
SPATA1	0.00521853	0.00655996	0.000632111	0.00622951	0.000680967	0.00210416	0.0244969	0.00389484	0.0299213	0	0.00934579	0.0248566	0.0125523	0.00433839	0.00699301	0.0220588	0.0222222	0.00253807	0.05	0.0100334	0.0106762	0.0348259	0.0441176
CTBS	0.149598	0.177119	0.0859671	0.171803	0.132448	0.160442	0.700787	0.21519	0.248819	0.105096	0.48972	0.311663	0.529289	0.156182	0.454545	0.311275	0.259259	0.309645	0.203333	0.090301	0.106762	0.154229	0.117647
SSX2IP	0.484453	0.336395	0.259798	0.436066	0.202928	0.295108	0.12161	0.143135	0.201575	0.0191083	0.0149533	0.0726577	0.0543933	0.24295	0.0559441	0.0343137	0.350617	0.180203	0.123333	0.117057	0.601423	0.0945274	0.0294118
MCOLN2	0.00173951	0.0202047	0.00126422	0.00131148	0.0139598	0.0157812	0.000874891	0.00097371	0.166929	0.0573248	0.0448598	0	0.0083682	0.0021692	0.002331	0	0.00246914	0	0	0.0668896	0	0	0.0882353
WDR63	0.0128289	0.00419837	0.005689	0.00459016	0.000340483	0.00315623	0.0104987	0.00486855	0.0125984	0.00159236	0	0.0248566	0	0	0.0582751	0	0.017284	0.00253807	0	0	0.00711744	0.00995025	0
MCOLN3	0.0304414	0.00970874	0.0110619	0.0252459	0.00851209	0.00420831	0.0113736	0.00097371	0.330709	0.00318471	0.00186916	0.0726577	0	0	0.261072	0.00490196	0.118519	0.0253807	0.0166667	0.00668896	0.0355872	0.00995025	0
SYDE2	0.128724	0.152978	0.0575221	0.139016	0.0868233	0.198317	0.0726159	0.0477118	0.325984	0.0286624	0.00186916	0.107075	0.00209205	0	0.034965	0.0196078	0.162963	0.0609137	0.0633333	0.00668896	0.0498221	0.0547264	0
C1orf52	0.0815395	0.0868538	0.045512	0.105902	0.0531154	0.0857443	0.124234	0.0876339	0.16378	0.164013	0.194393	0.1587	0.297071	0.277657	0.125874	0.276961	0.202469	0.071066	0.213333	0.237458	0.128114	0.0945274	0.205882
BCL10	0.137421	0.166623	0.0707965	0.154754	0.0769493	0.167806	0.118985	0.107108	0.0692913	0.151274	0.257944	0.288719	0.422594	0.253796	0.181818	0.17402	0.17284	0.0380711	0.173333	0.177258	0.131673	0.283582	0.25
AL078459.1	0.00217439	0.00209919	0.000632111	0.00163934	0.00170242	0.00420831	0.00524934	0	0.00314961	0	0.00560748	0.00382409	0.0083682	0	0.002331	0	0.00493827	0	0.00666667	0.0100334	0	0.00497512	0
DDAH1	1.89019	1.47048	1.00506	1.36984	0.963568	1.26355	0.279965	0.576436	0.628346	0.0764331	0.0542056	0.309751	0.0041841	0.032538	0.048951	0.0710784	0.404938	0.819797	0.0933333	0.0167224	0.793594	0.124378	0.0147059
AL360219.1	0.00500109	0.00341118	0.00158028	0.00590164	0.00272387	0.00210416	0	0.00097371	0.00629921	0	0	0.00382409	0	0	0	0	0.00246914	0.0126904	0	0	0	0	0
AC092807.3	0.000869754	0.00341118	0.000632111	0.000327869	0.00102145	0.000526039	0.00874891	0.00194742	0.0015748	0	0	0.0133843	0	0	0	0	0.0197531	0	0.02	0	0.00355872	0	0
CYR61	0.0237008	0.00970874	0.0173831	0.0157377	0.0156622	0.0157812	0.71741	0.0243427	0.362205	0	0	0.403442	0	0	0.121212	0.213235	1.52346	0.0431472	0.636667	0	0.0320285	0.0646766	0
ZNHIT6	0.0528376	0.0574652	0.0221239	0.0603279	0.0268982	0.0468175	0.135608	0.0516066	0.173228	0.207006	0.158879	0.170172	0.175732	0.221258	0.0862471	0.259804	0.190123	0.0203046	0.293333	0.230769	0.0676157	0.144279	0.205882
COL24A1	0.000434877	0	0	0	0	0	0.0148731	0.00194742	0	0.00159236	0	0.00764818	0.0041841	0	0.0606061	0	0	0	0.00333333	0	0	0.0199005	0
ODF2L	0.105893	0.124377	0.0461441	0.118361	0.0660538	0.113098	0.385827	0.123661	0.368504	0.765924	0.11028	0.575526	0.115063	0.670282	0.263403	1.11765	0.580247	0.0583756	0.603333	0.591973	0.188612	0.278607	0.338235
AL049597.2	0.00173951	0.00209919	0.000948167	0.00229508	0.0020429	0.00315623	0.00437445	0	0.0015748	0.0111465	0.0130841	0.00573614	0.0083682	0.00433839	0.002331	0.00245098	0.00493827	0.00507614	0.00333333	0.0133779	0	0.0149254	0.0147059
SH3GLB1	0.594912	0.615849	0.364096	0.625574	0.390535	0.56707	0.298338	0.416748	0.354331	0.477707	0.807477	0.481836	1.35983	0.952278	0.39627	1.16422	0.617284	0.451777	1.01667	0.725753	0.754448	0.890547	0.294118
SELENOF	0.378126	0.163474	0.259166	0.302295	0.180116	0.109416	0.636045	0.237585	0.285039	0.437898	0.571963	0.772467	0.776151	0.592191	0.857809	0.622549	0.85679	0.672589	0.583333	0.531773	0.309609	0.616915	0.514706
HS2ST1	0.142205	0.0763579	0.0651075	0.12459	0.0384746	0.0373488	0.0997375	0.0408958	0.100787	0.0286624	0.0579439	0.082218	0.0502092	0.0412148	0.0606061	0.0808824	0.108642	0.119289	0.0733333	0.0234114	0.0747331	0.0447761	0.0294118
LINC01140	0.000869754	0	0	0	0	0	0.000874891	0.00292113	0.0015748	0	0.00186916	0	0	0	0	0.00735294	0.00493827	0	0	0	0	0	0
LMO4	0.438574	0.147993	0.225348	0.396066	0.106912	0.0931089	0.464567	0.359299	0.152756	0.307325	0.624299	0.414914	0.717573	0.639913	0.438228	0.426471	0.540741	0.233503	1.1	0.361204	0.330961	0.233831	0.588235
PKN2-AS1	0.00173951	0.000524797	0.00126422	0.000655738	0.000340483	0	0	0	0	0	0	0	0.00627615	0	0	0.00735294	0.00246914	0.00253807	0.00333333	0	0	0.00995025	0
PKN2	0.339856	0.22645	0.15708	0.321311	0.132789	0.196739	0.677165	0.239533	0.973228	0.259554	0.543925	0.632887	0.439331	0.281996	0.573427	0.656863	0.696296	0.213198	0.593333	0.307692	0.241993	0.681592	0.264706
GTF2B	0.232659	0.251115	0.138748	0.294098	0.141982	0.214098	0.158355	0.160662	0.122835	0.265924	0.325234	0.152964	0.420502	0.347072	0.114219	0.14951	0.246914	0.170051	0.2	0.237458	0.256228	0.228856	0.132353
KYAT3	0.181779	0.25715	0.105879	0.210164	0.115764	0.210942	0.11636	0.184031	0.135433	0.136943	0.082243	0.170172	0.15272	0.110629	0.109557	0.0882353	0.185185	0.126904	0.1	0.130435	0.224199	0.174129	0.0441176
RBMXL1	0.0645793	0.0577276	0.0199115	0.06	0.04222	0.0510258	0.112861	0.103213	0.144882	0.0780255	0.0803738	0.135755	0.123431	0.0542299	0.100233	0.0931373	0.150617	0.0279188	0.13	0.083612	0.0355872	0.114428	0.0735294
GBP3	0.116982	0.0666492	0.0587863	0.0990164	0.0425604	0.00789058	0.0463692	0.0428432	0.0488189	0.113057	0.190654	0.353728	0.169456	0.147505	0.111888	0.32598	0.219753	0.109137	0.19	0.173913	0.149466	0.0746269	0.0441176
GBP1	0.0965427	0.0745211	0.039507	0.0934426	0.0493701	0.0620726	0.0551181	0.0097371	0.0771654	0.151274	0.2	0.0382409	1.20921	0.184382	0.016317	0.370098	0.234568	0.0507614	0.343333	0.471572	0.131673	0.0199005	0.0441176
GBP2	0.019352	0.00262398	0.0123262	0.00819672	0.00306435	0.00105208	0.00437445	0.00194742	0.0015748	0.164013	0.31215	0.0248566	1.2636	0.592191	0.111888	0.137255	0.0641975	0.0152284	0.413333	0.461538	0.103203	0.144279	0
GBP7	0.000869754	0.00262398	0.00252845	0.000327869	0.0020429	0	0	0	0.0015748	0	0.00373832	0	0.0167364	0.00650759	0	0.0563725	0.00246914	0	0.01	0.00334448	0.00711744	0	0
GBP4	0.000434877	0.00603516	0.000632111	0.000655738	0.00510725	0.00473435	0.00349956	0	0.023622	0.119427	0.241121	0.00191205	0.514644	0.40564	0.002331	2.1201	0.0444444	0	0.513333	0.301003	0.00711744	0	0.147059
AC099063.4	0	0.00209919	0	0.000327869	0.000680967	0	0	0	0.00472441	0.0238854	0.00560748	0	0.00627615	0.010846	0	0.00735294	0	0	0.0133333	0.0434783	0.00711744	0	0
GBP5	0	0.000262398	0	0.000655738	0.00170242	0.000526039	0	0	0	0.329618	0.0878505	0	0.292887	0.531453	0	0.0269608	0	0	0	0.555184	0	0	0.0147059
LRRC8B	0.0571863	0.0120703	0.0195954	0.0259016	0.0081716	0.0110468	0.079615	0.0350536	0.0377953	0.0302548	0.0317757	0.0975143	0.0690377	0.0021692	0.044289	0.0539216	0.0419753	0.0203046	0.0533333	0.0200669	0.0106762	0.0298507	0.0735294
LRRC8C-DT	0.000869754	0.00183679	0.000632111	0.000327869	0.00340483	0.00263019	0.0192476	0.0272639	0	0.00955414	0.0149533	0.0191205	0.0230126	0.0195228	0	0.0392157	0.00493827	0	0.0533333	0.0234114	0.00355872	0	0
LRRC8C	0.00108719	0.000787195	0.000316056	0	0.00170242	0.00105208	0.0332458	0.00584226	0	0.0732484	0.0785047	0.0114723	0.0983264	0.0911063	0.00932401	0.259804	0.00246914	0	0.316667	0.140468	0.00355872	0	0.0147059
AC099568.2	0.0147858	0.0136447	0.00948167	0.0229508	0.00749064	0.00841662	0.0253718	0.0321324	0.0393701	0.00159236	0.00186916	0.0229446	0.00209205	0.0021692	0.013986	0.00245098	0.0296296	0.0152284	0	0	0.0142349	0.0149254	0.0441176
LRRC8D	0.188302	0.0600892	0.0818584	0.126885	0.0486891	0.0457654	0.0831146	0.030185	0.275591	0.0716561	0.121495	0.0344168	0.138075	0.0585683	0.025641	0.0269608	0.091358	0.0913706	0.02	0.0301003	0.0533808	0.0348259	0.0735294
AL391497.1	0.000652316	0.000524797	0	0.000327869	0	0	0	0	0.0015748	0	0	0	0	0.00433839	0	0	0	0	0	0	0	0	0
ZNF326	0.152207	0.208344	0.0809102	0.179016	0.116105	0.160968	0.394576	0.126582	0.551181	0.14172	0.26729	0.372849	0.217573	0.273319	0.244755	0.316176	0.491358	0.134518	0.44	0.190635	0.206406	0.313433	0.279412
ZNF644	0.251794	0.201784	0.115044	0.236721	0.125298	0.208311	0.360455	0.170399	0.450394	0.355096	0.456075	0.347992	0.40795	0.453362	0.361305	0.397059	0.48642	0.0939086	0.463333	0.404682	0.259786	0.343284	0.382353
HFM1	0.00152207	0.000787195	0.000632111	0.00163934	0	0	0.0113736	0.00389484	0.0015748	0	0	0.00764818	0	0	0.00699301	0.00490196	0.0123457	0	0.00333333	0	0	0.0199005	0
CDC7	0	0	0.000316056	0.000655738	0.000340483	0	0.00262467	0.00194742	0	0.0143312	0	0.00191205	0.00627615	0.0238612	0	0.0147059	0.00493827	0	0.0133333	0.0167224	0.00355872	0.0149254	0
TGFBR3	0.418352	0.165836	0.21555	0.365246	0.156622	0.0978432	0.0288714	0.0321324	0.411024	0.0557325	0.011215	0.0879541	0.00209205	0.277657	0.002331	1.04412	0.254321	0.167513	0.153333	0.301003	0.0854093	0.0248756	0
BRDT	0	0	0	0	0	0	0	0	0	0.00796178	0	0	0	0	0	0	0	0	0	0.0100334	0	0	0
EPHX4	0.000217439	0	0	0	0	0	0.015748	0.00389484	0	0.00159236	0	0.00191205	0.00209205	0.00867679	0	0.00490196	0	0	0	0.0234114	0	0	0
BTBD8	0.0580561	0.0480189	0.0211757	0.0485246	0.0262172	0.0336665	0.0306212	0.0116845	0.0724409	0.0254777	0.0429907	0.0650096	0.0230126	0.0585683	0.0839161	0.0416667	0.091358	0.0253807	0.0966667	0.0535117	0.0604982	0.039801	0
AC104836.1	0.000217439	0.000524797	0	0.000327869	0	0	0.000874891	0	0.0015748	0	0	0.00191205	0	0	0	0	0	0	0	0	0	0	0
GLMN	0.0519678	0.0614012	0.0240202	0.0580328	0.0391556	0.0494477	0.0446194	0.023369	0.0834646	0.101911	0.071028	0.0669216	0.0564854	0.130152	0.0745921	0.0686275	0.0691358	0.0304569	0.0433333	0.12709	0.0355872	0.0995025	0.0588235
RPAP2	0.135899	0.177906	0.0948167	0.200328	0.101805	0.122567	0.384952	0.0827653	0.708661	0.35828	0.198131	0.319312	0.169456	0.483731	0.251748	0.208333	0.377778	0.0634518	0.26	0.331104	0.0498221	0.174129	0.161765
GFI1	0	0.000262398	0	0	0	0.000526039	0	0	0	0.184713	0	0.00191205	0	0.132321	0	0.00245098	0	0	0	0.177258	0	0	0
EVI5	0.205262	0.114143	0.0881795	0.201311	0.0810351	0.0899527	0.172353	0.11295	0.133858	0.00477707	0.257944	0.298279	0.479079	0.0173536	0.230769	0.348039	0.246914	0.0888325	0.486667	0.0133779	0.153025	0.164179	0.0588235
RPL5	7.96586	10.3752	7.7165	10.2613	8.82908	9.59179	8.20035	12.6037	4.57953	14.7771	11.0299	8.6673	10.2469	9.07592	13.3753	6.06618	13.7802	7.43401	8.92667	11.2241	14.9359	14.0547	17.7059
FAM69A	0.0528376	0.00262398	0.0148546	0.0360656	0.00272387	0.000526039	0.00262467	0.00681597	0.0251969	0.066879	0.0168224	0.00764818	0.00209205	0.0715835	0.030303	0.00490196	0.0222222	0.0456853	0.03	0.0602007	0.0142349	0	0.0882353
MTF2	0.0834964	0.0682236	0.0388748	0.0698361	0.0401771	0.0867964	0.206474	0.0769231	0.390551	0.234076	0.24486	0.279159	0.33682	0.334056	0.240093	0.338235	0.288889	0.0380711	0.243333	0.280936	0.0711744	0.189055	0.220588
TMED5	0.402696	0.112306	0.225032	0.300984	0.118148	0.0694371	0.215223	0.0662123	0.305512	0.208599	0.353271	0.891013	0.661088	0.342733	0.494172	0.220588	0.459259	0.728426	0.163333	0.311037	0.177936	0.393035	0.191176
CCDC18	0.01783	0.0120703	0.00505689	0.0127869	0.0061287	0.00210416	0.0096238	0.00389484	0.0330709	0.0414013	0.121495	0.0554493	0.133891	0.110629	0.018648	0.0220588	0.0395062	0.0101523	0.0533333	0.0468227	0.0213523	0.0348259	0.117647
DR1	0.265927	0.282603	0.141277	0.264918	0.173987	0.316675	0.146982	0.167478	0.245669	0.265924	0.271028	0.198853	0.391213	0.32321	0.18648	0.257353	0.234568	0.134518	0.33	0.397993	0.163701	0.20398	0.161765
FNBP1L	0.570341	0.657308	0.380215	0.58	0.442629	0.600736	0.829396	0.615385	0.554331	0.0254777	0.11215	0.963671	0.0041841	0.00433839	1.21911	0.512255	0.802469	0.317259	0.303333	0.00334448	0.754448	0.656716	0.0294118
BCAR3	0.0954555	0.240619	0.0467762	0.135738	0.113041	0.176749	0.117235	0.117819	0.16063	0.00318471	0.0560748	0.173996	0.0041841	0.00433839	0.114219	0.0294118	0.0839506	0.0406091	0.166667	0	0.0569395	0.0895522	0.0294118
AL109613.1	0.0306588	0.0417213	0.0164349	0.0259016	0.0108955	0.0326144	0.015748	0.0126582	0.0141732	0	0	0.00573614	0	0	0.00699301	0	0.00493827	0.0304569	0.00333333	0	0.00711744	0.0248756	0
DNTTIP2	0.206567	0.23301	0.11536	0.227541	0.147429	0.218832	0.225722	0.189873	0.233071	0.335987	0.42243	0.330784	0.575314	0.707158	0.247086	0.406863	0.375309	0.0888325	0.423333	0.662207	0.30605	0.293532	0.455882
GCLM	0.791259	0.302808	0.445954	0.668525	0.20429	0.249342	0.0813648	0.195716	0.258268	0.232484	0.0672897	0.0669216	0.041841	0.316703	0.048951	0.169118	0.214815	0.380711	0.106667	0.304348	0.430605	0.0696517	0.102941
ABCA4	0.000217439	0.00341118	0.000316056	0	0.000340483	0.00157812	0.0148731	0.00389484	0.00314961	0	0	0.0114723	0	0	0	0.00245098	0.00740741	0	0	0	0	0	0
ARHGAP29	0.266145	0.236946	0.156764	0.277049	0.157303	0.291426	0.603675	0.333982	0.60315	0.00159236	0.00373832	1.07457	0.196653	0.00433839	0.393939	2.70098	1.77778	0.0888325	1.44333	0.00334448	0.597865	0.288557	0
AC097059.1	0.00869754	0.00157439	0.00221239	0.0101639	0.00306435	0.00368227	0	0	0.00787402	0	0	0.00382409	0	0	0	0	0.0123457	0	0.00333333	0	0.024911	0	0
ABCD3	0.665797	0.82708	0.400759	0.697377	0.548519	0.773277	0.264217	0.243427	0.711811	0.0461783	0.0542056	0.332696	0.10251	0.0607375	0.125874	0.178922	0.306173	0.357868	0.156667	0.103679	0.345196	0.656716	0.0147059
F3	0.00391389	0	0.0028445	0.0052459	0.00170242	0.000526039	0.00699913	0.00389484	0.00314961	0	0.00373832	0.0382409	0.00209205	0	0.027972	0.00245098	0.160494	0	0.0233333	0	0.00355872	0.0597015	0.0147059
SLC44A3	0.170907	0.095513	0.0812263	0.167869	0.0660538	0.0504997	0.253718	0.0525803	0.0992126	0.00159236	0	0.300191	0	0	0.247086	0.00735294	0.45679	0.154822	0.01	0	0.113879	0.149254	0
CNN3	1.4227	1.36605	0.932048	1.34754	0.855975	1.36244	0.568679	0.878286	0.618898	0.165605	0.0859813	0.73805	0.0083682	0.0347072	1.00699	4.02206	1.19012	1.07107	0.98	0.00334448	1.77224	1.28358	0.0441176
AC105942.1	0.139813	0.0855419	0.0499368	0.121967	0.04222	0.0431352	0.0183727	0.0253165	0.0661417	0	0	0.0248566	0.00209205	0	0.044289	0.0416667	0.037037	0.0685279	0.04	0	0.0676157	0.0447761	0
ALG14	0.143944	0.105747	0.0657396	0.138689	0.0660538	0.080484	0.114611	0.0506329	0.0834646	0.0159236	0.0205607	0.0898662	0.0334728	0.0260304	0.160839	0.0759804	0.0740741	0.147208	0.0966667	0.0334448	0.0676157	0.119403	0.102941
AC095033.1	0.000217439	0	0.000316056	0.000327869	0	0	0	0	0	0	0	0.00191205	0	0	0	0	0.00493827	0	0	0	0	0	0
TMEM56	0.111981	0.0346366	0.05689	0.104918	0.0347293	0.0178853	0.0419948	0.0116845	0.0614173	0.00318471	0	0.347992	0	0	0.100233	0.0171569	0.0987654	0.0736041	0.0333333	0	0.0320285	0.0845771	0.0882353
TMEM56-RWDD3	0.00260926	0.00419837	0.00126422	0.00163934	0.000680967	0.000526039	0.00349956	0.00292113	0.00472441	0.00636943	0.00560748	0.00764818	0.0041841	0	0	0.00490196	0	0	0	0	0	0	0.0147059
AC092802.1	0.00826267	0.0139071	0.00316056	0.0108197	0.00851209	0.00789058	0.0131234	0.00486855	0.0409449	0	0	0.0114723	0	0	0	0.00980392	0.00493827	0	0.01	0	0.00355872	0.00995025	0
RWDD3	0.0143509	0.0136447	0.00758534	0.0154098	0.0061287	0.00894266	0.0209974	0.00486855	0.0204724	0.0111465	0.00934579	0.0229446	0.0167364	0.00433839	0.00932401	0.00980392	0.00987654	0.0177665	0.01	0.0200669	0.0106762	0.00497512	0
PTBP2	0.0632746	0.0514301	0.0224399	0.0537705	0.0207695	0.0236718	0.0971129	0.0652386	0.159055	0.0541401	0.0934579	0.101338	0.119247	0.0585683	0.0512821	0.139706	0.120988	0.0279188	0.203333	0.0535117	0.0604982	0.109453	0.117647
DPYD	0.110024	0.0970874	0.0493047	0.0957377	0.0500511	0.0604945	0.0498688	0.067186	0.0850394	0.11465	0.35514	0.0630975	0.713389	0.182213	0.0932401	0.29902	0.0864198	0.0456853	0.113333	0.113712	0.0747331	0.0547264	0
SNX7	0.267015	0.340331	0.160872	0.334098	0.172285	0.291952	0.0866142	0.143135	0.144882	0.00318471	0.046729	0.145315	0	0.0021692	0.125874	0.129902	0.298765	0.14467	0.196667	0.00668896	0.298932	0.179104	0
PALMD	0.00456621	0.00131199	0.00316056	0.00131148	0.000340483	0.000526039	0.0192476	0.0496592	0.00314961	0.00318471	0	0.0458891	0	0	0.00932401	0.870098	0.0271605	0.0101523	2.3	0	0.00711744	0.0895522	0.0294118
FRRS1	0.00347902	0.00104959	0.000948167	0.00229508	0.00136193	0.000526039	0.0174978	0.00778968	0.0220472	0.00796178	0.0336449	0.040153	0.0125523	0.00433839	0.011655	0.00735294	0.00740741	0	0.00333333	0	0.00355872	0.0696517	0
AGL	0.326375	0.212018	0.151707	0.256721	0.14062	0.238296	0.482065	0.248296	0.231496	0.128981	0.0971963	0.363289	0.110879	0.149675	0.375291	0.127451	0.185185	0.213198	0.163333	0.157191	0.217082	0.313433	0.0735294
AC118553.1	0.0139161	0.0307006	0.005689	0.024918	0.00953354	0.0226197	0.00787402	0.0116845	0.0314961	0.00477707	0.00186916	0.0172084	0	0.00867679	0	0.00490196	0.017284	0.0126904	0.00333333	0.00334448	0.0213523	0.00995025	0.0147059
SLC35A3	0.135029	0.065862	0.068268	0.100656	0.0657133	0.0662809	0.20035	0.0457644	0.346457	0.0684713	0.114019	0.40153	0.131799	0.147505	0.158508	0.252451	0.219753	0.116751	0.203333	0.103679	0.0640569	0.124378	0.0147059
AC118553.2	0.000217439	0	0	0	0	0	0.00349956	0	0.015748	0.00477707	0.00560748	0.00191205	0.00627615	0.0151844	0.002331	0.00980392	0.0123457	0	0.0133333	0.0100334	0	0.00497512	0
MFSD14A	0.00521853	0.00131199	0.000948167	0.00163934	0.00102145	0.00315623	0.00262467	0.00194742	0.00629921	0.00477707	0.00186916	0.00956023	0.0104603	0.0021692	0.004662	0.00980392	0.00987654	0.00761421	0	0.0200669	0.00711744	0	0
SASS6	0.0293542	0.0364734	0.0148546	0.035082	0.0228124	0.0331405	0.0271216	0.0223953	0.0188976	0.0796178	0.0485981	0.040153	0.0523013	0.0911063	0.039627	0.0661765	0.0419753	0.0228426	0.04	0.0936455	0.0391459	0.0298507	0.0735294
TRMT13	0.0700152	0.0640252	0.0218078	0.0642623	0.0343888	0.0526039	0.178478	0.037001	0.211024	0.154459	0.128972	0.151052	0.144351	0.154013	0.167832	0.142157	0.148148	0.0837563	0.16	0.137124	0.0498221	0.124378	0.161765
LRRC39	0.000869754	0.000524797	0.000316056	0.00163934	0	0	0.00524934	0.00194742	0.00314961	0	0.00186916	0	0	0.0021692	0	0	0.00246914	0	0	0.00334448	0	0	0
DBT	0.515112	0.498032	0.268015	0.415738	0.282601	0.53393	0.493438	0.495618	0.341732	0.0971338	0.082243	0.347992	0.0878661	0.0824295	0.254079	0.183824	0.187654	0.233503	0.19	0.0869565	0.245552	0.0945274	0.0882353
RTCA-AS1	0.0452272	0.0372606	0.0176991	0.0383607	0.0170242	0.0163072	0.00874891	0.00681597	0.0425197	0	0.00560748	0.0133843	0.00209205	0	0.002331	0.00980392	0.00493827	0.0203046	0.00333333	0.00334448	0.0106762	0.0248756	0.0147059
RTCA	0.540117	0.498557	0.324273	0.545246	0.293497	0.352446	0.110236	0.183057	0.256693	0.149682	0.188785	0.0994264	0.261506	0.171367	0.130536	0.132353	0.111111	0.449239	0.113333	0.147157	0.270463	0.199005	0.0441176
CDC14A	0.040661	0.0530045	0.0161188	0.0514754	0.0221314	0.0378748	0.0498688	0.0360273	0.108661	0.320064	0.071028	0.0286807	0.0878661	0.0780911	0.044289	0.176471	0.217284	0.0152284	0.0833333	0.143813	0.0427046	0.109453	0.0735294
VCAM1	0.130463	0.0136447	0.0701643	0.118361	0.0238338	0.0110468	0.0122485	0.0116845	0.152756	0.00318471	0.00373832	0.0325048	0	0	0.004662	0.602941	4.83704	0.0888325	0.686667	0.0234114	1.07117	0.00497512	0
EXTL2	0.0634921	0.036211	0.0237042	0.0577049	0.0231529	0.0205155	0.174103	0.0457644	0.155906	0.0191083	0.0504673	0.198853	0.0230126	0.0498915	0.240093	0.0563725	0.125926	0.0634518	0.143333	0.0367893	0.0320285	0.179104	0
AC104506.1	0.0165253	0.0233535	0.00884956	0.0170492	0.011236	0.0231457	0.0209974	0.0097371	0.0488189	0	0.00747664	0.0325048	0.0083682	0.0021692	0.013986	0.0612745	0.0222222	0.00761421	0.0233333	0.00668896	0.00711744	0.0248756	0
SLC30A7	0.12481	0.0325374	0.0524652	0.0744262	0.0371127	0.0247238	0.108486	0.0311587	0.165354	0.0812102	0.100935	0.193117	0.198745	0.104121	0.0979021	0.230392	0.187654	0.0761421	0.196667	0.140468	0.0427046	0.0497512	0.0294118
DPH5	0.127636	0.143532	0.0632111	0.150164	0.0776302	0.11152	0.0831146	0.0798442	0.0897638	0.103503	0.100935	0.0478011	0.121339	0.123644	0.0885781	0.0612745	0.106173	0.0888325	0.0433333	0.103679	0.163701	0.0895522	0.0735294
AC093157.1	0.0367471	0.0383102	0.0126422	0.042623	0.0187266	0.0278801	0.048119	0.0243427	0.0204724	0.0111465	0.0242991	0.0554493	0.0125523	0.0368764	0.027972	0.0441176	0.0320988	0.0279188	0.0266667	0.0200669	0.0284698	0.0149254	0.0882353
AL109741.1	0	0	0	0	0	0	0.000874891	0	0	0.0175159	0	0	0	0.0021692	0	0.0759804	0.00246914	0	0.0666667	0.00668896	0	0	0
S1PR1	0	0	0	0	0	0	0.00262467	0	0	0.0732484	0.00747664	0.00382409	0.00209205	0.130152	0	0.892157	0.00740741	0	0.74	0.177258	0	0	0.0294118
OLFM3	0.000434877	0	0	0	0.000340483	0	0	0	0	0.00159236	0	0	0	0	0	0	0	0	0.896667	0	0	0	0
COL11A1	0	0	0	0	0	0	0	0	0	0	0	0	0	0	0	0	0.0123457	0	0	0	0	0	0
RNPC3	0.030224	0.0254526	0.0186473	0.0314754	0.0170242	0.0226197	0.783902	0.0710808	0.618898	0.226115	0.379439	0.856597	0.24477	0.255965	0.405594	0.245098	0.348148	0.0304569	0.343333	0.177258	0.0355872	0.383085	0.0882353
AMY2B	0.00326158	0.00183679	0.00252845	0.00163934	0.00102145	0.00420831	0.0437445	0.00292113	0.0503937	0.00636943	0.00373832	0.042065	0.0146444	0.0021692	0	0.00735294	0.0222222	0.00253807	0.0133333	0.00334448	0	0.0199005	0
PRMT6	0.0697978	0.055366	0.0316056	0.0563934	0.0343888	0.0462914	0.0831146	0.0808179	0.0425197	0.0207006	0.0242991	0.126195	0.041841	0.0303688	0.020979	0.0220588	0.0987654	0.0431472	0.02	0.0301003	0.0640569	0.0597015	0
NTNG1	0	0.000262398	0	0	0	0	0	0	0	0	0	0.00191205	0	0	0	0.00490196	0.0888889	0	0.00666667	0	0	0	0.0294118
VAV3	0.315286	1.42036	0.220291	0.36459	0.872319	1.53761	0.621172	0.721519	1.12913	0.16242	0.257944	0.791587	0.140167	0.965293	0.361305	0.210784	0.37284	0.121827	0.07	0.474916	0.366548	0.358209	0.264706
AL390036.1	0.00478365	0.00472317	0.000948167	0.00885246	0.00238338	0.000526039	0	0	0	0	0.00186916	0	0.0334728	0.0021692	0	0.00245098	0	0	0	0	0.00711744	0	0
SLC25A24	0.24614	0.206245	0.123894	0.249508	0.138577	0.187796	0.146982	0.221032	0.133858	0.133758	0.250467	0.196941	0.502092	0.0520607	0.174825	0.264706	0.269136	0.114213	0.236667	0.177258	0.327402	0.134328	0.0882353
AL359258.2	0.00826267	0.00839675	0.00442478	0.00786885	0.0040858	0.00631247	0.0122485	0.00876339	0.00944882	0	0.00934579	0.0210325	0.0146444	0	0.004662	0.0122549	0.0246914	0	0.01	0.00668896	0.0213523	0.00995025	0
FAM102B	0.0156556	0.0157439	0.0085335	0.0190164	0.00680967	0.0163072	0.00349956	0.00194742	0.0267717	0.0318471	0.153271	0.042065	0.156904	0.0629067	0	0.0147059	0.0320988	0.00253807	0.0166667	0.0434783	0.0213523	0.00995025	0.0147059
HENMT1	0.000869754	0.00209919	0.00126422	0.000327869	0.00272387	0.00210416	0.0148731	0.0107108	0	0.066879	0.0542056	0.0592734	0.0753138	0.221258	0.013986	0.0147059	0	0	0.0133333	0.160535	0.0106762	0.0348259	0
PRPF38B	0.0967602	0.0776699	0.0518331	0.075082	0.0551583	0.0668069	0.424322	0.097371	0.818898	1.03503	1.51776	0.75717	1.06904	1.35792	0.578089	0.732843	0.595062	0.0913706	0.696667	1.37458	0.117438	0.562189	0.75
STXBP3	0.399435	0.409341	0.233249	0.448197	0.213824	0.364019	0.274716	0.235638	0.24252	0.203822	0.371963	0.456979	0.456067	0.253796	0.414918	0.267157	0.424691	0.205584	0.316667	0.331104	0.505338	0.736318	0.25
AKNAD1	0	0	0	0	0	0	0	0	0.0015748	0	0	0.00191205	0	0	0.002331	0.00735294	0	0	0.00666667	0	0	0.0149254	0
AL449266.1	0.000869754	0.000262398	0.000632111	0.000327869	0.000680967	0	0.000874891	0	0.00314961	0.00318471	0.00373832	0.00191205	0.00209205	0	0	0	0.00246914	0	0	0	0.00355872	0	0
GPSM2	0.00195695	0.00157439	0.00189633	0.00229508	0.000680967	0	0.0279965	0.00097371	0.0551181	0.0477707	0.0485981	0.0325048	0.0502092	0.0347072	0.123543	0.0686275	0.0592593	0	0.0266667	0.0802676	0.00711744	0.925373	0.0147059
CLCC1	0.0434877	0.0178431	0.0208597	0.0334426	0.0125979	0.0105208	0.0866142	0.0116845	0.0913386	0.0175159	0.114019	0.110899	0.0983264	0.0585683	0.11655	0.125	0.150617	0.0431472	0.1	0.0434783	0.0427046	0.0646766	0.147059
WDR47	0.0919765	0.0674364	0.0385588	0.0921311	0.0255363	0.0562862	0.0446194	0.0418695	0.0692913	0.0175159	0.082243	0.0573614	0.0983264	0.0498915	0.030303	0.0808824	0.0567901	0.0329949	0.123333	0.0367893	0.0498221	0.0298507	0.0588235
TAF13	0.283975	0.215691	0.138432	0.237377	0.132789	0.18727	0.0831146	0.118793	0.088189	0.0652866	0.0785047	0.0745698	0.119247	0.0802603	0.044289	0.10049	0.111111	0.137056	0.12	0.0769231	0.192171	0.0746269	0.0441176
AL356488.3	0.0176125	0.0267646	0.0116941	0.0209836	0.0180456	0.0226197	0.0446194	0.0223953	0.100787	0.0127389	0.0261682	0.0286807	0.0502092	0.0130152	0.020979	0.0196078	0.0469136	0.00507614	0.0433333	0.0167224	0.0177936	0.0597015	0.0294118
TMEM167B	0.156773	0.107321	0.073957	0.151803	0.0728635	0.080484	0.151356	0.114898	0.144882	0.0732484	0.203738	0.195029	0.278243	0.173536	0.179487	0.210784	0.145679	0.114213	0.143333	0.09699	0.131673	0.189055	0.0147059
AL356488.2	0.000652316	0	0.000632111	0.000327869	0	0.00105208	0.00349956	0.00292113	0.0645669	0.00955414	0.00747664	0.00764818	0.00627615	0.010846	0.02331	0.00490196	0.0123457	0	0	0.00668896	0.00711744	0.0149254	0.0294118
KIAA1324	0.00217439	0.00183679	0.000632111	0.00229508	0.00102145	0.00210416	0.000874891	0	0.00472441	0.0159236	0.00560748	0.00191205	0	0.0021692	0.002331	0	0.00493827	0	0.00666667	0	0.0142349	0	0
SARS	0.501631	0.561008	0.307206	0.604262	0.330269	0.5192	0.36308	0.483934	0.299213	0.291401	0.248598	0.418738	0.491632	0.35141	0.344988	0.35049	0.474074	0.345178	0.523333	0.381271	0.601423	0.422886	0.235294
CELSR2	0.0271798	0.00367358	0.0129583	0.0137705	0.00374532	0.00526039	0.102362	0.00486855	0.023622	0.00477707	0.011215	0.413002	0.00209205	0.0151844	0.0792541	0	0.241975	0.0203046	0.0166667	0.0167224	0.00711744	0.0497512	0
PSRC1	0.0119591	0.00734715	0.00442478	0.0147541	0.00476677	0.0105208	0.000874891	0.00194742	0.0173228	0	0.0261682	0.00382409	0.0188285	0.0021692	0	0.00490196	0.00740741	0.00507614	0.0166667	0.0301003	0.0106762	0.00497512	0
SORT1	0.176778	0.0493309	0.0979772	0.10623	0.0616275	0.041031	0.489064	0.129503	0.113386	0	0.299065	0.290631	0.41841	0.00433839	0.223776	0.0661765	0.419753	0.14467	0.686667	0	0.153025	0.278607	0.0294118
PSMA5	0.678191	1.1821	0.506321	0.883934	0.729656	1.19516	0.341207	0.495618	0.395276	0.477707	0.342056	0.311663	0.717573	0.618221	0.293706	0.311275	0.493827	0.619289	0.34	0.799331	0.953737	0.373134	0.191176
SYPL2	0.0647967	0.0354238	0.0262326	0.0577049	0.0160027	0.0189374	0.0463692	0.0194742	0.108661	0	0	0.00573614	0	0	0.011655	0	0.0567901	0.0507614	0.02	0	0.0177936	0.00995025	0
ATXN7L2	0.0028267	0.00288638	0.000948167	0.00131148	0.0020429	0.00263019	0.0113736	0.00389484	0.0188976	0.00159236	0.00373832	0.00191205	0.0146444	0.0173536	0.011655	0.00490196	0.0123457	0.00253807	0.0133333	0.00668896	0.00355872	0	0.0294118
CYB561D1	0.0234834	0.0104959	0.0101138	0.0203279	0.00851209	0.00999474	0.0262467	0.00876339	0.0314961	0.0350318	0.0336449	0.0248566	0.0209205	0.0368764	0.032634	0.0220588	0.0395062	0.0126904	0.06	0.0468227	0.00355872	0.0298507	0.0294118
AMIGO1	0.0147858	0.00551036	0.00663717	0.0147541	0.00374532	0.00420831	0.0463692	0.0116845	0.0110236	0.0127389	0	0.0439771	0	0.0151844	0.02331	0.00735294	0.0197531	0.0126904	0.01	0.00334448	0.00711744	0.0199005	0
GNAI3	0.256143	0.303332	0.167509	0.290492	0.179435	0.235665	0.205599	0.217137	0.247244	0.36465	0.583178	0.403442	1.22803	0.511931	0.263403	0.389706	0.380247	0.137056	0.33	0.471572	0.3879	0.263682	0.264706
AMPD2	0.0661013	0.0797691	0.0312895	0.0560656	0.0449438	0.095213	0.0691164	0.0516066	0.103937	0.0175159	0.0691589	0.0707457	0.420502	0.0260304	0.00699301	0.0171569	0.054321	0.0380711	0.0666667	0.0133779	0.0569395	0.0149254	0.0147059
GSTM4	0.310937	0.298347	0.166245	0.327869	0.15458	0.23777	0.202975	0.168452	0.223622	0.0286624	0.0392523	0.256214	0.0251046	0.0433839	0.0839161	0.0465686	0.0864198	0.225888	0.0833333	0.0301003	0.206406	0.169154	0.0147059
GSTM2	0.00326158	0.00472317	0.00158028	0.00590164	0.0020429	0.00210416	0.0437445	0.00389484	0.0818898	0.022293	0.0429907	0.120459	0.0083682	0.0845987	0.018648	0.0294118	0.0592593	0.00761421	0.05	0.00334448	0.00711744	0.0348259	0.0441176
GSTM1	0.0104371	0.0120703	0.00537295	0.0160656	0.00476677	0.013677	0.00437445	0.0185005	0.00472441	0.00636943	0.00747664	0.00956023	0.0188285	0.010846	0.002331	0.00490196	0.00246914	0.00253807	0.00666667	0	0	0.00497512	0
GSTM5	0	0	0	0	0	0	0	0.00097371	0	0.00159236	0.00186916	0.0172084	0	0	0.002331	0	0	0	0.03	0	0	0.00497512	0
GSTM3	0.129811	0.130412	0.0976612	0.120328	0.151175	0.186744	4.68679	4.00779	0.100787	0.0286624	0.119626	6.96558	0.0188285	0.00650759	1.38228	0.181373	1.12099	0.0837563	0.613333	0.0234114	0.3879	1.0199	0.0147059
CSF1	0.000217439	0.000787195	0	0.000327869	0.000680967	0	0.00524934	0.00097371	0.00629921	0.0429936	0	0.00191205	0.00627615	0	0.002331	0.392157	0.0814815	0	0.266667	0.0133779	0.0177936	0.00497512	0
AHCYL1	1.14851	1.27211	0.754425	1.04885	0.826694	1.30984	1.58268	1.28822	1.03937	0.235669	0.409346	1.16061	0.361925	0.229935	0.841492	0.446078	0.819753	0.69797	0.706667	0.250836	0.807829	0.522388	0.147059
STRIP1	0.0515329	0.0254526	0.0180152	0.0393443	0.0180456	0.027354	0.048119	0.0223953	0.140157	0.0382166	0.0448598	0.0497132	0.0732218	0.0303688	0.0582751	0.0710784	0.0617284	0.0101523	0.09	0.0568562	0.0320285	0.079602	0
AL160006.1	0.0276147	0.0178431	0.011378	0.024918	0.00578822	0.0115729	0.0166229	0.0116845	0.0251969	0.00955414	0.00560748	0.0229446	0.00209205	0	0.002331	0.00735294	0.017284	0.0177665	0.00333333	0.00668896	0.0213523	0.00995025	0
ALX3	0.00130463	0.00131199	0.00316056	0.00229508	0.00102145	0.00157812	0.000874891	0	0.00314961	0	0	0	0	0	0	0	0.00493827	0	0.00333333	0.00668896	0	0	0.0147059
SLC6A17	0.000217439	0	0	0	0	0	0.0104987	0.00292113	0.0015748	0	0	0.0114723	0	0	0.004662	0	0	0	0.03	0	0	0.0199005	0
LINC02586	0	0	0.000316056	0	0.000340483	0	0.00174978	0.00194742	0	0	0	0.0133843	0	0	0.002331	0.00245098	0	0	0.00666667	0	0.00355872	0	0
KCNC4	0.00195695	0.000524797	0.000632111	0.000327869	0.000340483	0	0.132983	0.0204479	0.0110236	0.0207006	0.0205607	0.315488	0.00627615	0.00433839	0.344988	0.159314	0.0888889	0	0.0966667	0.00334448	0.0142349	0.104478	0.0147059
RBM15-AS1	0.000217439	0	0.000316056	0.000655738	0.00102145	0.000526039	0	0	0.0015748	0	0	0	0.00209205	0	0.004662	0	0.00246914	0	0	0.00334448	0	0.00497512	0
RBM15	0.0556643	0.0299134	0.0237042	0.0468852	0.0173647	0.0384008	0.0454943	0.0204479	0.0992126	0.044586	0.0523364	0.0688337	0.0774059	0.0412148	0.048951	0.0465686	0.0493827	0.00507614	0.0833333	0.0568562	0.0533808	0.0646766	0.0147059
SLC16A4	1.14134	0.733403	0.787295	1.13213	0.634321	0.449237	0.0306212	0.114898	1.20787	0.0191083	0.00373832	0.468451	0.0125523	0.032538	0.0582751	0.0612745	0.461728	1.65228	0.16	0.0200669	0.55516	0.119403	0.0147059
AL355488.1	0.000217439	0.000262398	0	0	0	0	0.0244969	0	0.0535433	0.00159236	0.00560748	0.0305927	0.0041841	0.00433839	0.016317	0.0196078	0.0197531	0	0.0333333	0	0	0.00497512	0.0441176
LAMTOR5	7.87062	7.50039	6.71618	11.062	5.29486	4.77538	1.25722	3.19279	2.89921	1.3742	0.928972	2.07266	0.941423	1.52928	1.20979	1.31618	2.37037	6.5736	1.12667	1.16722	5.07473	1.83085	1.35294
AL365361.1	0	0.000524797	0	0	0	0	0	0	0	0.0621019	0.00186916	0	0.00209205	0.0151844	0	0.00490196	0.00246914	0	0	0.0869565	0	0	0.0147059
KCNA3	0	0	0	0	0	0	0.000874891	0	0	0.0477707	0	0	0	0.0151844	0	0	0	0	0	0.0434783	0	0	0.0147059
CD53	0.000217439	0.000262398	0	0.000327869	0	0	0	0.00097371	0	1.17357	1.28224	0	2.16946	2.01085	0	0.0245098	0.00740741	0.00253807	0.296667	1.8194	0	0	1.47059
AL360270.1	0	0.000262398	0	0	0	0	0	0.00097371	0	0.00477707	0	0	0.0041841	0.00433839	0	0	0	0	0	0.00334448	0	0	0
LRIF1	0.0782779	0.115455	0.0360303	0.104262	0.0575417	0.1394	0.108486	0.101266	0.0944882	0.146497	0.151402	0.0650096	0.129707	0.286334	0.0955711	0.0980392	0.091358	0.035533	0.153333	0.217391	0.120996	0.0995025	0.235294
AL360270.3	0.000652316	0.00104959	0.000948167	0.000655738	0.00102145	0.00157812	0.000874891	0	0.00944882	0.0111465	0.00747664	0.00191205	0.00209205	0.0021692	0	0	0	0	0.00666667	0	0	0	0
DRAM2	0.161339	0.116767	0.0970291	0.171803	0.0749064	0.0820621	0.174103	0.090555	0.105512	0.143312	0.57757	0.239006	0.596234	0.156182	0.307692	0.17402	0.241975	0.175127	0.143333	0.147157	0.13879	0.134328	0.514706
CEPT1	0.0497934	0.0259774	0.0268647	0.0452459	0.0207695	0.0178853	0.131234	0.0136319	0.269291	0.0414013	0.168224	0.130019	0.32636	0.123644	0.181818	0.112745	0.148148	0.0837563	0.116667	0.100334	0.0142349	0.139303	0.161765
AL355816.1	0.00108719	0.00104959	0	0.00163934	0.000680967	0	0.00174978	0	0.0015748	0	0	0.00191205	0	0.00650759	0	0	0.00246914	0	0	0	0.00355872	0.00497512	0
AL355816.2	0.0104371	0.0120703	0.00600506	0.0186885	0.00544774	0.0115729	0.015748	0.00389484	0.0393701	0.0302548	0.00560748	0.0191205	0.0125523	0.0542299	0.013986	0	0.0222222	0.00507614	0	0.0535117	0.0213523	0.00995025	0.0294118
DENND2D	0.103718	0.105747	0.0534134	0.125246	0.0595846	0.109942	0.0769904	0.0593963	0.162205	0.558917	0.0841121	0.118547	0.0585774	0.830803	0.198135	0.00735294	0.091358	0.071066	0	0.628763	0.142349	0.154229	0.0294118
CHI3L2	0.00152207	0.000262398	0.000316056	0.00131148	0.00136193	0.000526039	0.000874891	0	0.0015748	0.0477707	0.0261682	0	0	0.232104	0	0	0.0197531	0	0.00333333	0.113712	0.00711744	0	0.0147059
CHIA	0.000217439	0	0	0	0	0	0.00874891	0.0097371	0	0	0	0.00191205	0	0	0.004662	0	0.00246914	0	0	0	0	0.00497512	0
PIFO	0.0821918	0.125689	0.0391909	0.0898361	0.0589036	0.0741715	0.0454943	0.06037	0.080315	0	0	0.0803059	0	0	0.018648	0.00980392	0.17037	0.0406091	0.00666667	0	0.199288	0.0199005	0
OVGP1	0.0293542	0.00944634	0.0116941	0.0344262	0.00646919	0.00368227	0.00349956	0	0.0125984	0	0	0	0.00209205	0	0.004662	0.0122549	0.00740741	0.0101523	0.00666667	0	0.0106762	0.00497512	0
WDR77	0.139596	0.0868538	0.0584703	0.122951	0.0493701	0.0752236	0.0769904	0.083739	0.111811	0.0366242	0.11028	0.0707457	0.171548	0.0477223	0.0955711	0.0710784	0.11358	0.147208	0.0866667	0.0535117	0.11032	0.079602	0
ATP5PB	1.87758	1.67935	1.39791	1.69443	1.39734	1.8364	1.57568	2.20156	0.768504	0.845541	0.738318	1.23136	1.07531	0.863341	1.67832	0.634804	0.720988	1.89848	0.79	0.899666	1.47687	1.62189	0.455882
C1orf162	0.000652316	0.000524797	0.000316056	0.000327869	0	0	0.00524934	0	0.0173228	0.164013	2.4486	0.00382409	5.02301	0.800434	0.004662	0.0343137	0.00493827	0.0126904	0.03	0.257525	0	0	0.338235
TMIGD3	0.000869754	0.000787195	0.000632111	0.00262295	0.000340483	0.000526039	0	0	0	0.00159236	0.100935	0	0.0523013	0	0	0.00735294	0	0.0126904	0	0	0	0	0
ADORA3	0.00130463	0.000787195	0.000948167	0.000655738	0.00102145	0.000526039	0	0	0	0	0.398131	0	0.0355649	0	0	0	0	0	0.00333333	0	0	0	0
RAP1A	0.466623	0.413277	0.276233	0.501311	0.279537	0.362441	0.459318	0.557936	0.192126	0.746815	0.975701	0.3174	1.45816	0.839479	0.449883	0.637255	0.330864	0.314721	0.696667	0.799331	0.441281	0.497512	0.294118
LINC01160	0.000434877	0.000262398	0.000948167	0	0	0.000526039	0	0	0.0015748	0	0.00373832	0	0.00209205	0	0	0.00490196	0	0	0	0	0	0	0
INKA2	0.000217439	0.000524797	0.000316056	0.000327869	0.000340483	0.000526039	0	0	0	0	0.00560748	0	0.00209205	0	0	0	0	0	0	0	0	0	0
DDX20	0.0932811	0.0879034	0.0436157	0.114754	0.0565203	0.0746975	0.0577428	0.0428432	0.0976378	0.0748408	0.0990654	0.0936902	0.0732218	0.0824295	0.0559441	0.105392	0.0814815	0.0609137	0.133333	0.0668896	0.0782918	0.104478	0.0588235
KCND3	0.00108719	0.000524797	0.00252845	0.00229508	0.0020429	0.000526039	0.0297463	0.00486855	0	0.00159236	0.00560748	0	0	0	0.025641	0.00245098	0.017284	0.00507614	0.0266667	0	0	0	0.0147059
LINC01750	0	0.000524797	0.000316056	0.000983607	0	0	0.00524934	0.00292113	0.0015748	0	0	0	0	0	0	0	0	0	0.00333333	0	0	0	0
CTTNBP2NL	0.0915416	0.0936762	0.0489886	0.101967	0.0616275	0.100473	0.0507437	0.037001	0.218898	0.00477707	0.497196	0.107075	0.150628	0.00867679	0.0839161	0.544118	0.271605	0.0304569	1.00667	0	0.202847	0.039801	0.0147059
WNT2B	0.00130463	0.00157439	0.000316056	0.00131148	0.000340483	0.00157812	0.0174978	0	0.0488189	0.0143312	0.035514	0.0267686	0.0167364	0.00433839	0.00699301	0.0710784	0.0716049	0	0.133333	0	0.0177936	0.0199005	0
ST7L	0.0393564	0.0233535	0.0173831	0.0354098	0.0136193	0.0142031	0.125109	0.0282376	0.080315	0.0605096	0.082243	0.156788	0.112971	0.0715835	0.142191	0.0882353	0.133333	0.0609137	0.17	0.0468227	0.0391459	0.114428	0.0588235
CAPZA1	0.242444	0.200735	0.128003	0.22	0.118148	0.173067	0.117235	0.150925	0.24252	0.421975	0.570093	0.237094	1.341	0.548807	0.270396	0.303922	0.246914	0.0888325	0.286667	0.795987	0.288256	0.18408	0.411765
MOV10	0.107197	0.096825	0.0493047	0.0868852	0.0405175	0.0789058	0.0393701	0.0146056	0.148031	0.0159236	0.0392523	0.0516252	0.0962343	0.0390456	0.0559441	0.125	0.0987654	0.0609137	0.11	0.0501672	0.0747331	0.0696517	0.0147059
AL603832.1	0.0267449	0.0385726	0.0145386	0.04	0.019748	0.0378748	0	0.00097371	0.0267717	0.00477707	0	0	0	0.00433839	0	0	0.00493827	0.0101523	0	0.00334448	0.0213523	0	0
RHOC	1.14699	1.30596	0.860303	1.19541	0.876745	1.38874	0.12161	0.369036	0.622047	0.415605	0.370093	0.462715	1.60879	0.913232	0.107226	1.62745	0.804938	1.00254	1.71	0.501672	1.46263	0.233831	0.0441176
PPM1J	0.00152207	0.00209919	0	0.00295082	0.00136193	0.00263019	0.0131234	0.0116845	0.00629921	0	0.0205607	0.00956023	0.0041841	0	0.004662	0.00735294	0.0148148	0.00253807	0.01	0	0.00355872	0	0
LINC01356	0	0	0	0	0	0	0	0	0	0	0.0168224	0	0	0	0	0	0	0	0	0	0	0	0
AL390729.1	0	0	0	0	0	0	0	0	0	0	0.0579439	0	0	0	0	0	0.00493827	0	0	0	0	0	0
SLC16A1	0.159165	0.00551036	0.0692162	0.072459	0.00919305	0.00210416	0.00524934	0.00584226	0.0598425	0.0175159	0.082243	0.00382409	0.0460251	0.0238612	0	0.115196	0.0518519	0.22335	0.0333333	0.0334448	0.024911	0.0497512	0
SLC16A1-AS1	0.00891498	0.000524797	0.00379267	0.00262295	0.000340483	0	0.00874891	0	0.0519685	0.0796178	0.0635514	0	0.0481172	0.0433839	0.00699301	0.144608	0.106173	0.00507614	0.07	0.0802676	0.00711744	0.0149254	0.0735294
AL357055.3	0.00130463	0.00104959	0	0.000983607	0	0	0.00524934	0.00584226	0.00472441	0.0111465	0.00560748	0.00191205	0.00627615	0.010846	0.004662	0.00735294	0.0271605	0	0.0133333	0.0100334	0.00711744	0.00497512	0.0147059
LRIG2	0.137856	0.0139071	0.0591024	0.0711475	0.0129384	0.0105208	0.102362	0.0262902	0.212598	0.0589172	0.0523364	0.101338	0.0690377	0.0542299	0.0862471	0.166667	0.111111	0.071066	0.0933333	0.0501672	0.0569395	0.0895522	0.0441176
MAGI3	0.126984	0.112306	0.0575221	0.112459	0.0609465	0.11415	0.204724	0.0963973	0.251969	0.0461783	0.0168224	0.281071	0.00209205	0.00650759	0.519814	0.171569	0.217284	0.0609137	0.196667	0.00668896	0.0604982	0.656716	0
PHTF1	0.0258752	0.00760955	0.0142225	0.017377	0.00919305	0.00841662	0.104112	0.0262902	0.0456693	0.0605096	0.0542056	0.128107	0.0627615	0.145336	0.0582751	0.0906863	0.0888889	0.0126904	0.0633333	0.090301	0.0355872	0.0248756	0.0147059
RSBN1	0.183083	0.158751	0.0973451	0.201967	0.0960163	0.133088	0.298338	0.264849	0.261417	0.474522	0.282243	0.304015	0.25523	0.383948	0.268065	0.389706	0.22963	0.14467	0.253333	0.494983	0.16726	0.328358	0.235294
PTPN22	0.000217439	0	0	0.000327869	0.000340483	0	0	0	0	0.441083	0.11215	0.00191205	0.0899582	0.659436	0	0	0	0	0	0.665552	0	0	0.0588235
BCL2L15	0.000434877	0	0	0	0.000680967	0	0.00174978	0	0.00314961	0.00318471	0.00186916	0.0191205	0	0.00867679	0.002331	0.00245098	0.00493827	0	0	0	0	0.0149254	0
AP4B1	0.0345727	0.0139071	0.0085335	0.0265574	0.00953354	0.00894266	0.0183727	0.0223953	0.0188976	0.0334395	0.0261682	0.0229446	0.039749	0.0563991	0.016317	0.0367647	0.0271605	0.0304569	0.0333333	0.0401338	0.0106762	0.0149254	0.0294118
DCLRE1B	0.0136986	0.00577276	0.00410872	0.00918033	0.00340483	0.00210416	0.0113736	0.00876339	0.00787402	0.00796178	0.046729	0.0133843	0.0313808	0.010846	0.002331	0.0122549	0.0123457	0.0101523	0.0266667	0.0133779	0.00711744	0	0
HIPK1-AS1	0.0084801	0.0170559	0.00505689	0.0160656	0.00680967	0.0110468	0.0139983	0.00876339	0.0393701	0.0270701	0.00373832	0.00764818	0.0125523	0.0347072	0.025641	0.00735294	0.0148148	0.00507614	0.00666667	0.0100334	0.00355872	0.0248756	0
HIPK1	0.164818	0.146943	0.0799621	0.147541	0.103507	0.121515	0.193351	0.123661	0.129134	0.211783	0.274766	0.254302	0.297071	0.548807	0.296037	0.230392	0.182716	0.109137	0.24	0.237458	0.113879	0.169154	0.0588235
OLFML3	0.000217439	0	0.000316056	0	0.000680967	0.00105208	0.000874891	0	0.0015748	0.00318471	0.173832	0	0.00209205	0	0.002331	0.0514706	0.0123457	0.00253807	0.00666667	0	0	0	0
SYT6	0.0537073	0.0223039	0.0151707	0.0416393	0.00646919	0.00420831	0	0.00584226	0.0551181	0	0.0224299	0	0	0	0	0.00490196	0.00740741	0.0152284	0	0	0.0106762	0	0
AL121999.1	0.00652316	0.000787195	0.0028445	0.00622951	0.000340483	0	0.000874891	0	0.0110236	0	0	0	0	0	0	0	0	0.00507614	0	0	0	0	0
TRIM33	0.309415	0.25269	0.156131	0.295082	0.147089	0.222514	0.292213	0.160662	0.571654	0.216561	0.231776	0.3174	0.41841	0.32538	0.27972	0.254902	0.328395	0.111675	0.326667	0.381271	0.234875	0.278607	0.0882353
BCAS2	0.423788	0.5492	0.265487	0.504262	0.347634	0.465544	0.279965	0.461538	0.204724	0.33758	0.401869	0.353728	0.366109	0.422993	0.365967	0.27451	0.340741	0.299492	0.313333	0.481605	0.480427	0.467662	0.279412
DENND2C	0.00608828	0.0115455	0.00537295	0.00688525	0.00544774	0.00473435	0.0148731	0.00876339	0.0125984	0	0.00560748	0.0114723	0.00209205	0	0.016317	0.0857843	0.0148148	0.00253807	0.0966667	0.0133779	0.00355872	0.0248756	0.0441176
NRAS	0.217873	0.151666	0.106511	0.180656	0.0963568	0.126775	0.0516185	0.0613437	0.0929134	0.0684713	0.071028	0.0707457	0.209205	0.117137	0.0582751	0.129902	0.153086	0.109137	0.0866667	0.0936455	0.202847	0.0995025	0.0882353
CSDE1	2.06828	2.25033	1.57996	1.83803	1.82057	2.28617	1.08836	1.7332	1.17638	1.3328	1.48785	1.36138	1.40377	1.05423	1.22844	1.73039	1.5358	1.43401	2.10333	1.13043	1.5516	1.25373	1.22059
SIKE1	0.292237	0.262136	0.150442	0.312131	0.151856	0.262493	0.146107	0.150925	0.255118	0.156051	0.100935	0.196941	0.205021	0.253796	0.181818	0.193627	0.190123	0.129442	0.19	0.170569	0.213523	0.174129	0.220588
TSPAN2	0.0191346	0	0.00758534	0.0101639	0.000680967	0.00157812	0	0	0.0015748	0.00955414	0.00747664	0.0248566	0.0167364	0.0802603	0	0.0147059	0.195062	0.0126904	0.94	0.0735786	0.0106762	0	0.0147059
NGF	0	0	0	0	0	0	0	0	0	0	0	0	0	0	0	0	0	0	0.0466667	0	0	0	0
VANGL1	0.0830615	0.0635004	0.039823	0.0868852	0.0493701	0.0515518	0.0419948	0.00681597	0.148031	0.0238854	0.00560748	0.040153	0.0041841	0.0542299	0.018648	0.171569	0.111111	0.071066	0.16	0.0301003	0.0427046	0.0248756	0
SLC22A15	0.000434877	0	0	0	0	0	0.071741	0.0136319	0	0	0.00747664	0.0669216	0.0690377	0.0130152	0.0606061	0.00490196	0.00740741	0	0.00666667	0.00668896	0	0.0497512	0
MAB21L3	0.00239182	0.00236158	0	0.000655738	0.00102145	0.00210416	0.00437445	0.00486855	0.00472441	0.00159236	0	0.0152964	0.00627615	0	0.0792541	0	0.00246914	0	0	0	0.00711744	0.0149254	0
ATP1A1	2.24831	1.18525	1.97882	2.06852	1.62581	0.964755	21.0227	3.13632	3.18425	0.83758	0.805607	6.08604	1.3159	0.577007	5.09324	1.27451	1.95309	3.06091	1.90333	0.578595	0.989324	1.39801	0.426471
LINC01762	0.00434877	0.032275	0.00221239	0.00360656	0.0258767	0.115729	0.369204	0.289192	0.0251969	0	0.00373832	0.0726577	0	0.00433839	0.011655	0.00980392	0.00987654	0	0.0133333	0	0.0106762	0.00995025	0
AL390066.1	0.0695803	0.0120703	0.0237042	0.0721311	0.0119169	0.00473435	0.00174978	0.00292113	0.0503937	0.00159236	0.011215	0.00382409	0.00209205	0	0	0.00490196	0	0.0482234	0.00333333	0.00334448	0.00711744	0	0
CD58	0.0543596	0.0186303	0.0325537	0.0521311	0.0115764	0.00368227	0.129484	0.0243427	0.151181	0.176752	0.342056	0.0650096	0.372385	0.16269	0.034965	0.367647	0.0962963	0.0913706	0.38	0.157191	0.0391459	0.0199005	0.0294118
IGSF3	0.0578387	0.00997114	0.0205436	0.0468852	0.00953354	0.00683851	0.251094	0.0418695	0.0220472	0	0.00186916	0.17782	0.0104603	0	0.16317	0.00980392	0.0987654	0.0329949	0.0166667	0	0.0213523	0.0149254	0
CD2	0.000217439	0.000524797	0.000632111	0.000327869	0.00102145	0	0.000874891	0	0.00787402	4.6242	0.0373832	0	0.0104603	1.22343	0	0.0122549	0.00246914	0	0	3.53177	0	0	0
AL157904.1	0.000217439	0	0	0	0	0	0.000874891	0	0	0	0	0	0	0	0	0	0.00493827	0	0	0	0	0	0
PTGFRN	0.00108719	0.00104959	0.000948167	0.000655738	0.000340483	0	0.0524934	0.00486855	0.00472441	0.00318471	0.00373832	0.0497132	0	0	0.027972	0.00490196	0.0987654	0	0.0433333	0	0.0213523	0.0298507	0
CD101	0	0	0	0	0	0	0.00612423	0	0	0.0270701	0.00560748	0	0.131799	0.00433839	0	0	0	0	0	0.0200669	0	0	0
AL445231.1	0.00304414	0.00104959	0.000948167	0.000983607	0.000680967	0.000526039	0.000874891	0	0.00314961	0	0.00186916	0.00191205	0.00627615	0.00433839	0.00699301	0	0	0	0	0	0	0	0
TTF2	0.04414	0.025715	0.0189633	0.0445902	0.0180456	0.0205155	0.0708661	0.0408958	0.096063	0.0764331	0.136449	0.0860421	0.213389	0.0672451	0.135198	0.0784314	0.0987654	0.0203046	0.08	0.090301	0.0604982	0.0298507	0.0147059
TRIM45	0.000434877	0.000262398	0.000316056	0.000983607	0.00136193	0	0.0271216	0.0136319	0.00314961	0	0.00186916	0.0191205	0.00209205	0	0.00699301	0.0122549	0.037037	0	0	0	0.0213523	0.0149254	0
VTCN1	0.000434877	0.00183679	0.000948167	0.000983607	0.000680967	0	0.106737	0.0204479	0.0015748	0	0	0.342256	0.00209205	0.00433839	0.04662	0.00245098	0.0765432	0	0	0	0.024911	0.0995025	0
AL358072.1	0.000434877	0.000262398	0	0.000983607	0.000680967	0	0.0122485	0.00097371	0.0110236	0.00159236	0.00560748	0.00573614	0.0041841	0.00433839	0.002331	0.00980392	0.00493827	0	0.00333333	0	0	0	0
MAN1A2	0.317243	0.156914	0.152339	0.239672	0.0997617	0.120989	0.537183	0.168452	0.324409	0.234076	0.218692	0.550669	0.225941	0.368764	0.484848	0.382353	0.550617	0.251269	0.33	0.317726	0.156584	0.263682	0.176471
TENT5C	0.183518	0.0999738	0.0591024	0.12918	0.0606061	0.157286	0.125984	0.134372	0.105512	0.267516	0.00560748	0.0114723	0	0.164859	0.00699301	0.00490196	0.0814815	0.0583756	0.01	0.381271	0.0854093	0.00497512	0.735294
GDAP2	0.101109	0.0918394	0.0489886	0.0878689	0.0466462	0.0641767	0.105862	0.0506329	0.220472	0.0525478	0.136449	0.135755	0.205021	0.0976139	0.0699301	0.0710784	0.103704	0.0609137	0.0766667	0.0401338	0.0676157	0.0995025	0.0294118
WDR3	0.0815395	0.096825	0.0417193	0.0986885	0.04222	0.0867964	0.0804899	0.0486855	0.0818898	0.0461783	0.0785047	0.0745698	0.131799	0.0737527	0.0862471	0.0955882	0.0790123	0.0380711	0.0733333	0.110368	0.0818505	0.0646766	0.0441176
SPAG17	0.00434877	0.00472317	0	0.00131148	0.00783112	0.00473435	0.0892388	0.0253165	0.0330709	0.00318471	0.00373832	0.143403	0	0	0.041958	0	0.125926	0	0.0133333	0	0.0284698	0.00497512	0
WARS2	0.126549	0.122802	0.0546776	0.116393	0.0786517	0.10626	0.0804899	0.0564752	0.0944882	0.0382166	0.0373832	0.0478011	0.0690377	0.032538	0.0792541	0.0196078	0.0765432	0.0634518	0.04	0.0468227	0.0925267	0.124378	0.0294118
AL359915.2	0.00391389	0.00577276	0.00158028	0.00721311	0.0020429	0.00315623	0.0411199	0.00778968	0.0566929	0.022293	0.0130841	0.0172084	0.0083682	0.0130152	0.039627	0.0147059	0.0395062	0	0.03	0.0267559	0.0106762	0.0646766	0.0294118
LINC01780	0.0308763	0.0986618	0.0183312	0.055082	0.0384746	0.0573382	0.00262467	0.00486855	0.0614173	0	0	0.00191205	0	0	0.002331	0.00245098	0.00246914	0.0228426	0.00333333	0	0.00355872	0.00497512	0
HAO2	1.3292	3.90475	1.18489	2.28426	2.35138	2.65807	0.0218723	0.234664	1.72283	0.256369	0.125234	0.0305927	0.0083682	0.104121	0.011655	0.203431	0.0617284	1.41878	0.146667	0.0434783	0.316726	0.0746269	0.147059
HSD3B2	0.00608828	0.00603516	0.000948167	0.00885246	0.00102145	0.00368227	0	0	0.00787402	0	0	0	0	0	0	0	0	0.00253807	0	0	0	0.00497512	0
ZNF697	0.130463	0.0679612	0.0464602	0.0901639	0.0429009	0.0746975	0.0612423	0.0506329	0.226772	0	0.00560748	0.0267686	0.0041841	0	0.004662	0.0220588	0.0839506	0.0431472	0.01	0	0.0498221	0.00497512	0
PHGDH	1.26245	0.067174	0.609355	0.580328	0.0956759	0.067333	0.524059	0.614411	0.223622	0.0127389	0.00186916	0.33652	0.0125523	0.00867679	0.0606061	0.0245098	0.874074	0.426396	0.106667	0.0133779	0.661922	0.0248756	0
HMGCS2	0.0136986	0.00577276	0.00695322	0.00754098	0.00476677	0.00526039	0.032371	0.00486855	0.0125984	0.00318471	0	2.30402	0.0041841	0.0021692	0.848485	0.00490196	0.00987654	0.0152284	0.00333333	0	0.00355872	0.427861	0
REG4	0	0	0	0	0	0	0	0	0	0	0	0.00191205	0	0	0	0	0	0	0	0	0	0	0
NOTCH2	0.046097	0.0131199	0.022756	0.0340984	0.0139598	0.0142031	0.0848644	0.0136319	0.105512	0.0716561	0.319626	0.118547	0.606695	0.0889371	0.00932401	0.00490196	0.269136	0.0152284	0.14	0.083612	0.0177936	0.00497512	0.176471
SEC22B	0.301152	0.249541	0.162453	0.262295	0.181137	0.278275	0.271216	0.317429	0.244094	0.14172	0.183178	0.288719	0.253138	0.245119	0.263403	0.230392	0.298765	0.208122	0.226667	0.234114	0.24911	0.223881	0.25
NBPF26	0.00195695	0.00341118	0.000316056	0.00163934	0.00136193	0.000526039	0.0096238	0.00486855	0.00944882	0.0111465	0.0261682	0.0133843	0.0648536	0	0	0.00735294	0.0345679	0	0.00666667	0.00668896	0.00355872	0.00497512	0
LINC00623	0.10611	0.098137	0.0549937	0.105574	0.050732	0.0668069	0.0201225	0.0223953	0.0629921	0.382166	0.158879	0.0764818	0.112971	0.427332	0.107226	0.00980392	0.190123	0.0837563	0.0566667	0.48495	0.153025	0.0447761	0.117647
FCGR1B	0	0	0	0	0	0	0.00174978	0	0	0	0.272897	0	0.171548	0	0	0	0	0	0	0.00668896	0	0	0
FAM72B	0	0	0	0	0	0	0	0	0	0.00159236	0.0186916	0	0.00627615	0	0	0.00490196	0	0	0	0	0	0	0
SRGAP2C	0.00195695	0.000262398	0	0.000983607	0.000340483	0.000526039	0.0104987	0.00584226	0.00472441	0.0525478	0.661682	0.107075	0.3159	0.0347072	0.016317	0.343137	0.192593	0.00507614	0.223333	0.09699	0.00355872	0.00995025	0.0588235
SRGAP2-AS1	0	0	0	0	0	0	0	0	0	0	0.0242991	0	0.0041841	0	0	0	0	0	0	0	0	0	0
AC244021.1	0	0	0	0	0	0	0	0	0	0	0.0616822	0	0	0	0	0	0.00740741	0	0	0	0	0	0
AL592494.3	0.000652316	0	0	0	0	0	0.00437445	0.00584226	0.00472441	0.0127389	0.00747664	0.0133843	0	0	0	0	0	0	0	0.00668896	0.00355872	0	0
AC239800.2	0.0204392	0.00446077	0.00884956	0.00622951	0.00238338	0.00210416	0.000874891	0.00097371	0.0015748	0.00318471	0.0242991	0	0	0.0151844	0	0	0.0123457	0.0126904	0	0	0.0427046	0	0
AC239800.3	0.00347902	0.00472317	0.000632111	0.00295082	0.000680967	0.00105208	0.0209974	0.00584226	0.0204724	0.0764331	0.0411215	0.0764818	0.0313808	0.154013	0.0559441	0.0784314	0.0320988	0.00507614	0.0633333	0.113712	0.00711744	0.0497512	0.0147059
AC239798.2	0	0	0	0	0	0	0	0	0	0	0.00934579	0	0.00209205	0	0	0	0.00246914	0	0	0	0	0	0
HIST2H3PS2	0	0.000262398	0	0	0	0	0.000874891	0	0	0.00159236	0	0	0.00209205	0	0	0	0.00246914	0	0	0	0	0	0
FAM72C	0	0	0	0	0	0	0	0	0	0	0.00373832	0	0.0083682	0.0021692	0	0	0	0	0	0	0	0	0
AC245595.1	0.355512	0.13671	0.204488	0.320328	0.0858018	0.112572	0.0349956	0.0428432	0.176378	0.00318471	0.0186916	0.0745698	0.0125523	0.0130152	0.016317	0.0245098	0.437037	0.279188	0.163333	0.0167224	0.75089	0.0348259	0
AC246785.3	0	0	0	0	0	0	0	0	0	0.0238854	0.00747664	0	0.00209205	0.00867679	0	0.00245098	0	0	0.00333333	0.00668896	0	0	0.0147059
NBPF15	0.00173951	0.00131199	0.000316056	0.00295082	0.000340483	0.000526039	0.0104987	0.00584226	0.0110236	0.0318471	0.0149533	0.0172084	0.0230126	0.0021692	0.018648	0.107843	0.037037	0.00253807	0.0533333	0.00668896	0.0142349	0	0
LINC01632	0	0	0	0	0	0	0.00437445	0.00194742	0	0	0.00186916	0	0	0	0	0	0	0	0.00333333	0.00668896	0	0	0
FP700111.1	0	0	0	0	0	0	0	0	0	0	0.0635514	0	0.0104603	0	0	0	0	0	0	0	0	0	0
SRGAP2B	0.00347902	0.000524797	0.00252845	0.00196721	0.000680967	0	0.00612423	0	0.00787402	0.0302548	0.680374	0.0554493	0.723849	0.0260304	0.018648	0.352941	0.120988	0	0.183333	0.0702341	0.00711744	0	0.0441176
FAM72D	0.000217439	0	0	0	0	0	0	0	0	0.00159236	0.0168224	0	0.00627615	0.00650759	0	0.00245098	0	0	0	0.00334448	0	0	0
AC245014.3	0	0	0	0.000327869	0	0	0.00699913	0	0.0188976	0.0828025	0.385047	0.0248566	0.108787	0.00650759	0.002331	0.00735294	0.0395062	0	0	0.00668896	0	0.00497512	0.0294118
AC245014.1	0.000217439	0.000262398	0	0	0	0	0	0	0	0.0159236	0	0.00191205	0	0.0173536	0	0.00735294	0.00493827	0	0.00333333	0.0100334	0	0	0
NBPF20	0.00195695	0.00131199	0.000632111	0.00196721	0.000680967	0.00210416	0.00699913	0.00292113	0.0173228	0.0127389	0.00373832	0.00764818	0.0188285	0.00867679	0.002331	0.0122549	0.00987654	0	0.0133333	0.0100334	0	0.00995025	0
GPR89A	0.0569689	0.0175807	0.0214918	0.0534426	0.011236	0.00315623	0.0297463	0.0097371	0.135433	0.0191083	0.0261682	0.0478011	0.0251046	0.0260304	0.0536131	0.0294118	0.0444444	0.0837563	0.0533333	0.0367893	0.0284698	0.0348259	0.0294118
PDZK1	5.13829	8.33954	4.31163	7.09311	5.67416	8.30563	0.145232	1.08277	4.86929	0.820064	0.416822	0.284895	0.0669456	0.824295	0.0839161	0.563725	2.68889	5.82741	0.453333	0.35786	3.22064	0.437811	0.573529
CD160	0	0.000262398	0.000632111	0	0	0.00157812	0.00262467	0	0.0015748	0.0748408	0.00373832	0.00382409	0.00209205	0.637744	0	0.00980392	0.017284	0.00253807	0	0.177258	0	0	0
RNF115	0.34464	0.271582	0.183312	0.339344	0.14811	0.239348	0.326334	0.231743	0.346457	0.363057	0.321495	0.370937	0.240586	1.16486	0.407925	1.19853	0.382716	0.167513	0.816667	0.675585	0.348754	0.38806	0.0882353
POLR3C	0.0693629	0.0611388	0.0303413	0.0662295	0.0262172	0.0389269	0.0341207	0.0408958	0.0551181	0.0461783	0.0859813	0.0286807	0.110879	0.106291	0.037296	0.0563725	0.0469136	0.0304569	0.07	0.0334448	0.0676157	0.039801	0.0441176
NUDT17	0.00369646	0.00629756	0.00189633	0.00295082	0.00136193	0.00105208	0.0192476	0.0136319	0.00629921	0.00796178	0.0130841	0.0267686	0.0209205	0.0130152	0.025641	0.00735294	0.017284	0.00761421	0.02	0.00668896	0.00711744	0.00995025	0
PIAS3	0.0145684	0.00655996	0.00505689	0.0118033	0.00170242	0.00578643	0.0297463	0.0214216	0.0283465	0.022293	0.0299065	0.0497132	0.0292887	0.0260304	0.041958	0.129902	0.0592593	0	0.136667	0.0267559	0.0284698	0.0298507	0
ANKRD35	0	0	0	0	0	0	0.000874891	0.00097371	0	0.00955414	0	0	0.00627615	0.00433839	0.004662	0.00490196	0	0	0.0566667	0.0100334	0	0	0
ITGA10	0	0	0	0	0	0.000526039	0.00524934	0	0.00314961	0.00318471	0.00747664	0.00191205	0.0041841	0.00433839	0.004662	0.0955882	0.00493827	0	0.286667	0.00334448	0	0	0
PEX11B	0.153729	0.110994	0.0651075	0.151803	0.052094	0.0710153	0.0682415	0.0886076	0.0692913	0.0398089	0.0411215	0.0917782	0.0606695	0.0477223	0.0769231	0.0465686	0.133333	0.0913706	0.06	0.0367893	0.0996441	0.0696517	0.0147059
RBM8A	0.649054	0.652847	0.404867	0.714098	0.40824	0.607575	0.516185	0.607595	0.349606	0.81051	0.721495	0.772467	1.14017	1.30369	0.752914	0.759804	0.881481	0.464467	0.96	0.93311	0.740214	0.835821	0.617647
LIX1L-AS1	0.00739291	0.0215167	0.00221239	0.0157377	0.00919305	0.00736454	0.00787402	0.0107108	0.0188976	0.0302548	0.0130841	0.00191205	0.0209205	0.0173536	0.00932401	0.0245098	0.017284	0	0.0166667	0.0200669	0.0106762	0.00995025	0.0294118
LIX1L	0.0658839	0.0443453	0.0319216	0.0560656	0.0228124	0.0278801	0.015748	0.030185	0.0346457	0.160828	0.11028	0.00956023	0.121339	0.110629	0.032634	0.215686	0.108642	0.0279188	0.243333	0.160535	0.0925267	0.00995025	0.0588235
ANKRD34A	0.000217439	0.000524797	0	0.000327869	0.000340483	0	0.00174978	0	0.00472441	0.0127389	0.00186916	0	0	0.010846	0	0.00245098	0.00246914	0	0.0133333	0	0	0	0
POLR3GL	0.158513	0.187352	0.0976612	0.182951	0.104869	0.120463	0.292213	0.318403	0.096063	0.55414	0.315888	0.305927	0.420502	0.889371	0.30303	0.382353	0.271605	0.101523	0.5	0.685619	0.220641	0.273632	0.382353
TXNIP	0.537073	0.0921018	0.34292	0.272787	0.134491	0.0478695	5.81277	3.25609	0.52126	15.1019	8.77196	9.26004	8.14435	17.3731	13.5524	15.5049	6.60741	1.36802	8.72	12.2508	1.26335	4.27861	13.1324
LINC01719	0.00152207	0.000787195	0.000316056	0.00262295	0.00136193	0.00263019	0.00524934	0.00389484	0.0015748	0.00318471	0	0.00573614	0	0	0	0	0.00493827	0	0.00666667	0	0.0106762	0	0
NBPF10	0.00304414	0.00288638	0.0028445	0.00327869	0.00136193	0.00473435	0.00699913	0	0.0188976	0.00159236	0.0280374	0.00956023	0.0606695	0.00867679	0.004662	0.00245098	0.0222222	0.00507614	0.00666667	0.0100334	0.00355872	0.00497512	0.0147059
NOTCH2NL	0.00369646	0.00393597	0.00252845	0.00557377	0.00340483	0.00526039	0.0297463	0.00584226	0.0409449	0.0143312	0.0747664	0.0248566	0.123431	0.0130152	0.002331	0	0.0691358	0	0.0233333	0.0200669	0.00711744	0	0.0441176
AC239799.2	0.000869754	0.00104959	0	0.000655738	0.000340483	0.000526039	0.00437445	0	0.00314961	0.00318471	0.00560748	0	0.0125523	0	0	0	0.00493827	0	0.00333333	0	0.00355872	0	0.0294118
NBPF12	0.0237008	0.0136447	0.00916561	0.0183607	0.00919305	0.0126249	0.0297463	0.00681597	0.0866142	0.0350318	0.0392523	0.0248566	0.0564854	0.0347072	0.016317	0.0269608	0.0641975	0.00507614	0.0233333	0.0334448	0.0320285	0.0199005	0.0735294
PRKAB2	0.0752337	0.055366	0.0312895	0.0678689	0.0275792	0.0373488	0.048119	0.0379747	0.151181	0.0414013	0.0373832	0.154876	0.0606695	0.0390456	0.261072	0.0710784	0.0864198	0.0279188	0.133333	0.0602007	0.0355872	0.124378	0.0588235
AC242426.2	0.0339204	0.0367358	0.011378	0.0403279	0.0149813	0.0315623	0.0603675	0.0389484	0.0582677	0.0286624	0.0373832	0.0994264	0.0564854	0.0455531	0.0629371	0.0563725	0.0765432	0.0203046	0.05	0.0635452	0.0213523	0.0746269	0.0441176
FMO5	0.16721	2.20782	0.142225	0.358361	1.18488	2.33351	0.0227472	0.12853	1.68661	0	0.0336449	0.131931	0.0313808	0.0260304	0.04662	0.0563725	0.0518519	0.0532995	0.02	0.00668896	0.177936	0.0199005	0.0735294
CHD1L	0.095673	0.113618	0.0417193	0.0898361	0.0595846	0.0920568	0.0778653	0.0593963	0.096063	0.0238854	0.121495	0.0726577	0.083682	0.0802603	0.0792541	0.0612745	0.0790123	0.035533	0.07	0.0735786	0.113879	0.0696517	0.0441176
LINC00624	0.000652316	0	0	0	0.000680967	0	0.00262467	0	0	0	0	0.00573614	0.00209205	0.00433839	0.004662	0.00245098	0.00246914	0	0.00333333	0	0	0.00497512	0
BCL9	0.0647967	0.0404093	0.0306574	0.057377	0.0228124	0.0357706	0.0568679	0.0506329	0.0393701	0.00955414	0.0149533	0.10325	0.0083682	0.010846	0.100233	0.0563725	0.0765432	0.0304569	0.03	0.00334448	0.0569395	0.0746269	0
ACP6	0.0613177	0.0655996	0.0252845	0.0852459	0.0367722	0.0394529	0.101487	0.0292113	0.137008	0.0573248	0.0186916	0.128107	0.0041841	0.021692	0.0582751	0.0122549	0.123457	0.0685279	0.06	0.0100334	0.0747331	0.0199005	0
GJA5	0	0.000262398	0	0	0.000340483	0	0	0	0.0015748	0	0	0	0	0	0	0.154412	0	0	1.01667	0	0	0	0.0147059
AC241644.2	0	0	0	0.000327869	0	0	0.0192476	0.00486855	0	0	0	0.0229446	0	0	0.00699301	0	0.00246914	0	0	0	0	0	0
GJA8	0	0	0	0	0	0	0.00437445	0	0	0	0	0.00191205	0	0	0	0.00245098	0.00246914	0	0	0	0	0	0
GPR89B	0.0926288	0.0364734	0.0448799	0.0878689	0.0255363	0.0115729	0.0288714	0.00584226	0.16378	0.0191083	0.0130841	0.0286807	0.0167364	0.0303688	0.016317	0.0171569	0.037037	0.109137	0.0266667	0.0468227	0.024911	0.00995025	0.0441176
AC239803.3	0.000652316	0.000787195	0.000948167	0.00196721	0.000340483	0	0.00612423	0.00194742	0.00629921	0	0.00186916	0	0	0	0	0.00245098	0	0	0	0	0	0	0
NBPF11	0.0210915	0.0162687	0.00821745	0.0144262	0.00919305	0.00789058	0.0271216	0.0165531	0.0503937	0.0111465	0.0317757	0.0382409	0.0188285	0.0173536	0.02331	0.0269608	0.0395062	0.00761421	0.0333333	0.00334448	0.0284698	0.0149254	0
AC239803.1	0	0	0	0	0	0	0	0	0.0015748	0	0	0	0	0	0.002331	0	0.00493827	0	0	0	0	0	0
PPIAL4G	0	0	0.00126422	0	0	0	0	0	0.0015748	0.00477707	0.00373832	0	0	0.0173536	0	0	0.00493827	0	0	0.0200669	0	0	0
NBPF14	0.0243531	0.0280766	0.0110619	0.0304918	0.0139598	0.0168332	0.0454943	0.0116845	0.0377953	0.0191083	0.125234	0.042065	0.251046	0.0238612	0.016317	0.00245098	0.106173	0.0126904	0.04	0.0100334	0.0498221	0.00995025	0.0588235
NUDT4B	0.00478365	0.00892154	0.00347661	0.00491803	0.00510725	0.00578643	0.0174978	0.023369	0.0015748	0.00159236	0.00373832	0.00573614	0.00627615	0	0	0	0.00740741	0.00253807	0.0133333	0	0	0.00497512	0
PDE4DIP	0.429659	0.211493	0.202276	0.321311	0.138236	0.186744	0.79965	0.477118	0.425197	0.14172	0.196262	0.237094	0.10251	0.0694143	0.0839161	0.0637255	0.37037	0.230964	0.253333	0.083612	0.24911	0.0248756	0.0735294
NBPF9	0.0132638	0.00655996	0.00695322	0.0134426	0.0061287	0.00420831	0.0183727	0.00486855	0.0551181	0.00955414	0.035514	0.0229446	0.083682	0.00650759	0.011655	0.0171569	0.0469136	0.00761421	0.0233333	0.00668896	0.00711744	0.00995025	0
AC245297.3	0.0611002	0.0795067	0.0325537	0.0770492	0.040858	0.0389269	0.321085	0.175268	0.237795	0.562102	0.183178	0.363289	0.140167	0.787419	0.27972	0.10049	0.358025	0.0152284	0.276667	0.67893	0.117438	0.109453	0.176471
AC245297.2	0.00195695	0.00157439	0.000948167	0.00196721	0	0	0.0183727	0.00584226	0.00629921	0.0111465	0.011215	0.00956023	0.00209205	0.021692	0.002331	0.00245098	0.00740741	0	0.0133333	0.0100334	0.00711744	0.00995025	0.0147059
NBPF19	0.00347902	0.00655996	0.00316056	0.0042623	0.00238338	0.00315623	0.0393701	0.00778968	0.0724409	0.0700637	0.071028	0.040153	0.209205	0.0477223	0.004662	0.0122549	0.0246914	0.00507614	0.0533333	0.0769231	0.00711744	0.0199005	0.0735294
FCGR1A	0.000217439	0.000262398	0	0	0	0	0.00174978	0	0	0	0.463551	0	0.236402	0	0	0	0	0	0	0	0	0	0
HIST2H2BF	0.00391389	0.00918394	0.00316056	0.00459016	0.00749064	0.00894266	0.0166229	0.0126582	0.0362205	0.0143312	0.0635514	0.00956023	0.0251046	0.010846	0.013986	0.00980392	0.0246914	0	0	0.0100334	0.0213523	0.0199005	0.0441176
AC243772.2	0	0	0	0	0	0	0.000874891	0	0.0015748	0	0.00747664	0	0	0	0	0	0.00740741	0	0	0	0	0	0
HIST2H4A	0.00369646	0.00262398	0.00316056	0.00295082	0.00374532	0.00420831	0	0.00194742	0.0015748	0	0	0	0.0041841	0.0021692	0	0	0	0	0	0.00668896	0	0	0
AC239868.3	0.000869754	0.000524797	0.00189633	0	0.000340483	0.00105208	0.00437445	0.00194742	0.00944882	0.00318471	0.00373832	0.00573614	0	0	0.002331	0.00245098	0.0123457	0.00253807	0.00333333	0.0100334	0	0.00497512	0
HIST2H4B	0.00173951	0.00157439	0.000948167	0.00196721	0.00102145	0	0.00437445	0.00486855	0.00629921	0.0159236	0.00560748	0	0.0041841	0.0021692	0	0.00980392	0.00987654	0	0	0	0.00355872	0	0.0147059
AC239868.2	0.00217439	0.00209919	0.00126422	0.000655738	0.00238338	0.00368227	0.0096238	0.00584226	0.0125984	0.00159236	0.00934579	0.0191205	0.0041841	0.00867679	0.011655	0.0122549	0.0148148	0	0.03	0.0100334	0	0.00995025	0.0441176
HIST2H2BE	0.0243531	0.0304382	0.0107459	0.02	0.0221314	0.0483956	0.0446194	0.053554	0.174803	0.0159236	0.0654206	0.0497132	0.041841	0.021692	0.02331	0.0196078	0.125926	0.0203046	0.0466667	0.0334448	0.0284698	0.0149254	0
HIST2H2AC	0.231137	0.403306	0.18426	0.333443	0.25332	0.322462	0.327209	0.622201	0.327559	0.359873	0.24486	0.219885	0.401674	0.498915	0.158508	0.286765	0.209877	0.116751	0.25	0.541806	0.341637	0.263682	0.294118
HIST2H2AB	0.00260926	0.00236158	0	0.00262295	0.00238338	0.00263019	0.00612423	0.00389484	0.0141732	0.00955414	0.00747664	0.00956023	0.0041841	0.00650759	0.00932401	0.00980392	0.00493827	0	0.00333333	0.0200669	0	0.00497512	0.0147059
BOLA1	0.174821	0.178693	0.105247	0.199344	0.0956759	0.156234	0.138233	0.141188	0.113386	0.0414013	0.0542056	0.147228	0.0502092	0.0542299	0.146853	0.0980392	0.130864	0.167513	0.153333	0.0735786	0.142349	0.0945274	0.0441176
SV2A	0.000869754	0.000262398	0.000948167	0	0	0	0	0	0.00472441	0.00159236	0	0.00382409	0.0041841	0.0021692	0	0.0147059	0.0123457	0	0.17	0.0133779	0	0	0
SF3B4	0.152642	0.182892	0.07933	0.173443	0.0871638	0.133088	0.137358	0.11295	0.149606	0.093949	0.145794	0.204589	0.297071	0.18872	0.118881	0.107843	0.281481	0.0558376	0.196667	0.157191	0.213523	0.164179	0.0294118
MTMR11	0.11633	0.100236	0.062579	0.121967	0.0537964	0.0768017	0.00699913	0.0126582	0.176378	0	0.00186916	0.0133843	0.351464	0	0.002331	0.0122549	0.145679	0.0761421	0.126667	0.00334448	0.113879	0	0
OTUD7B	0.101326	0.0600892	0.0290771	0.0813115	0.0473272	0.0794319	0.104987	0.0438169	0.212598	0.0207006	0.00560748	0.107075	0	0.0477223	0.0839161	0.132353	0.175309	0.0329949	0.153333	0.0301003	0.0925267	0.0845771	0
VPS45	0.0741466	0.060614	0.0233881	0.0695082	0.0340483	0.0526039	0.114611	0.0379747	0.111811	0.0350318	0.0598131	0.122371	0.0711297	0.0715835	0.111888	0.0906863	0.116049	0.0279188	0.156667	0.0401338	0.0604982	0.109453	0.0441176
PLEKHO1	0.000434877	0	0	0	0.000340483	0	0.00262467	0	0.00472441	0.415605	1.37383	0.00191205	1.77615	0.173536	0.00699301	0.294118	0.00987654	0.0152284	0.246667	0.227425	0.00355872	0	0.588235
ANP32E	0.201566	0.703227	0.14665	0.295082	0.452843	0.901631	0.547682	0.573515	0.406299	0.498408	0.185047	0.730402	0.217573	0.67462	0.282051	0.392157	0.619753	0.119289	0.413333	0.712375	0.274021	0.283582	0.294118
APH1A	0.268102	0.149042	0.140645	0.22	0.102145	0.109942	0.365704	0.134372	0.237795	0.216561	0.418692	0.544933	0.48954	0.290672	0.438228	0.455882	0.493827	0.238579	0.323333	0.294314	0.199288	0.278607	0.264706
C1orf54	0.0165253	0.0131199	0.00537295	0.0219672	0.0081716	0.0189374	0.281715	0.0983447	0.0125984	0.0143312	0.401869	0.246654	0.0962343	0.00867679	0.153846	0.0539216	0.00493827	0.0203046	0.373333	0.00334448	0.00711744	0.139303	0.0147059
CIART	0.065449	0.0390973	0.0224399	0.0596721	0.0262172	0.0447133	0.0393701	0.0496592	0.0771654	0.00159236	0.00747664	0.0325048	0	0	0.00699301	0.00245098	0.017284	0.0126904	0.0333333	0	0.0462633	0.0199005	0
MRPS21	1.30398	1.41144	0.993047	1.48361	1.04426	1.39032	0.834646	1.28822	0.743307	0.789809	0.611215	1.13193	0.803347	0.59436	0.944056	0.683824	1.11852	1.18782	0.736667	0.551839	1.82206	0.99005	0.632353
PRPF3	0.0350076	0.038835	0.0195954	0.0504918	0.0275792	0.027354	0.131234	0.053554	0.16063	0.125796	0.134579	0.124283	0.15272	0.149675	0.0652681	0.193627	0.138272	0.0253807	0.22	0.147157	0.0427046	0.0597015	0.0147059
RPRD2	0.265492	0.340855	0.149494	0.30459	0.196459	0.335613	0.187227	0.167478	0.384252	0.173567	0.153271	0.282983	0.165272	0.255965	0.160839	0.208333	0.288889	0.0786802	0.33	0.26087	0.199288	0.159204	0.0588235
TARS2	0.105023	0.11493	0.034134	0.126557	0.0534559	0.0741715	0.0787402	0.0311587	0.0850394	0.0429936	0.0560748	0.0592734	0.0753138	0.0715835	0.044289	0.0784314	0.0716049	0.0583756	0.0533333	0.0468227	0.0284698	0.0696517	0.0588235
ECM1	0.000217439	0.000524797	0	0	0.000340483	0.000526039	0.00262467	0	0.0015748	0	0.00186916	0.00191205	0	0	0	0.0759804	0.0148148	0	0.163333	0.00334448	0	0	0
FALEC	0.000217439	0.000524797	0.000632111	0	0.000680967	0	0.00787402	0	0.00629921	0.0207006	0.00934579	0.00573614	0.00209205	0.00650759	0.004662	0.0196078	0.0123457	0	0.0233333	0.00668896	0	0	0
AL356356.1	0.000217439	0.000524797	0	0	0	0	0	0	0.0015748	0.00318471	0.00560748	0	0.00209205	0	0	0	0	0	0	0	0	0	0
ADAMTSL4	0.000869754	0.00104959	0.000632111	0.000655738	0.000680967	0	0.0166229	0.00097371	0.0299213	0.00318471	0.0429907	0.00382409	0.225941	0	0.004662	0.00245098	0.037037	0.00253807	0.0133333	0	0	0.00497512	0
MCL1	0.557295	0.413277	0.297408	0.44918	0.280899	0.530773	0.453193	0.331061	0.8	0.899682	3.14766	0.562141	2.88285	1.34056	0.358974	0.926471	1.17778	0.172589	0.723333	1.45819	0.548043	0.338308	0.573529
ENSA	0.617308	0.659407	0.425727	0.649836	0.431052	0.593372	0.587052	0.692308	0.485039	0.401274	0.564486	0.718929	0.6841	0.700651	0.568765	0.490196	0.595062	0.461929	0.666667	0.625418	0.597865	0.825871	0.485294
GOLPH3L	0.150685	0.195224	0.0758534	0.187869	0.106571	0.163598	0.0804899	0.103213	0.110236	0.0605096	0.0728972	0.0803059	0.0083682	0.0780911	0.0792541	0.115196	0.125926	0.0786802	0.12	0.0668896	0.149466	0.134328	0.0882353
CTSS	0.000434877	0	0.000632111	0.000655738	0.00102145	0	0.0166229	0.00194742	0	0.466561	4.0785	0.0554493	22.341	0.800434	0.04662	0.161765	0.0493827	0.0203046	0.133333	0.61204	0	0	1.48529
CTSK	0.00108719	0.00341118	0.000632111	0.00131148	0	0.00263019	0.00349956	0.00292113	0.0125984	0.00159236	0.0149533	0.0114723	0.0041841	0.00433839	0.004662	0.00735294	0.00987654	0.00253807	0.0366667	0	0	0.00497512	0
ARNT	0.119156	0.0986618	0.0534134	0.103607	0.0503916	0.0820621	0.0769904	0.0593963	0.111811	0.0382166	0.0990654	0.0994264	0.115063	0.0455531	0.039627	0.139706	0.167901	0.0406091	0.173333	0.0869565	0.0676157	0.0746269	0.0588235
SETDB1	0.0524027	0.0438205	0.0290771	0.0685246	0.0221314	0.0447133	0.0533683	0.0292113	0.0944882	0.0429936	0.114019	0.0726577	0.165272	0.0542299	0.0512821	0.110294	0.0765432	0.0177665	0.113333	0.0468227	0.0533808	0.0646766	0.0882353
CERS2	0.672538	0.462608	0.403603	0.689508	0.304733	0.284061	0.181977	0.141188	0.524409	0.13535	0.2	0.26195	0.161088	0.127983	0.172494	0.254902	0.491358	0.748731	0.206667	0.183946	0.33452	0.228856	0.117647
ANXA9	0.232007	0.300446	0.109671	0.231148	0.146748	0.168858	0.00524934	0.0204479	0.0976378	0	0.00186916	0.439771	0	0	0.025641	0.00980392	0.0469136	0.205584	0.00333333	0	0.131673	0.0497512	0.0147059
MINDY1	0.0747989	0.0464445	0.039823	0.0642623	0.0306435	0.0468175	0.055993	0.0428432	0.0472441	0.0111465	0.0205607	0.124283	0.0230126	0.0021692	0.431235	0.0514706	0.0864198	0.0279188	0.0566667	0.00334448	0.0996441	0.691542	0.0147059
PRUNE1	0.090237	0.0750459	0.0287611	0.0898361	0.0401771	0.0636507	0.0472441	0.0447907	0.0834646	0.0429936	0.0317757	0.108987	0.0251046	0.0260304	0.0909091	0.0514706	0.091358	0.0304569	0.0533333	0.0267559	0.0782918	0.169154	0
C1orf56	0.0826267	0.0661244	0.0407712	0.106557	0.0391556	0.0441873	0.0831146	0.0496592	0.0551181	0.207006	0.170093	0.160612	0.228033	0.440347	0.132867	0.137255	0.145679	0.111675	0.126667	0.351171	0.0854093	0.0547264	0.132353
CDC42SE1	0.0661013	0.0642876	0.0436157	0.0704918	0.0456248	0.0831142	0.11636	0.097371	0.0992126	0.496815	0.48785	0.223709	0.884937	1.4013	0.244755	0.289216	0.162963	0.0482234	0.263333	1.04013	0.142349	0.134328	0.367647
MLLT11	0.000434877	0.000787195	0.000632111	0	0.000680967	0.000526039	0.00787402	0.00681597	0	0.0302548	0.0971963	0.0535373	0.0857741	0.0715835	0.00699301	0.00735294	0.017284	0.00253807	0.00666667	0.0167224	0.00355872	0.00995025	0
GABPB2	0.0454447	0.0317502	0.0180152	0.0354098	0.0190671	0.0347186	0.189851	0.06037	0.184252	0.117834	0.082243	0.183556	0.156904	0.138829	0.107226	0.0955882	0.148148	0.0101523	0.186667	0.150502	0.024911	0.104478	0.0735294
SEMA6C	0.0284845	0.0207295	0.0123262	0.037377	0.010555	0.0194634	0.0122485	0.00584226	0.218898	0.00477707	0.00747664	0.00764818	0.0041841	0.00650759	0.018648	0.0490196	0.0469136	0.0203046	0.0433333	0	0.0320285	0.0248756	0
TNFAIP8L2	0	0.000262398	0.000632111	0.000327869	0.000680967	0.000526039	0	0	0	0.0716561	0.254206	0	0.464435	0.132321	0	0	0	0	0	0.0869565	0	0	0.0147059
SCNM1	0.101544	0.0847547	0.0423515	0.108197	0.0483487	0.0715413	0.112861	0.0613437	0.119685	0.151274	0.256075	0.126195	0.322176	0.203905	0.102564	0.151961	0.120988	0.0583756	0.193333	0.19398	0.103203	0.124378	0.235294
LYSMD1	0.0513155	0.0356862	0.017067	0.0459016	0.0194076	0.0215676	0.0367454	0.0321324	0.0440945	0.00318471	0.00560748	0.040153	0.0041841	0	0.025641	0.0220588	0.037037	0.0101523	0.0266667	0.00668896	0.0355872	0.0298507	0.0147059
VPS72	0.126767	0.128838	0.0657396	0.132787	0.0687777	0.100999	0.0971129	0.10224	0.0755906	0.0907643	0.115888	0.145315	0.0962343	0.0867679	0.160839	0.0980392	0.180247	0.0583756	0.23	0.0702341	0.170819	0.139303	0.0441176
PIP5K1A	0.101761	0.0574652	0.0347661	0.0757377	0.0384746	0.0552341	0.165354	0.067186	0.204724	0.0366242	0.0616822	0.170172	0.0899582	0.0498915	0.125874	0.0980392	0.118519	0.0304569	0.0933333	0.0668896	0.0533808	0.159204	0.0588235
PSMD4	0.679496	0.749672	0.483565	0.804262	0.515152	0.742767	0.354331	0.52483	0.341732	0.33758	0.418692	0.405354	0.794979	0.605206	0.324009	0.497549	0.62963	0.464467	0.62	0.525084	0.839858	0.363184	0.25
AL391069.2	0.0265275	0.0149567	0.0104298	0.0295082	0.00851209	0.0094687	0.0148731	0.0107108	0.015748	0.00318471	0.00373832	0.00956023	0.0292887	0.00650759	0.00932401	0.00245098	0.0123457	0.0177665	0.00333333	0.00334448	0.00355872	0.0199005	0.0147059
ZNF687	0.0684932	0.0509053	0.0385588	0.0760656	0.0292816	0.0515518	0.0419948	0.0408958	0.0677165	0.0238854	0.0392523	0.0535373	0.0564854	0.0412148	0.0536131	0.0490196	0.0765432	0.0126904	0.0533333	0.0200669	0.0640569	0.0298507	0.0588235
PI4KB	0.13416	0.0976122	0.0647914	0.127213	0.0602656	0.0625986	0.111111	0.0817916	0.133858	0.066879	0.119626	0.162524	0.154812	0.0867679	0.107226	0.183824	0.118519	0.0939086	0.146667	0.117057	0.0960854	0.0597015	0.0588235
AL391069.4	0.000869754	0	0	0	0.000340483	0	0.00437445	0.00097371	0.00472441	0	0	0	0	0	0	0	0	0.00507614	0	0	0	0	0
RFX5	0.0639269	0.0417213	0.0249684	0.0534426	0.0180456	0.0310363	0.0428696	0.0360273	0.0299213	0.0350318	0.119626	0.0363289	0.0690377	0.0694143	0.034965	0.120098	0.0518519	0.0228426	0.0766667	0.0501672	0.0604982	0.0199005	0.0735294
AL391069.3	0.0028267	0.00157439	0.0028445	0.00262295	0	0.000526039	0.00349956	0.00292113	0	0.00159236	0.0448598	0.00382409	0.0167364	0.0021692	0.004662	0.00980392	0.00740741	0.00507614	0.00333333	0.00334448	0.0213523	0	0.0147059
SELENBP1	0.684279	1.365	0.442478	0.841967	0.747361	1.28353	0.489064	0.397274	1.07402	0.00159236	0.00747664	0.128107	0.00209205	0.00433839	0.337995	0.129902	0.0790123	0.733503	0.323333	0	0.153025	0.134328	0
PSMB4	1.05545	1.02939	0.679204	1.08754	0.690841	0.974224	0.403325	0.753651	0.379528	0.33758	0.340187	0.376673	0.615063	0.550976	0.703963	0.70098	0.57037	0.835025	0.62	0.521739	0.829181	0.636816	0.352941
POGZ	0.154599	0.105747	0.0755373	0.127213	0.0623085	0.104156	0.478565	0.0963973	0.633071	0.124204	0.252336	0.516252	0.213389	0.199566	0.344988	0.502451	0.506173	0.0456853	0.44	0.130435	0.113879	0.238806	0.191176
CGN	0.081322	0.0598268	0.0423515	0.0780328	0.0497106	0.0631247	0.351706	0.097371	0.211024	0	0.00373832	0.193117	0.0041841	0	0.044289	0	0.153086	0.0634518	0.0133333	0	0.0676157	0.079602	0
TUFT1	0.0763209	0.0401469	0.0274968	0.0557377	0.0282601	0.0531299	0.173228	0.0447907	0.0598425	0.00477707	0.00747664	0.0726577	0.00627615	0	0.041958	0.00980392	0.0765432	0.0203046	0.0133333	0	0.0533808	0.0597015	0
SNX27	0.75973	0.491734	0.404867	0.568852	0.296902	0.41031	0.250219	0.305745	0.492913	0.109873	0.24486	0.208413	0.612971	0.0607375	0.16317	0.159314	0.348148	0.459391	0.206667	0.120401	0.409253	0.233831	0.0735294
AL391335.1	0.000434877	0	0	0.000327869	0.000340483	0	0	0	0	0	0	0	0.00627615	0	0	0	0	0	0	0.00334448	0	0	0
RIIAD1	0.00913242	0.00341118	0.0028445	0.00557377	0.00170242	0.000526039	0.0174978	0.0214216	0.0015748	0	0	0.0114723	0	0	0.002331	0	0.00493827	0.00253807	0.00666667	0	0.0142349	0	0
MRPL9	0.278974	0.403831	0.190582	0.396393	0.210759	0.333509	0.137358	0.185005	0.237795	0.19586	0.181308	0.141491	0.167364	0.214751	0.132867	0.220588	0.224691	0.203046	0.3	0.247492	0.298932	0.179104	0.102941
OAZ3	0.0210915	0.0301758	0.00474083	0.0288525	0.0180456	0.0241978	0.00524934	0.00486855	0.0173228	0.00318471	0.00560748	0.00382409	0.0083682	0.00433839	0	0.0196078	0.00987654	0.0152284	0.0166667	0	0.00355872	0	0.0147059
TDRKH	0.00826267	0.00944634	0.00252845	0.0101639	0.00510725	0.0163072	0.0104987	0.0116845	0.0125984	0.0286624	0.0130841	0.0382409	0.0188285	0.0195228	0.013986	0.00980392	0.0222222	0	0.0133333	0.0133779	0.00711744	0.0149254	0.0147059
TDRKH-AS1	0.00239182	0.00472317	0.00126422	0.00360656	0.000680967	0.00315623	0.00262467	0.00097371	0.015748	0.00955414	0.00747664	0.00382409	0.00209205	0	0.004662	0.00245098	0.00493827	0	0.00333333	0	0.0106762	0.00497512	0
LINGO4	0.00130463	0.00262398	0.000948167	0.000327869	0.000340483	0.00105208	0.00349956	0.00097371	0	0	0	0.00764818	0	0	0	0	0.00493827	0	0	0	0	0	0
RORC	0.183953	0.146681	0.0900759	0.175738	0.0861423	0.120463	0.168854	0.12853	0.340157	0.0334395	0	0.137667	0	0	0.18648	0.00245098	0.108642	0.111675	0.00666667	0	0.0747331	0.124378	0
C2CD4D	0.00195695	0.00183679	0.000316056	0.00393443	0.000680967	0.00263019	0.0174978	0.0116845	0.0015748	0.0175159	0	0.0267686	0	0.0021692	0.02331	0	0.0123457	0	0	0	0.00355872	0.0597015	0
AL450992.2	0.000217439	0.000262398	0	0.000983607	0	0.00105208	0.00262467	0	0.0015748	0.00318471	0	0.00573614	0	0	0	0	0	0	0	0.00334448	0	0	0
THEM4	0.149815	0.122802	0.0654235	0.142951	0.0755873	0.11152	0.328959	0.12074	0.311811	0.343949	0.0803738	0.342256	0.0209205	0.0976139	0.575758	0.176471	0.2	0.0812183	0.163333	0.113712	0.131673	0.567164	0.0735294
S100A10	1.02087	1.24797	1.00727	0.92	1.28941	1.92267	6.04287	6.05258	0.71811	2.78344	1.52523	4.39579	5.58368	1.70282	5.30536	4.49265	6.53827	1.03553	3.23	3.02007	6	1.9602	0.573529
S100A11	0.396825	1.09997	0.455752	0.583934	0.973442	1.70331	1.74103	1.59104	0.507087	2.18153	4.9215	8.58891	17.2238	1.67679	5.60839	2.09069	5.74321	0.307107	2.49333	1.76923	7.51601	4.38308	0.617647
TCHH	0	0	0	0	0	0	0	0	0	0	0.140187	0.00382409	0.0041841	0	0	0.00980392	0	0	0	0.00334448	0	0	0
FLG-AS1	0.00478365	0.00446077	0.00126422	0.00295082	0.00238338	0.00210416	0.0122485	0.00194742	0.023622	0	0.00186916	0.0382409	0	0	0.011655	0.00245098	0.0148148	0	0.0133333	0	0.0106762	0.00497512	0
FLG	0	0	0	0	0.000340483	0	0	0	0	0	0	0	0	0	0	0	0.0716049	0	0	0	0	0	0
FLG2	0	0	0	0	0	0	0.00174978	0	0.0015748	0	0	0	0	0	0	0	0.00246914	0	0	0	0	0	0
LCE2D	0.0104371	0.00419837	0.00505689	0.00983607	0.0020429	0.00157812	0	0	0.0015748	0	0	0	0	0	0	0.00245098	0	0.0101523	0	0	0	0	0
S100A9	0.000217439	0	0	0	0	0	0.0787402	0	0	0.00318471	0.0953271	0	15.5711	0.0021692	0	0.0147059	0.0345679	0	0	0.00334448	0	0	0
S100A12	0	0	0	0	0	0	0	0	0	0	0	0	0.437238	0	0	0	0	0	0	0	0	0	0
S100A8	0	0	0.000316056	0	0	0	0	0	0	0	0.0317757	0	4.93305	0	0	0.00245098	0	0	0	0	0	0	0
S100A6	0.0334855	0.0356862	0.126422	0.0268852	0.200885	0.0704892	22.0394	15.296	0.19685	3.78025	1.81869	25.4417	18.1213	2.73536	13.2774	13.4289	13.1012	0.21066	14.78	5.65552	6.08541	14.5572	1.17647
S100A5	0.000434877	0.000262398	0	0	0	0	0.0201225	0.0136319	0	0.00159236	0.00186916	0.0152964	0.00627615	0.0021692	0.004662	0	0	0	0	0.00334448	0.00355872	0.00995025	0.0147059
S100A4	0.000217439	0	0.00189633	0.000983607	0.00102145	0.000526039	0.608924	0.222006	0.00629921	6.29299	2.08037	1.40727	25.9895	5.49241	0.365967	1.34559	0.261728	0.0101523	2.41667	12.2241	0.00711744	0.597015	0.911765
S100A3	0.000217439	0	0	0	0	0	0.0104987	0.00292113	0	0	0	0	0	0	0.002331	0.0171569	0.0197531	0	0.02	0	0.0142349	0.00995025	0
S100A2	0.00630572	0.00603516	0.0142225	0.00491803	0.0245148	0.00315623	3.00087	1.97663	0.0110236	0.00796178	0.00560748	2.57361	0.00209205	0	0.657343	0.00735294	0.0790123	0.0177665	0.0333333	0.0267559	0.120996	2.50249	0
S100A16	0.359861	0.501443	0.224716	0.353115	0.329588	0.518674	0.167979	0.210321	0.229921	0.00636943	0.00373832	0.491396	0.0041841	0.00433839	0.0815851	0.872549	0.980247	0.304569	0.753333	0	1.09964	0.039801	0
S100A14	0.00543596	0.00367358	0.00505689	0.00229508	0.00476677	0.00736454	0.233596	0.109056	0.00629921	0	0	0.355641	0.00209205	0	0.0815851	0.0147059	0.614815	0.00253807	0.02	0	0.362989	0.0746269	0
S100A13	0.545988	0.252427	0.312263	0.347213	0.192714	0.261441	0.966754	0.746835	0.162205	0	0.0280374	1.91778	0.0292887	0.021692	1.24009	0.997549	3.26914	0.418782	0.713333	0.00668896	2.55872	1.70647	0
S100A1	0.983475	0.653109	0.518647	0.761967	0.415049	0.271962	0.0096238	0.0681597	0.110236	0.00159236	0.00560748	0.418738	0	0.0021692	0.020979	0.0147059	0.612346	0.756345	0.02	0	1.91815	0.0646766	0
AL162258.2	0.00782779	0.00997114	0.00505689	0.0163934	0.00544774	0.00683851	0.0122485	0.00778968	0.00629921	0.00159236	0.00373832	0.0210325	0.00627615	0	0.011655	0.00735294	0.017284	0.00761421	0.00666667	0.00334448	0.0106762	0.0298507	0
CHTOP	0.154816	0.138022	0.0777497	0.154098	0.0779707	0.0904787	0.223097	0.167478	0.316535	0.192675	0.269159	0.275335	0.278243	0.214751	0.235431	0.276961	0.328395	0.0862944	0.26	0.187291	0.220641	0.283582	0.102941
SNAPIN	0.190041	0.149305	0.107459	0.20918	0.0837589	0.105208	0.172353	0.170399	0.119685	0.0796178	0.216822	0.225621	0.238494	0.156182	0.177156	0.176471	0.232099	0.14467	0.256667	0.107023	0.266904	0.189055	0.0588235
ILF2	0.83192	1.03044	0.521492	1.0423	0.670412	0.794845	0.370954	0.554041	0.412598	0.273885	0.362617	0.437859	0.376569	0.416486	0.307692	0.409314	0.595062	0.812183	0.393333	0.347826	0.711744	0.527363	0.264706
NPR1	0.00108719	0.000262398	0.00126422	0.00327869	0.00306435	0.00210416	0.00174978	0	0.00787402	0	0	0.0229446	0.0041841	0	0	0.625	0.51358	0	0.666667	0	0.024911	0	0
INTS3	0.092194	0.0766203	0.0474083	0.077377	0.0425604	0.0846923	0.178478	0.053554	0.316535	0.0684713	0.114019	0.156788	0.138075	0.0845987	0.111888	0.191176	0.291358	0.0456853	0.27	0.0869565	0.0782918	0.0646766	0.0147059
SLC27A3	0.0100022	0.00183679	0.00695322	0.0127869	0.00340483	0.00315623	0.0314961	0.00194742	0.015748	0.0318471	0.0934579	0.0497132	0.307531	0.121475	0.00699301	0.178922	0.138272	0.0152284	0.266667	0.0802676	0.0106762	0.00497512	0.0147059
GATAD2B	0.161557	0.101811	0.0692162	0.130164	0.0595846	0.0899527	0.165354	0.12074	0.173228	0.13535	0.186916	0.189293	0.188285	0.184382	0.137529	0.259804	0.187654	0.0736041	0.296667	0.167224	0.153025	0.0945274	0.0735294
AL358472.5	0.00587084	0.0118079	0.00126422	0.0108197	0.00306435	0.00578643	0.00874891	0	0.0425197	0.00636943	0.00373832	0.00573614	0.0104603	0.00867679	0.004662	0.00245098	0.0222222	0	0.00666667	0	0.00355872	0	0
DENND4B	0.0367471	0.0299134	0.0233881	0.0334426	0.0102145	0.0184114	0.0446194	0.023369	0.114961	0.0843949	0.188785	0.0573614	0.313808	0.132321	0.025641	0.105392	0.0592593	0.0177665	0.0833333	0.140468	0.0391459	0.0298507	0.0441176
CRTC2	0.0469667	0.0304382	0.0173831	0.0465574	0.0166837	0.0357706	0.0384952	0.0243427	0.0488189	0.0238854	0.0953271	0.040153	0.112971	0.0477223	0.030303	0.0661765	0.0765432	0.0101523	0.0333333	0.0234114	0.0711744	0.0348259	0
SLC39A1	0.128724	0.0590396	0.0837547	0.136393	0.0575417	0.0247238	0.27909	0.0632911	0.148031	0.0843949	0.540187	0.497132	0.414226	0.138829	0.319347	0.433824	0.637037	0.162437	0.32	0.090301	0.156584	0.353234	0.161765
AL358472.4	0.0028267	0.00341118	0.00316056	0.0052459	0.000340483	0.000526039	0.00699913	0.00584226	0.00314961	0.00159236	0.00747664	0.0133843	0.0104603	0.00433839	0.011655	0.00735294	0.0617284	0.00253807	0.01	0	0.00355872	0.00995025	0
AL358472.3	0.00152207	0.00104959	0	0.00229508	0.000340483	0	0.00262467	0	0.0015748	0	0.00560748	0.00956023	0.00209205	0.00433839	0.002331	0.00245098	0	0	0.00666667	0	0.00355872	0	0
CREB3L4	0.0241357	0.0278142	0.0116941	0.0314754	0.0190671	0.0152551	0.0699913	0.0379747	0.0267717	0.0127389	0.0299065	0.0592734	0.0125523	0.0477223	0.032634	0.0612745	0.0740741	0.0253807	0.06	0.0133779	0.0284698	0.0248756	0
JTB	0.895195	0.808974	0.668142	1.0377	0.592101	0.61757	0.948381	0.813048	0.562205	0.759554	0.811215	0.996176	1.22176	1.14534	0.932401	0.67402	0.822222	0.908629	0.653333	1.25084	0.661922	1.09453	0.897059
AL358472.2	0.00456621	0.00288638	0.00126422	0.0042623	0.0020429	0.00157812	0.0113736	0.00584226	0.0141732	0.00477707	0.00373832	0.00956023	0.0041841	0	0.002331	0.00490196	0.00987654	0.0101523	0.00666667	0	0	0	0
RAB13	0.72494	0.900289	0.574905	1.01082	0.555669	0.560757	1.14873	0.836417	0.384252	0.0175159	0.299065	1.4914	0.0753138	0.0130152	1.8951	1.20833	1.60494	0.538071	1.16	0.0133779	1.52669	1.91045	0.0294118
RPS27	14.0733	15.571	13.0215	17.7843	13.0191	13.6597	8.68854	15.665	6.98425	53.1975	24.3215	9.83365	23.6862	23.898	18.711	11.3039	15.9012	11.1294	12.47	44.1672	21.331	24.403	51.0588
TPM3	0.928245	0.843348	0.673198	0.841311	0.680626	0.925302	0.430446	0.674781	0.488189	1.94427	2.46355	0.894837	7.07113	3.40781	0.636364	2.11765	1.29877	0.568528	1.28333	3.64883	1.50178	1.00995	1.47059
C1orf43	1.02022	1.12936	0.735145	1.18787	0.831801	0.894792	0.480315	0.686465	0.666142	0.259554	0.484112	0.543021	0.690377	0.240781	0.648019	0.593137	0.580247	0.840102	0.413333	0.274247	0.672598	0.80597	0.220588
UBAP2L	0.168515	0.144057	0.0888116	0.140328	0.0892067	0.140978	0.15748	0.163583	0.215748	0.101911	0.218692	0.196941	0.290795	0.190889	0.153846	0.227941	0.241975	0.0659898	0.2	0.200669	0.199288	0.189055	0.0588235
HAX1	0.502501	0.621359	0.344817	0.619344	0.386789	0.485008	0.508311	0.644596	0.368504	0.517516	0.42243	0.51434	0.661088	0.455531	0.67366	0.436275	0.407407	0.416244	0.43	0.498328	0.491103	0.626866	0.647059
ATP8B2	0.00108719	0.000262398	0	0	0.00170242	0	0.0271216	0.00486855	0.0015748	0.160828	0.00186916	0.00764818	0	0.0390456	0	0.0735294	0.0271605	0	0.18	0.083612	0.00355872	0.00497512	0.0147059
IL6R-AS1	0.0278321	0.0272894	0.0151707	0.0252459	0.0129384	0.0173593	0.000874891	0.00097371	0.0346457	0.00318471	0.011215	0.00573614	0	0	0.002331	0	0.00493827	0.0177665	0.00333333	0	0.00355872	0	0
IL6R	0.744945	0.290213	0.340708	0.567213	0.223698	0.138874	0.0288714	0.0350536	1.34961	0.0780255	0.237383	0.0114723	0.380753	0	0.034965	0.0367647	0.261728	0.269036	0.116667	0.00668896	0.174377	0.079602	0.0294118
SHE	0	0	0	0	0	0	0.000874891	0	0	0	0.0299065	0.0114723	0	0	0	0.67402	0.00493827	0	0.573333	0	0	0.0945274	0
TDRD10	0	0	0	0	0	0	0.000874891	0	0	0	0	0	0	0	0	0.0465686	0.00246914	0	0.05	0	0	0.00995025	0
UBE2Q1	0.30985	0.256101	0.174463	0.275738	0.170242	0.263546	0.174978	0.169426	0.179528	0.154459	0.22243	0.210325	0.338912	0.292842	0.200466	0.296569	0.269136	0.159898	0.206667	0.207358	0.213523	0.20398	0.117647
ADAR	0.466623	0.412228	0.239254	0.388852	0.294518	0.436612	0.356955	0.252191	0.577953	0.421975	0.624299	0.453155	0.893305	0.715835	0.344988	0.948529	0.483951	0.203046	0.706667	0.665552	0.391459	0.228856	0.382353
KCNN3	0.00217439	0.000262398	0.000316056	0.000983607	0.000340483	0	0.149606	0.0243427	0.00629921	0	0	0.0650096	0.0041841	0	0.111888	0.223039	0.00246914	0.00507614	1.21	0	0	0.0447761	0.0735294
PMVK	0.655142	1.21333	0.540139	0.971803	0.791624	1.08732	0.583552	0.828627	0.489764	0.207006	0.183178	0.544933	0.424686	0.173536	0.750583	0.178922	0.444444	0.558376	0.2	0.250836	0.640569	0.960199	0.0735294
AL451085.1	0.00478365	0.00367358	0.00221239	0.00459016	0.00272387	0.00263019	0.00524934	0	0.0283465	0.0318471	0.0130841	0.00764818	0.0167364	0.00433839	0.00699301	0.00490196	0.00987654	0	0.00666667	0.00334448	0	0.00497512	0.0294118
PBXIP1	0.0545771	0.0262398	0.0353982	0.0462295	0.0238338	0.013151	0.419073	0.0447907	0.0771654	0.702229	0.119626	0.500956	0.140167	0.275488	0.538462	0.14951	0.279012	0.124365	0.37	0.361204	0.024911	0.228856	0.0441176
PYGO2	0.0532725	0.0396221	0.022756	0.047541	0.0248553	0.0483956	0.0524934	0.0710808	0.0724409	0.093949	0.0448598	0.0707457	0.0523013	0.0498915	0.030303	0.0441176	0.0518519	0.0203046	0.0433333	0.0334448	0.0533808	0.0348259	0.0147059
AL451085.2	0.0267449	0.0223039	0.0120101	0.0344262	0.0139598	0.0199895	0.0437445	0.0350536	0.0425197	0.0302548	0.0130841	0.0382409	0.00627615	0.0260304	0.018648	0.0196078	0.0716049	0.0126904	0.0333333	0.0200669	0.0427046	0.0597015	0
SHC1	0.0987171	0.0821307	0.0436157	0.0885246	0.0439224	0.0746975	0.0726159	0.0954236	0.119685	0.0493631	0.0953271	0.0860421	0.165272	0.0867679	0.0582751	0.289216	0.108642	0.0532995	0.176667	0.0869565	0.0854093	0.0447761	0.0147059
CKS1B	0.184823	0.235634	0.102402	0.243607	0.127	0.204629	0.161855	0.212269	0.114961	0.0334395	0.071028	0.256214	0.357741	0.136659	0.191142	0.0612745	0.2	0.111675	0.173333	0.160535	0.263345	0.208955	0.220588
FLAD1	0.150902	0.155602	0.0834387	0.164262	0.0796731	0.107312	0.0971129	0.0827653	0.107087	0.0796178	0.0990654	0.0803059	0.138075	0.121475	0.0932401	0.0955882	0.0962963	0.101523	0.08	0.107023	0.117438	0.134328	0.102941
ZBTB7B	0.171342	0.126738	0.0774336	0.159016	0.083078	0.185166	0.0813648	0.12853	0.190551	0.0509554	0.102804	0.0936902	0.278243	0.0911063	0.034965	0.0441176	0.0790123	0.0761421	0.0666667	0.0802676	0.0569395	0.0547264	0.0147059
DCST2	0	0.000524797	0	0	0.000680967	0	0.000874891	0	0.0015748	0	0	0	0.00209205	0	0	0.00245098	0	0	0	0	0	0	0
DCST1-AS1	0.00173951	0.000524797	0	0.000655738	0.00136193	0.00105208	0.00174978	0	0.0015748	0.00159236	0.00560748	0	0.0083682	0	0	0.00735294	0.00246914	0	0.00666667	0	0	0	0
ADAM15	0.00717547	0.00262398	0.00442478	0.00459016	0.00442629	0.00210416	0.0218723	0.00584226	0.0440945	0.0191083	0.071028	0.00764818	0.110879	0.021692	0.013986	0.852941	0.0469136	0	1.55667	0.0301003	0.0177936	0.00995025	0
EFNA4	0.0143509	0.00682236	0.00916561	0.0180328	0.00646919	0.00683851	0.0411199	0.0146056	0.023622	0.0127389	0.0429907	0.0707457	0.0439331	0.021692	0.0536131	0.0171569	0.0592593	0.0152284	0.02	0.0200669	0.0142349	0.0447761	0.0294118
EFNA3	0.00456621	0.00629756	0.00158028	0.00721311	0.00272387	0.00263019	0.00174978	0	0.00944882	0.00477707	0.00747664	0	0.0041841	0.00433839	0.004662	0.00735294	0	0	0.0333333	0.00668896	0.00711744	0.00497512	0.0441176
EFNA1	0.248315	0.137234	0.159608	0.311148	0.109976	0.0657549	0.048119	0.0350536	0.710236	0	0.00373832	0.141491	0.00209205	0	0.0885781	0.64951	0.496296	0.266497	0.19	0.00334448	0.142349	0.208955	0
SLC50A1	0.0924114	0.0642876	0.0404551	0.0931148	0.0476677	0.0468175	0.15923	0.0545278	0.184252	0.0684713	0.140187	0.212237	0.196653	0.10846	0.181818	0.122549	0.11358	0.0837563	0.113333	0.090301	0.0640569	0.169154	0.147059
DPM3	0.314634	0.229336	0.202908	0.337705	0.160027	0.179379	0.736658	0.23369	0.247244	0.173567	0.218692	0.982792	0.26569	0.234273	1.00932	0.333333	0.45679	0.548223	0.35	0.280936	0.217082	0.681592	0.191176
KRTCAP2	0.216351	0.141433	0.131479	0.284918	0.0888662	0.0641767	0.389326	0.0847128	0.155906	0.19586	0.4	0.541109	0.343096	0.236443	0.615385	0.526961	0.474074	0.474619	0.48	0.337793	0.192171	0.557214	0.308824
TRIM46	0	0	0	0	0	0	0.00262467	0	0	0.00636943	0	0.00573614	0.00209205	0	0	0	0	0	0.00333333	0.00334448	0	0	0
MUC1	0.00434877	0.00288638	0.00979772	0.000983607	0.00510725	0.00526039	2.90551	0.315482	0.023622	0.00955414	0.00934579	2.63098	0.0125523	0.010846	3.00466	0.0441176	0.185185	0.0126904	0.0366667	0.00668896	0.00711744	1.49751	0.0294118
AC234582.1	0.000217439	0.000262398	0	0	0	0	0.0139983	0.0097371	0.0015748	0	0	0.00956023	0.00209205	0	0.011655	0	0.00246914	0	0.0133333	0	0.00355872	0.00497512	0
THBS3	0.0254403	0.0254526	0.0120101	0.0278689	0.0102145	0.0105208	0.0253718	0.0155794	0.0740157	0.00159236	0.0186916	0.0286807	0.00209205	0.0021692	0.004662	0.0171569	0.054321	0.0101523	0.04	0.0100334	0.00711744	0.00497512	0.0147059
MTX1	0.427049	0.579375	0.261694	0.523607	0.304733	0.461862	0.223097	0.248296	0.211024	0.0716561	0.13271	0.214149	0.140167	0.147505	0.181818	0.112745	0.31358	0.304569	0.17	0.110368	0.441281	0.263682	0.0735294
AC234582.2	0	0	0	0	0	0.00105208	0	0.00194742	0	0	0	0	0	0	0.002331	0	0	0	0	0	0	0	0
GBA	0.108937	0.0456573	0.0524652	0.0908197	0.0418795	0.0226197	0.0831146	0.0126582	0.165354	0.0111465	0.0654206	0.0707457	0.0794979	0.0433839	0.0536131	0.0612745	0.106173	0.104061	0.0533333	0.00334448	0.0676157	0.0547264	0.0294118
FAM189B	0.0465319	0.0251902	0.0180152	0.0445902	0.0160027	0.0220936	0.0551181	0.0331061	0.0409449	0.00796178	0.0299065	0.0803059	0.0251046	0.0238612	0.044289	0.0784314	0.0814815	0.0304569	0.04	0.0133779	0.0604982	0.039801	0
SCAMP3	0.0763209	0.0293886	0.0325537	0.0583607	0.0272387	0.0194634	0.138233	0.023369	0.0992126	0.0621019	0.0747664	0.152964	0.117155	0.0932755	0.107226	0.159314	0.17284	0.0964467	0.0933333	0.090301	0.0462633	0.0547264	0.0735294
CLK2	0.0293542	0.0230911	0.0145386	0.0281967	0.0129384	0.0168332	0.0516185	0.0107108	0.0992126	0.0382166	0.0841121	0.0630975	0.0627615	0.0650759	0.041958	0.0637255	0.0888889	0.00761421	0.0566667	0.0200669	0.0106762	0.0298507	0.0294118
HCN3	0.00869754	0.00341118	0.00221239	0.00590164	0.00340483	0.00631247	0.0104987	0.00097371	0.0440945	0.00318471	0.00186916	0.00956023	0.0041841	0.0021692	0.002331	0.00735294	0.0222222	0.00761421	0.00666667	0.00334448	0.00355872	0.0149254	0
PKLR	0.599696	0.596956	0.314791	0.48623	0.350698	0.433982	0.00174978	0.0574489	0.332283	0.00159236	0.00186916	0.00382409	0.00209205	0	0	0.0196078	0.00987654	0.35533	0.00666667	0	0.0569395	0.00995025	0
FDPS	0.606871	1.05064	0.441214	0.777049	0.623766	0.869016	0.530184	0.625122	0.661417	0.275478	0.269159	0.476099	0.292887	0.488069	0.361305	1.01225	0.553086	0.626904	0.973333	0.441472	0.690391	0.378109	0.147059
RUSC1-AS1	0.00913242	0.00551036	0.00158028	0.0111475	0.00340483	0.00263019	0.00699913	0.00292113	0.0566929	0	0.011215	0.0172084	0.0083682	0.0021692	0.011655	0.0196078	0.00987654	0	0.0233333	0.00668896	0	0.0348259	0
RUSC1	0.105893	0.0873786	0.0559418	0.13541	0.0548178	0.0694371	0.0691164	0.06037	0.0897638	0.0207006	0.0616822	0.0956023	0.0690377	0.0173536	0.037296	0.0784314	0.0765432	0.0761421	0.116667	0.0602007	0.13879	0.0497512	0.0294118
ASH1L	0.419874	0.339543	0.216814	0.36	0.242084	0.336665	0.91776	0.322298	1.3937	0.576433	0.583178	0.917782	0.537657	0.592191	0.832168	0.833333	0.923457	0.170051	0.996667	0.615385	0.30605	0.527363	0.367647
ASH1L-AS1	0.0119591	0.0125951	0.00821745	0.02	0.00646919	0.0110468	0.0367454	0.0243427	0.0488189	0.0143312	0.00934579	0.0478011	0.00627615	0.0281996	0.034965	0.0196078	0.0345679	0.00761421	0.0333333	0.0200669	0.0177936	0.0447761	0
MSTO1	0.0754512	0.0747835	0.028445	0.075082	0.0476677	0.0578643	0.0288714	0.0311587	0.0866142	0.0254777	0.0261682	0.0305927	0.0271967	0.0151844	0.018648	0.0441176	0.0345679	0.0380711	0.0433333	0.0200669	0.0462633	0.00497512	0
YY1AP1	0.120244	0.0947258	0.056574	0.12	0.0633299	0.0978432	0.12161	0.083739	0.124409	0.0684713	0.153271	0.107075	0.198745	0.0824295	0.0955711	0.134804	0.14321	0.0482234	0.11	0.100334	0.120996	0.079602	0.0147059
DAP3	0.342031	0.321963	0.195006	0.351475	0.198161	0.306681	0.176728	0.227848	0.19685	0.246815	0.285981	0.173996	0.387029	0.26898	0.261072	0.139706	0.283951	0.243655	0.153333	0.247492	0.284698	0.238806	0.132353
GON4L	0.10698	0.128838	0.0527813	0.107213	0.0789922	0.125197	0.244094	0.0681597	0.855118	0.30414	0.334579	0.302103	0.33682	0.418655	0.214452	0.343137	0.385185	0.0837563	0.323333	0.434783	0.088968	0.179104	0.352941
SYT11	0.00304414	0	0.000316056	0.000983607	0.000680967	0	0.0279965	0.00292113	0.00944882	0.0398089	0.13271	0.0133843	0.0920502	0.167028	0	0.159314	0.0148148	0	0.806667	0.157191	0.0106762	0.00995025	0
RIT1	0.262666	0.251902	0.147914	0.310492	0.148451	0.232509	0.0804899	0.10224	0.255118	0.089172	0.241121	0.137667	0.215481	0.180043	0.0792541	0.142157	0.177778	0.154822	0.206667	0.117057	0.192171	0.129353	0.102941
KHDC4	0.0397913	0.0241406	0.0158028	0.0416393	0.0146408	0.0226197	0.227472	0.023369	0.411024	0.106688	0.0785047	0.195029	0.142259	0.0585683	0.200466	0.191176	0.217284	0.0101523	0.256667	0.100334	0.0320285	0.0895522	0.161765
ARHGEF2	0.00456621	0.00314878	0.00442478	0.00491803	0.0020429	0.00368227	0.0708661	0.0340798	0.0283465	0.0796178	0.24486	0.0783939	0.345188	0.160521	0.044289	0.245098	0.0790123	0	0.386667	0.187291	0.0177936	0.0348259	0.161765
AL355388.2	0	0	0	0	0	0	0	0	0	0.00636943	0	0.00573614	0.0167364	0	0	0.00490196	0	0	0	0.00334448	0	0.00497512	0
AL355388.1	0.000217439	0	0.000948167	0.000655738	0.000680967	0.000526039	0	0	0.0015748	0	0	0	0	0	0	0	0	0	0	0	0	0	0
SSR2	0.670581	0.653634	0.526549	0.872131	0.451481	0.410836	0.985127	0.594937	0.450394	1.42675	0.923364	1.0631	1.3954	1.78091	1.01399	0.732843	1.39506	1.00254	0.763333	1.89967	0.857651	1.20398	1.38235
UBQLN4	0.0913242	0.0577276	0.0357143	0.084918	0.0265577	0.0562862	0.0393701	0.030185	0.0755906	0.0302548	0.0411215	0.0573614	0.0292887	0.010846	0.032634	0.0637255	0.0666667	0.0659898	0.0966667	0.0367893	0.0498221	0.0447761	0
LAMTOR2	1.11089	1.20861	0.841656	1.25869	0.813415	1.06365	0.447944	0.763389	0.4	0.335987	0.543925	0.499044	0.857741	0.470716	0.480186	0.443627	0.481481	0.890863	0.35	0.411371	1.01068	0.641791	0.338235
RAB25	0.037182	0.174495	0.0353982	0.0603279	0.138577	0.473435	0.405074	0.415774	0.0929134	0.00796178	0.00186916	0.782027	0	0	0.703963	0.00490196	0.266667	0.0152284	0.0166667	0	0.316726	0.701493	0
MEX3A	0.0471842	0.0495933	0.0208597	0.0436066	0.0251958	0.0299842	0.00437445	0.00681597	0.0661417	0	0.00186916	0.00764818	0	0	0.013986	0.0294118	0.0419753	0.0304569	0.0233333	0	0.0711744	0.0199005	0
LMNA	0.455969	0.547888	0.269595	0.45377	0.393599	0.583903	0.723535	0.540409	0.352756	0.0461783	0.125234	1.10516	0.0648536	0.0238612	0.470862	0.848039	1.30617	0.390863	2.72	0.0401338	0.903915	0.432836	0.0147059
SEMA4A	0.00608828	0.00603516	0.00379267	0.00360656	0.00442629	0.00578643	0.11636	0.0360273	0.0283465	0.0302548	0.0803738	0.0879541	0.25523	0	0.0629371	0.0122549	0.17284	0.00253807	0.01	0.0167224	0.00355872	0.0845771	0.0147059
SLC25A44	0.24027	0.135922	0.106511	0.19377	0.0851209	0.0910047	0.0734908	0.0584226	0.341732	0.0318471	0.046729	0.0592734	0.0753138	0.032538	0.032634	0.0686275	0.0864198	0.0761421	0.0433333	0.0367893	0.0782918	0.0497512	0
PMF1-BGLAP	0.00217439	0.00209919	0.00158028	0.00163934	0.00306435	0.00157812	0.00174978	0.00584226	0	0	0.00560748	0.00191205	0	0	0.004662	0	0.00493827	0	0.00333333	0	0	0	0
PMF1	0.271363	0.475203	0.188053	0.34623	0.30269	0.517622	0.376203	0.481986	0.269291	0.230892	0.181308	0.510516	0.309623	0.236443	0.629371	0.230392	0.698765	0.218274	0.226667	0.227425	0.626335	0.522388	0.132353
PAQR6	0.000434877	0.000524797	0	0.000327869	0	0.000526039	0.00174978	0.00097371	0.0141732	0.00318471	0.00373832	0.00382409	0.0041841	0	0.002331	0.00245098	0.00246914	0.00253807	0.0133333	0.00668896	0	0	0
SMG5	0.146771	0.127001	0.0657396	0.125574	0.0643514	0.105734	0.0577428	0.06037	0.11811	0.0286624	0.0598131	0.0726577	0.104603	0.0542299	0.037296	0.0882353	0.108642	0.035533	0.0466667	0.0501672	0.0925267	0.0895522	0.0294118
TMEM79	0.0056534	0.00551036	0.00158028	0.00885246	0.00476677	0.00473435	0.0148731	0.00292113	0.015748	0.0159236	0.0224299	0.00764818	0.0209205	0.0238612	0.002331	0.00735294	0.0148148	0	0.0166667	0.0167224	0.0106762	0.00995025	0.0441176
GLMP	0.278104	0.140383	0.134008	0.237705	0.0983997	0.0873225	0.0726159	0.06037	0.220472	0.0175159	0.082243	0.116635	0.106695	0.032538	0.0745921	0.112745	0.185185	0.380711	0.14	0.0100334	0.156584	0.0895522	0.0147059
CCT3	1.1883	1.56599	0.898862	1.3918	1.13279	1.45923	0.8014	0.936709	0.685039	0.660828	0.695327	0.956023	0.757322	0.878525	0.687646	0.627451	1.15062	1.1599	0.756667	0.852843	1.57295	0.9801	0.617647
TSACC	0.0108719	0.0110207	0.0028445	0.0134426	0.00544774	0.0120989	0.00437445	0.00292113	0.00629921	0	0	0.00191205	0	0	0	0.00245098	0.00493827	0.00507614	0	0	0.00711744	0.00497512	0
RHBG	0.00434877	0.00262398	0.00600506	0.00262295	0.00170242	0.00263019	0.00787402	0.00292113	0.0220472	0	0.00186916	0.365201	0.00209205	0	1.38695	0.00490196	0.00493827	0.00761421	0.00333333	0.00334448	0	0.731343	0
AL139412.1	0	0.000524797	0	0.000327869	0	0.00105208	0.00349956	0	0.00629921	0.00477707	0.00186916	0.00573614	0.00627615	0	0.00932401	0.00245098	0.00493827	0.00253807	0.00666667	0	0.00355872	0.00995025	0
MEF2D	0.0926288	0.0587772	0.0328698	0.08	0.02111	0.054182	0.0866142	0.0457644	0.0472441	0.0716561	0.15514	0.128107	0.188285	0.13449	0.107226	0.276961	0.0888889	0.0228426	0.416667	0.147157	0.0569395	0.079602	0.0588235
AL365181.1	0	0	0	0	0	0	0.000874891	0	0	0	0	0	0.0041841	0	0	0	0	0	0.00333333	0	0	0	0
IQGAP3	0.000434877	0.000787195	0.000316056	0.00163934	0.000340483	0.000526039	0	0	0.0015748	0	0.00934579	0	0	0	0	0	0.00740741	0.00507614	0	0	0	0	0
NAXE	0.439008	0.4508	0.296776	0.528197	0.29588	0.371383	0.615923	0.363194	0.311811	0.14172	0.157009	0.697897	0.200837	0.208243	0.769231	0.171569	0.439506	0.5	0.313333	0.197324	0.434164	0.940299	0.102941
GPATCH4	0.130246	0.199423	0.0799621	0.159672	0.0980592	0.143083	0.16098	0.125609	0.149606	0.170382	0.207477	0.175908	0.263598	0.121475	0.179487	0.132353	0.22716	0.109137	0.193333	0.214047	0.19573	0.268657	0.147059
HAPLN2	0.000217439	0	0	0	0.000340483	0	0	0	0	0	0	0	0	0	0	0	0	0	0.24	0	0	0	0
NES	0.000217439	0.000524797	0.00126422	0.00163934	0.00102145	0.00157812	0	0.00876339	0.00314961	0	0	0.00191205	0.00209205	0	0.002331	0.747549	0.106173	0.00507614	2.37667	0	0	0	0
CRABP2	0.000434877	0	0	0	0.000680967	0	0.00787402	0.00194742	0.00314961	0.00159236	0.00186916	0.18738	0	0	0.0559441	0	0.00987654	0	0.0333333	0	0	0.0199005	0
ISG20L2	0.107415	0.087641	0.0470923	0.10459	0.0500511	0.0768017	0.120735	0.0506329	0.11811	0.136943	0.194393	0.147228	0.236402	0.21692	0.0792541	0.134804	0.123457	0.0456853	0.1	0.227425	0.106762	0.0746269	0.132353
RRNAD1	0.0532725	0.0522173	0.0316056	0.0622951	0.0289411	0.0341925	0.0918635	0.0418695	0.0944882	0.0270701	0.0523364	0.112811	0.0732218	0.0390456	0.104895	0.0710784	0.101235	0.0939086	0.0966667	0.0301003	0.0320285	0.079602	0.0735294
MRPL24	0.359861	0.485174	0.210177	0.399344	0.309159	0.431352	0.181102	0.248296	0.245669	0.0605096	0.125234	0.154876	0.112971	0.0672451	0.174825	0.134804	0.204938	0.365482	0.15	0.0535117	0.33452	0.218905	0.0882353
HDGF	0.755599	1.08607	0.497788	0.765902	0.777324	1.22988	0.343832	0.502434	0.861417	0.219745	0.278505	0.407266	0.512552	0.316703	0.167832	0.357843	0.77284	0.545685	0.493333	0.32107	0.868327	0.318408	0.294118
PRCC	0.144814	0.114143	0.0635272	0.153443	0.0609465	0.0973172	0.118985	0.0983447	0.102362	0.0796178	0.119626	0.183556	0.242678	0.130152	0.0885781	0.137255	0.182716	0.0964467	0.11	0.0936455	0.120996	0.174129	0.132353
SH2D2A	0	0	0	0	0.000340483	0	0.000874891	0	0	0.218153	0.00934579	0.00191205	0	0.748373	0	0.00735294	0.00246914	0	0	0.424749	0	0.00497512	0
NTRK1	0	0.000262398	0	0	0	0	0	0	0	0.00159236	0	0.00191205	0	0	0	0	0	0	0	0.00334448	0	0.378109	0
INSRR	0	0.000787195	0.000948167	0.000655738	0	0	0	0	0.00629921	0	0	0.00573614	0	0	0.00699301	0	0	0	0	0	0	0.651741	0
PEAR1	0	0.000262398	0.000948167	0	0	0	0.000874891	0	0	0.00159236	0	0	0	0	0	0.203431	0	0	0.21	0	0	0.00497512	0
ARHGEF11	0.0437052	0.0236158	0.0173831	0.0318033	0.0136193	0.0310363	0.0664917	0.0262902	0.137008	0.00159236	0.0373832	0.0726577	0.100418	0	0.04662	0.0661765	0.054321	0.0304569	0.0633333	0	0.0177936	0.0597015	0
ETV3	0.0326158	0.0249278	0.0195954	0.027541	0.0166837	0.0278801	0.0332458	0.0331061	0.0551181	0.0764331	0.117757	0.0688337	0.146444	0.0845987	0.048951	0.125	0.0345679	0.00761421	0.07	0.117057	0.0177936	0.0248756	0
FCRL3	0	0	0	0	0	0	0	0	0	0.0238854	0	0	0	0.321041	0	0	0	0	0	0.173913	0	0	0.102941
KIRREL1	0.000217439	0.000262398	0	0	0.000680967	0.00263019	0.0262467	0.00584226	0.0110236	0	0.00186916	0.0114723	0	0	0	0.0441176	0.17037	0.00253807	0.156667	0	0.00711744	0	0
CD1D	0	0.000262398	0	0	0	0	0	0	0.0015748	0	0.147664	0	0.257322	0	0.00699301	0.0122549	0.00246914	0	0.0166667	0	0	0	0.0588235
AL138899.1	0	0	0	0	0	0	0	0	0.0015748	0.00318471	0.0971963	0	0.0167364	0	0	0.00245098	0	0	0	0	0	0	0
CD1A	0	0	0	0	0	0	0	0	0	0	0.00186916	0	0.0104603	0	0	0	0	0	0	0	0	0	0
CD1C	0	0	0	0	0	0	0	0	0	0	0.276636	0.00191205	0.123431	0	0	0	0	0	0	0	0	0	0.0588235
CD1B	0	0	0	0	0	0	0	0	0	0	0.011215	0	0.0083682	0	0	0	0	0	0	0	0	0	0
CD1E	0	0	0	0	0	0	0	0	0	0	0.11215	0	0.0209205	0	0	0	0	0	0	0	0	0	0
OR10K1	0	0	0	0	0	0	0	0	0	0	0	0.00191205	0	0	0	0	0.00246914	0	0	0	0	0	0
SPTA1	0	0	0	0	0	0	0	0	0	0	0.00934579	0	0	0	0	0	0.00246914	0	0	0	0	0	0
MNDA	0.000434877	0	0.000632111	0	0.000340483	0.00105208	0	0	0	0.00318471	1.41495	0.00191205	3.14644	0.00867679	0	0.00490196	0.0617284	0	0.0133333	0.0133779	0	0.00497512	0.25
PYHIN1	0.00195695	0.00209919	0.000632111	0.00229508	0.00136193	0	0	0.00194742	0.00314961	0.531847	0.00934579	0	0.0041841	2.41649	0.002331	0.00490196	0	0.00253807	0	1.75585	0	0	0.0441176
IFI16	0.000217439	0.000262398	0.000632111	0.000983607	0.00136193	0	0.0096238	0.00194742	0.00472441	1.06529	1.8243	0.0229446	1.48536	2.19306	0.002331	1.6348	0.219753	0.00761421	1.22333	1.699	0.0284698	0.00995025	0.926471
AIM2	0	0	0.000316056	0	0	0	0	0	0	0.0127389	0.0766355	0	0.133891	0.00433839	0	0.00735294	0	0	0	0.0267559	0	0	0.691176
CADM3	0	0	0	0	0	0	0	0	0	0	0	0	0	0	0	0.00980392	0.0197531	0	0.00666667	0	0	0	0
ACKR1	0	0	0	0	0	0	0	0	0	0	0	0	0	0	0	0.916667	0.00493827	0	0	0	0.00355872	0	0
FCER1A	0.000217439	0	0.000632111	0	0	0	0	0	0	0.00796178	1.07664	0	0.0648536	0.0021692	0	0	0.00493827	0	0	0.00334448	0	0	0
DUSP23	0.879539	1.05117	0.630531	1.07902	0.699353	1.02998	0.261592	0.419669	0.464567	0.157643	0.351402	0.284895	0.313808	0.208243	0.391608	0.473039	0.674074	0.677665	0.226667	0.180602	1.24911	0.60199	0.0735294
FCRL6	0.000434877	0.000262398	0	0.000327869	0	0.000526039	0	0	0	0.0605096	0.0130841	0	0.00209205	0.357918	0	0.00245098	0	0	0	0.314381	0	0	0
SLAMF8	0.000217439	0.000262398	0	0	0	0.000526039	0	0.00194742	0	0	0.325234	0	0.0753138	0.00650759	0	0	0.00246914	0.00507614	0	0.00334448	0	0	0
AL590560.1	0	0.000262398	0	0	0	0	0.00524934	0	0.0015748	0.00159236	0.00560748	0.0114723	0	0	0.00932401	0.00735294	0.00493827	0	0.00666667	0	0	0.00995025	0
VSIG8	0	0.000262398	0	0.000327869	0.000680967	0	0.00174978	0	0.00787402	0.00636943	0.00747664	0.00573614	0.00209205	0	0	0.0147059	0.0395062	0	0.00333333	0	0	0.00995025	0
AL590560.2	0.000217439	0	0	0.000327869	0.000680967	0	0.0174978	0.00194742	0.0110236	0.00477707	0.00186916	0.0229446	0	0.0021692	0.00932401	0.0122549	0.0197531	0	0.00333333	0	0	0	0
CFAP45	0.000652316	0.00236158	0.000316056	0.000327869	0.0020429	0.00105208	0.000874891	0.00097371	0	0	0.00186916	0.00382409	0.0041841	0.00433839	0	0.00245098	0.0320988	0	0.00333333	0	0.0142349	0	0
TAGLN2	0.466841	0.105222	0.254425	0.336393	0.0898876	0.113624	0.143482	0.171373	0.0755906	0.520701	0.876636	1.17782	1.02301	0.735358	0.529138	1.53431	0.854321	0.312183	2.63	0.759197	0.985765	0.517413	0.647059
IGSF9	0.0056534	0	0.00158028	0.000983607	0	0.000526039	0.00174978	0	0.0015748	0	0	0.00382409	0	0.0021692	0.002331	0	0.0271605	0.0101523	0.00666667	0	0	0.00497512	0
KCNJ10	0.00326158	0.00157439	0.00158028	0.000655738	0.00170242	0.00157812	0.751531	0.0915287	0.00472441	0.00318471	0.00186916	0.23327	0.0104603	0.00433839	0.04662	0.00245098	0	0.00507614	0.0133333	0	0.00355872	0.00497512	0
PIGM	0.0487062	0.0115455	0.0218078	0.0439344	0.00680967	0.00578643	0.132108	0.0116845	0.143307	0.0318471	0.082243	0.126195	0.0690377	0.032538	0.0839161	0.115196	0.125926	0.0583756	0.153333	0.0133779	0.0213523	0.0597015	0.0147059
IGSF8	0.0417482	0.0188927	0.0259166	0.0370492	0.0231529	0.013677	0.177603	0.0272639	0.108661	0.0605096	0.071028	0.414914	0.0564854	0.0889371	0.254079	0.0686275	0.340741	0.121827	0.07	0.0869565	0.024911	0.159204	0.147059
ATP1A2	0	0	0	0	0	0	0	0	0.0015748	0	0.00186916	0	0	0	0	0.00735294	0.00493827	0	0.44	0	0	0	0
AL121987.2	0	0.000262398	0	0	0	0	0	0	0.0015748	0	0.00747664	0	0.0083682	0	0.004662	0.00980392	0	0	0	0	0	0	0
PEA15	0.0343553	0.0194175	0.0142225	0.0245902	0.0153218	0.0115729	0.071741	0.0808179	0.0125984	0.0334395	0.411215	0.0745698	0.3159	0.0650759	0.0932401	0.676471	0.281481	0.0152284	0.373333	0.0267559	0.213523	0.0597015	0.102941
DCAF8	0.227223	0.237733	0.126422	0.226557	0.135853	0.199369	0.186352	0.129503	0.330709	0.044586	0.11028	0.196941	0.0920502	0.0780911	0.172494	0.161765	0.195062	0.0989848	0.17	0.0802676	0.174377	0.109453	0.0882353
AL139011.2	0	0.000524797	0	0.000655738	0	0	0	0	0.00629921	0	0	0	0	0	0.002331	0	0.00493827	0	0.00666667	0	0	0	0
AL139011.1	0.000434877	0.000524797	0	0.000655738	0	0	0.000874891	0	0.00314961	0.00318471	0.00373832	0	0	0	0.002331	0	0.00246914	0	0	0	0	0.00497512	0
PEX19	0.273538	0.247442	0.143805	0.25082	0.159346	0.223041	0.139108	0.210321	0.133858	0.0366242	0.0485981	0.156788	0.0753138	0.0629067	0.130536	0.0955882	0.123457	0.152284	0.133333	0.0602007	0.153025	0.144279	0
COPA	0.511633	0.485174	0.281606	0.439672	0.294178	0.441873	0.434821	0.272639	0.434646	0.235669	0.373832	0.456979	0.635983	0.27115	0.410256	0.480392	0.476543	0.213198	0.42	0.22408	0.419929	0.298507	0.191176
NCSTN	0.0987171	0.0406717	0.0502528	0.0908197	0.0497106	0.026828	0.136483	0.0282376	0.166929	0.0334395	0.142056	0.279159	0.186192	0.0585683	0.214452	0.210784	0.25679	0.104061	0.153333	0.0568562	0.0640569	0.144279	0.0147059
VANGL2	0.00347902	0.000524797	0	0.000983607	0.000340483	0.000526039	0.0183727	0.00486855	0.00314961	0.00318471	0	0.0325048	0	0	0.013986	0.0245098	0.0320988	0	0.00666667	0	0.00355872	0.00995025	0
SLAMF6	0.000217439	0	0.000632111	0	0	0	0	0	0	0.285032	0.00934579	0	0.00627615	0.453362	0	0.00245098	0	0.00253807	0	0.411371	0	0	0.0588235
CD84	0	0.000524797	0.00189633	0.000327869	0	0	0.000874891	0	0.0015748	0.550955	1.30841	0	0.292887	0.112798	0.002331	0.00980392	0	0	0	0.545151	0	0	0.102941
SLAMF1	0	0	0	0.000327869	0	0	0	0	0	0.320064	0	0	0.0041841	0	0	0.00980392	0.00246914	0	0.0166667	0.100334	0	0	0.0588235
AL121985.1	0	0	0	0	0.000340483	0	0	0	0.00314961	0.00636943	0	0	0	0	0	0	0	0	0	0.00668896	0	0	0
CD48	0	0	0.000948167	0.000327869	0.000340483	0	0	0.00097371	0	2.91561	0.568224	0	4.8954	1.98482	0	0.00980392	0.00987654	0.0101523	0	3.15719	0	0	1.82353
SLAMF7	0	0	0	0	0	0	0	0	0	0.143312	0.035514	0	0.106695	0.329718	0	0	0.00246914	0	0	0.324415	0	0	0.176471
LY9	0	0	0	0	0	0	0	0	0.0015748	0.181529	0.00373832	0	0.0041841	0.0629067	0	0	0	0	0	0.180602	0	0	0.455882
CD244	0.000217439	0	0	0	0	0	0	0	0.00314961	0.0398089	0.0168224	0.00191205	0.138075	0.234273	0	0	0	0	0	0.100334	0	0.00497512	0
ITLN1	0	0	0	0	0	0	0.000874891	0	0.0015748	0	0	1.64054	0.08159	0	0.172494	0.00245098	0	0	0	0	0	1.20896	0
F11R	0.101979	0.0432957	0.0562579	0.0980328	0.0381342	0.026828	0.107612	0.0311587	0.211024	0.0143312	0.0542056	0.667304	0.0502092	0.0195228	0.160839	0.0784314	0.180247	0.0736041	0.246667	0.0133779	0.0391459	0.129353	0.0294118
TSTD1	1.28441	2.14773	1.24558	1.73902	1.70446	2.31825	1.70254	2.09737	0.946457	0.977707	0.325234	2.33078	0.251046	0.793926	1.54545	0.178922	1.47901	1.48985	0.226667	0.658863	1.41281	1.87562	0.529412
USF1	0.0202218	0.0220415	0.0104298	0.0268852	0.0132789	0.0210416	0.0253718	0.0146056	0.0393701	0.0318471	0.082243	0.0458891	0.100418	0.0433839	0.02331	0.0539216	0.0197531	0.035533	0.0433333	0.0367893	0.0284698	0.0199005	0.0294118
ARHGAP30	0.000434877	0	0	0.000655738	0.000340483	0	0	0	0	0.517516	0.478505	0	1.21757	1.04121	0	0.00490196	0	0.00253807	0	1.08027	0	0	0.235294
NECTIN4	0	0	0	0	0	0	0.0148731	0.00292113	0	0	0	0.10325	0	0	0.00699301	0	0	0	0.00333333	0	0.00711744	0.0149254	0.0147059
KLHDC9	0.138073	0.208082	0.0742731	0.19541	0.109295	0.125723	0.164479	0.183057	0.114961	0.00477707	0	0.258126	0	0	0.130536	0.0269608	0.128395	0.0888325	0.05	0	0.120996	0.149254	0.0294118
PFDN2	0.756251	0.823144	0.526865	0.88623	0.558052	0.856391	0.547682	0.807205	0.341732	0.351911	0.603738	0.797323	0.901674	0.45987	0.818182	0.512255	0.632099	0.619289	0.716667	0.491639	0.758007	0.995025	0.352941
NIT1	0.374647	0.577801	0.228824	0.448525	0.340143	0.535508	0.0874891	0.150925	0.437795	0.0525478	0.114019	0.124283	0.15272	0.0954447	0.130536	0.122549	0.197531	0.370558	0.156667	0.0635452	0.284698	0.0995025	0.0441176
DEDD	0.0767558	0.0582524	0.0316056	0.0786885	0.0360912	0.0447133	0.0411199	0.0457644	0.0409449	0.0254777	0.0728972	0.0516252	0.0920502	0.0303688	0.013986	0.102941	0.054321	0.0329949	0.0633333	0.0501672	0.0676157	0.0497512	0
UFC1	0.812568	1.10942	0.665297	1.08164	0.75349	1.02841	0.697288	1.09932	0.423622	0.699045	0.702804	1.08031	0.769874	1	1.01166	0.556373	0.960494	0.626904	0.636667	0.856187	1.33096	0.975124	0.617647
USP21	0.0197869	0.0209919	0.00884956	0.0232787	0.00476677	0.0299842	0.0183727	0.0116845	0.0362205	0.0191083	0.0205607	0.0133843	0.0125523	0.0130152	0.018648	0.0343137	0.0320988	0.00507614	0.00666667	0.0200669	0.0284698	0.0199005	0
PPOX	0.0678408	0.0826555	0.0297092	0.0793443	0.0432414	0.0594424	0.0551181	0.0486855	0.0645669	0.0350318	0.0429907	0.0630975	0.0251046	0.0281996	0.02331	0.0661765	0.0765432	0.035533	0.07	0.0301003	0.0676157	0.0447761	0.0735294
B4GALT3	0.0891498	0.0577276	0.0442478	0.102295	0.0340483	0.041031	0.0831146	0.0389484	0.0755906	0.0923567	0.104673	0.152964	0.148536	0.158351	0.100233	0.115196	0.120988	0.0761421	0.0633333	0.113712	0.0569395	0.114428	0.117647
NDUFS2	1.6097	2.31619	1.2165	1.8023	1.52673	2.09363	1.27297	1.46738	0.869291	0.541401	0.547664	0.904398	0.472803	0.70282	1.20513	0.585784	0.632099	1.87817	0.546667	0.468227	1.17082	1.27363	0.514706
FCER1G	0	0	0.00158028	0.000327869	0.000680967	0	0	0	0	0.0477707	4.4243	0.00382409	16.2803	3.81779	0	0.0392157	0.00493827	0.0228426	0	0.0802676	0	0	0.205882
TOMM40L	0.0634921	0.0154815	0.0237042	0.0452459	0.0081716	0.013151	0.0393701	0.0408958	0.0283465	0.0111465	0.0448598	0.0267686	0.112971	0.0130152	0.013986	0.0367647	0.0271605	0.0380711	0.0433333	0.0200669	0.0355872	0.0199005	0
NR1I3	0.0345727	0.689845	0.0293932	0.106557	0.339122	0.421357	0.00262467	0.0165531	0.626772	0	0.00186916	0.00382409	0.0146444	0.00433839	0.002331	0.0196078	0.00246914	0.0431472	0	0.00334448	0.0142349	0	0
PCP4L1	0.000217439	0.00551036	0.000316056	0.000983607	0.00170242	0.0126249	0	0	0	0	0	0	0	0	0	0	0	0	0.0233333	0	0.00355872	0	0
MPZ	0.00173951	0.00183679	0.000632111	0.00262295	0.000340483	0.00105208	0.00612423	0.00097371	0.0283465	0.00477707	0.0205607	0.00382409	0.0041841	0.00433839	0.013986	0.0122549	0.00987654	0	0.02	0.00334448	0.00711744	0	0
SDHC	2.03305	3.48229	1.80373	2.18689	2.51651	3.57549	0.708661	1.49951	1.73543	0.746815	0.51215	0.795411	0.393305	0.746204	0.909091	0.627451	0.750617	2.03553	0.616667	0.571906	1.48754	1.0597	0.411765
CFAP126	0.00239182	0.00734715	0.00189633	0.00295082	0.00238338	0.00578643	0	0.00097371	0.00472441	0	0	0	0	0	0	0	0.0493827	0	0	0	0.0177936	0	0
AL592295.4	0.00108719	0.00183679	0	0.000655738	0.000340483	0.00263019	0.00174978	0	0.00314961	0.0127389	0.00747664	0.00382409	0.0104603	0.010846	0	0.00980392	0.00493827	0	0.01	0.0200669	0.00711744	0.00497512	0
FCGR2A	0.0643618	0.0188927	0.0249684	0.0554098	0.00885257	0.00315623	0	0.00194742	0.0125984	0.00636943	3.28785	0.00191205	1.1046	0.0629067	0.02331	0.00980392	0.0246914	0.035533	0.01	0.00668896	0.024911	0.0248756	0.0294118
HSPA6	0.000869754	0.00393597	0.000632111	0.000655738	0.00102145	0	0	0	0.0173228	0.0573248	0.22243	0.0305927	0.267782	0.149675	0.0536131	0	0	0	0	0.083612	0	0.00497512	0.0588235
FCGR3A	0.000652316	0	0.000316056	0.000327869	0	0	0	0	0.0015748	0.0127389	1.42804	0	10.6653	4.92408	0	0	0	0.00507614	0	1.84281	0	0	0
FCGR3B	0	0	0	0	0	0	0	0	0	0	0.0691589	0	0.188285	0.182213	0	0	0	0	0	0.0501672	0	0	0
FCGR2B	0	0	0	0.000327869	0	0	0	0	0.0015748	0.00477707	0.684112	0	0.125523	0.0629067	0	0	0	0	0	0.0301003	0	0	0.205882
FCRLA	0	0	0	0	0	0	0	0	0	0.00318471	0	0	0	0	0	0	0	0	0	0	0	0	0.367647
FCRLB	0.109806	0.0926266	0.0470923	0.117705	0.0435819	0.0473435	0.0139983	0.0116845	0.0740157	0.0111465	0.0186916	0.0133843	0.0041841	0.0455531	0.002331	0.0294118	0.0592593	0.101523	0.00666667	0.0401338	0.0320285	0	0
DUSP12	0.0719722	0.068486	0.0353982	0.0895082	0.0442629	0.0462914	0.0673666	0.0506329	0.0677165	0.0700637	0.123364	0.0745698	0.10251	0.101952	0.0512821	0.107843	0.0740741	0.0304569	0.0966667	0.083612	0.088968	0.0547264	0.0441176
AL359541.1	0.00152207	0.000524797	0	0	0.000340483	0	0.00262467	0	0.00472441	0.00159236	0.046729	0.00382409	0.0125523	0	0.002331	0.00735294	0.0148148	0	0.00333333	0	0	0	0.0294118
ATF6	0.228745	0.0839675	0.109039	0.16459	0.0745659	0.0483956	0.256343	0.0642648	0.207874	0.111465	0.585047	0.604207	0.410042	0.112798	0.30303	0.365196	0.338272	0.225888	0.34	0.12709	0.0747331	0.21393	0.132353
OLFML2B	0	0	0	0	0	0	0	0	0	0	0.269159	0.00191205	0.0523013	0	0	0.00245098	0.0691358	0	0.01	0	0	0	0
NOS1AP	0.00630572	0.00419837	0.00316056	0.00491803	0.00136193	0.00473435	0.164479	0.0652386	0.00787402	0	0	0.18738	0	0	0.0909091	0.0563725	0.0493827	0.00761421	0.06	0	0.0177936	0.0348259	0.0294118
C1orf226	0.00608828	0.00367358	0.00347661	0.00491803	0.0020429	0.00420831	0.0691164	0.0496592	0.00629921	0.00159236	0	0.0879541	0.00209205	0	0.039627	0.0514706	0.0148148	0.0101523	0.02	0.00334448	0.0106762	0.0348259	0
SH2D1B	0	0	0	0	0	0	0	0.00292113	0	0.00159236	0.00186916	0	0.165272	0.531453	0.018648	0	0	0	0	0.0100334	0	0	0
UHMK1	0.514677	0.450276	0.27244	0.414426	0.277835	0.383482	0.331584	0.340798	0.291339	0.281847	0.321495	0.456979	0.583682	0.561822	1.72261	0.303922	0.244444	0.251269	0.406667	0.461538	0.323843	0.870647	0.205882
AL596325.1	0.000217439	0	0	0	0.000680967	0	0.00174978	0	0.00944882	0.00159236	0.00186916	0.00191205	0.00209205	0.00650759	0.002331	0.00735294	0	0	0	0.0167224	0	0.00497512	0
UAP1	0.0969776	0.141433	0.0546776	0.107541	0.0691181	0.110468	0.110236	0.136319	0.0614173	0.0334395	0.046729	0.0994264	0.0564854	0.229935	2.09091	0.0539216	0.0888889	0.0634518	0.103333	0.214047	0.0960854	0.915423	0.191176
DDR2	0.0206567	0.00131199	0.00726928	0.0095082	0.0020429	0.000526039	0.0096238	0.00194742	0.0141732	0.00318471	0.00186916	0.00573614	0.00209205	0	0.02331	0.0588235	0.00987654	0.0558376	0.376667	0.00334448	0.00711744	0.00497512	0.0294118
HSD17B7	0.031746	0.0236158	0.0132743	0.0436066	0.0153218	0.0173593	0.0866142	0.0243427	0.132283	0.0716561	0.127103	0.130019	0.0690377	0.0802603	0.107226	0.0539216	0.0987654	0.0279188	0.0633333	0.09699	0.0142349	0.079602	0.0294118
RGS5	0.00521853	0.00892154	0.00347661	0.00393443	0.0146408	0.0173593	0.0192476	0.00584226	0.015748	0	0.0149533	0.0133843	0.00209205	0.0021692	0.011655	0.105392	0.180247	0.00253807	12.59	0	0.0604982	0	0.102941
RGS5.1	0.0067406	0.00865914	0.00158028	0.00786885	0.00442629	0.00578643	0.0271216	0.0146056	0.0204724	0.00796178	0.011215	0.0210325	0.0041841	0.0021692	0.011655	0.00980392	0.0296296	0.00253807	0.00333333	0	0.0106762	0.00995025	0
NUF2	0.00260926	0.000787195	0.00189633	0.00196721	0.000680967	0.000526039	0	0	0.00314961	0.00636943	0.00186916	0	0.0083682	0.0151844	0	0.00490196	0.00740741	0.00507614	0.00666667	0.0367893	0.00355872	0.00497512	0
PBX1	0.716895	0.569929	0.365676	0.599672	0.355805	0.515518	0.653543	0.506329	0.770079	0.00955414	0.0130841	0.189293	0.00209205	0	0.137529	2.1201	0.550617	0.312183	0.926667	0	0.491103	0.0995025	0.0294118
AL157714.2	0	0	0	0	0.000340483	0	0.000874891	0.00097371	0	0	0	0	0	0	0.00699301	0	0	0	0	0	0	0	0
LRRC52	0	0	0	0	0.000340483	0	0.00787402	0.00389484	0	0	0	0.00382409	0	0	0	0	0	0	0	0	0	0	0
MGST3	1.92042	4.2931	2.23578	3.50557	3.22165	3.19937	4.37358	4.01558	2.21102	1.21497	1.09907	4.85277	0.880753	1.08026	3.62238	1.86765	2.97778	3.36802	3.11	0.983278	3.2242	3.74129	0.985294
ALDH9A1	1.34442	2.01286	0.87421	1.54262	1.17365	1.2041	0.335083	0.666018	0.850394	0.409236	0.360748	0.466539	0.171548	0.288503	0.277389	0.379902	0.54321	1.49492	0.27	0.307692	0.686833	0.39801	0.205882
AL451074.6	0	0.00157439	0	0	0	0.000526039	0	0	0	0	0	0	0	0.00433839	0	0	0	0.00507614	0	0	0	0	0
TMCO1	0.420744	0.202572	0.277497	0.38918	0.207354	0.100473	1.17848	0.217137	0.618898	0.547771	0.450467	1.41683	0.707113	0.563991	1.32401	0.634804	1.11358	1.19797	0.673333	0.705686	0.231317	0.925373	0.470588
AL451074.2	0.000652316	0.000787195	0.000316056	0.000327869	0	0	0.00524934	0	0.0251969	0.00636943	0.00186916	0.00573614	0.0041841	0.00650759	0.002331	0.00980392	0.00246914	0	0.00333333	0.0100334	0	0	0
UCK2	0.0730594	0.0301758	0.0293932	0.0727869	0.0160027	0.0152551	0.0244969	0.0194742	0.0330709	0.00796178	0.0242991	0.042065	0.0334728	0.010846	0.00699301	0.0539216	0.0271605	0.0431472	0.0233333	0.0267559	0.0498221	0.0149254	0
FAM78B	0.0134812	0.00655996	0.00726928	0.0137705	0.0040858	0.00368227	0.0113736	0.00194742	0.0173228	0.00159236	0	0.00764818	0	0	0.00699301	0.00490196	0.00987654	0.0101523	0.00666667	0.00334448	0.00711744	0.00995025	0
POGK	0.10524	0.0655996	0.0499368	0.0852459	0.0439224	0.0552341	0.11986	0.083739	0.125984	0.0636943	0.183178	0.305927	0.240586	0.0542299	0.214452	0.169118	0.214815	0.0482234	0.166667	0.0769231	0.11032	0.149254	0.0441176
TADA1	0.0782779	0.0551036	0.0300253	0.0852459	0.0268982	0.0499737	0.0227472	0.0379747	0.0944882	0.00796178	0.0168224	0.0478011	0.0230126	0.0130152	0.018648	0.0171569	0.037037	0.0228426	0.0233333	0.0200669	0.0462633	0.0199005	0
ILDR2	0.0904544	0.0202047	0.0401391	0.0540984	0.0102145	0.00473435	0.00262467	0.00681597	0.0740157	0	0	0.00382409	0.00209205	0.00433839	0	0.00735294	0.0839506	0.0482234	0.0333333	0	0.0320285	0.00497512	0
MAEL	0.0313112	0.0183679	0.0142225	0.0383607	0.00544774	0.00631247	0.00174978	0.00097371	0.0173228	0	0	0.00191205	0	0	0	0.00490196	0.0395062	0.00761421	0.00666667	0	0.024911	0.00497512	0
GPA33	0	0	0	0	0	0	0	0	0	0.00477707	0.00186916	0	0.0146444	0.0195228	0	0	0.00246914	0	0	0.00334448	0	0	0
AL451050.2	0.000217439	0.000262398	0	0.00131148	0.000680967	0	0.00174978	0.00194742	0.015748	0	0.00186916	0.00764818	0.00627615	0.00650759	0.002331	0.00245098	0.00493827	0	0.01	0	0	0	0
POU2F1	0.126114	0.0944634	0.0543616	0.103934	0.0469867	0.100999	0.140857	0.0866602	0.154331	0.0621019	0.134579	0.172084	0.150628	0.121475	0.0932401	0.186275	0.175309	0.0431472	0.246667	0.0668896	0.0818505	0.0845771	0.0294118
CD247	0.000217439	0.000787195	0	0	0.00102145	0.000526039	0	0	0	0.58121	0.0130841	0	0.00209205	4.45553	0	0.00490196	0	0	0.00666667	1.66555	0	0	0
AL359962.2	0	0.000787195	0	0.000655738	0	0	0	0	0.00314961	0.00318471	0	0.00191205	0	0.0238612	0	0	0.00246914	0	0	0.0100334	0	0	0
CREG1	0.418569	0.137759	0.213338	0.306557	0.117126	0.0862704	0.189851	0.0847128	0.253543	0.0461783	0.927103	0.395793	0.39749	0.0173536	0.275058	0.254902	0.493827	0.675127	0.196667	0.0200669	0.259786	0.179104	0.0441176
RCSD1	0	0.000262398	0.000316056	0	0.000340483	0	0.000874891	0	0.00314961	0.621019	0.971963	0	1.06276	0.531453	0	0.151961	0	0	0.166667	0.605351	0	0	1.08824
MPZL1	0.0558817	0.024403	0.0297092	0.0406557	0.0156622	0.0115729	0.148731	0.023369	0.0850394	0.0461783	0.166355	0.200765	0.1841	0.0195228	0.27972	0.215686	0.318519	0.0583756	0.226667	0.00334448	0.0854093	0.0646766	0.0441176
Z99943.1	0	0	0	0	0	0	0	0	0	0	0	0	0	0	0.002331	0	0.00246914	0	0	0	0	0	0
MPC2	2.63079	4.12962	2.53729	3.39213	3.19374	4.07575	2.43045	3.13827	1.98425	0.984076	0.936449	1.65583	0.225941	1.02603	1.48485	0.77451	2.4963	2.73096	0.72	0.719064	2.69751	1.72637	0.808824
DCAF6	0.269406	0.229599	0.133692	0.25541	0.121212	0.188322	0.125109	0.0749757	0.277165	0.0859873	0.158879	0.219885	0.169456	0.0715835	0.312354	0.210784	0.293827	0.167513	0.173333	0.103679	0.313167	0.253731	0.0588235
GPR161	0	0	0	0	0	0.000526039	0.00612423	0.00876339	0	0.00318471	0.0411215	0.0172084	0.00627615	0.0021692	0.004662	0.0906863	0.0271605	0	0.12	0.00334448	0	0	0
TIPRL	0.38117	0.446077	0.213338	0.432787	0.267961	0.394003	0.163605	0.221032	0.2	0.242038	0.209346	0.225621	0.443515	0.37961	0.167832	0.321078	0.25679	0.274112	0.323333	0.324415	0.409253	0.278607	0.0588235
SFT2D2	0.382692	0.0842299	0.166561	0.232787	0.0759278	0.067859	0.160105	0.053554	0.384252	0.116242	0.321495	0.25239	0.669456	0.229935	0.153846	0.485294	0.412346	0.28934	0.503333	0.177258	0.156584	0.0995025	0.102941
TBX19	0.00152207	0.00131199	0.00252845	0.0042623	0.000340483	0.00105208	0.00437445	0	0.0188976	0.0127389	0.0130841	0.0114723	0.0313808	0.00650759	0.002331	0.0367647	0.00987654	0	0.04	0.00668896	0	0.00995025	0
AL023755.1	0.00217439	0.00157439	0.000632111	0.00131148	0.000340483	0.00105208	0	0	0.0110236	0	0	0	0	0.00433839	0	0	0.00246914	0	0.00333333	0	0.00711744	0	0
XCL2	0.000434877	0	0.000632111	0	0	0	0.00174978	0	0	0.573248	0.00747664	0	0.00209205	1.08677	0	0.00245098	0	0	0	0.561873	0	0	0
XCL1	0	0	0	0	0	0.00105208	0.000874891	0	0	0.305732	0.00186916	0.00191205	0	0.180043	0	0.00490196	0	0	0	0.0635452	0	0	0
DPT	0.000434877	0	0	0	0	0	0.00612423	0.00194742	0.0015748	0	0	0.00191205	0	0	0	0	0	0	0	0	0	0	0
AL031275.1	0.00369646	0.00183679	0.000632111	0.00688525	0.0020429	0.00210416	0.0209974	0.0136319	0.00314961	0	0.00186916	0.0210325	0	0	0.002331	0	0.00246914	0.00507614	0	0	0.00355872	0	0
LINC00626	0	0.000262398	0	0	0	0	0.000874891	0.00194742	0	0	0	0.00191205	0	0	0	0	0	0	0	0	0	0	0
AL031726.1	0.000217439	0	0	0	0.000680967	0	0.0297463	0.0097371	0.00314961	0	0	0.0305927	0	0	0.00932401	0	0	0	0	0	0	0.00497512	0
ATP1B1	4.36464	1.74652	3.70417	3.74754	2.56418	1.47764	33.7078	6.30088	5.60157	0.904459	0.652336	27.6616	0.138075	0.767896	17.5921	0.938725	7.14568	9.68528	1.01	0.344482	1.66548	6.86567	0.558824
NME7	0.141335	0.171609	0.0809102	0.18	0.102145	0.119937	0.272966	0.103213	0.182677	0.0589172	0.0242991	0.290631	0.0292887	0.0303688	0.184149	0.0857843	0.279012	0.134518	0.116667	0.0568562	0.241993	0.149254	0.0441176
BLZF1	0.14003	0.134348	0.0609987	0.15082	0.0766088	0.104156	0.115486	0.104187	0.124409	0.0605096	0.106542	0.154876	0.115063	0.0997831	0.0979021	0.142157	0.155556	0.0482234	0.136667	0.107023	0.149466	0.0746269	0.0735294
CCDC181	0.117852	0.00577276	0.0499368	0.0681967	0.00646919	0.00210416	0.0586177	0.0584226	0.0314961	0.00159236	0.00186916	0.204589	0	0	0.0745921	0	0.128395	0.0558376	0.0233333	0	0.106762	0.0597015	0
SLC19A2	0.0680583	0.0118079	0.0230721	0.044918	0.0136193	0.00999474	0.138233	0.0292113	0.116535	0.00477707	0.046729	0.0669216	0.0230126	0.0130152	0.135198	0.0269608	0.0617284	0.0456853	0.0133333	0.00668896	0.0106762	0.0646766	0.0588235
AL021068.1	0.00347902	0.00131199	0.00126422	0.00393443	0.00272387	0.00157812	0.0341207	0.023369	0.0362205	0.00477707	0.102804	0.0133843	0.0083682	0.0130152	0.00699301	0.00735294	0.0246914	0	0.00333333	0	0.0106762	0.00995025	0
F5	0.000434877	0.000262398	0	0.000327869	0.000680967	0	0	0	0.0015748	0.00159236	0	0.00191205	0.0125523	0	0.004662	0	0.192593	0	0.0133333	0.00334448	0	0	0
SELP	0	0	0	0.000327869	0.000340483	0.00157812	0	0	0	0.00636943	0	0	0	0.00433839	0	0.654412	0	0	0.04	0	0	0	0
C1orf112	0.00434877	0.00419837	0.00252845	0.00786885	0.00170242	0.00368227	0.0113736	0	0.015748	0.0127389	0.0261682	0.0152964	0.0230126	0.00867679	0	0.00980392	0.00987654	0	0.0133333	0.0167224	0	0.00497512	0.0147059
SELL	0	0	0.000316056	0	0	0	0	0.00097371	0	0.401274	0.140187	0.00191205	0.426778	0.364425	0.004662	0.00245098	0	0	0	0.367893	0	0	1.01471
METTL18	0.0534899	0.0703227	0.0319216	0.0727869	0.0411985	0.0452393	0.0533683	0.0759494	0.0440945	0.0684713	0.0485981	0.0764818	0.0439331	0.117137	0.0815851	0.102941	0.0716049	0.0177665	0.07	0.100334	0.0569395	0.0646766	0.0882353
SCYL3	0.0465319	0.0327998	0.0195954	0.0570492	0.020429	0.0389269	0.0516185	0.0311587	0.12126	0.0461783	0.0205607	0.0898662	0.0460251	0.0477223	0.0699301	0.112745	0.0641975	0.0203046	0.09	0.0501672	0.0391459	0.039801	0.0294118
KIFAP3	0.283975	0.292837	0.154551	0.313443	0.179435	0.229879	0.189851	0.160662	0.177953	0.11465	0.102804	0.26195	0.1841	0.247289	0.251748	0.291667	0.303704	0.261421	0.17	0.153846	0.395018	0.273632	0.0441176
GORAB	0.0304414	0.0238782	0.0148546	0.032459	0.0153218	0.0173593	0.0332458	0.0243427	0.0377953	0.0302548	0.071028	0.0611855	0.0439331	0.0281996	0.030303	0.0833333	0.0567901	0.0152284	0.0333333	0.0367893	0.0284698	0.0348259	0.0441176
FMO3	0.0056534	0.00183679	0.000632111	0.00327869	0.000340483	0.000526039	0	0	0	0	0.00186916	0	0	0	0	0.00245098	0	0	0.00666667	0	0	0	0
FMO2	0.0732768	0.342692	0.0527813	0.169836	0.157303	0.0615466	0.000874891	0.0097371	0.154331	0	0	0.00191205	0	0	0.002331	0.433824	0.108642	0.0279188	0.143333	0	0.160142	0.0646766	0.0147059
FMO1	2.16134	1.672	1.25537	1.93934	1.11713	1.1031	0.0201225	0.155794	0.95748	0.121019	0.0654206	0.0305927	0.00209205	0.0368764	0.004662	0.0931373	0.276543	1.36041	0.0633333	0.00668896	1.04982	0.0547264	0.0588235
FMO4	0.473581	0.641826	0.239254	0.420984	0.361593	0.392425	0.0516185	0.090555	0.447244	0	0.0242991	0.0344168	0.0188285	0.0195228	0.018648	0.0269608	0.0444444	0.258883	0.0533333	0.00668896	0.131673	0.0248756	0.0441176
PRRC2C	0.389432	0.323012	0.26359	0.319344	0.266599	0.357706	1.29309	0.512171	1.26142	1.81688	1.79813	1.75908	2.30544	2.47722	1.31935	2.33088	1.88395	0.30203	1.93667	2.28763	0.516014	1.199	1.45588
MYOCOS	0.00913242	0.0102335	0.00347661	0.00983607	0.0040858	0.00473435	0.0148731	0.00681597	0.0330709	0	0	0	0.00209205	0	0.00699301	0.00245098	0.00493827	0.00253807	0	0	0.00355872	0	0
VAMP4	0.0958904	0.0823931	0.0464602	0.0983607	0.0548178	0.0615466	0.0699913	0.0730282	0.0944882	0.0812102	0.0915888	0.08413	0.104603	0.101952	0.0862471	0.159314	0.0987654	0.0380711	0.21	0.120401	0.0391459	0.0895522	0.0441176
METTL13	0.119156	0.105222	0.0493047	0.122623	0.0524345	0.094687	0.0577428	0.0730282	0.0850394	0.0828025	0.0878505	0.0745698	0.0983264	0.117137	0.041958	0.120098	0.120988	0.0482234	0.0466667	0.0668896	0.0960854	0.0547264	0.0147059
DNM3	0.00173951	0.00183679	0.000316056	0.00131148	0.000680967	0.00105208	0.105862	0.0447907	0.00472441	0.00318471	0.00373832	0.0248566	0.0041841	0	0	0.438725	0.0839506	0.00253807	0.0666667	0	0.00355872	0	0.0147059
DNM3OS	0.000217439	0	0	0.000655738	0	0.000526039	0	0.00194742	0	0	0	0	0	0.00433839	0	0.237745	0	0	0.0366667	0	0.00355872	0	0
PIGC	0.0767558	0.0627132	0.0344501	0.0727869	0.0268982	0.0420831	0.153981	0.0720545	0.0787402	0.101911	0.127103	0.139579	0.167364	0.18872	0.0955711	0.151961	0.219753	0.0786802	0.216667	0.160535	0.11032	0.159204	0.176471
SUCO	0.149163	0.0425085	0.0834387	0.102295	0.0418795	0.0357706	0.298338	0.0506329	0.188976	0.160828	0.188785	0.369025	0.240586	0.249458	0.475524	0.178922	0.37037	0.114213	0.166667	0.197324	0.0818505	0.378109	0.161765
FASLG	0	0	0	0	0	0	0	0	0	0.0843949	0	0	0	0.316703	0	0	0	0	0	0.177258	0	0	0
AL031599.1	0	0	0	0.000327869	0	0	0	0	0	0	0.0392523	0	0	0	0.002331	0	0	0	0	0	0	0	0
TNFSF4	0.00304414	0.00131199	0.000632111	0.00163934	0.00102145	0.00105208	0.0209974	0.00486855	0.0015748	0.0111465	0.00747664	0	0.00209205	0.0021692	0	0.00245098	0.00493827	0	0.00333333	0	0	0	0
AL645568.1	0.00369646	0.00262398	0.00158028	0.00459016	0.00170242	0.00210416	0.0524934	0.00584226	0.0251969	0.0605096	0.0149533	0.0286807	0.0146444	0.032538	0.013986	0.0122549	0.0296296	0.00253807	0.02	0.0501672	0.00355872	0.00497512	0
PRDX6	2.52511	2.67909	2.16656	3.06426	2.23357	2.89269	2.29659	3.4927	1.23937	0.995223	0.863551	2.07266	0.554393	1.01952	3.04662	0.911765	2.35556	2.81218	1.01333	0.762542	2.97153	2.80597	0.823529
ANKRD45	0.0028267	0.000787195	0.00126422	0.000983607	0	0	0.0244969	0.0107108	0	0	0	0.0458891	0	0	0.002331	0	0.0246914	0	0.01	0	0.00711744	0.00497512	0
KLHL20	0.251794	0.0792443	0.109987	0.20459	0.0446033	0.0573382	0.0612423	0.0418695	0.20315	0.0509554	0.0897196	0.0669216	0.0983264	0.0802603	0.0536131	0.186275	0.101235	0.0888325	0.243333	0.0802676	0.0640569	0.0447761	0.0735294
CENPL	0.0160905	0.00603516	0.00442478	0.0114754	0.00170242	0.00315623	0.0139983	0	0.023622	0.0254777	0.0373832	0.0152964	0.00627615	0.0629067	0.037296	0.0147059	0.017284	0.00253807	0.03	0.0802676	0.0213523	0.0149254	0.0294118
DARS2	0.108719	0.146681	0.0543616	0.119672	0.0697991	0.105734	0.0446194	0.0408958	0.0818898	0.0127389	0.0336449	0.0363289	0.0376569	0.0303688	0.0559441	0.0416667	0.0320988	0.0380711	0.03	0.0234114	0.0604982	0.0895522	0.0147059
GAS5-AS1	0.00652316	0.00498557	0.00158028	0.00590164	0.000340483	0.00315623	0.00437445	0.00486855	0.00629921	0	0.00186916	0.00191205	0	0	0	0.00245098	0	0.00507614	0.00666667	0.00668896	0	0	0
ZBTB37	0.0908893	0.0629756	0.0404551	0.0757377	0.0432414	0.0499737	0.216098	0.0623174	0.303937	0.0971338	0.140187	0.160612	0.117155	0.138829	0.102564	0.178922	0.158025	0.035533	0.24	0.153846	0.0391459	0.114428	0.0588235
SERPINC1	0.00869754	0.00944634	0.00410872	0.015082	0.00646919	0.00473435	0	0.00194742	0.00629921	0.00159236	0	0	0.00209205	0	0	0	0	0.0456853	0	0	0	0	0
RC3H1	0.145466	0.114406	0.0695322	0.132131	0.0694586	0.107312	0.136483	0.0827653	0.285039	0.149682	0.173832	0.154876	0.294979	0.279826	0.135198	0.259804	0.224691	0.0583756	0.263333	0.153846	0.113879	0.134328	0.147059
AL121983.1	0.000652316	0.00104959	0.000316056	0.000983607	0	0.000526039	0	0	0.00629921	0	0.0429907	0.00382409	0.0041841	0	0.004662	0.00245098	0.00740741	0.00253807	0	0	0	0.00497512	0
AL121983.2	0.0230485	0.00865914	0.0120101	0.0196721	0.00476677	0.00736454	0.000874891	0.00486855	0.00787402	0.00477707	0	0	0.00209205	0.0238612	0.002331	0	0.00246914	0.0101523	0	0.0167224	0	0.00497512	0
RABGAP1L	0.253533	0.068486	0.109039	0.177049	0.0469867	0.0341925	0.11811	0.0681597	0.193701	0.328025	0.237383	0.152964	0.721757	0.403471	0.102564	0.254902	0.123457	0.0634518	0.266667	0.374582	0.117438	0.0497512	0.220588
GPR52	0	0	0	0	0	0	0.000874891	0	0.00629921	0	0	0.00191205	0	0	0.002331	0	0.00246914	0	0	0	0	0	0
CACYBP	0.783214	0.946733	0.50158	0.96459	0.581205	0.822725	0.412948	0.55112	0.444094	0.477707	0.476636	0.393881	0.596234	0.607375	0.312354	0.308824	0.348148	0.555838	0.25	0.548495	0.672598	0.502488	0.397059
MRPS14	0.269624	0.299396	0.175095	0.312131	0.175689	0.228827	0.224847	0.263875	0.130709	0.117834	0.121495	0.284895	0.202929	0.238612	0.275058	0.210784	0.232099	0.215736	0.213333	0.177258	0.302491	0.348259	0.0588235
KIAA0040	0.0345727	0.0351614	0.022756	0.0429508	0.0231529	0.0362967	0.244969	0.126582	0.0551181	0.256369	0.0971963	0.206501	0.108787	0.140998	0.265734	0.156863	0.123457	0.0456853	0.216667	0.207358	0.0427046	0.502488	0.382353
COP1	0.134594	0.145631	0.0581542	0.131475	0.0783112	0.105208	0.0787402	0.0778968	0.088189	0.0796178	0.130841	0.0764818	0.32636	0.121475	0.0512821	0.107843	0.0962963	0.0532995	0.0966667	0.107023	0.0854093	0.079602	0.132353
AL359265.3	0.000869754	0.000787195	0	0.000983607	0	0	0.00437445	0.00389484	0.00787402	0	0.00373832	0.00573614	0	0.00433839	0.002331	0	0.00493827	0	0	0.00334448	0	0	0
PAPPA2	0.00108719	0.00236158	0.00221239	0.00163934	0.0020429	0.00368227	0.743657	0.0457644	0.0125984	0.00318471	0	0.130019	0	0	0.324009	0.00245098	0.0320988	0.00761421	0	0	0.00355872	0.149254	0
BRINP2	0	0	0	0	0	0	0.000874891	0	0	0	0	0	0	0	0	0	0.00493827	0	0	0	0	0	0
AL122019.1	0.00108719	0.00157439	0.00158028	0.000983607	0.000680967	0.00105208	0	0	0.00629921	0	0	0	0	0	0	0	0	0	0	0	0	0	0
SEC16B	0.0206567	0.0351614	0.00790139	0.0252459	0.0187266	0.0384008	0.0166229	0.00681597	0.209449	0	0.00373832	0.00764818	0.00627615	0	0.00932401	0.0514706	0.0395062	0.00761421	0.03	0	0.0106762	0	0
RASAL2-AS1	0.00391389	0.00393597	0.00410872	0.0052459	0.00442629	0.00526039	0.00437445	0.00486855	0.00472441	0	0.00186916	0.00764818	0.00209205	0	0	0.0171569	0.00987654	0.00761421	0.0133333	0	0.0106762	0	0
RASAL2	0.0611002	0.0485437	0.0199115	0.0632787	0.0360912	0.0899527	0.244969	0.0963973	0.151181	0	0.157009	0.0669216	0.0146444	0	0.037296	1.05392	0.202469	0.0456853	0.39	0	0.0960854	0.0348259	0
C1orf220	0	0.000262398	0	0.000327869	0.000340483	0.000526039	0.015748	0.00097371	0.0267717	0	0.00560748	0.00191205	0.0104603	0.00433839	0.011655	0	0.017284	0	0	0.00334448	0	0.00995025	0.0588235
AL449106.1	0.00239182	0.00236158	0.00158028	0.00360656	0.0020429	0.00578643	0.000874891	0.00292113	0.00472441	0	0	0.00382409	0.00209205	0	0	0	0.00493827	0.00253807	0	0	0	0.0199005	0
RALGPS2	0.0958904	0.11598	0.039507	0.105574	0.0663943	0.132036	0.246719	0.113924	0.251969	0.0270701	0.0766355	0.294455	0.0962343	0.10846	0.643357	0.0122549	0.422222	0.0304569	0.03	0.00668896	0.0996441	0.383085	1.67647
ANGPTL1	0.00152207	0.00393597	0.00126422	0.00163934	0.00170242	0.00157812	0.324584	0.0457644	0.00629921	0	0.00186916	0.0305927	0	0.0021692	0.468531	0.0416667	0.00740741	0	0.06	0	0	0.636816	0
FAM20B	0.090237	0.0304382	0.0335019	0.0619672	0.0224719	0.0289321	0.19685	0.0876339	0.0566929	0.0573248	0.0598131	0.156788	0.142259	0.0412148	0.135198	0.17402	0.11358	0.0380711	0.236667	0.0367893	0.0320285	0.129353	0
TOR3A	0.0347902	0.0249278	0.0167509	0.0301639	0.0149813	0.0184114	0.0743657	0.0155794	0.0598425	0.0812102	0.151402	0.131931	0.205021	0.0997831	0.123543	0.0857843	0.0962963	0.0583756	0.1	0.0936455	0.0355872	0.0696517	0.0441176
ABL2	0.107632	0.0535293	0.0407712	0.0832787	0.0354103	0.0762756	0.106737	0.0545278	0.185827	0.0254777	0.250467	0.0936902	0.100418	0.0477223	0.0745921	0.169118	0.167901	0.0304569	0.236667	0.0401338	0.113879	0.0597015	0.0294118
SOAT1	0.0893673	0.0304382	0.0410872	0.0619672	0.0364317	0.0231457	0.0778653	0.0272639	0.0992126	0.0700637	0.407477	0.126195	0.261506	0.106291	0.298368	0.115196	0.150617	0.0786802	0.0766667	0.0769231	0.0676157	0.373134	0.0588235
AXDND1	0.00304414	0.00157439	0.00126422	0.000983607	0	0	0.00699913	0.00097371	0.0141732	0	0	0.00573614	0.0041841	0	0.004662	0	0.00493827	0.00507614	0	0	0.00355872	0	0
NPHS2	0.00108719	0	0	0.000655738	0.00102145	0	0.000874891	0	0.00314961	0	0	0	0	0	0	0.0147059	0.479012	0	0	0	0	0.00497512	0
TDRD5	0.000434877	0	0	0	0	0	0.0209974	0.0107108	0	0	0	0.0325048	0	0	0.013986	0.00490196	0.00246914	0	0	0	0	0.00497512	0
TOR1AIP2	0.385519	0.215167	0.231669	0.314426	0.151856	0.161494	0.366579	0.219085	0.447244	0.121019	0.218692	0.470363	0.303347	0.234273	0.389277	0.384804	0.432099	0.34264	0.333333	0.16388	0.313167	0.358209	0.0735294
AL353708.3	0.00173951	0.00314878	0.00410872	0.0042623	0.000340483	0.00210416	0.0271216	0.0116845	0.0330709	0.0175159	0.0261682	0.0229446	0.0167364	0.00650759	0.027972	0.00245098	0.0271605	0.00253807	0.0133333	0.0100334	0	0.0248756	0
TOR1AIP1	0.224179	0.133561	0.117889	0.152459	0.0885257	0.120989	0.161855	0.0847128	0.168504	0.171975	0.248598	0.179732	0.382845	0.279826	0.188811	0.377451	0.175309	0.14467	0.296667	0.230769	0.128114	0.129353	0.176471
AL353708.1	0.00217439	0.00157439	0.000316056	0.000983607	0.000340483	0.000526039	0.00262467	0	0.00787402	0.00159236	0.0168224	0.00191205	0.00209205	0.00650759	0	0.00245098	0.00740741	0	0.0133333	0	0	0	0
CEP350	0.418134	0.205983	0.233249	0.300328	0.154239	0.18464	0.375328	0.177215	0.507087	0.461783	0.71215	0.413002	0.8159	0.616052	0.235431	0.740196	0.358025	0.162437	0.636667	0.625418	0.263345	0.189055	0.485294
QSOX1	0.0239182	0.00288638	0.0129583	0.0167213	0.00272387	0.00157812	0.0586177	0.0097371	0.015748	0.0238854	0.11215	0.260038	0.236402	0.032538	0.179487	0.473039	0.0962963	0.0329949	0.18	0.0200669	0.0142349	0.0945274	0.0441176
LHX4	0.0776256	0.0125951	0.0195954	0.0354098	0.00340483	0.00315623	0.00174978	0.00292113	0.0425197	0.00159236	0.00560748	0.00191205	0.0041841	0	0.002331	0.00490196	0.0123457	0.0482234	0.01	0.00668896	0.0106762	0	0
ACBD6	0.240705	0.224351	0.133692	0.257377	0.131427	0.193582	0.24147	0.198637	0.359055	0.200637	0.259813	0.302103	0.328452	0.245119	0.247086	0.264706	0.409877	0.164975	0.29	0.197324	0.370107	0.383085	0.411765
XPR1	0.246358	0.104435	0.116308	0.199344	0.0694586	0.0668069	0.115486	0.0496592	0.233071	0.0366242	0.0953271	0.0478011	0.225941	0.0412148	0.121212	0.137255	0.123457	0.225888	0.16	0.0301003	0.0782918	0.0348259	0.0588235
KIAA1614	0.00934986	0.0107583	0.00505689	0.0121311	0.00476677	0.00368227	0.0874891	0.0292113	0.0472441	0	0.00934579	0.101338	0	0	0.018648	0.0441176	0.0716049	0.00253807	0.0233333	0	0.0320285	0.00497512	0
AL162431.2	0.00478365	0.00524797	0.00189633	0.00557377	0.0020429	0.00315623	0.00349956	0.00097371	0.0015748	0.00477707	0	0.00191205	0.00627615	0.0021692	0.002331	0	0.00493827	0	0	0	0	0	0
KIAA1614-AS1	0.0186997	0.0186303	0.00790139	0.0183607	0.0115764	0.0126249	0.00174978	0.00292113	0.0251969	0.00159236	0.00373832	0.00191205	0.0041841	0	0.002331	0	0	0.00761421	0.00333333	0.00334448	0.0142349	0.00995025	0
STX6	0.090237	0.0973498	0.0414033	0.0901639	0.0534559	0.0783798	0.0927384	0.0584226	0.0818898	0.105096	0.31215	0.145315	0.351464	0.169197	0.0839161	0.105392	0.11358	0.035533	0.176667	0.133779	0.117438	0.164179	0.0735294
MR1	0.0132638	0.00288638	0.00347661	0.00786885	0.00476677	0.00420831	0.0708661	0.00292113	0.0267717	0.11465	0.237383	0.133843	0.370293	0.186551	0.543124	0.0588235	0.0864198	0.0101523	0.0966667	0.120401	0.0355872	0.243781	0.0735294
IER5	0	0.000524797	0.000948167	0.000327869	0.00102145	0	0.0113736	0.0097371	0	0.33121	1.43178	0.00956023	1.96444	0.336226	0.027972	0.617647	0.0814815	0	0.29	0.267559	0.0142349	0.0199005	0.470588
CACNA1E	0.00652316	0.000262398	0.00347661	0.00655738	0.000680967	0.00210416	0	0	0.0251969	0	0	0.00382409	0	0	0	0	0.00246914	0.00253807	0	0	0	0	0
GLUL	0.302457	0.16846	0.19153	0.21377	0.137555	0.179905	0.448819	0.471276	0.141732	0.415605	2.45981	0.399618	2.64226	0.360087	1.48485	1.42892	1.13333	0.121827	3.45	0.311037	0.69395	0.875622	0.117647
TEDDM1	0	0	0	0	0	0	0	0	0	0	0	0	0	0	0.00932401	0	0	0	0	0	0	0	0
RNASEL	0.0552294	0.0797691	0.0218078	0.057377	0.0367722	0.067333	0.032371	0.0331061	0.0566929	0.0843949	0.0560748	0.0592734	0.198745	0.0563991	0.0979021	0.0833333	0.0938272	0.0177665	0.0666667	0.0602007	0.0782918	0.0248756	0
RGS16	0.000434877	0.000262398	0.00126422	0.000983607	0.000340483	0.00105208	0.00787402	0.00194742	0.0015748	0.093949	0.082243	0.0688337	0.00627615	0.00433839	0.475524	0.0637255	0.0271605	0.00507614	0.21	0	0	0.139303	0.0294118
LINC01686	0	0	0	0	0	0	0	0	0	0	0	0	0	0.00650759	0	0.0147059	0	0	0.00333333	0	0	0	0
RGS8	0	0	0	0	0	0	0.000874891	0	0	0	0	0	0	0	0.013986	0	0	0	0	0	0	0	0
NPL	1.31985	0.226187	0.655183	0.843607	0.140279	0.115729	0.00787402	0.0584226	0.190551	0.0111465	0.0990654	0.00764818	0.251046	0.00650759	0.004662	0.0171569	0.0345679	1.16497	0.03	0.0234114	0.202847	0.0199005	0.0147059
DHX9	0.412046	0.549462	0.22756	0.4	0.330269	0.511836	0.487314	0.398247	0.433071	0.256369	0.314019	0.537285	0.330544	0.338395	0.298368	0.365196	0.535802	0.27665	0.463333	0.327759	0.469751	0.393035	0.220588
LAMC1	0.0765384	0.0254526	0.0489886	0.0586885	0.0340483	0.0142031	0.0743657	0.0126582	0.0818898	0	0	0.370937	0	0	0.132867	0.235294	0.301235	0.0837563	0.316667	0	0.0640569	0.179104	0.0588235
LAMC2	0	0	0.000316056	0	0	0	0.0201225	0.00194742	0.0015748	0	0	0.0516252	0	0	0.002331	0.00490196	0.054321	0	0.00333333	0	0	0	0
SMG7	0.155469	0.106796	0.0771176	0.131803	0.0599251	0.0994214	0.15923	0.114898	0.222047	0.119427	0.11215	0.116635	0.232218	0.106291	0.226107	0.176471	0.182716	0.0634518	0.21	0.103679	0.117438	0.462687	0.0294118
NCF2	0.000217439	0	0	0.000327869	0	0	0	0	0	0.00477707	0.523364	0	2.76151	0.00433839	0.002331	0.00490196	0	0	0	0.00668896	0	0.0199005	0.0441176
ARPC5	0.522722	0.485699	0.358091	0.532459	0.36636	0.490268	0.546807	0.75073	0.262992	1.10669	2.57196	0.686424	5.70711	2.14967	0.685315	0.958333	1.0321	0.406091	1.52667	2.1204	0.932384	0.771144	0.838235
RGL1	0.371603	0.352139	0.190265	0.360984	0.2111	0.330352	0.00699913	0.023369	0.414173	0.00955414	0.474766	0.00764818	0.0983264	0.00867679	0.002331	0.242647	0.0987654	0.170051	0.0766667	0.00668896	0.170819	0.0149254	0
COLGALT2	0.00413133	0.00157439	0.000948167	0.000655738	0.000340483	0	0.00262467	0	0.0015748	0.0191083	0	0	0	0.0542299	0.002331	0	0.00493827	0.00253807	0.0533333	0.0200669	0	0.00497512	0
TSEN15	0.20374	0.144581	0.108723	0.22	0.0749064	0.094687	0.134733	0.129503	0.114961	0.0509554	0.0485981	0.139579	0.0648536	0.101952	0.104895	0.0490196	0.138272	0.152284	0.13	0.117057	0.106762	0.159204	0.0294118
AL445228.2	0.000217439	0	0	0.000655738	0	0	0.000874891	0.00097371	0	0	0	0	0	0	0	0.00735294	0.00740741	0	0.00333333	0.00334448	0	0	0
C1orf21	0.187432	0.00104959	0.0524652	0.0262295	0.000680967	0.00157812	0.0209974	0.0185005	0.0251969	0.0286624	0.00934579	0.00956023	0.0125523	1.04121	0.016317	0.492647	0.0617284	0.121827	0.263333	0.698997	0.0747331	0.0547264	0.0147059
EDEM3	0.119809	0.034899	0.0587863	0.0839344	0.0337079	0.026828	0.174978	0.0253165	0.201575	0.100318	0.121495	0.193117	0.320084	0.101952	0.130536	0.186275	0.160494	0.0634518	0.193333	0.130435	0.0462633	0.109453	0.0735294
FAM129A	0.000217439	0	0.000316056	0	0.000680967	0	0.000874891	0	0	0.512739	0.272897	0	0.129707	0.295011	0.004662	0.0367647	0.0345679	0	0.996667	0.498328	0.00355872	0	0.0294118
RNF2	0.065449	0.0621884	0.0325537	0.08	0.0282601	0.0515518	0.0673666	0.0701071	0.0346457	0.0605096	0.0953271	0.0783939	0.17364	0.0520607	0.041958	0.0759804	0.0592593	0.0126904	0.0866667	0.0468227	0.0711744	0.109453	0.0294118
TRMT1L	0.295064	0.29651	0.126738	0.27541	0.168199	0.283535	0.122485	0.135346	0.154331	0.0764331	0.104673	0.124283	0.146444	0.0412148	0.0606061	0.0808824	0.145679	0.109137	0.133333	0.0401338	0.131673	0.0746269	0.0735294
SWT1	0.0593607	0.0582524	0.0237042	0.0540984	0.0282601	0.0499737	0.040245	0.030185	0.0787402	0.0191083	0.0186916	0.0535373	0.0292887	0.0303688	0.032634	0.0833333	0.0592593	0.0329949	0.0566667	0.0301003	0.0427046	0.0597015	0
IVNS1ABP	0.642748	0.456048	0.339128	0.499344	0.306435	0.496581	1.54768	0.84518	0.355906	0.305732	0.500935	2.59656	0.366109	0.718004	0.375291	0.129902	0.609877	0.200508	0.0566667	0.535117	0.427046	0.606965	0.161765
AL078644.2	0.000869754	0.000262398	0	0.000983607	0	0.000526039	0.00524934	0.00778968	0.0141732	0.00159236	0.0186916	0.00191205	0.00627615	0	0	0	0.00740741	0	0	0.00334448	0	0	0
HMCN1	0.000652316	0.000787195	0.000316056	0.000327869	0.00170242	0	0.0629921	0.00681597	0.0015748	0	0	0.0363289	0	0.0021692	0.004662	0.0857843	0.00246914	0	0.106667	0	0	0	0
TPR	0.275495	0.308318	0.153287	0.281639	0.215526	0.218832	1.11986	0.440117	0.617323	1.01274	0.908411	1.26195	1.44142	1.19957	1.40793	1.33333	1.23951	0.233503	1.43333	1.27425	0.362989	0.995025	1
ODR4	0.132203	0.0614012	0.0641593	0.0931148	0.0503916	0.0578643	0.35608	0.0827653	0.310236	0.0605096	0.188785	0.357553	0.171548	0.112798	0.328671	0.218137	0.281481	0.134518	0.243333	0.0869565	0.0711744	0.179104	0.117647
PTGS2	0	0	0	0	0	0	0.00612423	0	0	0	0.370093	0	0.59205	0.00650759	0.020979	0	0	0.00253807	0.103333	0.00334448	0	0.0199005	0
PACERR	0	0	0	0	0	0	0	0	0	0	0.0130841	0	0.00627615	0.0021692	0.002331	0.00245098	0	0	0.01	0	0	0	0
PLA2G4A	0.000217439	0.000524797	0.000632111	0.000327869	0	0.00105208	0.0096238	0.00584226	0	0	0.0766355	0	0.0502092	0.0021692	0.044289	0	0.00246914	0	0.0766667	0	0.00355872	0.0248756	0
ERVMER61-1	0.000217439	0	0.000316056	0	0	0	0.00874891	0.00486855	0	0.00318471	0.00186916	0.00764818	0	0	0	0	0.00987654	0	0.00333333	0	0	0	0
BRINP3	0.000217439	0.00157439	0.000316056	0.00131148	0.00136193	0.00105208	0.0104987	0.00486855	0.00472441	0	0	0.0210325	0	0	0.004662	0	0.00246914	0	0	0	0	0.00497512	0
LINC01351	0	0	0	0.000327869	0	0	0.00612423	0.00486855	0	0	0	0.00191205	0	0	0.002331	0	0	0	0	0	0	0.00497512	0
RGS18	0	0	0	0	0	0	0	0	0	0.0350318	0.566355	0	1.17573	0.0021692	0	0	0	0	0	0.00334448	0	0	0
AL390957.1	0.000434877	0.000524797	0.000316056	0.000655738	0.000340483	0	0	0	0	0.00159236	0.00186916	0	0.00627615	0.00650759	0.025641	0	0	0	0.00666667	0.00334448	0	0.124378	0
AL136987.1	0	0	0	0	0	0	0	0	0.0015748	0.0684713	0.478505	0	0.0125523	0.00433839	0	0	0.00493827	0	0	0.0100334	0	0.00995025	0.0147059
RGS1	0.000434877	0	0.000632111	0	0.000340483	0.000526039	0	0	0.0015748	1.97134	7.77383	0	0.15272	0.329718	0	0.00980392	0.00493827	0.0101523	0	0.377926	0	0	0.294118
RGS13	0	0	0	0	0	0	0	0	0	0.00318471	0.0186916	0	0.0041841	0.00867679	0	0	0	0	0	0.0133779	0	0	0.0294118
RGS2	0.000434877	0.000787195	0.0028445	0.000327869	0.00170242	0.00263019	0.00612423	0.00292113	0.00629921	0.401274	4.07103	0.347992	5.60042	0.605206	0.018648	0.0269608	0.0148148	0.0152284	0.0933333	0.464883	0	0.0348259	0.514706
UCHL5	0.302892	0.385463	0.174463	0.317377	0.217569	0.421357	0.187227	0.256086	0.195276	0.152866	0.188785	0.23327	0.236402	0.542299	0.174825	0.134804	0.158025	0.170051	0.18	0.337793	0.234875	0.189055	0.102941
TROVE2	0.442705	0.420887	0.257901	0.421639	0.266939	0.352972	0.382327	0.341772	0.325984	0.272293	0.340187	0.367113	0.449791	0.646421	0.321678	0.713235	0.525926	0.251269	0.64	0.471572	0.33452	0.353234	0.235294
GLRX2	0.259839	0.252952	0.140961	0.326557	0.142663	0.174119	0.132983	0.168452	0.155906	0.116242	0.166355	0.130019	0.271967	0.171367	0.114219	0.137255	0.17037	0.187817	0.166667	0.183946	0.256228	0.238806	0.0294118
CDC73	0.234181	0.254264	0.138432	0.25377	0.168539	0.222514	0.263342	0.234664	0.193701	0.219745	0.263551	0.282983	0.3159	0.26898	0.268065	0.348039	0.301235	0.14467	0.366667	0.26087	0.234875	0.273632	0.117647
B3GALT2	0	0	0	0	0	0	0	0	0.00314961	0.066879	0.00186916	0	0.0041841	0	0	0	0.00987654	0	0.02	0.00668896	0	0	0
KCNT2	0	0	0.000316056	0	0	0	0.00174978	0	0.0015748	0	0	0	0	0	0	0	0.0839506	0	0.0566667	0	0	0	0
CFH	0	0	0	0	0	0.00105208	0.00349956	0	0.015748	0.0525478	0	0	0	0.0195228	0	0.125	1.26667	0	0.703333	0.0535117	0	0	0
ASPM	0.000217439	0.000524797	0	0	0.000680967	0	0.000874891	0	0.00314961	0.00636943	0.00186916	0	0.00627615	0.0173536	0	0	0.0123457	0	0	0.204013	0.00355872	0	0
ZBTB41	0.148728	0.141695	0.0641593	0.147213	0.0762683	0.141504	0.176728	0.123661	0.184252	0.0493631	0.108411	0.206501	0.0920502	0.10846	0.104895	0.102941	0.187654	0.0126904	0.14	0.0769231	0.103203	0.139303	0.0735294
DENND1B	0.169167	0.157177	0.0761694	0.155738	0.0994212	0.232509	0.217848	0.109056	0.255118	0.156051	0.11215	0.196941	0.0857741	0.180043	0.0909091	0.0563725	0.212346	0.0456853	0.11	0.143813	0.124555	0.139303	0
C1orf53	0.0671885	0.0763579	0.028129	0.0504918	0.0405175	0.094687	0.0209974	0.0155794	0.0283465	0	0.0130841	0.225621	0.0481172	0.00867679	0.226107	0.00245098	0.0716049	0.0406091	0.00333333	0.00334448	0.0925267	0.293532	0.0147059
NEK7	0.173081	0.0905274	0.0749052	0.148852	0.0531154	0.0899527	0.104112	0.090555	0.088189	0.101911	0.125234	0.116635	0.200837	0.10846	0.0792541	0.215686	0.14321	0.106599	0.233333	0.147157	0.113879	0.169154	0.0588235
ATP6V1G3	0.000869754	0.00367358	0.00379267	0.00295082	0.00953354	0.00157812	0.00612423	0.00778968	0.00787402	0.00318471	0.00560748	0.239006	0.00209205	0.00433839	8.46154	0.00490196	0.00740741	0.00253807	0.0333333	0	0.0177936	10.9154	0
PTPRC	0	0.000262398	0.000948167	0.000327869	0.000340483	0	0.00524934	0	0.00629921	5.40127	3.02243	0	10.3159	7.04555	0.037296	0.0122549	0.00987654	0.0126904	0	9.14716	0.00355872	0.124378	1.70588
MIR181A1HG	0	0	0	0.000327869	0	0	0	0	0.0330709	0.00636943	0.121495	0.00191205	0.209205	0.0780911	0	0.0122549	0.0296296	0	0.11	0.0535117	0	0	0
NR5A2	0	0	0.000316056	0	0	0	0	0	0	0	0	0	0	0	0	0.0539216	0	0	0.0833333	0	0	0	0
LINC00862	0.000869754	0.000524797	0	0.000327869	0	0.00105208	0.000874891	0	0.015748	0.00159236	0.00186916	0	0.00209205	0	0	0	0	0	0	0	0.00355872	0	0
AC104461.1	0.0104371	0	0.00505689	0.00557377	0	0.00105208	0.00524934	0.00292113	0	0.00159236	0	0.00382409	0	0	0	0	0.00493827	0.00761421	0	0	0.00711744	0	0
ZNF281	0.233094	0.128313	0.104614	0.183279	0.0875043	0.12888	0.110236	0.0788705	0.395276	0.10828	0.130841	0.147228	0.412134	0.184382	0.0909091	0.27451	0.190123	0.0837563	0.143333	0.16388	0.13879	0.0945274	0.0735294
DDX59	0.0967602	0.114668	0.0493047	0.114426	0.0561798	0.102052	0.0787402	0.0613437	0.0866142	0.0621019	0.117757	0.0726577	0.150628	0.158351	0.0979021	0.122549	0.0740741	0.0380711	0.0866667	0.083612	0.0747331	0.114428	0.102941
AL445483.1	0.00152207	0.00183679	0	0.00163934	0.00238338	0.00157812	0.00524934	0.00194742	0	0	0	0.00382409	0	0.00433839	0.00699301	0	0.00493827	0	0	0	0	0.0149254	0
CAMSAP2	0.0965427	0.0564156	0.0480405	0.0803279	0.0343888	0.0457654	0.143482	0.053554	0.15748	0.00159236	0.149533	0.172084	0.0209205	0	0.298368	0.436275	0.202469	0.0406091	0.48	0.00334448	0.0747331	0.159204	0
INAVA	0.236138	0.17948	0.110303	0.215082	0.118488	0.174119	0.115486	0.111977	0.292913	0.00636943	0.00373832	0.0458891	0	0	0.02331	0.00980392	0.22963	0.0736041	0.0133333	0	0.19573	0.00995025	0
KIF21B	0.000652316	0	0	0.000327869	0.000340483	0	0.00174978	0	0.0015748	0.0907643	0.071028	0	0.158996	0.125813	0	0.0196078	0	0	0.00333333	0.103679	0	0	0
AL358473.1	0	0	0	0	0	0	0	0	0	0	0.0168224	0	0.00209205	0	0	0	0	0	0.00333333	0	0	0	0
TMEM9	0.249402	0.105484	0.131795	0.227541	0.0926115	0.067859	0.384952	0.0954236	0.159055	0.0605096	0.0878505	0.516252	0.0669456	0.0737527	0.39627	0.203431	0.397531	0.444162	0.153333	0.0535117	0.11032	0.218905	0.0441176
PKP1	0.000217439	0	0	0	0	0	0	0	0	0	0	0	0	0	0	0.0269608	0.037037	0	0	0	0.0106762	0	0
TNNT2	0.000434877	0.00104959	0	0.000655738	0.00340483	0	0.00349956	0.00194742	0.0125984	0	0	0	0	0	0	0.0612745	1.09877	0	0.00666667	0	0.00355872	0	0
LAD1	0.214394	0.175807	0.103666	0.21082	0.104528	0.157286	0.111986	0.121714	0.108661	0.00159236	0.00186916	0.16826	0.00209205	0	0.0652681	0.0269608	0.293827	0.149746	0.0166667	0.00334448	0.366548	0.039801	0
AC119427.1	0.0136986	0.00629756	0.00663717	0.00754098	0.00374532	0.00473435	0.00699913	0.00389484	0.00787402	0	0	0.0191205	0	0	0.002331	0.00245098	0.0123457	0.0101523	0	0	0.0284698	0	0
TNNI1	0.000217439	0.000262398	0	0	0.000680967	0.00105208	0.0096238	0.0282376	0.0015748	0	0	0	0	0	0.004662	0.00245098	0.279012	0	0.00666667	0	0	0	0
PHLDA3	0.00543596	0.0152191	0.00758534	0.00786885	0.00885257	0.0126249	0.0166229	0.0194742	0.0141732	0.0175159	0.00934579	0.101338	0	0.0195228	0.027972	0.362745	0.106173	0	0.43	0.0100334	0.0960854	0.0298507	0
CSRP1	0.0932811	0.244293	0.0499368	0.0747541	0.151856	0.394529	0.139983	0.141188	0.113386	0.122611	0.130841	0.435946	0.240586	0.0715835	0.144522	0.571078	0.409877	0.0786802	1.54	0.137124	0.213523	0.159204	0.0294118
AC096677.1	0.00108719	0.00419837	0.00126422	0.00229508	0.0020429	0.0126249	0.0139983	0.00876339	0.0110236	0.00318471	0	0.0248566	0.0104603	0.0021692	0.002331	0.0122549	0.00740741	0	0.0133333	0	0	0.0248756	0
NAV1	0.000217439	0.00472317	0.000632111	0.000655738	0.00238338	0.0105208	0.00262467	0.00292113	0.00944882	0.00318471	0.0953271	0.0478011	0.0899582	0	0.020979	0.340686	0.0148148	0.00253807	0.373333	0.00334448	0	0	0.0441176
IPO9-AS1	0.00347902	0.00288638	0.00316056	0.0052459	0.000340483	0.00420831	0.00524934	0.00778968	0.00314961	0.00159236	0.00373832	0.00764818	0.0083682	0.00433839	0.002331	0.00490196	0.0123457	0.00507614	0.01	0	0.00711744	0.00995025	0
IPO9	0.115242	0.0813435	0.0537295	0.100984	0.0510725	0.0710153	0.130359	0.0720545	0.179528	0.0605096	0.11028	0.145315	0.165272	0.0889371	0.123543	0.215686	0.232099	0.0431472	0.29	0.0635452	0.0569395	0.0646766	0.0882353
SHISA4	0.0121766	0.0128575	0.00663717	0.0157377	0.00374532	0.00841662	0.0936133	0.0467381	0.00787402	0.00318471	0.0299065	0.040153	0.0439331	0.00650759	0.02331	0.0245098	0.0345679	0.0304569	0.0733333	0	0.0284698	0.00995025	0
LMOD1	0	0	0.000632111	0	0	0	0	0	0.0015748	0	0	0	0	0	0	0.00735294	0.0740741	0.00507614	0.783333	0.00334448	0	0	0
TIMM17A	0.347032	0.306219	0.188053	0.371803	0.14777	0.24566	0.28084	0.258033	0.192126	0.116242	0.15514	0.23327	0.290795	0.177874	0.275058	0.147059	0.232099	0.281726	0.226667	0.197324	0.270463	0.263682	0.205882
RNPEP	0.345727	0.353713	0.164981	0.333443	0.210419	0.334561	0.0577428	0.0681597	0.179528	0.0461783	0.214953	0.156788	0.485356	0.101952	0.0792541	0.127451	0.209877	0.243655	0.153333	0.0869565	0.320285	0.0646766	0.0588235
ELF3-AS1	0.00260926	0.00603516	0.00158028	0.00459016	0.000680967	0.00157812	0	0	0.0015748	0	0	0.00191205	0.00209205	0	0.002331	0	0.00740741	0.00253807	0	0	0.0142349	0.00497512	0
ELF3	0.0858882	0.13566	0.0777497	0.12459	0.113041	0.270384	0.634296	0.0428432	0.705512	0	0.0168224	3.25048	0.0125523	0.0021692	1.4662	0.0294118	3.18025	0.0609137	0.0666667	0.00668896	0.633452	1.40299	0
GPR37L1	0	0	0	0	0.000340483	0	0.00174978	0.00097371	0.0110236	0	0	0	0	0	0	0	0	0	0	0	0	0	0
ARL8A	0.282453	0.184728	0.14665	0.264918	0.118488	0.16202	0.104112	0.122687	0.168504	0.111465	0.185047	0.162524	0.422594	0.175705	0.174825	0.286765	0.249383	0.228426	0.2	0.16388	0.266904	0.233831	0.102941
PTPN7	0	0	0	0	0	0	0	0	0.00787402	0.656051	0.0691589	0.00382409	0.0857741	0.889371	0.002331	0.00245098	0.0246914	0	0	1.1204	0	0	0.0735294
LGR6	0	0	0.000316056	0.000655738	0	0	0	0	0	0.00318471	0	0	0.00209205	0.106291	0	0	0	0	0.04	0.0334448	0	0	0
UBE2T	0.0339204	0.0435581	0.0180152	0.057377	0.0108955	0.0215676	0.0096238	0.0146056	0.00787402	0.0238854	0.0186916	0.0458891	0.0334728	0.032538	0.027972	0.0171569	0.0419753	0.0329949	0.02	0.0535117	0.0747331	0.039801	0.0147059
PPP1R12B	0.0558817	0.0343742	0.0240202	0.0419672	0.0194076	0.0199895	0.0848644	0.037001	0.185827	0.0621019	0.0280374	0.120459	0.0753138	0.0563991	0.958042	0.122549	0.202469	0.0380711	0.846667	0.0769231	0.0747331	0.18408	0.0588235
KDM5B	0.0967602	0.0726843	0.0401391	0.0822951	0.040858	0.067859	0.15923	0.083739	0.146457	0.0796178	0.0672897	0.244742	0.121339	0.104121	0.247086	0.159314	0.28642	0.0304569	0.146667	0.0802676	0.160142	0.159204	0.0294118
PCAT6	0.0219613	0.0230911	0.00884956	0.0285246	0.00715015	0.0178853	0.00524934	0.00389484	0.0173228	0.00159236	0.00560748	0.00956023	0.0083682	0	0.002331	0.0122549	0.0271605	0.0101523	0.00666667	0	0.024911	0	0
RABIF	0.114808	0.0855419	0.0584703	0.121967	0.0541369	0.0862704	0.0446194	0.0408958	0.0566929	0.0987261	0.114019	0.0592734	0.179916	0.16269	0.04662	0.0490196	0.0814815	0.0659898	0.0633333	0.09699	0.124555	0.114428	0.0294118
KLHL12	0.104805	0.0957754	0.0489886	0.102623	0.0493701	0.0783798	0.0551181	0.0428432	0.0976378	0.0334395	0.0635514	0.0726577	0.0983264	0.0368764	0.0769231	0.0490196	0.0567901	0.0380711	0.0733333	0.0602007	0.124555	0.0746269	0.0147059
ADIPOR1	0.327028	0.187352	0.168774	0.30918	0.122574	0.138348	0.2021	0.132425	0.132283	0.0652866	0.297196	0.216061	0.311715	0.140998	0.289044	0.230392	0.222222	0.185279	0.186667	0.107023	0.174377	0.268657	0.0735294
CYB5R1	0.191781	0.0750459	0.117889	0.187213	0.0650323	0.0336665	0.293088	0.0408958	0.193701	0.0859873	0.272897	0.304015	0.121339	0.0498915	0.317016	0.169118	0.249383	0.446701	0.3	0.0401338	0.088968	0.18408	0
TMEM183A	0.363775	0.415639	0.227244	0.411148	0.255022	0.368753	0.180227	0.268744	0.269291	0.191083	0.173832	0.225621	0.32636	0.27115	0.153846	0.272059	0.264198	0.218274	0.303333	0.240803	0.309609	0.243781	0.161765
PPFIA4	0.000217439	0	0	0	0	0.000526039	0	0	0	0	0	0	0.0041841	0	0	0.00490196	0.00493827	0	0.0166667	0	0	0	0
ADORA1	0.00434877	0.000524797	0.00158028	0.000983607	0	0	0.000874891	0	0	0	0	0	0	0	0	0	0.0592593	0	0.0133333	0	0.024911	0	0
CHI3L1	0.000217439	0	0.000632111	0.000327869	0.000680967	0.000526039	0.000874891	0.00097371	0	0	0.00373832	0.00382409	0.0209205	0	0.016317	0	0.377778	0	0.00333333	0	0	0	0
LINC01353	0	0	0	0	0	0	0	0	0	0.0127389	0.0205607	0.0114723	0.0230126	0.0195228	0.004662	0	0	0	0.00333333	0.0167224	0	0	0
LINC01136	0.000217439	0	0.000316056	0	0	0	0.000874891	0.00194742	0	0	0.0149533	0.0114723	0.0125523	0.00433839	0	0	0	0	0	0.00334448	0	0	0.0147059
BTG2	0.136986	0.0747835	0.0695322	0.0770492	0.0680967	0.11415	1.34383	0.180136	0.289764	1.39968	2.19252	4.97706	1.57741	1.52928	1.57343	0.323529	1.67407	0.0659898	1.11	1.21739	0.163701	1.8209	1.95588
FMOD	0.000217439	0.000787195	0	0	0.000340483	0.00105208	0	0.00097371	0.00472441	0	0	0.00764818	0	0	0	0.00245098	0.0222222	0	0.00333333	0	0.00711744	0.00497512	0
PRELP	0	0	0.000316056	0	0	0	0	0	0.0015748	0	0	0	0	0	0	0.00245098	0.00493827	0	0.116667	0	0	0.00995025	0
ATP2B4	0.0169602	0.00104959	0.0148546	0.00918033	0.00272387	0.00105208	0.0568679	0.0155794	0.0110236	0.232484	0.0953271	0.193117	0.104603	0.43167	0.0606061	0.563725	0.160494	0.0126904	0.66	0.461538	0.0106762	0.0149254	0.0441176
LAX1	0.000217439	0.000262398	0	0.000327869	0	0	0	0.00097371	0.0015748	0.165605	0.00373832	0	0	0.206074	0	0.00245098	0	0.00253807	0.00333333	0.190635	0	0	0.161765
ZC3H11A	0.00217439	0.00131199	0.00221239	0.00163934	0.0020429	0.00578643	0.00174978	0	0.0204724	0.0127389	0.0130841	0.00764818	0.00209205	0.00867679	0.00699301	0.00490196	0.00493827	0.00507614	0.00666667	0.0133779	0.00355872	0.00995025	0.0147059
ZBED6	0.00173951	0.00236158	0.000948167	0.00229508	0.00136193	0.00157812	0.00699913	0.00194742	0.0220472	0	0.00373832	0.00573614	0.0083682	0.00867679	0.00699301	0.00245098	0.00246914	0	0.00666667	0.00334448	0	0.00497512	0.0147059
SNRPE	0.819526	0.879297	0.528761	0.872787	0.600613	0.849027	0.80315	1.09932	0.355906	0.374204	0.413084	0.864245	0.631799	0.509761	1.10023	0.529412	1.02963	0.530457	0.616667	0.558528	1.48399	1.60697	0.323529
SOX13	0.0934986	0.0648124	0.045512	0.0819672	0.0418795	0.0610205	0.0411199	0.030185	0.20315	0.00318471	0.00373832	0.0898662	0.0041841	0.0238612	0.027972	0.205882	0.0691358	0.0203046	0.363333	0.0301003	0.0640569	0.0348259	0
ETNK2	1.30876	0.872999	0.828698	1.23213	0.609806	0.654918	0.063867	0.246349	0.762205	0.00318471	0.0168224	0.0325048	0.00209205	0.010846	0.016317	0.0441176	0.153086	0.974619	0.0533333	0.0133779	0.480427	0.0298507	0
GOLT1A	0.0728419	0.0509053	0.0363464	0.08	0.0190671	0.0210416	0.0218723	0.0126582	0.0393701	0	0	0.0803059	0	0	0.0536131	0.00245098	0.0296296	0.109137	0.00333333	0	0.0355872	0.104478	0
PLEKHA6	0.182866	0.190764	0.0916561	0.189508	0.114743	0.176749	0.149606	0.100292	0.327559	0.00477707	0	0.0898662	0	0.0021692	0.0769231	0.0514706	0.148148	0.129442	0.04	0.00334448	0.0960854	0.0895522	0
PPP1R15B	0.215482	0.0480189	0.0913401	0.16459	0.0510725	0.0357706	0.128609	0.0262902	0.428346	0.111465	0.22243	0.223709	0.263598	0.203905	0.160839	0.210784	0.224691	0.104061	0.183333	0.160535	0.088968	0.124378	0.147059
PIK3C2B	0.0173951	0.0238782	0.0104298	0.024918	0.0125979	0.013151	0.00349956	0	0.0566929	0.0238854	0.0242991	0.0152964	0.0041841	0.0260304	0.002331	0.284314	0.0419753	0.0126904	0.263333	0.0267559	0.0142349	0.00497512	0.0588235
MDM4	0.0715373	0.0700604	0.0382427	0.062623	0.0405175	0.0568122	0.390201	0.0681597	0.818898	0.399682	0.497196	0.455067	0.5	0.373102	0.335664	0.561275	0.454321	0.0558376	0.523333	0.471572	0.0711744	0.318408	0.588235
AL512306.3	0	0	0	0	0	0	0.000874891	0	0.0141732	0.00318471	0.00747664	0.00573614	0.00209205	0.0021692	0	0	0.00493827	0	0	0.00668896	0	0	0.0147059
LRRN2	0.00913242	0.00131199	0.00252845	0.00229508	0.000340483	0.00210416	0.0209974	0.00097371	0.0188976	0	0	0.0650096	0.00627615	0	0.144522	0.0122549	0.0197531	0.0253807	0.0566667	0	0.0142349	0.039801	0
AL512306.2	0.00130463	0.00104959	0	0.000655738	0	0	0	0.00097371	0.0125984	0.00318471	0.00747664	0.00191205	0.0041841	0.0021692	0	0	0	0	0.01	0	0	0	0
NFASC	0.00587084	0.0204671	0.00663717	0.00688525	0.0183861	0.00999474	0.00437445	0.00292113	0.148031	0.00318471	0	0	0	0	0	0.0612745	0.130864	0.0101523	0.33	0	0.00711744	0	0
TMEM81	0.0117417	0.00997114	0.00379267	0.0180328	0.00476677	0.00736454	0.00349956	0.00292113	0.00472441	0.00477707	0.00186916	0.00764818	0.00627615	0.00433839	0.002331	0.00245098	0	0.0101523	0	0.00334448	0	0	0
RBBP5	0.256795	0.16846	0.10177	0.217049	0.0983997	0.134666	0.0839895	0.0925024	0.143307	0.0716561	0.0990654	0.101338	0.135983	0.0759219	0.0675991	0.132353	0.116049	0.0888325	0.0666667	0.09699	0.142349	0.0845771	0.102941
DSTYK	0.153512	0.0816059	0.0584703	0.115738	0.0480082	0.0552341	0.230096	0.167478	0.122835	0.14172	0.0897196	0.260038	0.142259	0.119306	0.149184	0.323529	0.180247	0.0304569	0.4	0.0668896	0.0925267	0.139303	0.0147059
TMCC2	0.00347902	0	0	0.000655738	0	0	0.0113736	0.0097371	0	0	0.00373832	0.00956023	0	0.0021692	0	0.0220588	0.00493827	0	0.0133333	0.0100334	0	0.00497512	0
NUAK2	0.0452272	0.0438205	0.0246523	0.0478689	0.0248553	0.0504997	0.15923	0.0418695	0.0661417	0.0191083	0.0280374	0.447419	0.039749	0.010846	0.0932401	0.0122549	0.34321	0.00253807	0.00333333	0.00334448	0.135231	0.129353	0.117647
LEMD1	0.00413133	0.00603516	0.00189633	0.00459016	0.00306435	0.00263019	0	0.00097371	0.00314961	0	0	0.00191205	0	0	0	0	0	0.00253807	0	0	0.00355872	0	0
CDK18	0.286367	0.151666	0.147598	0.291148	0.0915901	0.080484	0.0218723	0.0399221	0.155906	0	0.0336449	0.183556	0.0188285	0.0021692	0.00932401	0.0269608	0.0691358	0.162437	0.103333	0	0.142349	0.0248756	0.0147059
MFSD4A	0.049576	0.0537917	0.028445	0.0514754	0.0354103	0.0326144	1.46982	0.23369	0.0519685	0.00477707	0.00560748	0.263862	0.00209205	0.00433839	0.0699301	0.00735294	0.0395062	0.035533	0.0433333	0	0.0355872	0.0199005	0
ELK4	0.222005	0.136447	0.111884	0.171475	0.0721825	0.104156	0.228346	0.067186	0.406299	0.179936	0.203738	0.231358	0.251046	0.249458	0.393939	0.436275	0.202469	0.0786802	0.37	0.153846	0.174377	0.253731	0.205882
SLC45A3	0.0134812	0.0120703	0.0085335	0.012459	0.00715015	0.00841662	0.0279965	0.0126582	0.0425197	0.00159236	0	0.00764818	0.00209205	0	0	0.00245098	0.0197531	0.0101523	0.00333333	0	0.00355872	0.00497512	0
NUCKS1	2.03609	2.27158	1.67826	1.74557	1.99455	2.58233	3.18198	3.51704	1.47244	1.7707	1.69159	3.18929	0.679916	1.9154	2.47786	2.71324	3.38765	2.01777	3.10667	1.59197	2.121	1.93532	1.35294
RAB29	1.62666	1.4117	0.925095	1.34393	1.00068	1.35508	0.0892388	0.291139	0.99685	0.178344	0.216822	0.0535373	0.236402	0.59436	0.020979	0.137255	0.419753	0.715736	0.2	0.561873	0.754448	0.0199005	0.132353
SLC41A1	0.171342	0.122278	0.0843869	0.152459	0.0779707	0.102052	0.0489939	0.0360273	0.377953	0.0382166	0.0485981	0.0669216	0.0041841	0.0542299	0.037296	0.134804	0.167901	0.111675	0.06	0.0769231	0.0711744	0.0149254	0.0294118
PM20D1	0.0450098	0.0152191	0.0218078	0.0367213	0.0156622	0.00315623	0	0.00194742	0.0614173	0.00318471	0.0168224	0	0.00209205	0.00650759	0	0.00490196	0.0123457	0.0431472	0.00333333	0	0.00711744	0.00497512	0
SLC26A9	0.0291368	0.22645	0.0218078	0.0681967	0.15526	0.278801	0.000874891	0.0126582	0.151181	0	0	0.00191205	0.00209205	0.00433839	0	0.00245098	0.0320988	0.0152284	0	0	0.142349	0.00497512	0
RAB7B	0	0	0	0	0	0	0.000874891	0	0	0	0.0224299	0	0.00627615	0	0	0	0	0	0.00333333	0	0	0	0
RHEX	0.0419656	0.0509053	0.0189633	0.0642623	0.0411985	0.11415	0.00349956	0.00389484	0.174803	0.00318471	0.00747664	0.042065	0	0	0.00699301	0.00245098	0.790123	0.0152284	0.00333333	0	0.160142	0	0.0735294
FAM72A	0.000434877	0	0	0	0	0	0	0.00097371	0	0.00318471	0.128972	0.00382409	0.100418	0.00433839	0	0.0147059	0.00246914	0	0	0.00334448	0.00711744	0	0
SRGAP2	0.00217439	0.00104959	0.00158028	0.00229508	0.00102145	0	0	0.00194742	0.0125984	0.0398089	1.40561	0.0956023	0.774059	0.0477223	0.013986	0.289216	0.135802	0.0101523	0.116667	0.0434783	0.00355872	0.00995025	0.0441176
IKBKE	0.00891498	0.00472317	0.00189633	0.0108197	0.00170242	0.00210416	0.00262467	0.00292113	0.00787402	0.0652866	0.0224299	0.00956023	0.0753138	0.0607375	0.00932401	0.00490196	0.0123457	0.00253807	0.00666667	0.0568562	0.0106762	0	0.0294118
RASSF5	0.000217439	0.000262398	0	0	0.00136193	0	0	0.00097371	0.00314961	0.36465	0.183178	0	0.972803	0.670282	0	0.0122549	0.00987654	0	0.00666667	0.541806	0	0	0.191176
EIF2D	0.191781	0.207032	0.101138	0.202951	0.107933	0.150447	0.146107	0.148978	0.127559	0.0764331	0.127103	0.137667	0.0983264	0.0629067	0.170163	0.110294	0.158025	0.14467	0.18	0.0735786	0.177936	0.20398	0.0294118
AL591846.2	0.000652316	0.00104959	0.000632111	0.000327869	0.00136193	0.00157812	0.00349956	0.00097371	0.0015748	0.00636943	0.00934579	0.00191205	0.0041841	0.00433839	0.002331	0	0.00246914	0.00507614	0	0.00334448	0	0	0.0294118
DYRK3	0.0234834	0.0330622	0.00979772	0.032459	0.0180456	0.0294582	0.0314961	0.0389484	0.0503937	0.00955414	0	0.0535373	0.00209205	0	0.016317	0.0269608	0.0518519	0.0126904	0.0433333	0	0.0391459	0	0
MAPKAPK2	0.268537	0.225663	0.135904	0.226885	0.135512	0.230405	0.20385	0.227848	0.195276	0.144904	0.190654	0.32696	0.355649	0.314534	0.226107	0.171569	0.232099	0.0913706	0.243333	0.257525	0.281139	0.109453	0.117647
IL10	0	0	0	0	0	0	0	0	0	0.0238854	0.0672897	0	0.301255	0	0	0	0.00246914	0	0	0.0100334	0	0	0
IL19	0	0	0	0	0	0	0.00262467	0	0	0	0.0280374	0.00382409	0.00627615	0	0.004662	0	0	0	0	0	0	0	0
IL20	0	0	0	0	0	0	0	0	0	0	0	0.0152964	0	0	0	0	0	0	0	0	0	0	0
FCMR	0.000217439	0.000262398	0	0	0	0	0.00262467	0.00194742	0	0.278662	0.0317757	0.00573614	0.0146444	0.444685	0.002331	0.00490196	0.00493827	0	0	0.404682	0.00355872	0.00497512	0.514706
PIGR	0.315068	0.292574	0.275601	0.3	0.370446	0.0746975	0.347332	0.0769231	0.946457	0.00318471	0.00934579	1.13193	0	0.00650759	0.174825	0.0220588	2.80988	0.340102	0.02	0.00334448	0.658363	0.18408	0.0294118
FCAMR	0.171994	0.0291262	0.0805942	0.145902	0.0313245	0.00736454	0	0.00584226	0.0598425	0	0.00186916	0	0	0	0	0.00245098	0.14321	0.19797	0	0	0.113879	0	0
C1orf116	0.000434877	0.00104959	0.000632111	0.000983607	0.00170242	0.00157812	0.100612	0.0632911	0.00472441	0	0	0.0611855	0	0	0.013986	0.00490196	0.0296296	0	0.00333333	0	0.00711744	0.0497512	0
PFKFB2	0.593825	0.0779323	0.251896	0.374098	0.0715015	0.0746975	0.139108	0.134372	0.409449	0.00477707	0.0560748	0.0592734	0.041841	0.00433839	0.0769231	0.0122549	0.0246914	0.281726	0.04	0.00334448	0.0782918	0.0995025	0.0588235
YOD1	0.108502	0.0687484	0.0467762	0.107213	0.031665	0.0589164	0.0498688	0.030185	0.181102	0.00955414	0.0485981	0.0516252	0.0376569	0.032538	0.044289	0.0490196	0.0716049	0.0253807	0.04	0.0334448	0.0320285	0.0348259	0.0294118
C4BPB	0	0	0.000316056	0	0	0	0	0	0	0	0	0.00191205	0	0	0.020979	0	0	0	0	0	0	0.00497512	0
AL445493.3	0.000217439	0	0	0.000655738	0	0	0.00262467	0.00194742	0	0	0	0.00191205	0	0	0	0	0.00246914	0	0	0	0	0	0
CD55	0.0200043	0.000262398	0.0135904	0.00655738	0	0	0.107612	0.00778968	0.0141732	0.275478	0.542056	0.321224	2.77197	0.763557	0.354312	0.345588	0.155556	0.0532995	0.41	0.341137	0.0142349	0.298507	0.882353
CR2	0.123505	0.00472317	0.0704804	0.0786885	0.00680967	0.00683851	0	0.00389484	0.0125984	0	0	0.00573614	0	0	0	0	0.0271605	0.134518	0	0	0.0142349	0.00497512	0.0147059
CR1	0	0	0.000632111	0	0	0	0	0	0	0.00477707	0.121495	0	0.144351	0	0	0.00245098	0.037037	0	0.00666667	0	0	0	0.102941
CR1L	0.000652316	0	0	0	0	0	0	0	0.0015748	0	0	0.00191205	0	0	0.102564	0.00245098	0.0123457	0.00253807	0	0	0	0	0
CD46	0.315503	0.135922	0.235145	0.244262	0.182499	0.110468	1.44882	0.197663	0.691339	0.601911	0.652336	1.97132	0.966527	0.577007	2.52914	1.02696	1.48889	0.713198	2.66333	0.605351	0.145907	1.56219	0.411765
MIR29B2CHG	0.00652316	0.00498557	0.00252845	0.00360656	0.00238338	0.00157812	0.476815	0.00681597	1.29606	0.0541401	0.106542	0.397706	0.294979	0.0672451	0.191142	0.17402	0.241975	0	0.213333	0.0602007	0	0.258706	0.161765
CD34	0	0.000524797	0	0	0.000680967	0	0	0.00097371	0.00314961	0.0143312	0.00186916	0	0.0041841	0	0	1.68627	0.0123457	0	1.72667	0.0100334	0	0	0
AL356275.1	0.00152207	0.000524797	0.000316056	0.000983607	0.000340483	0	0.00437445	0.00292113	0.0015748	0	0.00373832	0	0	0	0	0.0416667	0.00987654	0	0.04	0	0.00711744	0	0
PLXNA2	0.105023	0.00577276	0.0606827	0.057377	0.00680967	0.00210416	0.141732	0.0223953	0.0929134	0	0.104673	0.00573614	0.0167364	0	0.0769231	0.176471	0.17037	0.0507614	0.4	0	0.0711744	0.0248756	0
CAMK1G	0.00413133	0.000524797	0.00126422	0.000983607	0.00102145	0.000526039	0	0	0	0	0	0	0	0	0	0.0122549	0.00246914	0.00253807	0.00666667	0	0	0	0
LAMB3	0.0250054	0.0188927	0.0110619	0.0170492	0.00919305	0.0163072	0.0367454	0.00681597	0.023622	0.00159236	0.00186916	0.0133843	0.0041841	0	0.002331	0.00980392	0.0320988	0.0380711	0	0	0.0106762	0	0
AL031316.1	0.138291	0.120178	0.0654235	0.133115	0.0568607	0.0962651	0.0297463	0.0447907	0.0456693	0	0	0.00764818	0	0.00433839	0.025641	0.00490196	0.0222222	0.0634518	0.00333333	0.0167224	0.0604982	0.0149254	0
G0S2	1.85127	0.158751	1.01675	0.878033	0.170242	0.205681	1.72003	0.929893	0.8	0.0127389	0.0411215	0.365201	0.933054	0.010846	6.49883	0.29902	0.520988	6.56345	0.0966667	0.0200669	0.395018	0.751244	0.0147059
HSD11B1	0.000652316	0	0	0.000327869	0	0	0	0	0.0015748	0	0	0	0.0041841	0	0	0	0	0	0.00666667	0	0	0	0
TRAF3IP3	0.0223962	0.143007	0.0154867	0.0367213	0.0732039	0.117307	0.000874891	0.00681597	0.0409449	0.931529	0.143925	0.00382409	0.728033	1.2256	0.130536	0.00735294	0.00246914	0.0126904	0.00666667	1.15385	0.0106762	0.149254	0.764706
C1orf74	0.0291368	0.0372606	0.0132743	0.0321311	0.0190671	0.0473435	0.00874891	0.0146056	0.0377953	0.00477707	0.00373832	0.00382409	0.0041841	0.00867679	0.013986	0.0122549	0.00987654	0.0203046	0.0166667	0.0100334	0.0320285	0.00497512	0
IRF6	0.0715373	0.0986618	0.0350822	0.0760656	0.050732	0.094687	0.129484	0.0993184	0.0740157	0	0.00186916	0.1587	0.00209205	0.00650759	0.242424	0.00245098	0.150617	0.0177665	0.0966667	0.00334448	0.11032	0.21393	0
UTP25	0.0852359	0.105222	0.0372946	0.108525	0.0469867	0.0873225	0.0332458	0.0408958	0.102362	0.0621019	0.0654206	0.0478011	0.106695	0.0455531	0.034965	0.0416667	0.0765432	0.0406091	0.1	0.0535117	0.088968	0.0497512	0.0441176
SERTAD4-AS1	0.00369646	0.00262398	0.00347661	0.00163934	0.00476677	0	0.182852	0.148978	0.00472441	0	0	0.246654	0	0.0021692	0.149184	0.0882353	0.296296	0.00253807	0.176667	0	0.224199	0.0845771	0
SERTAD4	0.000217439	0.000262398	0.000316056	0.000327869	0.00102145	0.00105208	0.0979878	0.0467381	0	0	0	0.0650096	0	0	0.018648	0.0539216	0.118519	0	0.0866667	0	0.0391459	0.00497512	0
HHAT	0.000869754	0.00209919	0.000948167	0.00163934	0.00476677	0.00315623	0.0629921	0.023369	0.023622	0.0175159	0.0299065	0.0267686	0.0041841	0	0.016317	0.0245098	0.0567901	0	0.0233333	0.00334448	0.00355872	0.0149254	0.0294118
KCNH1	0	0	0	0	0	0	0.00262467	0.00389484	0	0	0	0	0	0	0	0	0	0	0	0	0	0	0
RCOR3	0.169602	0.152978	0.0847029	0.183934	0.0966973	0.127301	0.258093	0.12853	0.384252	0.100318	0.181308	0.250478	0.215481	0.125813	0.151515	0.191176	0.274074	0.106599	0.196667	0.0936455	0.156584	0.199005	0.0588235
TRAF5	0.00391389	0.000787195	0.00158028	0.00163934	0.00238338	0.00157812	0.071741	0.0214216	0.00944882	0.351911	0.100935	0.152964	0.0439331	0.219089	0.013986	0.0661765	0.0641975	0.00253807	0.15	0.280936	0.0142349	0.0248756	0.75
LINC00467	0.303979	0.410129	0.189633	0.356393	0.214164	0.32667	0.225722	0.317429	0.289764	0.0254777	0.0728972	0.154876	0.110879	0.0585683	0.293706	0.0735294	0.192593	0.172589	0.11	0.0100334	0.231317	0.208955	0.0441176
SLC30A1	0.227006	0.104959	0.126422	0.224262	0.103166	0.0889006	0.155731	0.0564752	0.431496	0.00955414	0.164486	0.14914	0.1841	0.0368764	0.0606061	0.235294	0.259259	0.175127	0.146667	0.0367893	0.0818505	0.079602	0
LPGAT1	0.154816	0.0808187	0.07933	0.146557	0.0674157	0.0568122	0.0953631	0.0379747	0.277165	0.178344	0.42243	0.256214	0.472803	0.659436	0.317016	0.343137	0.414815	0.101523	0.403333	0.341137	0.142349	0.18408	0.338235
INTS7	0.0206567	0.0149567	0.00537295	0.0193443	0.00749064	0.0157812	0.023622	0.0107108	0.0267717	0.0143312	0.0186916	0.0363289	0.0313808	0.0433839	0.034965	0.0269608	0.0246914	0	0.0366667	0.0133779	0.0284698	0.0547264	0
DTL	0.000434877	0.000524797	0	0.000327869	0	0	0.000874891	0.00097371	0	0	0	0	0	0.00433839	0	0.00735294	0	0	0	0.0200669	0	0	0
AL451060.1	0.000217439	0.000524797	0	0.000655738	0	0	0.00787402	0.00681597	0.0015748	0.00159236	0	0.00382409	0.00209205	0.0021692	0.025641	0	0	0	0	0.00668896	0	0.0248756	0
PPP2R5A	0.155251	0.199423	0.0834387	0.157377	0.108614	0.198317	0.285214	0.257059	0.130709	0.214968	0.11028	0.210325	0.476987	0.561822	1.28904	0.585784	0.246914	0.0736041	0.283333	0.511706	0.227758	1.0398	0.0882353
AL360091.3	0	0	0	0.000327869	0	0	0.000874891	0	0.00472441	0.00796178	0	0	0.00209205	0.010846	0.002331	0.00245098	0.00493827	0	0.01	0.0133779	0	0	0
TMEM206	0.0761035	0.060614	0.0423515	0.0957377	0.0384746	0.0436612	0.0183727	0.00486855	0.155906	0.0286624	0.106542	0.0439771	0.106695	0.0672451	0.013986	0.0245098	0.0395062	0.162437	0.0366667	0.0501672	0.0284698	0.0447761	0.0294118
NENF	0.935421	0.769877	0.641277	0.915082	0.512428	0.562336	0.691164	0.401168	0.566929	0.178344	0.536449	1.23518	0.282427	0.149675	0.727273	0.487745	0.896296	0.895939	0.796667	0.29097	0.622776	0.696517	0.147059
AC092803.2	0.0154381	0.033587	0.0104298	0.0255738	0.0156622	0.0252499	0.0603675	0.0321324	0.0503937	0.00477707	0.11028	0.0650096	0.0794979	0.0130152	0.020979	0.0196078	0.108642	0.0304569	0.0233333	0.0167224	0.0142349	0.109453	0
ATF3	0.00413133	0.0488061	0.00505689	0.00885246	0.0296221	0.425565	0.768154	0.053554	0.114961	0.0366242	0.949533	1.08795	0.807531	0.0997831	0.417249	0.159314	1.20988	0.0101523	0.15	0.0100334	0.199288	0.59204	0
FAM71A	0	0	0	0	0	0	0	0	0	0	0.0411215	0	0.0041841	0	0	0	0.0123457	0.00253807	0	0	0	0.00995025	0
BATF3	0.000652316	0.00262398	0.000948167	0.00196721	0.00102145	0.00210416	0	0	0	0.00955414	0.362617	0	0.458159	0.00433839	0	0.0171569	0.00493827	0.00253807	0.01	0	0.00355872	0	0
NSL1	0.208089	0.290213	0.129267	0.247541	0.151856	0.260389	0.183727	0.185005	0.193701	0.18949	0.465421	0.210325	0.456067	0.221258	0.135198	0.308824	0.279012	0.126904	0.346667	0.227425	0.266904	0.139303	0.161765
TATDN3	0.161122	0.116242	0.073641	0.144918	0.0585632	0.0799579	0.164479	0.167478	0.0755906	0.0493631	0.241121	0.160612	0.322176	0.0802603	0.240093	0.0612745	0.125926	0.116751	0.08	0.0501672	0.117438	0.134328	0.147059
FLVCR1-DT	0.0300065	0.068486	0.0176991	0.0498361	0.030984	0.0520779	0.0349956	0.0175268	0.0645669	0.00636943	0.0280374	0.0382409	0.0460251	0.0563991	0.02331	0.0196078	0.0444444	0.0152284	0.02	0.0267559	0.0284698	0.0149254	0.0147059
FLVCR1	0.0310937	0.0157439	0.0167509	0.0265574	0.0122574	0.00999474	0.0612423	0.0107108	0.114961	0.0318471	0.082243	0.0764818	0.0606695	0.0303688	0.037296	0.0612745	0.0641975	0.0304569	0.0333333	0.0367893	0.0213523	0.0348259	0
VASH2	0.00239182	0.00341118	0.000632111	0.00163934	0.00102145	0	0	0	0.0110236	0.00159236	0	0.00764818	0	0	0.002331	0.00490196	0.0271605	0	0.00666667	0.00668896	0.024911	0	0.0147059
ANGEL2	0.129376	0.119391	0.0597345	0.141639	0.0585632	0.0973172	0.115486	0.0720545	0.173228	0.101911	0.127103	0.124283	0.129707	0.151844	0.0536131	0.196078	0.120988	0.0812183	0.183333	0.090301	0.0711744	0.109453	0.147059
RPS6KC1	0.0669711	0.0419837	0.0259166	0.0557377	0.0262172	0.026828	0.0533683	0.0321324	0.088189	0.0414013	0.117757	0.0650096	0.17364	0.114967	0.027972	0.0784314	0.0641975	0.0279188	0.113333	0.0434783	0.0391459	0.0447761	0.0294118
PROX1	0.00195695	0.00104959	0	0.000327869	0.000680967	0.000526039	0.461067	0.117819	0.0015748	0	0.0168224	0.0860421	0	0	0.002331	0.00980392	0.0222222	0	0.01	0	0.00355872	0.0149254	0
SMYD2	0.0969776	0.133036	0.051201	0.124918	0.0752469	0.112046	0.0542432	0.0652386	0.0582677	0.0557325	0.0411215	0.0956023	0.0292887	0.0433839	0.0652681	0.0147059	0.25679	0.0279188	0.0366667	0.0602007	0.259786	0.144279	0.0735294
PTPN14	0.170472	0.197324	0.0758534	0.14623	0.121553	0.194108	0.275591	0.165531	0.398425	0.00159236	0.00186916	0.219885	0.00627615	0.00650759	0.0675991	0.328431	0.503704	0.0380711	0.733333	0.0100334	0.153025	0.0547264	0.0147059
CENPF	0.00239182	0.00104959	0.000316056	0.00131148	0.000340483	0	0.000874891	0.00389484	0.0015748	0.0461783	0.0448598	0	0.00627615	0.0281996	0.013986	0.00245098	0.0518519	0	0.0166667	0.264214	0.0142349	0	0.0441176
KCTD3	0.348554	0.215167	0.161188	0.239016	0.134491	0.220936	0.20385	0.16261	0.261417	0.00477707	0.0523364	0.131931	0.039749	0	0.100233	0.321078	0.207407	0.203046	0.133333	0	0.224199	0.109453	0.0147059
USH2A	0.000217439	0.00918394	0	0	0.00510725	0.00263019	0.00349956	0	0.0488189	0	0	0.00191205	0	0	0	0	0	0	0	0	0	0	0
ESRRG	0.380735	0.400157	0.187737	0.328852	0.244467	0.407154	1.24059	0.626095	0.732283	0	0	0.443595	0.00209205	0	0.965035	0.0147059	0.158025	0.126904	0.0366667	0	0.13879	0.348259	0
GPATCH2	0.10785	0.104959	0.0480405	0.116393	0.0660538	0.0862704	0.197725	0.0788705	0.423622	0.175159	0.209346	0.250478	0.205021	0.195228	0.188811	0.154412	0.320988	0.0634518	0.23	0.147157	0.0818505	0.238806	0.0735294
SPATA17	0.210046	0.0459197	0.0780657	0.102951	0.0228124	0.0357706	0.0244969	0.0214216	0.0787402	0	0	0.0478011	0	0	0.004662	0	0.0444444	0.0659898	0	0	0.0782918	0.079602	0
RRP15	0.140465	0.140645	0.0774336	0.165902	0.0909091	0.116781	0.209974	0.220058	0.166929	0.170382	0.201869	0.166348	0.202929	0.121475	0.172494	0.205882	0.259259	0.124365	0.27	0.117057	0.174377	0.21393	0.205882
TGFB2	0.00173951	0.000262398	0	0.00229508	0	0	0	0	0.0015748	0	0.0448598	0	0	0	0.002331	0.0735294	0.133333	0	0.113333	0	0.0213523	0	0
LYPLAL1	1.16634	1.32826	0.779709	1.30197	0.834525	1.07049	0.368329	0.632911	0.559055	0.0414013	0.179439	0.263862	0.146444	0.0780911	0.365967	0.186275	0.471605	0.837563	0.226667	0.0668896	0.978648	0.492537	0.147059
AC096642.1	0.000434877	0	0	0.000983607	0	0.000526039	0.0209974	0.00097371	0.0944882	0.00159236	0.00747664	0.0248566	0.00209205	0.0021692	0.00699301	0.0196078	0.0148148	0	0.02	0.00334448	0	0	0.0294118
AL513283.1	0.0478365	0.00997114	0.0151707	0.0547541	0.0020429	0	0	0	0.0110236	0.00159236	0.00186916	0	0	0	0	0	0	0.0736041	0.00333333	0	0.00355872	0	0
ZC3H11B	0.00326158	0.00131199	0.000948167	0.00163934	0.00170242	0.00263019	0.00262467	0.00194742	0.0141732	0.00636943	0.0149533	0.00573614	0.0041841	0.00650759	0	0	0.00246914	0	0.00333333	0.00334448	0	0	0
EPRS	0.231355	0.145369	0.164349	0.219016	0.127341	0.0967912	0.573053	0.304771	0.283465	0.283439	0.336449	0.58891	0.533473	0.347072	0.459207	0.436275	0.533333	0.403553	0.483333	0.364548	0.241993	0.373134	0.264706
BPNT1	0.183083	0.154815	0.0932364	0.165902	0.0983997	0.158338	0.071741	0.0895813	0.110236	0.0191083	0.0373832	0.105163	0.0774059	0.0368764	0.0862471	0.0833333	0.106173	0.109137	0.07	0.0468227	0.145907	0.079602	0.0147059
IARS2	0.342901	0.286539	0.190265	0.355738	0.186585	0.235665	0.457568	0.151899	0.322835	0.211783	0.186916	0.472275	0.380753	0.238612	0.496503	0.294118	0.409877	0.593909	0.326667	0.307692	0.145907	0.432836	0.176471
RAB3GAP2	0.262666	0.166885	0.121997	0.211803	0.101124	0.150973	0.278215	0.144109	0.310236	0.132166	0.207477	0.271511	0.267782	0.164859	0.214452	0.257353	0.241975	0.0862944	0.253333	0.173913	0.181495	0.159204	0.0588235
MARK1	0.000652316	0.000262398	0.000316056	0	0.00102145	0.00263019	0.048119	0.00778968	0.00314961	0	0	0.0707457	0	0	0.032634	0.0147059	0.0246914	0	0.1	0	0.00355872	0.0447761	0.0147059
C1orf115	0.528811	0.690108	0.308786	0.492131	0.433435	0.604419	0.152231	0.257059	0.448819	0.00159236	0.00747664	0.10325	0.0041841	0	0.025641	0.470588	0.397531	0.36802	0.446667	0.00668896	0.483986	0.0447761	0.0147059
2022-03-02	1.11763	0.305169	0.726612	1.12262	0.259789	0.146239	0.217848	0.127556	0.792126	0.00318471	0.00560748	0.147228	0.0083682	0.00433839	0.109557	0.17402	0.330864	1.5533	0.136667	0	0.224199	0.149254	0.0735294
2022-03-01	0.0128289	0.00813435	0.00537295	0.0163934	0.00544774	0.00473435	0.0691164	0.0165531	0.0425197	0	0.00373832	0.135755	0.041841	0	0.032634	0.0710784	0.0567901	0.0101523	0.05	0	0.0213523	0.0348259	0
HLX	0.000434877	0	0	0.000327869	0	0	0	0	0.00629921	0.00318471	0.168224	0	0.0878661	0	0	0.10049	0.00246914	0	0.0933333	0	0	0	0.0441176
DUSP10	0.00108719	0.00104959	0.000948167	0.00459016	0.0020429	0.00210416	0.00349956	0	0.00944882	0.0334395	0.0878505	0.00382409	0.0564854	0.0997831	0	0.00490196	0.0197531	0	0.00666667	0.0535117	0.0177936	0.00497512	0
AL513314.2	0.000217439	0	0	0.000327869	0	0	0.00349956	0	0.0314961	0.00636943	0	0.00956023	0.00209205	0	0.004662	0.00980392	0	0.00253807	0	0.00334448	0	0.00497512	0
TAF1A	0.00782779	0.00892154	0.0028445	0.00655738	0.00544774	0.00736454	0.0104987	0.0136319	0.0204724	0.0366242	0.0336449	0.0344168	0.0334728	0.0195228	0.011655	0.0147059	0.0246914	0.00253807	0.0366667	0.0234114	0.0213523	0.039801	0.0441176
TAF1A-AS1	0.0228311	0.0314878	0.0104298	0.042623	0.019748	0.0247238	0.0113736	0.0107108	0.0267717	0.00796178	0.00186916	0.00764818	0.00209205	0.00433839	0.002331	0	0.0222222	0.0101523	0.00333333	0	0.0106762	0.00995025	0
MIA3	0.266797	0.090265	0.162769	0.205246	0.0915901	0.0478695	0.425197	0.0477118	0.552756	0.316879	0.573832	0.367113	0.476987	0.347072	0.342657	0.595588	0.493827	0.388325	0.526667	0.421405	0.0996441	0.273632	0.308824
AL592148.3	0.00826267	0.00603516	0.00410872	0.00852459	0.00238338	0.00368227	0.00437445	0	0.00629921	0.00318471	0.00934579	0.00764818	0	0.00867679	0.004662	0.0269608	0.00740741	0.00507614	0.0266667	0	0.00355872	0	0.0147059
AIDA	0.367471	0.349252	0.199431	0.382951	0.217228	0.274066	0.0988626	0.143135	0.149606	0.149682	0.629907	0.195029	0.303347	0.184382	0.107226	0.571078	0.318519	0.147208	0.476667	0.304348	0.419929	0.154229	0.514706
BROX	0.35225	0.372606	0.195322	0.331803	0.231188	0.328248	0.191601	0.221032	0.198425	0.248408	0.431776	0.284895	0.393305	0.334056	0.291375	0.240196	0.271605	0.159898	0.27	0.29097	0.370107	0.243781	0.220588
FAM177B	0	0	0	0	0	0	0	0	0	0	0.108411	0	0	0	0	0	0	0	0	0	0	0	0.117647
AL392172.1	0.161557	0.118604	0.0758534	0.17082	0.0554988	0.0846923	0.0279965	0.0438169	0.0519685	0.0270701	0.102804	0.042065	0.0334728	0.0347072	0.00932401	0.0220588	0.116049	0.0862944	0.0333333	0.0234114	0.088968	0.0298507	0.0588235
DISP1	0.0454447	0.0215167	0.017067	0.0370492	0.0173647	0.0194634	0.0297463	0.0097371	0.129134	0.00477707	0.0691589	0.0382409	0.0146444	0.0173536	0.013986	0.0539216	0.167901	0.0431472	0.0533333	0.00668896	0.0284698	0.0199005	0
TLR5	0.000217439	0.000787195	0.000632111	0.000983607	0.000340483	0	0.139983	0.0340798	0.0015748	0.00318471	0.44486	0.0994264	0.282427	0	0.013986	0	0.0222222	0.00761421	0.0266667	0	0	0.00497512	0
SUSD4	0.000869754	0.000524797	0.00221239	0	0.000340483	0.00157812	0.270341	0.111003	0.00314961	0	0.00186916	0.162524	0	0	0.018648	0.00245098	0.0123457	0	0.01	0	0.00711744	0.039801	0
CAPN2	0.14003	0.2582	0.0957649	0.122295	0.193054	0.293004	1.41207	1.19961	0.182677	0.278662	0.100935	0.799235	0.59205	0.492408	1.81119	0.77451	0.955556	0.0939086	0.736667	0.67893	0.551601	1.1592	0.102941
TP53BP2	0.107632	0.0816059	0.0357143	0.110164	0.052094	0.094687	0.11986	0.0876339	0.080315	0.143312	0.175701	0.110899	0.278243	0.149675	0.0769231	0.110294	0.22716	0.0329949	0.146667	0.157191	0.117438	0.0895522	0.0294118
AC138393.3	0	0	0	0	0	0	0.000874891	0	0.00629921	0.00159236	0	0	0.00209205	0	0	0	0.00246914	0	0.00333333	0	0	0.00497512	0
FBXO28	0.231355	0.213592	0.096713	0.227213	0.0932925	0.143083	0.0594926	0.0701071	0.23622	0.113057	0.123364	0.0726577	0.125523	0.0824295	0.0862471	0.161765	0.138272	0.0532995	0.126667	0.103679	0.135231	0.114428	0.0882353
DEGS1	0.121548	0.0453949	0.0647914	0.122295	0.0364317	0.0115729	0.230971	0.0428432	0.096063	0.199045	0.435514	0.0439771	0.26569	0.104121	0.0909091	0.414216	0.412346	0.203046	0.3	0.170569	0.113879	0.0646766	0.308824
NVL	0.053055	0.0422461	0.0192794	0.0544262	0.030303	0.0352446	0.0594926	0.0428432	0.0818898	0.0764331	0.0785047	0.0764818	0.131799	0.0694143	0.0862471	0.0857843	0.0716049	0.0304569	0.09	0.123746	0.0391459	0.109453	0.102941
CNIH4	0.223527	0.122278	0.147282	0.27082	0.0915901	0.0694371	0.347332	0.121714	0.141732	0.184713	0.185047	0.609943	1.92469	0.214751	0.857809	0.392157	0.439506	0.36802	0.396667	0.307692	0.245552	0.577114	0.0441176
WDR26	0.241357	0.113618	0.109355	0.174098	0.0670752	0.117307	0.151356	0.105161	0.283465	0.0828025	0.142056	0.208413	0.516736	0.201735	0.167832	0.196078	0.202469	0.106599	0.2	0.19398	0.145907	0.124378	0.0588235
CNIH3	0.109154	0.0582524	0.0628951	0.138361	0.0320054	0.0326144	0.0542432	0.0749757	0.0346457	0.00159236	0.011215	0.0305927	0.0041841	0.00650759	0.0559441	0.00735294	0.0518519	0.0736041	0.0133333	0.0100334	0.0355872	0.0547264	0
DNAH14	0.060013	0.0427709	0.0290771	0.055082	0.019748	0.0384008	0.156605	0.0467381	0.190551	0.00318471	0.00373832	0.108987	0.00209205	0.010846	0.107226	0	0.175309	0.0228426	0.00666667	0.00334448	0.0498221	0.0895522	0
LBR	0.156338	0.0516925	0.0805942	0.129836	0.0469867	0.0310363	0.284339	0.0593963	0.277165	0.356688	0.465421	0.248566	0.441423	0.570499	0.167832	0.289216	0.834568	0.167513	0.32	0.635452	0.170819	0.0845771	0.338235
ENAH	0.140683	0.0385726	0.0619469	0.107541	0.0200885	0.0241978	0.0472441	0.0262902	0.0771654	0	0.00747664	0.217973	0.0041841	0.00433839	0.039627	0.296569	0.296296	0.0685279	0.65	0	0.227758	0.039801	0
SRP9	1.39074	1.55104	1.0335	1.46197	1.10725	1.44924	0.925634	1.74099	0.607874	0.83758	0.585047	1.12811	0.619247	0.822126	1.34266	0.963235	0.822222	1.24873	0.826667	0.729097	1.50534	1.39303	0.485294
EPHX1	0.564688	0.169509	0.335335	0.539672	0.165475	0.0557601	0.108486	0.0584226	0.393701	0.00955414	0.0934579	0.143403	0.041841	0.00433839	0.037296	0.632353	0.239506	2.03807	0.433333	0.0100334	0.106762	0.0547264	0.0147059
AL591895.1	0.0147858	0.0154815	0.0101138	0.0186885	0.0139598	0.00789058	0.0209974	0.00389484	0.113386	0.0191083	0.0242991	0.0210325	0.00627615	0.010846	0.020979	0.0122549	0.0419753	0.00761421	0.04	0.0200669	0.00355872	0	0
TMEM63A	0.0865406	0.0813435	0.0549937	0.082623	0.0769493	0.0447133	0.0524934	0.0155794	1.32283	0.149682	0.0654206	0.152964	0.0899582	0.132321	0.0909091	0.120098	0.241975	0.111675	0.126667	0.0802676	0.0391459	0.0248756	0.0735294
LEFTY1	0.0147858	0.0146943	0.0167509	0.0419672	0.0190671	0.00315623	0.00174978	0.00292113	0.0377953	0	0.00186916	0.00191205	0	0	0	0.00490196	0.0148148	0.0253807	0	0	0	0	0
PYCR2	0.150467	0.123327	0.0698483	0.145902	0.0762683	0.122041	0.127734	0.117819	0.103937	0.146497	0.158879	0.160612	0.194561	0.186551	0.137529	0.156863	0.150617	0.124365	0.183333	0.143813	0.103203	0.159204	0.132353
SDE2	0.143944	0.131986	0.0575221	0.14623	0.0623085	0.126249	0.0734908	0.0710808	0.107087	0.0812102	0.119626	0.110899	0.219665	0.154013	0.0745921	0.161765	0.108642	0.0558376	0.126667	0.117057	0.135231	0.0646766	0.0735294
AL512343.2	0.000869754	0.00236158	0.000632111	0.00196721	0.00170242	0.00263019	0.00612423	0.00097371	0.00472441	0.00159236	0.00186916	0.00191205	0.0041841	0	0.002331	0	0.00246914	0	0	0	0	0	0
H3F3A	4.93716	6.53844	4.28034	5.77344	5.14505	6.80589	5.3762	7.95618	2.67874	5.43471	6.88785	8.02677	16.6318	8.84165	8.18415	6.14461	8.36049	4.38579	6.53333	6.99666	9.09609	10.2637	5.19118
ACBD3	0.433355	0.346366	0.229772	0.400656	0.177732	0.315623	0.325459	0.331061	0.332283	0.262739	0.314019	0.361377	0.495816	0.383948	0.298368	0.42402	0.444444	0.213198	0.373333	0.257525	0.330961	0.328358	0.426471
LIN9	0.0171776	0.0181055	0.00726928	0.0186885	0.00646919	0.013151	0.0192476	0.00876339	0.0125984	0.0191083	0.011215	0.00573614	0.0209205	0.0151844	0.013986	0.0171569	0.017284	0.00761421	0.02	0.0133779	0.0142349	0.00497512	0.0147059
PARP1	0.320939	0.291525	0.162137	0.296721	0.181137	0.241978	0.60105	0.49075	0.151181	0.519108	0.497196	0.40153	0.631799	0.574837	0.482517	0.272059	0.303704	0.215736	0.406667	0.625418	0.313167	0.39801	0.941176
STUM	0.00347902	0.000524797	0.000948167	0.00163934	0.000680967	0.00105208	0.103237	0.0428432	0.00314961	0	0	0.0172084	0.00209205	0	0.167832	0	0	0	0.02	0	0	0.0746269	0
ITPKB	0.00347902	0.00236158	0.0028445	0.000327869	0.00136193	0.00210416	0.138233	0.107108	0.00472441	0.143312	0.0373832	0.193117	0.144351	0.119306	0.0606061	0.230392	0.0222222	0.00253807	0.27	0.130435	0.00355872	0.0447761	0.102941
ITPKB-AS1	0	0	0	0	0	0	0.000874891	0	0.00314961	0.0159236	0	0.00191205	0.00627615	0.0173536	0.002331	0.00490196	0.00246914	0	0	0.0200669	0	0	0
PSEN2	0.0308763	0.00708475	0.0123262	0.0245902	0.00272387	0.00578643	0.0516185	0.0155794	0.0173228	0.0207006	0.0523364	0.0554493	0.0648536	0.0238612	0.195804	0.10049	0.0419753	0.0304569	0.0733333	0	0.0284698	0.313433	0.0294118
COQ8A	0.285714	0.315928	0.147598	0.317377	0.151856	0.145187	0.106737	0.0866602	0.170079	0.0605096	0.071028	0.0879541	0.0878661	0.0498915	0.037296	0.0612745	0.148148	0.154822	0.0866667	0.0468227	0.131673	0.0447761	0.0588235
CDC42BPA	0.42357	0.462083	0.213654	0.401639	0.279877	0.423461	0.314961	0.14703	0.533858	0.00955414	0.0186916	0.41109	0.0209205	0	0.268065	0.723039	0.382716	0.220812	1.44667	0	0.27758	0.313433	0.0147059
ZNF678	0.0152207	0.00970874	0.005689	0.0147541	0.00442629	0.0115729	0.0699913	0.0155794	0.0456693	0.0525478	0.0560748	0.0783939	0.041841	0.0477223	0.0652681	0.0833333	0.0641975	0.00253807	0.103333	0.0133779	0.00355872	0.0497512	0.0588235
SNAP47	0.0884975	0.0921018	0.0448799	0.103934	0.0565203	0.0746975	0.16273	0.119766	0.125984	0.0780255	0.0392523	0.17782	0.0606695	0.0976139	0.114219	0.0710784	0.130864	0.0456853	0.113333	0.110368	0.0925267	0.0646766	0.147059
JMJD4	0.0771907	0.0936762	0.0423515	0.0865574	0.0463058	0.0494477	0.0314961	0.0408958	0.0661417	0.0589172	0.046729	0.0458891	0.0481172	0.0694143	0.018648	0.0514706	0.0938272	0.0380711	0.0233333	0.0200669	0.0925267	0.079602	0
WNT9A	0	0	0	0	0	0	0	0	0	0	0	0	0	0	0.002331	0.00490196	0	0	0	0	0	0.00497512	0
WNT3A	0	0	0	0	0	0	0	0	0	0	0	0.00191205	0	0	0.004662	0	0	0	0	0	0	0	0
ARF1	0.896064	0.79323	0.597345	0.828525	0.595165	0.886376	0.844269	0.8111	0.51811	0.711783	0.985047	0.902486	1.45607	1.16703	1.00466	1.35294	1.23457	0.824873	1.16333	1.10368	0.747331	0.99005	0.544118
C1orf35	0.117417	0.108371	0.0745891	0.143607	0.0640109	0.107312	0.181102	0.167478	0.173228	0.176752	0.185047	0.260038	0.341004	0.206074	0.212121	0.245098	0.330864	0.0609137	0.376667	0.244147	0.156584	0.18408	0.161765
MRPL55	0.544031	0.673314	0.344501	0.59082	0.391216	0.54708	0.321085	0.521908	0.376378	0.152866	0.224299	0.42065	0.282427	0.184382	0.347319	0.301471	0.365432	0.319797	0.283333	0.177258	0.501779	0.40796	0.0294118
GUK1	2.37987	2.42456	2.03413	2.67213	2.00613	2.01526	1.50131	2.43914	0.954331	1.70064	1.02056	2.05163	1.61297	2.17354	1.84848	3.2549	1.26173	1.95178	2.27	1.9699	2.00712	2.15423	1.08824
IBA57-DT	0	0	0	0	0	0	0.000874891	0	0	0	0.00186916	0.00382409	0	0	0.002331	0	0.00246914	0	0	0	0	0	0
IBA57	0.0713199	0.0509053	0.0297092	0.0596721	0.0251958	0.0447133	0.0489939	0.023369	0.0377953	0.0429936	0.0654206	0.0535373	0.0564854	0.0260304	0.04662	0.117647	0.0444444	0.0177665	0.0466667	0.0568562	0.0498221	0.0597015	0.0294118
OBSCN-AS1	0.00108719	0.00236158	0	0.00557377	0	0.000526039	0.0122485	0.00097371	0.0125984	0.00636943	0.00373832	0.0152964	0	0.00650759	0.002331	0	0.00987654	0	0	0	0	0.00497512	0
OBSCN	0.0100022	0.00787195	0.00663717	0.0147541	0.00919305	0.00683851	0.0831146	0.0408958	0.0661417	0.0254777	0.00934579	0.105163	0.00209205	0.00650759	0.0559441	0.00980392	0.091358	0.00507614	0.0266667	0.0100334	0.0213523	0.0248756	0
TRIM11	0.0330507	0.0251902	0.0186473	0.0419672	0.0153218	0.0278801	0.0332458	0.0262902	0.0708661	0.111465	0.0897196	0.0611855	0.15272	0.132321	0.034965	0.0784314	0.0666667	0.0152284	0.0666667	0.177258	0.0320285	0.0746269	0.0441176
TRIM17	0.000217439	0	0	0	0	0	0.00174978	0.00194742	0	0	0.00373832	0.00191205	0.00209205	0.010846	0.004662	0.00245098	0.00987654	0	0.00666667	0	0	0	0
HIST3H2A	0.00152207	0	0.00126422	0	0.00102145	0	0.0139983	0.0175268	0	0.0971338	0.082243	0.0133843	0.119247	0.10846	0.041958	0.00245098	0.0345679	0.00253807	0.0666667	0.107023	0.00711744	0.0199005	0.0147059
HIST3H2BB	0	0	0	0	0.000680967	0	0.00174978	0.00097371	0	0.0238854	0.0168224	0	0.0146444	0.010846	0	0	0.00246914	0	0	0.00668896	0	0	0.0147059
RNF187	0.434442	0.439517	0.245575	0.426557	0.283963	0.396107	0.233596	0.391431	0.222047	0.181529	0.207477	0.334608	0.317992	0.240781	0.228438	0.279412	0.417284	0.307107	0.253333	0.160535	0.487544	0.253731	0.132353
RHOU	0.00543596	0.0191551	0.00347661	0.00491803	0.0125979	0.0289321	0.00612423	0.00681597	0.0314961	0.0461783	0.0953271	0.00764818	0.133891	0	0.0675991	0.502451	0.140741	0.00253807	0.0433333	0.0334448	0.0782918	0.303483	0.0147059
RAB4A	0.480974	0.590921	0.329962	0.576066	0.362615	0.492898	0.247594	0.289192	0.258268	0.234076	0.291589	0.321224	0.384937	0.32538	0.237762	0.272059	0.407407	0.274112	0.266667	0.354515	0.6121	0.328358	0.220588
AL117350.1	0	0.000262398	0	0.000327869	0	0	0.00262467	0	0.00787402	0	0.00560748	0	0.00209205	0.00650759	0	0	0	0	0	0	0	0	0
CCSAP	0.000652316	0.00183679	0.000632111	0.000327869	0.00170242	0.00263019	0.0279965	0.0146056	0	0.0398089	0.209346	0.00956023	0.317992	0.0694143	0.013986	0.0269608	0.0123457	0	0.04	0.0635452	0.00355872	0.0149254	0.0441176
NUP133	0.106327	0.0716347	0.0360303	0.0832787	0.0388151	0.0657549	0.0813648	0.053554	0.0897638	0.0461783	0.0803738	0.0783939	0.0899582	0.0607375	0.0675991	0.112745	0.101235	0.0583756	0.0566667	0.0367893	0.0498221	0.0646766	0.102941
ABCB10	0.0576212	0.034899	0.0224399	0.0547541	0.02111	0.0326144	0.040245	0.0194742	0.0724409	0.0270701	0.0523364	0.0286807	0.0774059	0.0303688	0.037296	0.0563725	0.0469136	0.0685279	0.0566667	0.0301003	0.0106762	0.0497512	0.0147059
TAF5L	0.0437052	0.0236158	0.0189633	0.0360656	0.0143003	0.0315623	0.0349956	0.0243427	0.0393701	0.0366242	0.102804	0.0592734	0.08159	0.0585683	0.0512821	0.0318627	0.0469136	0.0101523	0.0533333	0.0735786	0.0213523	0.0497512	0
URB2	0.0265275	0.0144319	0.00884956	0.0259016	0.00885257	0.0189374	0.023622	0.0116845	0.0267717	0.0302548	0.0392523	0.042065	0.0313808	0.00650759	0.011655	0.0294118	0.017284	0.00761421	0.0166667	0.0334448	0.0142349	0.0199005	0.0147059
LINC01736	0	0	0	0	0	0	0	0	0	0.00318471	0.168224	0	0.0167364	0	0	0	0	0	0	0	0	0	0
GALNT2	0.117199	0.0467069	0.0587863	0.11082	0.0425604	0.0278801	0.0778653	0.0331061	0.324409	0.0748408	0.319626	0.0439771	0.213389	0.0845987	0.020979	0.0955882	0.135802	0.124365	0.103333	0.0468227	0.0427046	0.0497512	0.132353
PGBD5	0.0110894	0.0115455	0.00884956	0.0114754	0.00715015	0.0142031	0.0183727	0.0126582	0.0141732	0	0.00373832	0.0133843	0.00627615	0	0.002331	0	0.0518519	0	0.00333333	0	0.0604982	0.0199005	0
COG2	0.200261	0.198636	0.100506	0.212459	0.130065	0.19253	0.19685	0.142162	0.215748	0.113057	0.0841121	0.139579	0.251046	0.104121	0.118881	0.115196	0.14321	0.109137	0.16	0.12709	0.142349	0.179104	0.176471
AGT	0.170472	0.221202	0.122314	0.248525	0.24651	0.0568122	0.00262467	0.0243427	0.470866	0	0.00186916	0.00956023	0.00209205	0	0	0.0171569	0.0962963	0.730964	0.06	0.00334448	0.0782918	0	0
C1orf198	0.021309	0.0207295	0.0116941	0.0222951	0.0129384	0.026828	0.0358705	0.0379747	0.0267717	0	0.00747664	0.0898662	0.0125523	0	0.0559441	0.0465686	0.101235	0.0177665	0.0666667	0.00334448	0.0462633	0.0895522	0
TTC13	0.00630572	0.00262398	0.000632111	0.00622951	0.00340483	0.000526039	0.0358705	0.00486855	0.0251969	0.0700637	0.046729	0.0382409	0.083682	0.0824295	0.016317	0.0392157	0.0296296	0.0101523	0.0666667	0.0668896	0.00711744	0.0199005	0.0147059
ARV1	0.128724	0.106271	0.0720607	0.15541	0.0561798	0.0510258	0.32021	0.130477	0.0661417	0.0541401	0.0934579	0.315488	0.135983	0.0802603	0.277389	0.0882353	0.182716	0.139594	0.11	0.0668896	0.128114	0.20398	0.0441176
FAM89A	0.0228311	0.0186303	0.0120101	0.0304918	0.0129384	0.0194634	0.0148731	0.0146056	0.0267717	0.0398089	0.0373832	0.0248566	0.0543933	0.0151844	0.00699301	0.22549	0.251852	0.0177665	0.146667	0.0468227	0.0391459	0.00995025	0.0735294
C1orf131	0.0954555	0.094201	0.0432996	0.0944262	0.0541369	0.0899527	0.199475	0.111003	0.248819	0.296178	0.246729	0.212237	0.422594	0.290672	0.18648	0.259804	0.160494	0.0507614	0.166667	0.280936	0.11032	0.159204	0.191176
GNPAT	0.164166	0.125689	0.0711125	0.132131	0.0789922	0.0983693	0.176728	0.0993184	0.223622	0.101911	0.147664	0.173996	0.142259	0.104121	0.219114	0.161765	0.204938	0.0913706	0.166667	0.0668896	0.128114	0.19403	0.0441176
EXOC8	0.101109	0.0451325	0.0385588	0.082623	0.0265577	0.0489216	0.0516185	0.0282376	0.0740157	0.0589172	0.0485981	0.0478011	0.0711297	0.0715835	0.041958	0.0612745	0.0419753	0.0329949	0.0333333	0.0635452	0.0320285	0.0547264	0.0441176
SPRTN	0.0719722	0.0611388	0.0297092	0.0659016	0.0255363	0.0504997	0.100612	0.0379747	0.140157	0.105096	0.0878505	0.08413	0.171548	0.156182	0.0792541	0.161765	0.138272	0.0304569	0.0566667	0.207358	0.0462633	0.0746269	0.0588235
EGLN1	0.468363	0.43873	0.24842	0.463934	0.230507	0.352446	0.263342	0.355404	0.233071	0.11465	0.121495	0.172084	0.207113	0.10846	0.377622	0.223039	0.311111	0.236041	0.17	0.117057	0.41637	0.487562	0.0735294
AL445524.1	0.118504	0.0795067	0.051201	0.123934	0.0544774	0.0620726	0.0454943	0.0496592	0.0299213	0.0143312	0.0130841	0.0286807	0.108787	0.0303688	0.02331	0.00735294	0.0197531	0.0685279	0.0366667	0.0234114	0.0854093	0.079602	0
TSNAX	0.331376	0.325112	0.178571	0.326557	0.180116	0.269858	0.293963	0.319377	0.206299	0.151274	0.323364	0.290631	0.445607	0.236443	0.305361	0.267157	0.234568	0.228426	0.38	0.297659	0.377224	0.368159	0.117647
DISC1	0.000217439	0	0.000632111	0.000655738	0.000340483	0.00105208	0	0	0.00629921	0.0318471	0.0785047	0	0.08159	0.0021692	0	0.0539216	0.0123457	0	0.0266667	0.0133779	0.00355872	0	0
SIPA1L2	0.000869754	0.000787195	0.00126422	0.000327869	0.000680967	0.000526039	0.00262467	0.00292113	0.00314961	0.00636943	0.0971963	0.0305927	0.146444	0.00867679	0.118881	0.291667	0.177778	0	0.256667	0	0.024911	0.0895522	0
MAP10	0.00413133	0.00183679	0.00410872	0.00196721	0.00170242	0.000526039	0.0341207	0.0146056	0.0015748	0.0127389	0.0186916	0.00956023	0.041841	0.0130152	0.020979	0.0539216	0.0518519	0	0.0233333	0.0100334	0.0142349	0.0248756	0
NTPCR	0.271581	0.292574	0.148546	0.321967	0.157984	0.216728	0.235346	0.281402	0.155906	0.0732484	0.0859813	0.300191	0.135983	0.0737527	0.207459	0.230392	0.212346	0.190355	0.263333	0.0501672	0.302491	0.293532	0.0588235
PCNX2	0.0154381	0.00892154	0.00537295	0.00852459	0.00544774	0.00420831	0.0656168	0.0126582	0.0535433	0.0796178	0.11028	0.0707457	0.0125523	0.0151844	0.044289	0.00490196	0.0691358	0.00507614	0.0466667	0.0301003	0.0177936	0	0.0147059
MAP3K21	0.121113	0.0789819	0.0537295	0.102295	0.0565203	0.0978432	0.117235	0.0730282	0.231496	0.00477707	0.0448598	0.575526	0.00209205	0	0.228438	0	0.244444	0.0380711	0	0	0.117438	0.144279	0.0147059
KCNK1	0.0606654	0.0102335	0.0290771	0.0442623	0.011236	0.00210416	0.331584	0.0701071	0.0267717	0	0	0.18738	0	0.0021692	0.585082	0.00245098	0.0839506	0.0431472	0.00666667	0	0.0284698	0.0597015	0
SLC35F3	0	0	0	0.000327869	0.000680967	0.000526039	0	0	0.00314961	0.00477707	0.00186916	0.00764818	0.00209205	0	0.02331	0	0.037037	0	0	0	0.00355872	0.701493	0.0441176
AL355472.3	0	0	0	0.000327869	0	0	0	0	0.0015748	0	0	0	0	0	0.002331	0	0	0	0.00666667	0	0	0	0
AL355472.1	0.0254403	0.0265022	0.0110619	0.0337705	0.0132789	0.0189374	0.0857393	0.0467381	0.0787402	0.0589172	0.0299065	0.0573614	0.0543933	0.0455531	0.039627	0.0416667	0.0419753	0.0152284	0.0266667	0.0334448	0.0213523	0.0696517	0.102941
COA6	0.499239	0.402781	0.301517	0.458033	0.240722	0.363493	0.422572	0.507303	0.170079	0.175159	0.241121	0.416826	0.378661	0.203905	0.331002	0.156863	0.291358	0.454315	0.176667	0.22408	0.448399	0.41791	0.0882353
TARBP1	0.06197	0.0480189	0.0230721	0.0485246	0.0313245	0.0426092	0.0874891	0.0428432	0.168504	0.0525478	0.0803738	0.10325	0.0794979	0.0455531	0.0932401	0.110294	0.0962963	0.0304569	0.113333	0.0468227	0.0498221	0.0845771	0.0735294
LINC01354	0	0	0	0	0	0	0.00437445	0	0.00314961	0	0.0130841	0.00191205	0	0	0	0	0.00246914	0	0.0166667	0	0	0	0
IRF2BP2	0.708197	0.452112	0.326485	0.663279	0.260129	0.326144	0.618548	0.466407	0.573228	0.192675	0.697196	0.478011	0.41841	0.199566	0.258741	0.982843	0.602469	0.139594	0.88	0.150502	0.487544	0.223881	0.117647
AL160408.2	0.000652316	0.00367358	0.000632111	0.00196721	0.000680967	0.00105208	0	0.00194742	0.00944882	0	0	0	0.00209205	0	0	0	0.00246914	0	0	0.00334448	0	0	0
AL160408.3	0	0	0	0.000327869	0	0	0	0	0.00629921	0.00159236	0.00186916	0	0	0	0	0	0	0	0	0	0	0	0
LINC01132	0.00456621	0.00629756	0.00126422	0.00262295	0.00374532	0.00683851	0.00262467	0.00194742	0.0409449	0.00159236	0.00560748	0.00573614	0	0	0	0	0.0148148	0.00253807	0	0	0	0.00497512	0
AL391832.2	0.0269624	0.00341118	0.00948167	0.02	0.0020429	0.000526039	0.000874891	0.00292113	0.0015748	0.00477707	0.0542056	0.00191205	0.0125523	0.0021692	0	0.00245098	0	0.00507614	0.00666667	0	0	0	0
AL391832.3	0	0	0	0	0	0	0	0	0	0	0.0168224	0	0.0104603	0	0	0	0	0	0	0	0	0	0
LINC01348	0.000217439	0	0	0	0	0	0	0	0.00314961	0	0	0	0	0	0	0	0	0	0	0	0	0	0
AL732292.2	0.000869754	0.00104959	0.000632111	0.00262295	0	0.00105208	0.00174978	0.00194742	0.0015748	0	0.00186916	0.00382409	0.0041841	0.00433839	0	0	0.00493827	0	0.00333333	0.00334448	0	0	0
TOMM20	1.48532	1.80661	1.33091	1.88721	1.49983	1.61178	1.70691	1.75852	1.00787	1.55732	1.51028	1.63098	1.2364	0.989154	2.06294	1.26471	1.92099	1.42893	1.7	1.24415	1.75089	1.74129	1.55882
RBM34	0.031746	0.0217791	0.0120101	0.0406557	0.0115764	0.0152551	0.032371	0.00389484	0.0629921	0.0557325	0.0392523	0.0344168	0.0606695	0.101952	0.034965	0.0367647	0.0493827	0.0253807	0.03	0.103679	0.024911	0.0199005	0
ARID4B	0.235051	0.162687	0.129583	0.20623	0.10555	0.16728	0.611549	0.282376	0.554331	0.91879	0.657944	0.762906	0.958159	1.41866	0.699301	0.955882	0.733333	0.137056	0.953333	1.41137	0.238434	0.542289	0.602941
GGPS1	0.222005	0.20572	0.11378	0.247213	0.11236	0.150973	0.125984	0.197663	0.0976378	0.0875796	0.166355	0.137667	0.161088	0.13449	0.191142	0.156863	0.167901	0.106599	0.14	0.110368	0.19573	0.179104	0.0441176
TBCE	0.00304414	0.00314878	0.0028445	0.00590164	0.00238338	0.00263019	0.0314961	0.00681597	0.105512	0.0812102	0.0392523	0.0497132	0.039749	0.0694143	0.037296	0.0710784	0.0839506	0.00761421	0.0733333	0.090301	0	0.0497512	0.0588235
TBCE.1	0.0028267	0.00314878	0.00126422	0.00491803	0.0020429	0.00578643	0.0218723	0.00194742	0.0929134	0.0143312	0.0186916	0.0325048	0.0313808	0.0303688	0.016317	0.0245098	0.0296296	0.00253807	0.0366667	0.0267559	0.00711744	0.0149254	0
B3GALNT2	0.0160905	0.0128575	0.00884956	0.0183607	0.00783112	0.00631247	0.109361	0.0107108	0.127559	0.0286624	0.0560748	0.126195	0.041841	0.032538	0.0815851	0.0686275	0.116049	0.0126904	0.12	0.0267559	0.00711744	0.0497512	0.0147059
GNG4	0.0306588	0.000787195	0.0101138	0.00557377	0.00102145	0	0	0	0	0	0	0	0	0.00433839	0	0	0.00740741	0.00507614	0	0	0.0106762	0	0
LYST	0.0719722	0.0341118	0.0391909	0.0514754	0.0224719	0.0278801	0.118985	0.0350536	0.144882	0.183121	0.237383	0.130019	2.08368	0.893709	0.123543	0.269608	0.11358	0.0786802	0.493333	0.521739	0.0213523	0.0995025	0.220588
NID1	0.0926288	0.0160063	0.0385588	0.06	0.0231529	0.0110468	0.000874891	0.00389484	0.0913386	0	0.0149533	0.00382409	0.0711297	0	0.00932401	0.156863	0.0444444	0.0685279	0.156667	0.00334448	0.0284698	0	0
GPR137B	0.666014	0.249803	0.367573	0.556721	0.171263	0.145713	0.0516185	0.0506329	0.264567	0.0493631	0.11215	0.0382409	0.317992	0.0477223	0.114219	0.0637255	0.133333	0.763959	0.0433333	0.083612	0.156584	0.0497512	0
ERO1B	0.0443575	0.0146943	0.0164349	0.0439344	0.0156622	0.0094687	0.0839895	0.0214216	0.102362	0.116242	0.151402	0.08413	0.0983264	0.143167	0.242424	0.134804	0.106173	0.0558376	0.07	0.173913	0.0320285	0.0895522	0.117647
EDARADD	0.000217439	0.00104959	0.000316056	0.000983607	0.000340483	0.00157812	0.00437445	0.00097371	0.0015748	0.0286624	0	0.00191205	0.00209205	0.0021692	0.107226	0.0122549	0.00987654	0	0	0.0234114	0	0.00497512	0
LGALS8	0.196999	0.145631	0.0859671	0.155082	0.092271	0.122567	0.0988626	0.0788705	0.16378	0.156051	0.158879	0.10325	0.26569	0.180043	0.0839161	0.25	0.296296	0.0761421	0.236667	0.147157	0.199288	0.0746269	0.0147059
LGALS8-AS1	0.000652316	0.00209919	0.000632111	0.00262295	0.000340483	0.00105208	0.000874891	0.00194742	0.0110236	0	0.00373832	0	0	0	0.002331	0	0.00246914	0.00253807	0	0	0.0106762	0.00497512	0
AL359921.2	0.000869754	0.00183679	0	0.00229508	0.00102145	0.00105208	0.00349956	0	0.00472441	0.00159236	0	0	0.00209205	0	0	0.00245098	0.00246914	0	0	0.00334448	0.00355872	0.00497512	0
HEATR1	0.0758861	0.0608764	0.0259166	0.0659016	0.040858	0.0452393	0.0656168	0.0418695	0.119685	0.089172	0.102804	0.124283	0.133891	0.0954447	0.0769231	0.110294	0.14321	0.0279188	0.153333	0.0735786	0.0711744	0.079602	0.147059
ACTN2	0.0067406	0.00183679	0.00410872	0.0052459	0.00136193	0	0.00262467	0.00292113	0	0	0.00186916	0.0344168	0	0	0.00932401	0	0.0197531	0.00761421	0.0133333	0	0.00711744	0	0
MTR	0.24875	0.106009	0.10177	0.172131	0.061968	0.0920568	0.71916	0.180136	0.732283	0.167197	0.181308	0.967495	0.169456	0.201735	0.888112	0.303922	0.469136	0.124365	0.336667	0.123746	0.13879	0.313433	0.161765
MT1HL1	0.0028267	0.0123327	0.00347661	0.0147541	0.0061287	0.00526039	0	0.00097371	0.0015748	0	0	0	0	0	0	0	0	0.00507614	0	0	0.0106762	0	0
RYR2	0.000217439	0.000262398	0.000316056	0.000983607	0.00102145	0	0.0096238	0.00097371	0.00787402	0	0	0	0	0	0	0	0.00246914	0	0.02	0.00334448	0	0	0
LINC01139	0.222657	0.0417213	0.0926043	0.139344	0.0251958	0.0641767	0.0201225	0.0467381	0.0724409	0	0	0.0363289	0	0	0.00932401	0.00980392	0.17037	0.0837563	0.00333333	0.00334448	0.181495	0	0
CHRM3	0.00173951	0.00787195	0.000632111	0.000655738	0.00476677	0.00841662	0.0131234	0.00778968	0.0267717	0	0	0.0344168	0.00209205	0	0.011655	0.313725	0.0123457	0.00253807	0.466667	0	0	0	0
CHRM3-AS2	0	0	0	0	0	0	0	0	0.0015748	0.0605096	0	0	0.00209205	0.00650759	0	0.0318627	0	0	0.0133333	0.0167224	0	0	0
CHRM3-AS1	0.0445749	0.0802939	0.0195954	0.0455738	0.0323459	0.0704892	0.000874891	0.00584226	0.0393701	0	0	0	0	0	0	0.00245098	0.00740741	0.00761421	0	0	0.024911	0	0
GREM2	0	0	0	0	0	0	0	0	0	0	0	0	0	0.0021692	0	0	0	0	0.16	0	0	0	0
RGS7	0	0	0.000632111	0	0	0	0.0113736	0.00681597	0	0	0	0.0783939	0	0	0.04662	0	0.00246914	0	0.00333333	0	0	0.0447761	0.0294118
FH	0.560122	0.928628	0.403603	0.683934	0.554307	0.845871	0.365704	0.516066	0.292913	0.0509554	0.104673	0.25239	0.179916	0.101952	0.363636	0.10049	0.182716	0.634518	0.183333	0.130435	0.327402	0.457711	0.0441176
KMO	0.510328	0.559958	0.265803	0.525246	0.307797	0.387691	0.00262467	0.0447907	0.313386	0.00159236	0.046729	0	0.158996	0	0.002331	0.00980392	0.0345679	0.22335	0.0166667	0.00334448	0.0747331	0.00995025	0.0441176
OPN3	0.0593607	0.0427709	0.0319216	0.0531148	0.0231529	0.0384008	0.0769904	0.0214216	0.0346457	0.0111465	0.114019	0.042065	0.15272	0.0195228	0.104895	0.0147059	0.128395	0.035533	0.02	0.0100334	0.0640569	0.114428	0.0735294
CHML	0.0541422	0.0551036	0.0252845	0.0360656	0.0320054	0.0394529	0.12161	0.0642648	0.107087	0.0302548	0.233645	0.0936902	0.313808	0.0260304	0.0582751	0.117647	0.195062	0.035533	0.163333	0.0200669	0.0854093	0.0447761	0.132353
MAP1LC3C	0.000217439	0.000262398	0	0	0.000680967	0.000526039	0	0	0	0	0	0	0	0	0	0	0.00246914	0	0	0	0	0	0
PLD5	0.000869754	0	0.000632111	0.000983607	0.000680967	0.000526039	0	0	0.0015748	0	0	0	0	0	0.002331	0	0.017284	0	0.1	0	0	0	0
CEP170	0.0510981	0.032275	0.0252845	0.0360656	0.019748	0.0315623	0.0542432	0.0194742	0.096063	0.0350318	0.714019	0.120459	0.562762	0.032538	0.037296	0.370098	0.182716	0.0253807	0.316667	0.0702341	0.0747331	0.0248756	0.220588
SDCCAG8	0.231572	0.225663	0.124842	0.257705	0.138577	0.218832	0.459318	0.296008	0.387402	0.0987261	0.770093	0.470363	0.317992	0.0867679	0.386946	0.311275	0.325926	0.106599	0.226667	0.113712	0.185053	0.343284	0.161765
AKT3	0.116547	0.0136447	0.0540455	0.072459	0.0153218	0.00420831	0.147857	0.109056	0.0393701	0.111465	0.114019	0.600382	0.104603	0.169197	0.153846	0.781863	0.283951	0.0304569	0.53	0.180602	0.131673	0.0995025	0.0147059
AL591721.1	0.000217439	0	0	0	0	0	0.000874891	0	0.0015748	0	0	0.00191205	0.00209205	0.0021692	0	0	0	0	0	0	0	0	0
ZBTB18	0.119809	0.131462	0.050885	0.120656	0.0786517	0.125723	0.0848644	0.0778968	0.162205	0.0207006	0.0504673	0.0611855	0.142259	0.00650759	0.0536131	0.0759804	0.0790123	0.0203046	0.0766667	0.00668896	0.0640569	0.0547264	0.176471
AL645465.1	0	0	0	0	0	0	0.000874891	0	0.0015748	0	0	0.00191205	0	0.00433839	0.002331	0.00490196	0.00493827	0	0	0	0	0	0
ADSS	0.310937	0.614537	0.176991	0.364918	0.382703	0.715939	0.244969	0.282376	0.311811	0.296178	0.220561	0.447419	0.671548	0.685466	0.172494	0.205882	0.360494	0.208122	0.23	0.628763	0.409253	0.243781	0.279412
CATSPERE	0.00630572	0.00813435	0.000632111	0.0052459	0.00272387	0.00631247	0.0113736	0.00681597	0.0283465	0	0.00186916	0.00764818	0.0041841	0.0021692	0.004662	0	0.0148148	0.00253807	0	0	0.00711744	0.00995025	0.0294118
DESI2	0.118287	0.14878	0.0726928	0.14623	0.0912496	0.118359	0.225722	0.21519	0.151181	0.11465	0.205607	0.231358	0.253138	0.273319	0.188811	0.289216	0.298765	0.0609137	0.26	0.190635	0.16726	0.149254	0.0441176
AL451007.3	0.000434877	0	0	0	0	0	0.00787402	0.0097371	0	0.00159236	0	0.00191205	0	0	0	0.00980392	0.00740741	0	0	0	0	0	0
AL451007.2	0	0.000262398	0.000948167	0	0	0	0.00174978	0	0	0	0	0.00573614	0	0	0.002331	0	0	0	0	0	0	0.00497512	0
COX20	1.29006	1.72291	1.05531	1.49443	1.25332	1.5213	1.30884	1.8335	0.815748	0.640127	0.525234	2.20268	0.456067	0.583514	1.27506	0.360294	0.82963	1.11421	0.576667	0.508361	1.1032	1.59701	0.470588
HNRNPU	0.948032	1.14065	0.66182	0.817049	0.878447	1.31089	1.80052	1.22298	2.32598	1.82484	2.4243	2.35373	3.06695	2.3102	1.5711	1.7402	2.38272	0.832487	2.02667	1.97659	1.31673	1.56716	1.58824
BX323046.1	0	0	0	0	0	0	0.000874891	0	0.0141732	0.00159236	0.00186916	0.00764818	0	0.0021692	0.004662	0.00245098	0.00740741	0	0.00333333	0	0	0	0
AL356512.1	0.00521853	0.00472317	0.0028445	0.00590164	0.00238338	0.00315623	0.0174978	0.00876339	0.0582677	0.00955414	0.0317757	0.0210325	0.0439331	0.0130152	0.00699301	0.0147059	0.0320988	0	0.00333333	0.0100334	0.00355872	0.00995025	0
EFCAB2	0.0939335	0.0976122	0.0474083	0.110492	0.0510725	0.109942	0.0901137	0.0642648	0.111811	0.0414013	0.0971963	0.0917782	0.0899582	0.0281996	0.107226	0.0637255	0.130864	0.0507614	0.07	0.0167224	0.11032	0.0447761	0
KIF26B	0.000217439	0	0	0.000327869	0.000680967	0	0.00349956	0	0.0015748	0.00477707	0.0168224	0.0267686	0	0	0.004662	0.0441176	0.0592593	0	0.00333333	0	0.00355872	0	0
SMYD3	0.0893673	0.0834427	0.0420354	0.110492	0.0391556	0.0568122	0.0839895	0.0788705	0.105512	0.0541401	0.0373832	0.0917782	0.0334728	0.0629067	0.027972	0.107843	0.0987654	0.0964467	0.0733333	0.0568562	0.0818505	0.0497512	0.0147059
TFB2M	0.184388	0.268171	0.0954488	0.227213	0.146408	0.223567	0.0428696	0.0925024	0.105512	0.0302548	0.0373832	0.0325048	0.0606695	0.021692	0.037296	0.0269608	0.0617284	0.126904	0.04	0.0267559	0.103203	0.0597015	0.0735294
CNST	0.108284	0.0477565	0.0417193	0.108525	0.0299625	0.0389269	0.0944882	0.0613437	0.096063	0.148089	0.11028	0.107075	0.182008	0.156182	0.0722611	0.316176	0.0987654	0.111675	0.256667	0.100334	0.0676157	0.0895522	0.191176
SCCPDH	0.333333	0.257675	0.213338	0.397705	0.14777	0.174119	0.112861	0.103213	0.212598	0.0302548	0.0747664	1.44742	0.0941423	0.110629	0.60373	0.0882353	0.57037	0.42132	0.19	0.0635452	0.362989	0.726368	0.0147059
AL591848.4	0.00130463	0.000787195	0.000948167	0.00131148	0.00102145	0	0	0	0.00787402	0	0	0.00956023	0	0	0.002331	0	0.00493827	0	0.00333333	0.00334448	0	0	0
AHCTF1	0.277886	0.204408	0.130847	0.245902	0.130405	0.218306	0.262467	0.145083	0.310236	0.149682	0.123364	0.24283	0.33682	0.167028	0.137529	0.328431	0.22716	0.129442	0.31	0.157191	0.163701	0.119403	0.0882353
ZNF670	0.0223962	0.0220415	0.0028445	0.0147541	0.00783112	0.0157812	0.0297463	0.0253165	0.0251969	0.00955414	0.0205607	0.0478011	0.0188285	0.00650759	0.032634	0.0294118	0.0395062	0.0152284	0.0233333	0.0167224	0.0462633	0.0149254	0.0294118
ZNF669	0.0313112	0.0312254	0.0164349	0.0354098	0.0166837	0.0178853	0.0498688	0.0360273	0.0692913	0.0764331	0.0635514	0.0535373	0.0690377	0.0607375	0.048951	0.0857843	0.0617284	0.0177665	0.0433333	0.0635452	0.0462633	0.079602	0.0588235
C1orf229	0.00326158	0.00104959	0.000948167	0.00262295	0.00136193	0.00210416	0.00612423	0.00097371	0.00787402	0	0	0.00573614	0	0	0.002331	0.00735294	0.0123457	0.00253807	0.00666667	0	0	0.0248756	0
ZNF124	0.0684932	0.0585148	0.0271808	0.0659016	0.0320054	0.0341925	0.040245	0.0321324	0.11811	0.0398089	0.11215	0.110899	0.133891	0.0520607	0.032634	0.0514706	0.158025	0.0329949	0.0333333	0.0501672	0.0604982	0.0248756	0.0147059
AL390728.6	0.00782779	0.00655996	0.00126422	0.00721311	0.00578822	0.00999474	0.0201225	0.00876339	0.0929134	0.0366242	0.0691589	0.0478011	0.0899582	0.0368764	0.027972	0.151961	0.0444444	0.00507614	0.0833333	0.0401338	0.0142349	0.0298507	0.0588235
AL390728.5	0.00108719	0.00262398	0	0.00393443	0.000680967	0.00210416	0.00262467	0	0.00314961	0.0143312	0.0149533	0	0.0146444	0.032538	0	0.0171569	0	0	0	0.00668896	0.00355872	0	0
ZNF496	0.0369646	0.0291262	0.0135904	0.0406557	0.0139598	0.0194634	0.0437445	0.0223953	0.0598425	0.0159236	0.046729	0.0305927	0.0313808	0.0260304	0.02331	0.0514706	0.0740741	0.00761421	0.06	0.0200669	0.0640569	0.0248756	0.0294118
NLRP3	0	0	0	0	0	0	0	0	0	0.0605096	0.708411	0	0.462343	0.010846	0	0	0.00246914	0	0	0.00334448	0	0	0
TRIM58	0.000217439	0	0	0.000327869	0	0	0.00262467	0	0.00944882	0	0.00186916	0.00191205	0.0104603	0.0021692	0.00699301	0.0196078	0.00246914	0	0.0333333	0.0133779	0	0	0.0588235
OR2L2	0	0	0	0	0	0	0.000874891	0	0.0015748	0	0	0	0.00209205	0	0	0.00245098	0	0	0	0	0	0	0
OR2T2	0.0243531	0.0104959	0.0107459	0.0196721	0.0040858	0.0126249	0	0	0.0125984	0	0.00186916	0.00191205	0	0	0	0	0.00246914	0.0253807	0	0	0.0177936	0	0
AC138089.1	0.0524027	0.0131199	0.0243363	0.0242623	0.00749064	0.0126249	0	0.00486855	0.00787402	0	0	0.00191205	0	0	0	0.00245098	0.00493827	0.0152284	0	0	0.024911	0	0
OR2G6	0.00630572	0.00262398	0.00126422	0.00622951	0.00170242	0.000526039	0.00174978	0	0.100787	0	0	0	0	0	0	0	0.0518519	0.00253807	0	0	0.00711744	0	0.0147059
AC098483.1	0.0465319	0.0154815	0.0158028	0.0295082	0.00987402	0.0110468	0.00174978	0.00876339	0.0110236	0	0	0	0	0	0	0.00245098	0.0197531	0	0.00666667	0	0.0142349	0	0
OR2T10	0.0328332	0.0107583	0.0195954	0.0239344	0.00680967	0.000526039	0.000874891	0.00097371	0.125984	0	0	0	0	0	0	0.00245098	0.0592593	0.0304569	0.00333333	0	0.024911	0	0.0147059
OR2T11	0.000217439	0	0	0.000327869	0	0	0.000874891	0	0.206299	0	0	0	0	0	0	0	0.0419753	0	0	0	0	0	0
LYPD8	0.0130463	0.0275518	0.00821745	0.0140984	0.0166837	0.0462914	0.0314961	0.0243427	0.0472441	0	0	0	0.00209205	0	0	0	0.037037	0.00253807	0.00333333	0	0.0213523	0	0
SH3BP5L	0.0569689	0.0354238	0.0240202	0.0413115	0.0234934	0.0352446	0.0314961	0.0253165	0.0645669	0.00796178	0.0280374	0.0305927	0.0355649	0.0173536	0.013986	0.0441176	0.0567901	0.0228426	0.07	0.0200669	0.0569395	0.0298507	0.0294118
ZNF672	0.0898021	0.0745211	0.039823	0.0740984	0.0476677	0.0720673	0.136483	0.0895813	0.116535	0.0509554	0.196262	0.141491	0.16318	0.0520607	0.184149	0.0612745	0.0814815	0.0532995	0.08	0.0501672	0.0711744	0.20398	0
ZNF692	0.0126114	0.00734715	0.00474083	0.0131148	0.00680967	0.0120989	0.0341207	0.00876339	0.0850394	0.0334395	0.0373832	0.0650096	0.0376569	0.0607375	0.032634	0.0147059	0.0395062	0.00507614	0.07	0.0401338	0.024911	0.039801	0.0588235
PGBD2	0.0173951	0.0238782	0.00916561	0.0183607	0.00851209	0.0215676	0.0446194	0.0204479	0.0629921	0.0414013	0.0542056	0.0305927	0.083682	0.0607375	0.016317	0.0563725	0.0444444	0.00253807	0.0233333	0.0434783	0.0177936	0.039801	0.102941
FAM110C	0.112416	0.106796	0.0603666	0.128197	0.0503916	0.0931089	0.112861	0.0944499	0.16378	0.0111465	0.00186916	0.0363289	0	0.010846	0.00699301	0.00735294	0.123457	0.0228426	0.0166667	0	0.0818505	0.0298507	0
SH3YL1	3.4227	1.66623	2.67668	4.04623	1.40245	0.80484	0.524059	1.04576	1.37008	0.705414	0.295327	0.533461	0.0648536	0.444685	0.550117	0.409314	0.750617	3.13959	0.353333	0.160535	1.33808	0.527363	0.323529
ACP1	0.919983	0.938336	0.644437	1.06066	0.598229	0.827459	0.501312	0.691334	0.507087	0.359873	0.291589	0.435946	0.345188	0.62039	0.503497	0.321078	0.614815	0.743655	0.39	0.491639	0.86121	0.58209	0.161765
ALKAL2	0.223527	0.383889	0.240518	0.649836	0.206673	0.0447133	0.0472441	0.0389484	0.285039	0.00318471	0.00747664	0.0210325	0.00209205	0.0260304	0.004662	0.0196078	0.706173	0.228426	0.08	0.00668896	0.512456	0.0248756	0
LINC01874	0.988041	0.130412	0.596081	1.03574	0.107252	0.116255	0.00437445	0.067186	0.143307	0.00159236	0.00186916	0.0114723	0	0	0	0.0171569	0.0567901	1.06853	0.01	0.00334448	0.224199	0.0298507	0
TMEM18	0.228963	0.234059	0.133692	0.267213	0.129384	0.138348	0.267717	0.158715	0.155906	0.122611	0.190654	0.275335	0.223849	0.156182	0.286713	0.215686	0.461728	0.281726	0.213333	0.180602	0.174377	0.218905	0.161765
AC092159.1	0	0	0	0	0	0	0.00174978	0	0.00629921	0	0	0.00573614	0	0	0.002331	0.00245098	0	0	0	0	0	0	0
AC116609.3	0.000434877	0	0	0.000327869	0.000340483	0	0	0	0	0	0	0	0	0	0	0	0.00493827	0	0	0	0	0	0
LINC01115	0.000434877	0.00157439	0	0.00163934	0.00102145	0	0.000874891	0	0.0015748	0	0	0.00956023	0.00209205	0	0	0	0.00246914	0.00507614	0	0	0	0	0
AC116614.1	0	0	0	0	0	0	0	0	0.0015748	0	0	0	0	0	0	0.00245098	0.00987654	0	0	0	0	0	0
PXDN	0.000217439	0	0.000632111	0	0.000340483	0	0.00262467	0	0.0015748	0	0	0.00191205	0	0	0	0.134804	0.274074	0	0.18	0.00334448	0.0177936	0	0
MYT1L	0	0	0	0.000327869	0	0	0	0	0.00944882	0.00318471	0	0	0.00209205	0	0	0.00245098	0.00246914	0	0	0	0	0	0
EIPR1	0.148945	0.199685	0.0884956	0.182295	0.0956759	0.189374	0.0804899	0.113924	0.0929134	0.0732484	0.0579439	0.183556	0.0774059	0.0650759	0.144522	0.0514706	0.0716049	0.13198	0.04	0.0668896	0.13879	0.248756	0.0441176
TRAPPC12	0.188302	0.191026	0.0945006	0.208197	0.0977188	0.142557	0.177603	0.127556	0.220472	0.0828025	0.130841	0.18738	0.221757	0.110629	0.16317	0.178922	0.158025	0.101523	0.126667	0.09699	0.174377	0.164179	0.0735294
TRAPPC12-AS1	0	0.00104959	0	0.000983607	0	0.000526039	0.00262467	0.00097371	0.0125984	0	0	0	0	0	0.002331	0.00245098	0.00246914	0	0	0	0	0.00497512	0
ADI1	7.1035	5.50722	5.46271	7.38984	4.2843	4.85692	1.25459	3.16261	2.24724	1.0621	0.721495	0.889101	0.412134	1.02603	1.49417	0.818627	1.1037	7.29188	1.07333	0.632107	2.72598	1.8806	0.897059
AC231981.1	0.0400087	0.0152191	0.0167509	0.0314754	0.00715015	0.00368227	0.0218723	0.0175268	0.0629921	0.0350318	0.0299065	0.0286807	0.00209205	0.0195228	0.016317	0.0392157	0.0518519	0.0228426	0.0366667	0.0100334	0.024911	0.0298507	0.0294118
AC108488.1	0.0156556	0.00419837	0.00695322	0.0239344	0.00272387	0.000526039	0.00437445	0.00292113	0.0125984	0	0.00934579	0.00764818	0.00209205	0.0021692	0.002331	0.0171569	0.017284	0.0101523	0.0333333	0	0.00711744	0.00497512	0.0147059
RNASEH1	0.147858	0.144844	0.0777497	0.169836	0.0762683	0.10626	0.118985	0.0876339	0.12126	0.0907643	0.119626	0.108987	0.23431	0.164859	0.130536	0.117647	0.153086	0.0888325	0.19	0.123746	0.163701	0.144279	0.132353
RNASEH1-AS1	0.0939335	0.0831803	0.0587863	0.11377	0.0449438	0.0610205	0.11636	0.151899	0.0519685	0.0318471	0.0654206	0.0917782	0.0564854	0.0281996	0.0745921	0.0441176	0.0814815	0.0888325	0.0566667	0.0234114	0.103203	0.0995025	0.132353
RPS7	11.2057	12.2299	10.1789	13.2643	10.3129	11.5197	7.92476	11.2785	5.41575	17.5	11.9645	7.1109	12.7803	11.8308	9.37063	7.96324	13.4469	9.1269	9.35667	16.4348	16.5623	10.9602	18.6176
COLEC11	0.520331	0.581737	0.287295	0.502295	0.354103	0.453446	0.00174978	0.0477118	0.289764	0.00159236	0.00186916	0.00573614	0	0.0021692	0	0.0196078	0.0123457	0.416244	0.01	0	0.124555	0.00995025	0.0147059
ALLC	0.0028267	0.00288638	0.000632111	0.0042623	0.00170242	0.00105208	0	0.00097371	0.0440945	0	0	0	0	0	0	0	0	0	0	0	0	0	0
AC107057.1	0.000217439	0.000262398	0.000316056	0.000327869	0.00102145	0.00210416	0.0227472	0.0175268	0	0	0	0.00764818	0	0	0.004662	0.00245098	0	0	0.00666667	0	0	0	0
NRIR	0	0	0	0	0	0	0	0	0	0	0.00373832	0	0.0104603	0	0	0.00245098	0	0	0	0	0	0	0
CMPK2	0.000869754	0.000787195	0.00126422	0.000655738	0.00170242	0	0.00262467	0	0.0015748	0.022293	0.071028	0.00573614	0.131799	0.0412148	0	0.134804	0.0123457	0	0.0366667	0.0267559	0.00711744	0	0
RSAD2	0.000869754	0	0.000948167	0.000327869	0	0	0.000874891	0.00097371	0	0.0286624	0.0878505	0	0.161088	0.0455531	0.002331	0.267157	0.0148148	0	0.133333	0.0100334	0	0	0
RNF144A	0.00173951	0.000787195	0.00158028	0.00131148	0.00102145	0.00105208	0.0577428	0.0399221	0.00314961	0.0270701	0.00560748	0.0344168	0.0083682	0.0195228	0.016317	0.245098	0.0493827	0	0.126667	0.0401338	0.0106762	0.0199005	0
LINC01871	0.000217439	0	0	0.000327869	0	0	0	0	0	0.501592	0.00560748	0	0.0041841	0.132321	0.002331	0.00245098	0.00246914	0	0	0.531773	0.0106762	0	0
LINC00299	0	0.000262398	0	0	0	0	0	0	0.00314961	0.00636943	0	0	0.00209205	0.0650759	0	0.00490196	0.00246914	0	0	0.00334448	0	0	0
LINC01814	0.00326158	0.00367358	0.00252845	0.00459016	0.00170242	0.00631247	0.0113736	0.00292113	0.0740157	0	0.00373832	0.0229446	0.00627615	0	0.00699301	0	0.0148148	0	0	0	0.00355872	0.00497512	0
ID2-AS1	0.0056534	0.00997114	0.00252845	0.00885246	0.00136193	0.00210416	0.00787402	0.00486855	0.0362205	0.00159236	0	0.00764818	0.00627615	0.00433839	0	0.00245098	0.00987654	0.0126904	0.01	0	0.00711744	0	0
ID2	2.44401	1.70506	1.74463	2.45475	1.22846	0.96686	1.18898	1.8705	1.41102	2.02707	1.76075	0.567878	1.56485	4.90889	0.179487	1.29412	0.906173	1.6599	0.546667	2.79264	0.775801	0.323383	0.176471
KIDINS220	0.164166	0.0469693	0.0979772	0.121311	0.0653728	0.0347186	0.726159	0.0778968	0.440945	0.345541	0.383178	0.432122	0.577406	0.35141	0.755245	0.747549	0.538272	0.170051	0.8	0.391304	0.0711744	0.497512	0.147059
MBOAT2	0.0515329	0.0577276	0.0306574	0.062623	0.0367722	0.0226197	0.311461	0.0691334	0.096063	0.00636943	0.0168224	0.409178	0.00627615	0.00433839	0.13986	0.14951	0.111111	0.0431472	0.153333	0	0.024911	0.552239	0
AC093904.4	0.000869754	0.00157439	0	0.000655738	0.000340483	0.00105208	0.00437445	0.00389484	0.0330709	0	0	0.00764818	0	0	0.004662	0	0	0	0	0	0	0.0447761	0
ASAP2	0.143292	0.376017	0.07933	0.18	0.23221	0.489216	0.445319	0.313535	0.368504	0	0.00373832	1.10899	0.00209205	0.0021692	0.470862	0.446078	0.192593	0.0786802	0.43	0	0.145907	0.686567	0.0147059
ITGB1BP1	0.294629	0.232747	0.187421	0.358033	0.133129	0.176223	1.04549	1.00974	0.144882	0.278662	0.134579	0.451243	0.403766	0.316703	0.317016	0.448529	0.348148	0.147208	0.473333	0.337793	0.423488	0.373134	0.132353
CPSF3	0.1409	0.137497	0.0597345	0.134426	0.0820565	0.0978432	0.101487	0.0847128	0.096063	0.0589172	0.0990654	0.0783939	0.169456	0.101952	0.107226	0.0857843	0.118519	0.104061	0.0766667	0.0535117	0.135231	0.0945274	0.0735294
IAH1	0.336812	0.518237	0.222819	0.476393	0.265577	0.428722	0.242345	0.226874	0.300787	0.267516	0.272897	0.491396	0.391213	0.284165	0.498834	0.169118	0.385185	0.248731	0.25	0.277592	0.462633	0.517413	0.205882
ADAM17	0.0276147	0.00629756	0.0148546	0.0147541	0.0115764	0.00789058	0.0813648	0.0146056	0.138583	0.0987261	0.364486	0.14914	0.487448	0.0976139	0.102564	0.308824	0.160494	0.00253807	0.31	0.12709	0.0213523	0.0547264	0.235294
AC073195.1	0.0056534	0.00498557	0.00505689	0.00688525	0.00238338	0.00210416	0.015748	0.0097371	0.0362205	0	0.0299065	0.0152964	0.0230126	0.00650759	0.004662	0.00490196	0.00987654	0.00253807	0.02	0	0	0.0248756	0.0441176
YWHAQ	0.765601	0.949095	0.547724	0.788525	0.636704	0.993161	0.818898	1.22687	0.451969	0.703822	0.368224	0.783939	0.566946	0.850325	1.27273	0.666667	1	0.672589	1.17	1.02007	1.46263	1.19403	0.279412
[truncated: 20,485 more rows]

## Sheet: 0
	Cluster 0
FTL	224.242
MT-CO3	210.898
MT-CO1	190.281
MT-ATP6	175.001
MT-ND3	136.376
MT-CYB	123.311
MT-ND4	121.689
MT-CO2	118.913
ALDOB	114.859
MT-ND1	100.223
MT-ND2	77.7543
FTH1	76.3333
TPT1	60.9032
GPX3	60.7262
EEF1A1	56.0839
MT-ND5	33.9437
GATM	31.7928
MT1G	28.9109
GSTA1	23.8106
APOE	23.4512
RPL41	22.8582
PEBP1	21.5179
RPLP1	21.0115
RPL13	20.5582
MIOX	16.2909
GSTA2	16.2183
RPS28	15.7141
RPS23	15.4723
RPL19	14.8989
RPL34	14.5851
GAPDH	14.5843
UGT2B7	14.5575
RPL3	14.5434
RPL10	14.257
RPL13A	14.1263
RPS14	14.0815
RPS27	14.0733
CYB5A	13.9676
MT1X	13.8504
RPL21	13.7199
RPS6	13.7162
RPS3A	13.6704
MTRNR2L12	13.6417
RPS27A	13.4797
RPL32	13.3051
RPL9	12.9152
MT-ND4L	12.9102
RPS12	12.8574
RPL7A	12.6454
RPS18	12.624
RPL37A	12.4462
LDHB	12.174
COX7C	12.0141
FABP1	11.9865
CALM1	11.8339
RPL26	11.4053
RPS15	11.3357
SUCLG1	11.2838
RPS7	11.2057
RPL11	11.1213
ASS1	10.9402
RPL37	10.8693
PCK1	10.7708
SERF2	10.5416
RPL6	10.4914
PDZK1IP1	10.401
RPL8	10.3366
RPS24	10.254
HPD	10.2285
NACA	10.1861
RPS4X	10.1796
RPS29	10.1052
RPL30	10.0007
CXCL14	9.87041
RPS8	9.70015
ATP5F1E	9.67515
RPL7	9.27462
ALB	9.07654
RPL29	8.95347
HSP90AA1	8.85519
RPL15	8.82909
CMBL	8.79409
RPL24	8.7619
RPL12	8.7419
EIF1	8.61318
RPL23	8.45314
RPS16	8.41444
UBB	8.38378
RPS9	8.38226
RPL27A	8.27049
RPS13	8.26006
RPL35A	8.08067
RPL14	8.07088
RPL5	7.96586
LAMTOR5	7.87062
RPS25	7.84497
CUBN	7.74429
RPL23A	7.73451
RPL36	7.70559
RPL35	7.70385
RPS15A	7.69493
ITM2B	7.58643
RPL22	7.56817
UQCRB	7.54708
FBP1	7.49424
ALDH6A1	7.37878
PEPD	7.33942
RPL28	7.3092
RPL39	7.27484
CRYAB	7.22309
ECHS1	7.21526
RPL18A	7.1683
RPS20	7.13242
BHMT	7.12851
PRDX1	7.12155
RPLP2	7.10502
ADI1	7.1035
RPS11	7.02218
MT1E	7.01544
TXN	6.88171
RACK1	6.86258
HINT1	6.69102
GPX4	6.67841
DAB2	6.66319
SLC25A5	6.65471
MT2A	6.53707
C11orf54	6.52577
RPS19	6.31485
UBA52	6.30289
RPS2	6.25723
PAH	6.18482
MT1H	6.03109
SOD1	6
HSPE1	5.94608
HSPD1	5.9252
RPL38	5.9202
AK4	5.85258
RPL10A	5.82431
RPS3	5.80126
RPL18	5.79843
PRODH2	5.75234
NDUFA4	5.75038
FAU	5.7369
RPS21	5.7332
COX4I1	5.71363
SELENOP	5.71146
PDK4	5.60752
ST13	5.49402
RPS27L	5.41009
UQCRQ	5.40291
RPLP0	5.32203
ATP5IF1	5.27593
AKR1A1	5.25636
RIDA	5.24897
SRP14	5.18808
ATP5MG	5.18004
ATP5PF	5.17852
PDZK1	5.13829
SAT2	5.11546
SLC25A3	5.11133
DCXR	5.04849
HIST1H4C	5.00696
ATP5ME	5.0037
RPL27	4.97326
MYL6	4.96586
HSPA8	4.95912
ATP5MC3	4.95912
PTMA	4.95782
H3F3A	4.93716
BHMT2	4.89063
RPS5	4.87323
NDUFB2	4.86671
SAT1	4.86214
LRP2	4.82561
BBOX1	4.76169
RBP5	4.74386
GLRX	4.7282
ATOX1	4.69798
DBI	4.64775
NAT8	4.61622
RPS26	4.60839
PFDN5	4.60187
MT-ATP8	4.59883
OAZ1	4.59426
LGALS2	4.57491
ALDH2	4.52403
COX5B	4.52294
ATP5F1A	4.41987
EEF1B2	4.41596
BRI3	4.36965
ATP1B1	4.36464
SLC7A7	4.31181
EEF2	4.30485
GLYAT	4.30007
COX8A	4.29006
MT1F	4.26354
ETFB	4.24375
COX7B	4.24049
ACAA1	4.21635
HSP90AB1	4.20744
KHK	4.187
TOMM7	4.17352
RPL31	4.16025
ACTB	4.0985
PTH1R	4.08567
TMBIM6	4.06632
UQCRH	4.0287
ATP5MD	3.99413
RPSA	3.98174
CHCHD2	3.94325
PBLD	3.94086
COX6C	3.93064
ACTG1	3.91129
SLC16A9	3.90868
COTL1	3.87715
ELOB	3.84953
SHMT1	3.84453
ATP5F1D	3.83475
PPDPF	3.82953
SLC25A6	3.82431
DDC	3.80148
PCBP2	3.79735
ACAT1	3.75299
UBC	3.69885
DPEP1	3.65688
RPL4	3.65101
NDUFC1	3.64862
CHCHD10	3.64644
UQCR10	3.6421
ZFAND5	3.62166
YBX1	3.61753
ANK2	3.60883
DPYS	3.60731
CAT	3.55686
ATP5F1B	3.5349
SAP18	3.52207
OCIAD2	3.51946
PARK7	3.46488
QPRT	3.46162
COX6B1	3.45119
SH3YL1	3.4227
DHRS4L2	3.40596
NDUFA1	3.40248
UQCR11	3.40226
GADD45A	3.39204
MME	3.37813
PPIA	3.34355
ATP5MC2	3.33007
SMIM24	3.3279
CRYL1	3.3005
PCSK1N	3.28615
ALDH3A2	3.26354
FXYD2	3.25353
ATP5MPL	3.24157
ECI2	3.23396
MTRNR2L8	3.23331
GLS	3.22809
ENO1	3.22657
TPI1	3.22266
POLR2L	3.21548
PRDX5	3.21287
SKP1	3.21005
GHITM	3.207
MSRA	3.19591
NDRG1	3.15873
BDH2	3.14916
ERRFI1	3.14177
CAMK2N1	3.11655
RPL36AL	3.10002
ACO1	3.09785
SLC4A4	3.08937
GSTP1	3.06828
AGMAT	3.03609
DNPH1	3.03153
QDPR	3.03022
ACAA2	3.01174
EEF1D	3.01087
SLC7A8	3.00326
NPM1	2.99348
NQO2	2.98326
FBXO21	2.97978
SCP2	2.97608
RNF152	2.96499
DDT	2.95042
HMGB1	2.94651
GCSH	2.94564
PRDX2	2.94042
DSTN	2.91781
MYL12B	2.91672
CYSTM1	2.89824
NDUFB1	2.89541
BTF3	2.89237
CCNI	2.89106
TMA7	2.88802
NDUFS5	2.88563
FKBP5	2.86149
ATP6V1G1	2.83692
ADIRF	2.81496
ACADM	2.76865
CTSB	2.76017
ATP6V1F	2.76017
ATP5MF	2.74081
FAM151A	2.7382
ALDH4A1	2.73407
COX7A2	2.7232
UBL5	2.7182
PHB	2.70885
TBCA	2.70711
MT-ND6	2.68037
KIAA1191	2.66775
EDF1	2.66536
EHHADH	2.64927
MPC2	2.63079
ISCU	2.62905
IMPA2	2.60774
NDUFB7	2.60252
YWHAE	2.59556
SPP1	2.58317
ATP5PD	2.581
FTCD	2.56556
YWHAB	2.54968
RAB11FIP3	2.54838
CNDP2	2.53707
PRDX3	2.52946
PRDX6	2.52511
TXNDC17	2.50446
PCBD1	2.49619
PLA2G16	2.48728
EIF3K	2.47815
SLC5A12	2.47576
C4orf3	2.47489
MDH1	2.47336
ATP5F1C	2.46858
OST4	2.45945
ARL6IP4	2.44879
FIS1	2.44749
ID2	2.44401
NDUFV2	2.44249
ACSM2B	2.43379
GK	2.43205
PLIN2	2.41639
PSAT1	2.40857
SLC22A8	2.40183
MAF	2.39074
NDUFB10	2.38226
GUK1	2.37987
PTMS	2.36051
HADH	2.34594
SEPHS2	2.3329
NDUFA2	2.33181
COX6A1	2.33116
AKR7A2	2.30594
SORD	2.30137
PABPC1	2.29724
MORF4L1	2.29137
AGXT2	2.29115
ACSM2A	2.29093
ZNHIT1	2.27745
BNIP3	2.27615
CLTA	2.27528
HSPB1	2.27028
PRELID1	2.26441
ATP1A1	2.24831
CA2	2.23331
PCK2	2.22548
GNAS	2.2244
ATP5PO	2.22135
TST	2.21483
COX14	2.20809
UQCRFS1	2.20157
ANPEP	2.18591
ZBTB20	2.17613
PTGR1	2.17569
NDUFS6	2.17526
MGST1	2.16221
AURKAIP1	2.16156
FMO1	2.16134
AQP1	2.16134
CFL1	2.16069
GRHPR	2.15503
MAOA	2.14895
BLOC1S1	2.14547
SLC13A1	2.14329
SLC13A3	2.14286
NDUFB4	2.14155
COX5A	2.12655
EIF4G2	2.11763
ATP5MC1	2.11546
SLC22A6	2.11503
VDAC1	2.0935
MZT2B	2.09067
COPS9	2.08197
SEC61B	2.08154
LSM3	2.08154
EZR	2.07937
NDUFB8	2.07763
SERPINA1	2.07523
CSDE1	2.06828
ADH5	2.06719
DYNLL1	2.06588
VAMP8	2.06045
CLIC4	2.05066
NDUFA5	2.04523
NUCKS1	2.03609
SDHC	2.03305
ECH1	2.02935
NDUFA3	2.02631
PLG	2.00826
NDUFAB1	2.00696
RAC1	2.00544
TMEM176A	2.00087
GPD1	2.00043
SERBP1	1.99217
AKR7A3	1.98326
STAU1	1.97652
PGK1	1.97326
SLC9A3R1	1.97195
PHYH	1.97152
EIF4A2	1.95216
PRR13	1.95151
HAGH	1.94868
DYNLRB1	1.9426
GGACT	1.94173
EIF4B	1.93977
GLYATL1	1.93042
MGST3	1.92042
TAX1BP1	1.91911
POMP	1.91716
HNRNPA1	1.91694
GLUD1	1.9115
PCBP1	1.9115
AKR1C3	1.91107
ISOC2	1.90868
TIPARP	1.90715
MRPL41	1.90541
CFDP1	1.90433
ALDH1L1	1.89976
KCNJ15	1.89498
RPS4Y1	1.89041
DDAH1	1.89019
ADD3	1.88802
NPC2	1.87758
ATP5PB	1.87758
ALDH1A1	1.87563
THY1	1.87106
ARPC3	1.86954
CLTC	1.86954
GSTO1	1.85475
G0S2	1.85127
BNIP3L	1.85018
BPHL	1.84779
HNRNPK	1.84497
PSMA7	1.8441
PPA1	1.8391
RPS10	1.83322
HPGD	1.83127
FBXL5	1.8304
RTN4	1.82801
ALDH7A1	1.82192
EIF3E	1.81866
SUCLG2	1.81757
EIF5	1.80931
ACADSB	1.80648
METTL7A	1.80344
IDH1	1.80235
HIBCH	1.80083
HNRNPA2B1	1.79191
GIPC2	1.78213
TUBB4B	1.77995
GALM	1.77821
ACOT13	1.77365
SNX5	1.77212
SNHG8	1.77017
H3F3B	1.76865
METTL9	1.76473
SUMO2	1.76386
NDUFB3	1.75712
HSPA9	1.74473
RNF186	1.73886
PHPT1	1.73799
MRPL34	1.73668
TMEM176B	1.72798
NOX4	1.72581
AIFM1	1.72168
IGFBP7	1.71776
NPR3	1.7145
USP2	1.71146
APOM	1.71102
CTSH	1.70646
CTXN3	1.69776
APRT	1.68276
MRPL57	1.68058
SLIRP	1.67602
TMEM256	1.66319
FKBP2	1.66167
SLC3A1	1.64731
NDUFS8	1.64536
NARS	1.64297
PPP1R16A	1.63992
GLRX5	1.63666
ATP6V1E1	1.63383
EID1	1.63231
PFN1	1.63188
MIF	1.62709
RAB29	1.62666
IDH2	1.62601
NDUFA11	1.61927
COMMD6	1.61927
NDUFS2	1.6097
GOLGA4	1.60644
GNPDA1	1.60339
KL	1.60317
FAM96B	1.60252
NDUFB11	1.601
FUOM	1.60078
CST3	1.59883
EIF1AX	1.59861
REXO2	1.59665
PLEKHB2	1.58926
FAHD1	1.58034
LAP3	1.57208
CIB1	1.57012
CAMTA1	1.56251
SDHD	1.56121
KLF6	1.56012
FCGRT	1.55882
MINOS1	1.5586
NEDD8	1.55838
NSA2	1.55599
BLVRB	1.55577
BRK1	1.55186
PSMB1	1.55142
IGFBP4	1.54773
CTNNA1	1.5436
SUB1	1.54273
RAB5C	1.54207
PSMC5	1.53599
WDR72	1.53207
CHMP2A	1.53077
CHDH	1.5299
ACSL1	1.52946
DDX5	1.52533
HMGN3	1.52033
ALDH8A1	1.51903
BEX3	1.51794
ATP6V0E1	1.51163
NDUFV1	1.50598
MRPL20	1.50207
C19orf53	1.50098
SMDT1	1.50076
HERPUD1	1.48663
TOMM20	1.48532
SLC6A19	1.48511
MRPS36	1.48315
MTCH2	1.48076
MACROD1	1.47902
UGP2	1.47206
EPHX2	1.4701
SPCS1	1.46075
HINT2	1.45401
CISD1	1.45097
GNG5	1.44336
OSBPL8	1.44162
HIGD2A	1.43966
B2M	1.43705
CD63	1.42966
UQCRC1	1.42835
NDUFB5	1.42748
DYNLT1	1.42487
CNN3	1.4227
OPTN	1.42096
SQSTM1	1.419
CLTRN	1.41813
HDLBP	1.41183
ESD	1.41139
TMSB10	1.40944
SELENOW	1.40683
KLF9	1.40661
PSMB6	1.40509
SNRPG	1.40444
VPS28	1.4003
COX7A2L	1.3977
CIRBP	1.3953
CYCS	1.39182
ACMSD	1.39095
SRP9	1.39074
RAB2A	1.39052
NIT2	1.38878
SCAND1	1.38791
GCHFR	1.38748
RBM47	1.38726
CCNG1	1.38617
OGDHL	1.38552
GTF2I	1.38204
CEBPD	1.37856
FDX1	1.37791
ABAT	1.37486
SLC6A13	1.37465
NFIB	1.37443
SNX3	1.36377
BAG1	1.36377
SET	1.36334
SPATS2L	1.36182
PXMP2	1.35812
TMEM219	1.3579
DECR1	1.35508
ROMO1	1.35442
FAM213A	1.35356
C1QBP	1.35225
AOC1	1.34855
ENY2	1.34725
SF3B5	1.34594
SPAG9	1.34529
ALDH9A1	1.34442
SLC3A2	1.34029
GADD45GIP1	1.33529
RAB1A	1.33159
HAO2	1.3292
TOP1	1.32877
EIF3H	1.32811
HMGN2	1.32725
ANGPTL3	1.32551
ACO2	1.3242
PCYOX1	1.32311
TSC22D3	1.32007
CALM3	1.32007
NPL	1.31985
ANAPC16	1.31876
PIPOX	1.31224
PTGES3	1.30963
ETNK2	1.30876
PSAP	1.30833
COA3	1.30463
MRPS21	1.30398
MRPL51	1.30398
PSMB7	1.29963
TPMT	1.29941
NDUFS1	1.29854
CRYZ	1.29811
ETFA	1.29789
TUFM	1.29724
SEC62	1.29637
ALKBH7	1.29224
NCL	1.29202
COX20	1.29006
ARL2	1.28832
NOP53	1.28789
TM7SF3	1.28767
TSTD1	1.28441
NUPR1	1.28289
CALD1	1.28006
SMS	1.27832
HNMT	1.27571
SDHB	1.27419
SOD2	1.27332
ACADVL	1.26941
TIMM13	1.26919
ACTN4	1.26875
ATP6V1D	1.26854
CDC42	1.26832
LAMTOR4	1.2681
UBE2D3	1.26745
PHGDH	1.26245
TRIR	1.26136
AMN	1.26071
NDUFAF3	1.26006
TALDO1	1.25701
HSD17B14	1.25484
CBR1	1.2544
HMGN1	1.25071
EIF4EBP2	1.24875
CANX	1.2481
ACOT7	1.24766
PGRMC1	1.24766
ENPEP	1.24223
CCND1	1.23766
MSRB2	1.23527
ANAPC11	1.23353
NDUFAF8	1.2307
SELENOK	1.23048
RHOB	1.22722
HADHB	1.22679
COPE	1.22657
MPST	1.22614
COX17	1.22027
CAPZA2	1.21874
PPP2CB	1.21853
PPCS	1.21766
SLC2A4RG	1.21635
LGMN	1.21331
LAMTOR1	1.212
TIMM8B	1.2107
APLP2	1.20852
MDH2	1.20765
HGD	1.20504
VDAC2	1.20178
NDUFS7	1.20157
AP2M1	1.19656
SLC27A2	1.19504
ASPDH	1.19396
COA4	1.19374
RDX	1.19374
ANXA7	1.19352
CALM2	1.18917
CCT3	1.1883
GABARAPL2	1.1883
EIF2S2	1.1883
CISD3	1.18787
NDUFA13	1.18591
TLN2	1.18504
C12orf75	1.18482
CPEB4	1.18265
C11orf58	1.17917
EIF1B	1.1746
C19orf70	1.17439
PDK2	1.17308
CES2	1.17199
GAMT	1.17025
LYPLAL1	1.16634
SEM1	1.16612
ECI1	1.16286
AGPAT3	1.16134
FAH	1.15917
TFCP2L1	1.15503
PLEKHA5	1.15134
MAT2A	1.15047
NDUFA6	1.15003
AP1M2	1.14916
AHCYL1	1.14851
STUB1	1.14829
RHOC	1.14699
RPS19BP1	1.14547
TRMT112	1.14394
DNAJA1	1.14264
SLC16A4	1.14134
MYO6	1.14047
PSMB3	1.14025
GTF3C6	1.13851
GSTK1	1.13742
MTIF3	1.13655
ATP6V1B2	1.13655
TSPYL1	1.13633
FAM107B	1.13546
PSMB5	1.13372
SSBP1	1.13003
PRKAR1A	1.12872
C9orf66	1.12546
UQCRC2	1.12416
FAM177A1	1.12285
NDUFA10	1.11937
2022-03-02	1.11763
IVD	1.11763
ECHDC2	1.11742
NOP10	1.11263
LAMTOR2	1.11089
PPARA	1.10981
CSTB	1.10915
DPP4	1.10807
MAP7	1.10785
NDUFB6	1.1072
NCOA4	1.10589
G6PC	1.10394
HNF4A	1.10328
HSBP1	1.10241
ASAH1	1.1022
TCEA1	1.0998
SLC25A39	1.09633
RNF181	1.09589
EIF6	1.09111
ARG2	1.0885
SUMO1	1.08741
WDR83OS	1.08741
EPB41L3	1.08589
CD164	1.08458
NDUFB9	1.08371
SGK1	1.08219
RHOA	1.08197
EIF3L	1.08002
SETD3	1.07937
AZGP1	1.07915
VTI1B	1.07828
MYL12A	1.07763
TMEM141	1.0748
DAO	1.07154
AHCY	1.07132
SFXN1	1.07045
2022-09-02	1.06958
HMGCL	1.06806
SEC11A	1.06762
VPS29	1.06654
MAOB	1.06545
NAA38	1.06219
TMEM174	1.06197
SELENOH	1.06175
EIF3F	1.06154
GDI2	1.0611
NDUFC2	1.0598
RGN	1.05914
PSMD8	1.05893
BIN1	1.05849
OGDH	1.0561
PSMB4	1.05545
RAB7A	1.05436
ARHGAP24	1.05371
RBX1	1.05371
POLR2I	1.05306
MCUR1	1.05219
SNRPD3	1.04871
FAM162A	1.04762
C5orf24	1.04631
TMEM230	1.04566
HNRNPC	1.04436
RNH1	1.04327
GNG12	1.04284
TKT	1.04044
MRPS15	1.03392
SFXN2	1.0337
LSM4	1.0337
MRFAP1	1.03088
SNRPB2	1.03066
SMIM26	1.02783
ECHDC1	1.02783
TSPAN33	1.0274
SF3B6	1.02566
SLC16A12	1.02522
VAPA	1.02414
GDA	1.02261
IL32	1.02218
RETREG1	1.02109
S100A10	1.02087
H2AFZ	1.02022
C1orf43	1.02022
CAST	1.01935
CFLAR	1.01696
PFKL	1.01587
HADHA	1.01522
RWDD1	1.0137
LAPTM4A	1.01131
ATP6V1A	1.01131
MAPT	1.00935
ARPC2	1.00522
CCT6A	1.00261
DYNC1I2	1.00152
ACOX1	1.00065
USH1C	0.999783
GALNT11	0.997608
GTF3A	0.996738
CTSA	0.993477
ECHDC3	0.993042
MMP24OS	0.993042
DAZAP2	0.993042
AK2	0.991955
FAM120A	0.989128
LINC01874	0.988041
S100A1	0.983475
HSD17B10	0.978039
SDC1	0.977604
GADD45B	0.977169
DDX24	0.975429
LDHA	0.973907
MICU1	0.973255
ARHGEF12	0.97282
SRSF9	0.972385
CYFIP2	0.971733
STOML2	0.971081
NDUFV3	0.970863
GALK1	0.969993
ADD1	0.966514
MRPL52	0.964558
UBE2B	0.960209
PSME1	0.957382
FARP1	0.957382
HIPK3	0.955425
C1orf122	0.955208
AIG1	0.95499
MOB1A	0.954555
ZC3H15	0.953903
TTC38	0.953251
CNBP	0.952164
METRN	0.951511
RNF7	0.950859
AL138826.1	0.950859
ZFP36L2	0.948902
ACSF2	0.948902
HNRNPU	0.948032
DDX3X	0.94738
MRPS33	0.946945
NDUFA12	0.946075
SEC31A	0.944118
SPART	0.943031
SMIM19	0.942379
FNIP2	0.941726
WASL	0.941292
YWHAZ	0.941292
TMEM258	0.941074
SNRPN	0.939117
CYBA	0.936943
MGMT	0.936508
CTSD	0.936073
SBDS	0.936073
OSBPL1A	0.936073
NENF	0.935421
VCP	0.933246
TMEM59	0.932594
CHCHD1	0.932594
CYC1	0.932159
FXR1	0.931942
AP2S1	0.931072
G3BP2	0.929985
UXT	0.928898
SIGIRR	0.928463
CLIC1	0.928463
TPM3	0.928245
ATP6V0D1	0.928028
MRPL54	0.925201
DMGDH	0.924766
GABARAPL1	0.923679
MLF2	0.923462
KLHDC2	0.923027
SCRN2	0.922809
SNU13	0.921722
LACTB2	0.921722
CRYM	0.919983
ACP1	0.919983
MTHFS	0.919983
ALAD	0.919113
[truncated: 21,558 more rows]

## Sheet: 1
	Cluster 1
[truncated: 22,484 more rows]

[truncated: 21 more sheets: 2, 3, 4, 5, 6, 7, 8, 9, 10, 11, 12, 13, 14, 15, 16, 17, 18, 19, 20, 21 …]
