# Supplementary material for: Single-cell profiling of healthy human kidney reveals features of sex-based transcriptional programs and tissue-specific immunity
Source: Nat Commun. 2022 Dec 10;13:7634. doi: 10.1038/s41467-022-35297-z (PMC9741629; doi:10.1038/s41467-022-35297-z)
Supplement: Supplementary file 14 — Supplementary Dataset 11 [file 41467_2022_35297_MOESM14_ESM.xlsx]

## Sheet: median_expression_by_celltype_S
	B	CCDlike	CNT	CTAL	DCT	Endothelial	ICA	ICB	LOHlike	Mesangial	MNP	NK	PC	PEC	Podocytes	PT	Tcell	U1	U2
AL627309.1	0	0	0	0	0	0	0	0	0	0	0	0	0	0	0	0	0	0	0
AL669831.5	0	0	0	0	0	0	0	0	0	0	0	0	0	0	0	0	0	0	0
FAM87B	0	0	0	0	0	0	0	0	0	0	0	0	0	0	0	0	0	0	0
LINC00115	0	0	0	0	0	0	0	0	0	0	0	0	0	0	0	0	0	0	0
FAM41C	0	0	0	0	0	0	0	0	0	0	0	0	0	0	0	0	0	0	0
AL645608.3	0	0	0	0	0	0	0	0	0	0	0	0	0	0	0	0	0	0	0
AL645608.1	0	0	0	0	0	0	0	0	0	0	0	0	0	0	0	0	0	0	0
SAMD11	0	0	0	0	0	0	0	0	0	0	0	0	0	0	0	0	0	0	0
NOC2L	0	0	0	0	0	0	0	0	0	0	0	0	0	0	0	0	0	0	0
KLHL17	0	0	0	0	0	0	0	0	0	0	0	0	0	0	0	0	0	0	0
PLEKHN1	0	0	0	0	0	0	0	0	0	0	0	0	0	0	0	0	0	0	0
PERM1	0	0	0	0	0	0	0	0	0	0	0	0	0	0	0	0	0	0	0
AL645608.8	0	0	0	0	0	0	0	0	0	0	0	0	0	0	0	0	0	0	0
HES4	0	0	0	0	0	0	0	0	0	2	0	0	0	0	0	0	0	0	0
ISG15	0	0	0	0	0	0	0	0	0	0	0	0	0	0	0	0	0	0	0
AGRN	0	0	0	0	0	0	0	0	0	0	0	0	1	1	0	0	0	0	0
RNF223	0	0	0	0	0	0	0	0	0	0	0	0	0	0	0	0	0	0	0
C1orf159	0	0	0	0	0	0	0	0	0	0	0	0	0	0	0	0	0	0	0
AL390719.2	0	0	0	0	0	0	0	0	0	0	0	0	0	0	0	0	0	0	0
TTLL10	0	0	0	0	0	0	0	0	0	0	0	0	0	0	0	0	0	0	0
TNFRSF18	0	0	0	0	0	0	0	0	0	0	0	0	0	0	0	0	0	0	0
TNFRSF4	0	0	0	0	0	0	0	0	0	0	0	0	0	0	0	0	0	0	0
SDF4	0	0	0	0	0	0	0	0	0	0	0	0	0	0	0	0	0	0	0
B3GALT6	0	0	0	0	0	0	0	0	0	0	0	0	0	0	0	0	0	0	0
C1QTNF12	0	0	0	0	0	0	0	0	0	0	0	0	0	0	0	0	0	0	0
UBE2J2	0	0	0	0	0	0	0	0	0	0	0	0	0	0	0	0	0	0	0
LINC01786	0	0	0	0	0	0	0	0	0	0	0	0	0	0	0	0	0	0	0
SCNN1D	0	0	0	0	0	0	0	0	0	0	0	0	0	0	0	0	0	0	0
ACAP3	0	0	0	0	0	0	0	0	0	0	0	0	0	0	0	0	0	0	0
PUSL1	0	0	0	0	0	0	0	0	0	0	0	0	0	0	0	0	0	0	0
INTS11	0	0	0	0	0	0	0	0	0	0	0	0	0	0	0	0	0	0	0
CPTP	0	0	0	0	0	0	0	0	0	0	0	0	0	0	0	0	0	0	0
DVL1	0	0	0	0	0	0	0	0	0	0	0	0	0	0	0	0	0	0	0
MXRA8	0	0	0	0	0	0	0	0	0	0	0	0	0	0.5	0.5	0	0	0	0
AURKAIP1	1	2	2	2	2	1	1	2	2	1	1	1	1	1	1.5	2	1	1	1
CCNL2	0	0	0	0	0	0	0	0	0	0	0	0	0	0	0	0	0	0	0
MRPL20	0	1	2	1	1	0.5	1	1	2	1	1	0	1	1	1	1	1	1	1
ANKRD65	0	0	0	0	0	0	0	0	0	0	0	0	0	0	0	0	0	0	0
VWA1	0	0	0	0	0	0	0	0	0	0	0	0	0	0	0	0	0	0	0
ATAD3C	0	0	0	0	0	0	0	0	0	0	0	0	0	0	0	0	0	0	0
ATAD3B	0	0	0	0	0	0	0	0	0	0	0	0	0	0	0	0	0	0	0
ATAD3A	0	0	0	0	0	0	0	0	0	0	0	0	0	0	0	0	0	0	0
TMEM240	0	0	0	0	0	0	0	0	0	0	0	0	0	0	0	0	0	0	0
SSU72	0	0	1	1	0	0	1	0	0	0	0	0	1	1	0	1	0	1	1
AL645728.1	0	0	0	0	0	0	0	0	0	0	0	0	0	0	0	0	0	0	0
FNDC10	0	0	0	0	0	0	0	0	0	0	0	0	0	0	0	0	0	0	0
AL691432.2	0	0	0	0	0	0	0	0	0	0	0	0	0	0	0	0	0	0	0
MIB2	0	0	0	0	0	0	0	0	0	0	0	0	0	0	0	0	0	0	0
MMP23B	0	0	0	0	0	0	0	0	0	0	0	0	0	0	0	0	0	0	0
CDK11B	0	0	0	0	0	0	0	0	0	0	0	0	0	0	0	0	0	0	0
SLC35E2B	0	0	0	0	0	0	0	0	0	0	0	0	0	0	0	0	0	0	0
CDK11A	0	0	0	0	0	0	0	0	0	0	0	0	0	0	0	0	0	0	0
SLC35E2A	0	0	0	0	0	0	0	0	0	0	0	0	0	0	0	0	0	0	0
NADK	0	0	0	0	0	0	0	0	0	0	0	0	0	0	0	0	0	0	0
GNB1	0	0	0	0	0	1	0	0	0	0	0	0	0	1	0	0	0	0	0
AL109917.1	0	0	0	0	0	0	0	0	0	0	0	0	0	0	0	0	0	0	0
TMEM52	0	0	0	0	0	0	0	0	0	0	0	0	0	0	0	0	0	0	0
GABRD	0	0	0	0	0	0	0	0	0	0	0	0	0	0	0	0	0	0	0
AL391845.1	0	0	0	0	0	0	0	0	0	0	0	0	0	0	0	0	0	0	0
PRKCZ	0	0	0	0	0	0	0	0	0	0	0	0	0	0	0	0	0	0	0
AL590822.2	0	0	0	0	0	0	0	0	0	0	0	0	0	0	0	0	0	0	0
PRKCZ-AS1	0	0	0	0	0	0	0	0	0	0	0	0	0	0	0	0	0	0	0
FAAP20	0	0	1	0	0	0	0	0	0	0	0	0	0	0	0	0	0	1	0
AL590822.1	0	0	0	0	0	0	0	0	0	0	0	0	0	0	0	0	0	0	0
SKI	0	0	0	0	0	0	0	0	0	0	0	0	0	0	0	0	0	0	0
MORN1	0	0	0	0	0	0	0	0	0	0	0	0	0	0	0	0	0	0	0
RER1	0	0	2	1	1	0	1	1	0	0	0	0	1	0	0	0	0	1	0
PEX10	0	0	0	0	0	0	0	0	0	0	0	0	0	0	0	0	0	0	0
PLCH2	0	0	0	0	0	0	0	0	0	0	0	0	0	0	0	0	0	0	0
PANK4	0	0	0	0	0	0	0	0	0	0	0	0	0	0	0	0	0	0	0
AL139246.5	0	0	0	0	0	0	0	0	0	0	0	0	0	0	0	0	0	0	0
TNFRSF14-AS1	0	0	0	0	0	0	0	0	0	0	0	0	0	0	0	0	0	0	0
TNFRSF14	0	0	0	0	0	0	0	0	0	0	0	0	0	0	0	0	0	0	0
FAM213B	0	0	0	0	0	0	0	0	0	0	0	0	0	0	0	0	0	0	0
MMEL1	0	0	0	0	0	0	0	0	0	0	0	0	0	0	0	0	0	0	0
TTC34	0	0	0	0	0	0	0	0	0	0	0	0	0	0	0	0	0	0	0
LINC00982	0	0	1	1	1	0	0	0	0	0	0	0	2	0	0	0	0	0	0
PRDM16	0	0	0	0	0	0	0	0	0	0	0	0	0	0	0	0	0	0	0
ARHGEF16	0	0	0	0	0	0	0	0	0	0	0	0	0	0	0	0	0	0	0
MEGF6	0	0	0	0	0	0	0	0	0	0	0	0	0	0	0	0	0	0	0
AL513320.1	0	0	0	0	0	0	0	0	0	0	0	0	0	0	0	0	0	0	0
TPRG1L	0	0	0	0	0	0	0	0	0	0	0	0	0	0	0	0	0	0	0
WRAP73	0	0	0	0	0	0	0	0	0	0	0	0	0	0	0	0	0	0	0
SMIM1	0	0	0	0	0	0	0	0	0	0	0	0	0	0	0	0	0	0	0
LRRC47	0	0	0	0	0	0	0	0	0	0	0	0	0	0	0	0	0	0	0
AL365330.1	0	0	0	0	0	0	0	0	0	0	0	0	0	0	0	0	0	0	0
CEP104	0	0	0	0	0	0	0	0	0	0	0	0	0	0	0	0	0	0	0
DFFB	0	0	0	0	0	0	0	0	0	0	0	0	0	0	0	0	0	0	0
C1orf174	0	0	0	0	0	0	0	0	0	0	0	0	0	0	0	0	0	0	0
AJAP1	0	0	0	0	0	0	0	0	0	0	0	0	0	0	0	0	0	0	0
Z98259.3	0	0	0	0	0	0	0	0	0	0	0	0	0	0	0	0	0	0	0
NPHP4	0	0	0	0	0	0	0	0	0	0	0	0	0	0	0	0	0	0	0
KCNAB2	0	0	0	0	0	0	0	0	0	0	0	0	0	0	0	0	0	0	0
CHD5	0	0	0	0	0	0	0	0	0	0	0	0	0	0	0	0	0	0	0
RPL22	11	10	7	5	5	5	8	8	8	6	8	6	6	10	3	8	8	8	9
AL031847.1	0	0	0	0	0	0	0	0	0	0	0	0	0	0	0	0	0	0	0
RNF207	0	0	0	0	0	0	0	0	0	0	0	0	0	0	0	0	0	0	0
ICMT	0	0	0	0	0	0	0	0	0	0	0	0	0	0	0	0	0	0	0
LINC00337	0	0	0	0	0	0	0	0	0	0	0	0	0	0	0	0	0	0	0
GPR153	0	0	0	0	0	0	0	0	0	0	0	0	0	0	0	0	0	0	0
ACOT7	0	0	0	0	0	0	0	0	0	0	0	0	0	0	0	0	0	0	0
AL031848.2	0	0	0	0	0	0	0	0	0	0	0	0	0	0	0	0	0	0	0
HES2	0	0	0	0	0	0	0	0	0	0	0	0	0	0	0	0	0	0	0
ESPN	0	0	0	0	0	0	0	0	0	0	0	0	0	0	0	0	0	0	0
TNFRSF25	0	0	0	0	0	0	0	0	0	0	0	0	0	0	0	0	0	0	0
PLEKHG5	0	0	0	0	0	0	0	0	0	0	0	0	0	0	0	0	0	0	0
NOL9	0	0	0	0	0	0	0	0	0	0	0	0	0	0	0	0	0	0	0
ZBTB48	0	0	0	0	0	0	0	0	0	0	0	0	0	0	0	0	0	0	0
KLHL21	0	0	0	0	0	0	0	0	0	0	0	0	0	0	0	0	0	0	0
PHF13	0	0	0	0	0	0	0	0	0	0	0	0	0	0	0	0	0	0	0
THAP3	0	0	0	0	0	0	0	0	0	0	0	0	0	0	0	0	0	0	0
DNAJC11	0	0	0	0	0	0	0	0	0	0	0	0	0	0	0	0	0	0	0
CAMTA1-DT	0	0	0	0	0	0	0	0	0	0	0	0	0	0	0	0	0	0	0
CAMTA1	0	0	1	0	0	0	1	1	0	1	0	0	1	1	0	1	0	1	1
AL512330.1	0	0	0	0	0	0	0	0	0	0	0	0	0	0	0	0	0	0	0
AL359881.3	0	0	0	0	0	0	0	0	0	0	0	0	0	0	0	0	0	0	0
VAMP3	0	0	0	0	0	0	0	0	0	0	0	0	0	0	0	0	0	0	0
PER3	0	0	0	0	0	0	0	0	0	0	0	0	0	0	0	0	0	0	0
UTS2	0	0	0	0	0	0	0	0	0	0	0	0	0	0	0	0	0	0	0
TNFRSF9	0	0	0	0	0	0	0	0	0	0	0	0	0	0	0	0	0	0	0
PARK7	1	2	3	2	2	1	2	3	3	3	1	2	2	3	3.5	3	1	2	2
AL034417.4	0	0	0	0	0	0	0	0	0	0	0	0	0	0	0	0	0	0	0
AL034417.3	0	0	0	0	0	0	0	0	0	0	0	0	0	0	0	0	0	0	0
ERRFI1	0	0	0	0	0	0	0	0	0	0	0	0	0	0	0	2	0	0	1
AL034417.2	0	0	0	0	0	0	0	0	0	0	0	0	0	0	0	0	0	0	0
LINC01714	0	0	0	0	0	0	0	0	0	0	0	0	0	0	0	0	0	0	0
SLC45A1	0	0	0	0	0	0	0	0	0	0	0	0	0	0	0	0	0	0	0
RERE	0	0	0	0	0	0	0	0	0	0	0	0	0	0	0	0	0	0	1
ENO1	1	2	2	3	2	1	1	2	4	1	1	1	6	3	1	3	1	4	3
ENO1-AS1	0	0	0	0	0	0	0	0	0	0	0	0	0	0	0	0	0	0	0
SLC2A5	0	0	0	0	0	0	0	0	0	0	0	0	0	0	0	0	0	0	0
GPR157	0	0	0	0	0	0	0	0	0	0	0	0	0	0	0	0	0	0	0
MIR34AHG	0	0	0	0	0	0	0	0	0	0	0	0	0	0	0	0	0	0	0
H6PD	0	0	0	0	0	0	0	0	0	0	0	0	0	0	0	0	0	0	0
SPSB1	0	0	0	0	0	0	0	0	0	0	0	0	0	0	0	0	0	0	0
BX323043.1	0	0	0	0	0	0	0	0	0	0	0	0	0	0	0	0	0	0	0
AL928921.2	0	0	0	0	0	0	0	0	0	0	0	0	0	0	0	0	0	0	0
AL928921.1	0	0	0	0	0	0	0	0	0	0	0	0	0	0	0	0	0	0	0
SLC25A33	0	0	0	1	0	0	0	0	0	0	0	0	0	0	0	0	0	0	0
TMEM201	0	0	0	0	0	0	0	0	0	0	0	0	0	0	0	0	0	0	0
PIK3CD	0	0	0	0	0	0	0	0	0	0	0	0	0	0	0	0	0	0	0
PIK3CD-AS2	0	0	0	0	0	0	0	0	0	0	0	0	0	0	0	0	0	0	0
CLSTN1	0	0	0	0	0	0	0	0	0	0	0	0	0	1	0	0	0	0	1
CTNNBIP1	0	0	0	0	0	0	0	0	0	0	0	0	0	0	0	0	0	0	0
LZIC	0	0	0	0	0	0	0	0	0	0	0	0	0	0	0	0	0	0	0
NMNAT1	0	0	0	0	0	0	0	0	0	0	0	0	0	0	0	0	0	0	0
RBP7	0	0	0	0	0	0	0	0	0	0	0	0	0	0	0	0	0	0	0
UBE4B	0	0	0	0	0	0	0	0	0	0	0	0	0	0	0	0	0	0	0
KIF1B	0	0	0	0	0	0	0	0	0	0	0	0	0	0	0	0	0	0	0
AL139424.2	0	0	0	0	0	0	0	0	0	0	0	0	0	0	0	0	0	0	0
PGD	0	0	0	0	0	0	0	0	0	0	0	0	0	0	0	0	0	0	0
CENPS-CORT	0	0	0	0	0	0	0	0	0	0	0	0	0	0	0	0	0	0	0
CENPS	0	0	0	0	0	0	0	0	0	0	0	0	0	0	0	0	0	0	0
DFFA	0	0	0	0	0	0	0	0	0	0	0	0	0	0	0	0	0	0	0
AL354956.1	0	0	0	0	0	0	0	0	0	0	0	0	0	0	0	0	0	0	0
PEX14	0	0	0	0	0	0	0	0	0	0	0	0	0	0	0	0	0	0	0
CASZ1	0	0	0	0	0	0	0	0	0	0	0	0	0	0	0	0	0	0	0
AL139423.1	0	0	0	0	0	0	0	0	0	0	0	0	0	0	0	0	0	0	0
TARDBP	0	0	0	0	0	0	0	0	0	0	0	0	0	0	0	0	0	0	0
AL109811.3	0	0	0	0	0	0	0	0	0	0	0	0	0	0	0	0	0	0	0
SRM	0	0	0	0	0	0	0	0	0	0	0	0	0	0	0	0	0	0	0
EXOSC10	0	0	0	0	0	0	0	0	0	0	0	0	0	0	0	0	0	0	0
AL109811.2	0	0	0	0	0	0	0	0	0	0	0	0	0	0	0	0	0	0	0
MTOR	0	0	0	0	0	0	0	0	0	0	0	0	0	0	0	0	0	0	0
ANGPTL7	0	0	0	0	0	0	0	0	0	0	0	0	0	0	0	0	0	0	0
UBIAD1	0	0	0	0	0	0	0	0	0	0	0	0	0	0	0	0	0	0	0
FBXO2	0	0	0	0	0	0	0	0	0	0	0	0	0	0	0	0	0	0	0
FBXO44	0	0	0	0	0	0	0	0	0	0	0	0	0	0	0	0	0	0	0
FBXO6	0	0	0	0	0	0	0	0	0	0	0	0	0	0	0	0	0	0	0
MAD2L2	0	0	0	0	0	0	0	0	0	0	0	0	0	0	0	0	0	0	0
DRAXIN	0	0	0	0	0	0	0	0	0	0	0	0	0	0	0	0	0	0	0
AGTRAP	0	0	0	0	0	0	0	0	0	0	0	0	0	1	0	0	0	0	0
C1orf167	0	0	0	0	0	0	0	0	0	0	0	0	0	0	0	0	0	0	0
MTHFR	0	0	0	0	0	0	0	0	0	0	0	0	0	0	0	0	0	0	0
CLCN6	0	0	0	0	0	0	0	0	0	0	0	0	0	0	0	0	0	0	0
KIAA2013	0	0	0	0	0	0	0	0	0	0	0	0	0	0	0	0	0	0	0
PLOD1	0	0	0	0	0	0	0	0	0	0	0	0	0	0	0	0	0	0	0
MFN2	0	0	0	0	0	0	0	0	0	0	0	0	0	0	0	0	0	0	0
MIIP	0	0	0	0	0	0	0	0	0	0	0	0	0	0	0	0	0	0	0
TNFRSF8	0	0	0	0	0	0	0	0	0	0	0	0	0	0	0	0	0	0	0
TNFRSF1B	0	0	0	0	0	0	0	0	0	0	2	1	0	0	0	0	0	0	0
VPS13D	0	0	0	0	0	0	0	0	0	0	0	0	0	0	0	0	0	0	0
AC243836.1	0	0	0	0	0	0	0	0	0	0	0	0	0	0	0	0	0	0	0
DHRS3	0	0	0	0	0	1	0	0	0	0	0	0	0	1	0	0	0	0	0
AC254633.1	0	0	0	0	0	0	0	0	0	0	0	0	0	0	0	0	0	0	0
PDPN	0	0	0	0	0	0	0	0	0	0	0	0	0	0	0	0	0	0	0
PRDM2	0	0	0	0	0	0	0	0	0	0	0	0	0	0	0	0	0	0	0
KAZN	0	0	0	0	0	0	0	0	0	0	0	0	1	1	0	0	0	0	1
TMEM51-AS1	0	0	0	0	0	0	0	0	0	0	0	0	0	0	0	0	0	0	0
TMEM51	0	0	1	0	0	0	0	0	0	0	0	0	1	0	0	0	0	0	0
FHAD1	0	0	0	0	0	0	0	0	0	0	0	0	0	0	0	0	0	0	0
AL031283.1	0	0	0	0	0	0	0	0	0	0	0	0	0	0	0	0	0	0	0
EFHD2	0	0	0	0	0	0	0	0	0	0	1	3	0	0	0	0	0	0	0
CASP9	0	0	0	0	0	0	0	0	0	0	0	0	0	0	0	0	0	0	0
DNAJC16	0	0	0	0	0	0	0	0	0	0	0	0	0	0	0	0	0	0	0
AL121992.3	0	0	0	0	0	0	0	0	0	0	0	0	0	0	0	0	0	0	0
AGMAT	0	0	0	0	0	0	0	0	0	0	0	0	0	0	0.5	3	0	0	0
DDI2	0	0	0	0	0	0	0	0	0	0	0	0	0	0	0	0	0	0	0
PLEKHM2	0	0	0	0	0	0	0	0	0	0	0	0	0	0	0	0	0	0	0
SLC25A34	0	0	0	0	0	0	0	0	0	0	0	0	0	0	0	0	0	0	0
SLC25A34-AS1	0	0	0	0	0	0	0	0	0	0	0	0	0	0	0	0	0	0	0
TMEM82	0	0	0	0	0	0	0	0	0	0	0	0	0	0	0	0	0	0	0
FBLIM1	0	0	0	0	0	0	0	0	0	0	0	0	0	0	0	0	0	0	0
UQCRHL	0	0	0	0	0	0	0	0	0	0	0	0	0	0	0	0	0	0	0
AL450998.2	0	0	0	0	0	0	0	0	0	0	0	0	0	0	0	0	0	0	0
SPEN	0	0	0	0	0	0	0	0	0	0	0	0	0	0.5	0	0	0	0	0
ZBTB17	0	0	0	0	0	0	0	0	0	0	0	0	0	0	0	0	0	0	0
SRARP	0	0	1	0	0	0	1	0	0	0	0	0	0	0	0	0	0	0	0
HSPB7	0	0	0	0	0	0	0	0	0	0	0	0	0	0	0	0	0	0	0
CLCNKA	0	0	1	2	1	0	1	1	0	0	0	0	0	0	0	0	0	0	0
CLCNKB	0	0	3	2	2	0	3	2	0	0	0	0	0	0	0	0	0	0	0
FAM131C	0	0	0	0	0	0	0	0	0	0	0	0	0	0	0	0	0	0	0
EPHA2	0	0	0	0	0	0	0	0	0	0	0	0	0	0	0	0	0	0	0
ARHGEF19	0	0	0	0	0	0	0	0	0	0	0	0	0	0	0	0	0	0	0
CPLANE2	0	0	0	0	0	0	0	0	0	0	0	0	0	0	0	0	0	0	0
FBXO42	0	0	0	0	0	0	0	0	0	0	0	0	0	0	0	0	0	0	0
SZRD1	0	0	0	0	0	0	0	0	0	0	0	0	0	0	0	0	0	0	0
NECAP2	0	0	0	0	0	0	0	0	0	0	0	0	0	0	0	0	0	0	0
LINC01772	0	0	0	0	0	0	0	0	0	0	0	0	0	0	0	0	0	0	0
AL137802.2	0	0	0	0	0	0	0	0	0	0	0	0	0	0	0	0	0	0	0
NBPF1	0	0	0	0	0	0	0	0	0	0	0	0	0	0	0	0	0	0	0
CROCC	0	0	0	0	0	0	0	0	0	0	0	0	0	0	0	0	0	0	0
BX284668.5	0	0	0	0	0	0	0	0	0	0	0	0	0	0	0	0	0	0	0
BX284668.6	0	0	0	0	0	0	0	0	0	0	0	0	0	0	0	0	0	0	0
MFAP2	0	0	0	0	0	0	0	0	0	0	0	0	0	0	0	0	0	0	0
ATP13A2	0	0	0	0	0	0	0	0	0	0	0	0	0	0	0	0	0	0	0
SDHB	0	1	0	0	0	0	0	0	1	0	0	0	0	0	0	1	0	0	0
PADI2	0	0	0	0	0	0	0	0	0	0	0	0	0	0	0	0	0	0	0
PADI4	0	0	0	0	0	0	0	0	0	0	0	0	0	0	0	0	0	0	0
RCC2	0	0	0	0	0	0	0	0	0	0	0	0	0	0	0	0	0	0	0
ARHGEF10L	0	0	0	0	0	0	0	0	0	0	0	0	0	0	0	0	0	0	0
IGSF21	0	0	0	0	0	0	0	0	0	0	0	0	0	0	0	0	0	0	0
KLHDC7A	0	0	0	0	0	0	0	0	0	0	0	0	0	0	0	0	0	0	0
ALDH4A1	0	0	0	0	0	0	0	0	0	0	0	0	0	0	0	1	0	0	0
IFFO2	0	0	0	0	0	0	0	0	0	0	0	0	0	0	0	0	0	0	0
UBR4	0	0	0	0	0	0	0	0	0	0	0	0	0	0	0	0	0	1	0
AL035413.1	0	0	0	0	0	0	0	0	0	0	0	0	0	0	0	0	0	0	0
EMC1	0	0	0	0	0	0	0	0	0	0	0	0	0	0	0	0	0	0	0
MRTO4	0	0	0	0	0	0	0	0	0	0	0	0	0	0	0	0	0	0	0
AKR7A3	0	0	0	0	0	0	0	0	0	0	0	0	0	0	0.5	3	0	0	0
AKR7A2	0	1	0	0	0	0	0	0	1	0	0	1	0	1	1	3	0	1	1
PQLC2	0	0	0	0	0	0	0	0	0	0	0	0	0	0	0	0	0	0	0
CAPZB	0	0	1	0	0	0	1	1	0	1	1	0	1	1	1.5	0	0	1	0
MINOS1	0	2	3	2	2	0	2	2	2	1	1	0	3	1	1	1	1	1	0
NBL1	0	0	0	0	0	0	0	0	0	0	0	0	1	1	0	0	0	0	0
TMCO4	0	0	0	0	0	0	0	0	0	0	0	0	0	0	0	0	0	0	0
RNF186	0	0	0	0	0	0	0	0	0	0	0	0	0	0	0	0	0	0	0
AL391883.1	0	0	0	0	0	0	0	0	0	0	0	0	0	0	0	0	0	0	0
OTUD3	0	0	0	0	0	0	0	0	0	0	0	0	0	0	0	0	0	0	0
UBXN10-AS1	0	0	0	0	0	0	0	0	0	0	0	0	0	0	0	0	0	0	0
UBXN10	0	0	0	0	0	0	0	0	0	0	0	0	0	0	0	0	0	0	0
VWA5B1	0	0	0	0	0	0	0	0	0	0	0	0	0	0	0	0	0	0	0
CAMK2N1	0	4	10	0	1	0	5	5	1	0	0	0.5	7	1	1	2	0	1	1
MUL1	0	0	0	0	0	0	0	0	0	0	0	0	0	0	0	0	0	0	0
FAM43B	0	0	0	0	0	0	0	0	0	0	0	0	0	0	0	0	0	0	0
CDA	0	0	1	0	0	0	1	3	0	0	0	0	0	0	0	0	0	0	0
PINK1	0	0	1	0	0	1	0	0	0	0	0	0	0	0	0	0	0	0	0
PINK1-AS	0	0	0	0	0	0	0	0	0	0	0	0	0	0	0	0	0	0	0
DDOST	0	0	0	0	0	0	0	1	0	0	0	0	1	1	0	0	0	0	0
KIF17	0	0	0	0	0	0	0	0	0	0	0	0	0	0	0	0	0	0	0
HP1BP3	0	0	1	1	1	1	1	1	0	1	1	1	1	1	1	0	1	1	1
EIF4G3	0	0	0	0	0	0	0	0	0	0	0	0	0	0	0	0	0	0	0
ECE1	0	0	0	0	0	1	0	0	0	0	0	0	0	0	0	0	0	0	0
NBPF3	0	0	0	0	0	0	0	0	0	0	0	0	0	0	0	0	0	0	0
ALPL	0	0	0	0	0	0	0	0	0	0	0	0	0	0	0	0	0	0	0
RAP1GAP	0	0	1	1	0	0	1	0	0	0	0	0	0	0	0	0	0	0	0
USP48	0	0	0	0	0	0	0	0	0	0	0	0	0	0	0	0	0	0	0
HSPG2	0	0	0	0	0	3	0	0	0	0	0	0	0	0	0	0	0	0	0
LINC01635	0	0	0	0	0	0	0	0	0	0	0	0	0	0	0	0	0	0	0
CDC42	1	2	1	1	1	2	1	1	1	1	2	2	2	2	1	1	2	1	2
WNT4	0	0	0	0	0	0	0	0	0	0	0	0	0	0	0	0	0	0	0
ZBTB40	0	0	0	0	0	0	0	0	0	0	0	0	0	0	0	0	0	0	0
C1QA	0	0	0	0	0	0	0	0	0	0	5	0	0	0	0	0	0	0	0
C1QC	0	0	0	0	0	0	0	0	0	0	1	0	0	0	0	0	0	0	0
C1QB	0	0	0	0	0	0	0	0	0	0	3	0	0	0	0	0	0	0	0
EPHB2	0	0	0	0	0	0	0	0	0	0	0	0	0	0	0	0	0	0	0
KDM1A	0	0	0	0	0	0	0	0	0	0	0	0	0	0	0	0	0	0	0
LUZP1	0	0	0	0	0	1	0	0	0	0	0	0	0	0	0	0	0	0	0
LINC01355	0	0	0	0	0	0	0	0	0	0	0	0	0	0	0	0	0	0	0
AL109936.6	0	0	0	0	0	0	0	0	0	0	0	0	0	0	0	0	0	0	0
HNRNPR	0	0	1	1	0	1	1	1	0	1	1	0	1	1	0	0	0	0	1
ZNF436	0	0	0	0	0	0	0	0	0	0	0	0	0	0	0	0	0	0	0
ZNF436-AS1	0	0	0	0	0	0	0	0	0	0	0	0	0	0	0	0	0	0	0
AL109936.2	0	0	0	0	0	0	0	0	0	0	0	0	0	0	0	0	0	0	0
TCEA3	0	0	0	0	0	0	0	0	0	0	0	0	0	0	0	1	0	1	0
ASAP3	0	0	0	0	0	0	0	0	0	0	0	0	0	0	0	0	0	0	0
E2F2	0	0	0	0	0	0	0	0	0	0	0	0	0	0	0	0	0	0	0
ID3	0	0	1	0	0	2	0	1	0	2	0	0	2	0	0	0	0	0	4
RPL11	38.5	22	18	12	9	11	18	18	15	12	21	14	12	19	4.5	12	24	17	18
ELOA	0	0	0	0	0	0	0	0	0	0	0	0	0	0	0	0	0	0	0
ELOA-AS1	0	0	0	0	0	0	0	0	0	0	0	0	0	0	0	0	0	0	0
PITHD1	0	0	0	0	0	0	0	0	0	0	0	0	0	0	0	0	0	0	0
LYPLA2	0	0	0	0	0	0	0	0	0	0	0	0	0	0	0	0	0	0	0
GALE	0	0	0	0	0	0	0	0	0	0	0	0	0	0	0	0	0	0	0
HMGCL	0	0	0	0	0	0	0	0	0	0	0	0	0	0	0	1	0	0	0
FUCA1	0	0	1	0	0	0	1	0	0	0	0	0	1	0	0	0	0	0	0
PNRC2	0	1	1	1	1	0	1	1	0	0	0	0	1	0.5	0	0	0	0	1
SRSF10	0	0	1	1	0	0	1	1	0	1	0	0	1	1	0	0	0	1	1
MYOM3	0	0	0	0	0	0	0	0	0	0	0	0	0	0	0	0	0	0	0
IFNLR1	0	0	0	0	0	0	0	0	0	0	0	0	0	0	0	0	0	0	0
STPG1	0	0	0	0	0	0	0	0	0	0	0	0	0	0	0	0	0	0	0
NIPAL3	0	0	0	0	0	0	0	0	0	0	0	0	0	0	0	0	0	0	0
RCAN3	0	0	0	0	0	0	0	0	0	0	0	0	0	0	0	0	0	0	0
AL445686.2	0	0	0	0	0	0	0	0	0	0	0	0	0	0	0	0	0	0	0
NCMAP	0	0	0	0	0	0	0	0	0	0	0	0	0	0	0	0	0	0	0
SRRM1	1	0	1	1	1	1	1	1	0	2	2	2	2	2	0.5	0	1	1	2
CLIC4	0	0	0	0	0	1	0	0	0	1	0	0	0	0.5	0	2	0	1	1
RUNX3	0	0	0	0	0	0	0	0	0	0	0	2	0	0	0	0	0	0	0
SYF2	0	1	1	0	0	1	1	1	0	1	1	1	1	1	0	0	0	1	1
RSRP1	1	0	1	1	0	1	1	2	0	0	1	2	1	1	0	0	1	1	1
AL031432.3	0	0	0	0	0	0	0	0	0	0	0	0	0	0	0	0	0	0	0
RHD	0	0	0	0	0	0	0	0	0	0	0	0	0	0	0	0	0	0	0
TMEM50A	0	0	1	0	0	1	1	0	0	1	1	0	1	1	0.5	0	0	1	1
RHCE	0	0	0	0	0	0	0	0	0	0	0	0	0	0	0	0	0	0	0
MACO1	0	0	0	0	0	0	0	0	0	0	0	0	0	0	0	0	0	0	0
LDLRAP1	0	0	0	0	0	0	0	0	0	0	0	0	0	0	0	0	0	0	0
MAN1C1	0	0	0	0	0	0	0	0	0	0	0	0	0	0	0	0	0	0	0
AL031280.1	0	0	0	0	0	0	0	0	0	0	0	0	0	0	0	0	0	0	0
SELENON	0	0	0	0	0	0	0	0	0	0	0	0	0	0	0	0	0	0	0
AL020996.1	0	0	0	0	0	0	0	0	0	0	0	0	0	0	0	0	0	0	0
MTFR1L	0	0	0	0	0	0	0	0	0	0	0	0	0	0	0	0	0	0	0
AUNIP	0	0	0	0	0	0	0	0	0	0	0	0	0	0	0	0	0	0	0
AL033528.2	0	0	0	0	0	0	0	0	0	0	0	0	0	0	0	0	0	0	0
PAQR7	0	0	0	0	0	0	0	0	0	0	0	0	0	0	0	0	0	0	0
STMN1	0	0	0	0	1	0	0	0	0	0	0	0	0	1	0	0	0	1	1
PAFAH2	0	0	0	0	0	0	0	0	0	0	0	0	0	0	0	0	0	0	0
EXTL1	0	0	0	0	0	0	0	0	0	0	0	0	0	0	0	0	0	0	0
SLC30A2	0	0	0	0	0	0	0	0	0	0	0	0	0	0	0	0	0	0	0
TRIM63	0	0	0	0	0	0	0	0	0	0	0	0	0	0	0	0	0	0	0
PDIK1L	0	0	0	0	0	0	0	0	0	0	0	0	0	0	0	0	0	0	0
FAM110D	0	0	0	0	0	0	0	0	0	0	0	0	0	0	0	0	0	0	0
AL391650.1	0	0	0	0	0	0	0	0	0	0	0	0	0	0	0	0	0	0	0
ZNF593	0	0	0	0	0	0	0	0	0	0	0	0	0	0	0	0	0	0	0
CNKSR1	0	0	0	0	0	0	0	0	0	0	0	0	0	0	0	0	0	0	0
CEP85	0	0	0	0	0	0	0	0	0	0	0	0	0	0	0	0	0	0	0
SH3BGRL3	0	0	0	0	0	1	0	0	0	0	4	5	0	0	0.5	0	5	0	0
UBXN11	0	0	0	0	0	0	0	0	0	0	0	0	0	0	0	0	0	0	0
CD52	7	0	0	0	0	0	0	0	0	0	0	0	0	0	0	0	5	0	0
CRYBG2	0	0	0	0	0	0	0	0	0	0	0	0	0	0	0	0	0	0	0
ZNF683	0	0	0	0	0	0	0	0	0	0	0	0	0	0	0	0	0	0	0
DHDDS	0	0	0	0	0	0	0	0	0	0	0	0	0	0	0	0	0	0	0
HMGN2	1	1	2	1	1	0	1	1	2	1	2	1	2	4	1	1	1	1	2
RPS6KA1	0	0	0	0	0	0	0	0	0	0	0	0	0	0	0	0	0	0	0
ARID1A	0	0	0	0	0	0	0	0	0	0	0	0	0	0	0	0	0	0	0
PIGV	0	0	0	0	0	0	0	0	0	0	0	0	0	0	0	0	0	0	0
ZDHHC18	0	0	0	0	0	0	0	0	0	0	0	0	0	0	0	0	0	0	0
SFN	0	0	0	0	0	0	0	0	0	0	0	0	0	0	0	0	0	0	0
GPN2	0	0	0	0	0	0	0	0	0	0	0	0	0	0	0	0	0	0	0
GPATCH3	0	0	0	0	0	0	0	0	0	0	0	0	0	0	0	0	0	0	0
NUDC	0	0	1	1	1	0	1	1	0	1	0	0	1	1	0	0	0	1	1
NR0B2	0	0	0	0	0	0	0	0	0	0	0	0	0	0	0	0	0	0	0
KDF1	0	0	0	0	0	0	0	0	0	0	0	0	0	0	0	0	0	0	0
TRNP1	0	0	0	0	0	0	0	0	0	0	0	0	0	0	0	0	0	0	0
TENT5B	0	0	0	0	0	0	0	0	0	0	0	0	0	0	0	0	0	0	0
SLC9A1	0	0	0	0	0	0	0	0	0	0	0	0	0	0	0	0	0	0	0
WDTC1	0	0	0	0	0	0	0	0	0	0	0	0	0	0	0	0	0	0	0
TMEM222	0	0	0	0	0	0	0	0	0	0	0	0	0	0	0	0	0	0	0
SYTL1	0	0	0	0	0	0	0	0	0	0	0	0	0	0	0	0	0	0	0
MAP3K6	0	0	0	0	0	0	0	0	0	0	0	0	0	0	0	0	0	0	0
FCN3	0	0	0	0	0	0	0	0	0	0	0	0	0	0	0	0	0	0	0
CD164L2	0	0	0	0	0	0	0	0	0	0	0	0	0	0	0	0	0	0	0
GPR3	0	0	0	0	0	0	0	0	0	0	0	0	0	0	0	0	0	0	0
WASF2	0	0	1	1	0	2	0	0	0	1	3	1	1	2	0	0	0	1	1
AHDC1	0	0	0	0	0	0	0	0	0	0	0	0	0	0	0	0	0	0	0
FGR	0	0	0	0	0	0	0	0	0	0	0	0	0	0	0	0	0	0	0
IFI6	0	0	0	0	0	1	0	0	0	0	0	0	0	1	0	0	0	0	0
FAM76A	0	0	0	0	0	0	0	0	0	0	0	0	0	0	0	0	0	0	0
STX12	0	0	0	0	0	0	0	0	0	0	0	0	0	0	0	0	0	0	0
PPP1R8	0	0	0	0	0	0	0	0	0	0	0	0	0	0	0	0	0	0	0
THEMIS2	0	0	0	0	0	0	0	0	0	0	1	0	0	0	0	0	0	0	0
RPA2	0	0	0	0	0	0	0	0	0	0	0	0	0	0	0	0	0	0	0
SMPDL3B	0	0	0	0	0	0	0	0	0	0	0	0	0	0	0	0	0	0	0
AL512288.1	0	0	0	0	0	0	0	0	0	0	0	0	0	0	0	0	0	0	0
XKR8	0	0	0	0	0	0	0	0	0	0	0	0	0	0	0	0	0	0	0
EYA3	0	0	0	0	0	0	0	0	0	0	0	0	0	0	0	0	0	0	0
PTAFR	0	0	0	0	0	0	0	0	0	0	0	0	0	0	0	0	0	0	0
DNAJC8	0	1	1	0	1	1	1	1	0	1	1	0	1	1	0.5	0	0	1	1
ATP5IF1	1	2	4	2	3	1	2	1	4	1	1	1	5	4	3	4	1	2	3
AL353622.1	0	0	0	0	0	0	0	0	0	0	0	0	0	0	0	0	0	0	0
SESN2	0	0	0	0	0	0	0	0	0	0	0	0	0	0	0	0	0	0	0
MED18	0	0	0	0	0	0	0	0	0	0	0	0	0	0	0	0	0	0	0
PHACTR4	0	0	0	0	0	0	0	0	0	0	0	0	0	0	2	0	0	0	0
RCC1	0	0	0	0	0	0	0	0	0	0	0	0	0	0	0	0	0	0	0
TRNAU1AP	0	0	0	0	0	0	0	0	0	0	0	0	0	0	0	0	0	0	0
SNHG12	0	0	0	0	0	0	0	0	0	0	0	0	0	0	0	0	0	0	0
TAF12	0	0	0	0	0	0	0	0	0	0	0	0	0	0	0	0	0	0	0
RAB42	0	0	0	0	0	0	0	0	0	0	0	0	0	0	0	0	0	0	0
LINC01715	0	0	0	0	0	0	0	0	0	0	0	0	0	0	0	0	0	0	0
AL360012.1	0	0	0	0	0	0	0	0	0	0	0	0	0	0	0	0	0	0	0
GMEB1	0	0	0	0	0	0	0	0	0	0	0	0	0	0	0	0	0	0	0
YTHDF2	0	0	1	0	0	0	0	0	0	0	0	0	0	0	0	0	0	0	0
AL009181.1	0	0	0	0	0	0	0	0	0	0	0	0	0	0	0	0	0	0	0
EPB41	0	0	0	0	0	0	0	0	0	0	0	0	0	0	0	0	0	0	0
TMEM200B	0	0	0	0	0	0	0	0	0	0	0	0	0	0	0	0	0	0	0
SRSF4	0	0	0.5	0	0	0	0	0	0	0	0	0	1	0	0	0	0	0	1
MECR	0	0	0	0	0	0	0	0	0	0	0	0	0	0	0	0	0	0	0
PTPRU	0	0	0	0	0	0	0	0	0	0	0	0	0	0	0	0	0	0	0
MATN1	0	0	0	0	0	0	0	0	0	0	0	0	0	0	0	0	0	0	0
MATN1-AS1	0	0	0	0	0	0	0	0	0	0	0	0	0	0	0	0	0	0	0
LAPTM5	2.5	0	0	0	0	0	0	0	0	0	4	1	0	0	0	0	1	0	0
SDC3	0	0	0	0	0	0	0	0	0	0	0	0	0	0	0	0	0	0	0
PUM1	0	0	0	0	0	0	0	0	0	0	0	0	0	0	0	0	0	1	0
SNRNP40	0	0	0	0	0	0	0	0	0	0	0	0	0	0	0	0	0	0	0
ZCCHC17	0	0	0	0	0	0	0	0	0	0	0	0	0	0	0	0	0	0	0
FABP3	0	0	0	1	1	0	0	0	0	0	0	0	0	0	0	0	0	0	0
SERINC2	0	0	1	1	1	0	1	0	0	0	0	0	1	0	0	0	0	0	0
TINAGL1	0	0	0	0	0	1	0	0	0	2	0	0	0	0	0	0	0	1	1
PEF1	0	0	0	0	0	0	0	0	0	0	0	0	0	0	0	0	0	0	0
AC114488.3	0	0	0	0	0	0	0	0	0	0	0	0	0	0	0	0	0	0	0
COL16A1	0	0	0	0	0	0	0	0	0	0	0	0	0	0	0	0	0	0	0
ADGRB2	0	0	0	0	0	0	0	0	0	0	0	0	0	0	0	0	0	0	0
AL136115.2	0	0	0	0	0	0	0	0	0	0	0	0	0	0	0	0	0	0	0
PTP4A2	0	1	1.5	0	0	0	1	1	0	0	1	2	2	1	1	0	1	0	1
KHDRBS1	0	0	1	0	0	0	0.5	0	0	1	1	0	1	1	0	0	0	1	1
AL445248.1	0	0	0	0	0	0	0	0	0	0	0	0	0	0	0	0	0	0	0
TMEM39B	0	0	0	0	0	0	0	0	0	0	0	0	0	0	0	0	0	0	0
KPNA6	0	0	0	0	0	0	0	0	0	0	0	0	0	0	0	0	0	0	0
TXLNA	0	0	0	0	0	0	0	0	0	0	0	0	0	0	0	0	0	0	0
CCDC28B	0	0	0	0	0	0	0	0	0	0	0	0	0	0	0	0	0	0	0
AL049795.1	0	0	0	0	0	0	0	0	0	0	0	0	0	0	0	0	0	0	0
IQCC	0	0	0	0	0	0	0	0	0	0	0	0	0	0	0	0	0	0	0
TMEM234	0	0	0	0	0	0	0	0	0	0	0	0	0	0	0	0	0	0	0
EIF3I	0	1	1	0	0	0	1	0	0	0	0	0	0	1	0	1	0	1	0
FAM167B	0	0	0	0	0	1	0	0	0	0	0	0	0	0	0	0	0	0	0
LCK	0	0	0	0	0	0	0	0	0	0	0	0	0	0	0	0	0	0	0
HDAC1	0	0	0	0	0	0	0	0	0	0	0	0	0	0	0	0	0	0	0
MARCKSL1	0	0	1	0	0	0	1	1	0	0	0	0	0	0	0	0	0	0	0
FAM229A	0	0	0	0	0	0	0	0	0	0	0	0	0	0	0	0	0	0	0
BSDC1	0	0	0	0	0	0	0	0	0	0	0	0	0	0	0	0	0	0	0
ZBTB8A	0	0	0	0	0	0	0	0	0	0	0	0	0	0	0	0	0	0	0
ZBTB8OS	0	0	0	0	0	0	0	0	0	0	0	0	0	0	0	0	0	0	0
RBBP4	0	0	0	0	0	0	0	0	0	0	0	0	0	1	0	0	0	0	0
SYNC	0	0	0	0	0	0	0	0	0	0	0	0	0	0	0	0	0	0	0
KIAA1522	0	0	0	0	0	0	0	0	0	0	0	0	0	0	0	0	0	0	0
YARS	0	0	0	0	0	0	0	0	0	0	0	0	0	0	0	0	0	0	0
S100PBP	0	0	0	0	0	0	0	0	0	0	0	0	0	0	0	0	0	0	0
FNDC5	0	0	0	0	0	0	0	0	0	0	0	0	0	0	0	0	0	0	0
HPCA	0	0	0	0	0	0	0	0	0	0	0	0	0	0	0	0	0	0	0
TMEM54	0	0	0	0	0	0	0	0	0	0	0	0	0	0	0	0	0	0	0
RNF19B	0	0	0	0	0	0	0	0	0	0	0	0	0	0	0	0	0	0	0
AK2	0	0	0.5	0	0	0	0	0	0	0	0	0	0	0	0	1	0	0	0
AZIN2	0	0	0	0	0	0	0	0	0	0	0	0	0	0	0	0	0	0	0
TRIM62	0	0	0	0	0	0	0	0	0	0	0	0	0	0	0	0	0	0	0
AL662907.3	0	0	0	0	0	0	0	0	0	0	0	0	0	0	0	0	0	0	0
ZNF362	0	0	0	0	0	0	0	0	0	0	0	0	0	0	0	0	0	0	0
PHC2	0	0	0	0	0	0	0	0	0	0	0	0	0	0	0	0	0	0	0
ZSCAN20	0	0	0	0	0	0	0	0	0	0	0	0	0	0	0	0	0	0	0
CSMD2	0	0	0	0	0	0	0	0	0	0	0	0	0	0	0	0	0	0	0
SMIM12	0	0	0	0	0	0	0	0	0	0	0	0	0	0	0	0	0	0	0
GJA4	0	0	0	0	0	0	0	0	0	1	0	0	0	0	0	0	0	0	0
DLGAP3	0	0	0	0	0	0	0	0	0	0	0	0	0	0	0	0	0	0	0
AC114490.3	0	0	0	0	0	0	0	0	0	0	0	0	0	0	0	0	0	0	0
TMEM35B	0	0	0	0	0	0	0	0	0	0	0	0	0	0	0	0	0	0	0
ZMYM6	0	0	0	0	0	0	0	0	0	0	0	0	0	0	0	0	0	0	0
ZMYM1	0	0	0	0	0	0	0	0	0	0	0	0	0	0	0	0	0	0	0
AL590434.1	0	0	0	0	0	0	0	0	0	0	0	0	0	0	0	0	0	0	0
SFPQ	0	0	1	1	1	1	1	1	0	1	1	0	1	1	0	0	0	1	2
ZMYM4	0	0	0	0	0	0	0	0	0	0	0	0	0	0	0	0	0	0	0
KIAA0319L	0	0	0	0	0	0	0	0	0	0	0	0	0	0	0	0	0	0	0
NCDN	0	0	0	0	0	0	0	0	0	0	0	0	0	0	0	0	0	0	0
AC004865.2	0	0	0	0	0	0	0	0	0	0	0	0	0	0	0	0	0	0	0
TFAP2E	0	0	0	0	0	0	0	0	0	0	0	0	0	0	0	0	0	0	0
PSMB2	0	0	1	0	0	0	0	0	0	0	0	0	0	0.5	0	0	0	1	0
C1orf216	0	0	0	0	0	0	0	0	0	0	0	0	0	0	0	0	0	0	0
CLSPN	0	0	0	0	0	0	0	0	0	0	0	0	0	0	0	0	0	0	0
AGO4	0	0	0	0	0	0	0	0	0	0	0	0	0	0	0	0	0	0	0
AGO1	0	0	0	0	0	0	0	0	0	0	0	0	0	0	0	0	0	0	0
AL139286.2	0	0	0	0	0	0	0	0	0	0	0	0	0	0	0	0	0	0	0
AGO3	0	0	0	0	0	0	0	0	0	0	0	0	0	0	0	0	0	0	0
TEKT2	0	0	0	0	0	0	0	0	0	0	0	0	0	0	0	0	0	0	0
ADPRHL2	0	0	0	0	0	0	0	0	0	0	0	0	0	0	0	0	0	0	0
COL8A2	0	0	0	0	0	0	0	0	0	0	0	0	0	0	0	0	0	0	0
TRAPPC3	0	0	0	0	0	0	0	0	0	0	0	0	0	0	0	0	0	0	0
MAP7D1	0	0	0	0	0	0	0	0	0	0	0	0	0	0	0	0	0	0	0
THRAP3	0	0	1	1	0	0	1	1	0	0	1	0	1	1	0	0	0	1	1
SH3D21	0	0	0	0	0	0	0	0	0	0	0	0	0	0	0	0	0	0	0
EVA1B	0	0	0	0	0	1	0	0	0	0	0	0	0	1	0.5	0	0	0	0
AL591845.1	0	0	0	0	0	0	0	0	0	0	0	0	0	0	0	0	0	0	0
STK40	0	0	0	0	0	0	0	0	0	0	0	0	0	0	0	0	0	0	0
LSM10	0	0	0	0	0	0	0	0	0	0	0	0	0	0	0	0	0	0	0
OSCP1	0	0	0	0	0	0	0	0	0	0	0	0	0	0	0	0	0	0	0
MRPS15	0	0	0	0	0	0	0	1	0	0	0	0	0	0	0	1	0	0	0
CSF3R	0	0	0	0	0	0	0	0	0	0	0	0	0	0	0	0	0	0	0
LINC01137	0	0	0	0	0	0	0	0	0	0	0	0	0	0	0	0	0	0	0
ZC3H12A	0	0	0	0	0	0	0	0	0	0	0	0	0	0	0	0	0	0	0
MEAF6	0	0	1	0	0	0	0	0	0	0	0	0	0	1	0	0	0	0.5	0
SNIP1	0	0	0	0	0	0	0	0	0	0	0	0	0	0	0	0	0	0	0
DNALI1	0	0	0	0	0	0	0	0	0	0	0	0	0	0	0	0	0	0	0
GNL2	0	0	0	0	0	0	0	0	0	0	0	0	0	0	0	0	0	0	0
C1orf109	0	0	0	0	0	0	0	0	0	0	0	0	0	0	0	0	0	0	0
CDCA8	0	0	0	0	0	0	0	0	0	0	0	0	0	0	0	0	0	0	0
MANEAL	0	0	0	0	0	0	0	0	0	0	0	0	0	0	0	0	0	0	0
YRDC	0	0	0	0	0	0	0	0	0	0	0	0	0	0	0	0	0	0	0
C1orf122	0	0	1	1	0	0	0.5	0	0	0	0	0	0	0	0.5	0	0	0	0
MTF1	0	0	0	0	0	0	0	0	0	0	0	0	0	0	0	0	0	0	0
INPP5B	0	0	0	0	0	0	0	0	0	0	0	0	0	0	0	0	0	0	0
SF3A3	0	0	0	0	0	0	0	0	0	0	0	0	0	0	0	0	0	0	0
FHL3	0	0	0	0	0	0	0	0	0	0	0	0	0	0	0	0	0	0	0
UTP11	0	0	0	0	0	0	0	0	0	0	0	0	0	0	0	0	0	0	0
POU3F1	0	0	0	0	0	0	0	0	0	0	0	0	0	0	0	0	0	0	0
AL354702.2	0	0	0	0	0	0	0	0	0	0	0	0	0	0	0	0	0	0	0
RRAGC	0	0	0	0	0	0	0	0	0	0	0	0	0	0	0	0	0	0	0
AL139260.1	0	0	0	0	0	0	0	0	0	0	0	0	0	0	0	0	0	0	0
MYCBP	0	0	0	0	0	0	0	0	0	0	0	0	0	0	0	0	0	0	0
RHBDL2	0	0	0	0	0	0	0	0	0	0	0	0	0	0	0	0	0	0	0
AKIRIN1	0	0	0.5	0	0	0	0	0.5	0	0	0	0	1	0	0	0	0	0	1
NDUFS5	1	4	4	2	3	1	4	3	3	2	1	1	3	2	1	3	1	2	2
MACF1	0	0	1	0	0	2	1	1	0	1	0	1	1	1	0	0	0	1	1
PABPC4	0	0	0	0	0	0	0	0	0	0	1	0	0	0	0	0	0	0	0
HPCAL4	0	0	0	0	0	0	0	0	0	0	0	0	0	0	0	0	0	0	0
PPIE	0	0	0	0	0	0	0	0	0	0	0	0	0	0	0	0	0	0	0
BMP8B	0	0	0	0	0	0	0	0	0	0	0	0	0	0	0	0	0	0	0
AL033527.3	0	0	0	0	0	0	0	0	0	0	0	0	0	0	0	0	0	0	0
AL033527.5	0	0	0	0	0	0	0	0	0	0	0	0	0	0	0	0	0	0	0
TRIT1	0	0	0	0	0	0	0	0	0	0	0	0	0	0	0	0	0	0	0
MYCL	0	0	0	0	0	0	0	0	0	0	0	0	0	0	0	0	0	0	0
MFSD2A	0	0	0	0	0	0	0	0	0	0	0	0	0	0	0	0	0	0	0
CAP1	0	0	1	0	0	1	0	0	0	0	2	2	1	1	0	0	0	0	1
PPT1	0	0	0	0	0	0	0	0	0	0	1	0	0	0	0	0	0	0	0
RLF	0	0	0	0	0	0	0	0	0	0	0	0	0	0	0	0	0	0	0
AL050341.2	0	0	0	0	0	0	0	0	0	0	0	0	0	0	0	0	0	0	0
ZMPSTE24	0	0	1	0	0	0	1	0	0	0	0	0	0	0	0	0	0	0	0
COL9A2	0	0	0	0	0	0	0	0	0	0	0	0	1	0	0	0	0	0	0
SMAP2	3	0	0	0	0	0	0	0	0	0	5	2	0	0	0	0	2	0	0
ZFP69B	0	0	0	0	0	0	0	0	0	0	0	0	0	0	0	0	0	0	0
ZFP69	0	0	0	0	0	0	0	0	0	0	0	0	0	0	0	0	0	0	0
AL603839.3	0	0	0	0	0	0	0	0	0	0	0	0	0	0	0	0	0	0	0
EXO5	0	0	0	0	0	0	0	0	0	0	0	0	0	0	0	0	0	0	0
ZNF684	0	0	0	0	0	0	0	0	0	0	0	0	0	0	0	0	0	0	0
RIMS3	0	0	0	0	0	0	0	0	0	0	0	0	0	0	0	0	0	0	0
NFYC-AS1	0	0	0	0	0	0	0	0	0	0	0	0	0	0	0	0	0	0	0
NFYC	0	0	0	0	0	0	0	0	0	0	0	0	0	0	0	0	0	0	0
KCNQ4	0	0	0	0	0	0	0	0	0	0	0	0	0	0	0	0	0	0	0
CITED4	0	0	1	0	0	0	1	0	0	0	0	0	0	0	0	0	0	1	0
CTPS1	0	0	0	0	0	0	0	0	0	0	0	0	0	0	0	0	0	0	0
SLFNL1-AS1	0	0	0	0	0	0	0	0	0	0	0	0	0	0	0	0	0	0	0
SCMH1	0	0	0	0	0	0	0	0	0	0	0	0	0	0	0	0	0	0	0
EDN2	0	0	0	0	0	0	0	0	0	0	0	0	0	0	0	0	0	0	0
HIVEP3	0	0	0	0	0	0	0	0	0	0	0	0	0	0	0	0	0	0	0
GUCA2B	0	0	0	0	0	0	0	0	0	0	0	0	0	0	0	0	0	0	0
FOXJ3	0	0	0	0	0	0	0	0	0	0	0	0	0	0	0	0	0	0	0
RIMKLA	0	0	0	0	0	0	0	0	0	0	0	0	0	0	0	0	0	0	0
ZMYND12	0	0	0	0	0	0	0	0	0	0	0	0	0	0	0	0	0	0	0
PPCS	0	1	1	1	0	0	0	0	1	0	0	0	1	0	0	1	0	0	0
CCDC30	0	0	0	0	0	0	0	0	0	0	0	0	0	0	0	0	0	0	0
PPIH	0	0	0	0	0	0	0	0	0	0	0	0	0	0	0	0	0	0	0
AC098484.2	0	0	0	0	0	0	0	0	0	0	0	0	0	0	0	0	0	0	0
YBX1	3	4	4	4	3	2	3	3	5	4	7	3	3	3	1.5	3	3	3	3
CLDN19	0	0	0	1	0	0	0	0	0	0	0	0	0	0	0	0	0	0	0
P3H1	0	0	0	0	0	0	0	0	0	0	0	0	0	0	0	0	0	0	0
C1orf50	0	0	0	0	0	0	0	0	0	0	0	0	0	0	0	0	0	0	0
SVBP	0	0	0	0	0	0	0	0	0	0	0	0	0	0	0	0	0	0	0
ERMAP	0	0	0	0	0	0	0	0	0	0	0	0	0	0	0	0	0	0	0
AL512353.1	0	0	0	0	0	0	0	0	0	0	0	0	0	0	0	0	0	0	0
ZNF691	0	0	0	0	0	0	0	0	0	0	0	0	0	0	0	0	0	0	0
SLC2A1	0	0	0	0	0	0	0	0	0	0	0	0	0	0	0	0	0	0	0
SLC2A1-AS1	0	0	0	0	0	0	0	0	0	0	0	0	0	0	0	0	0	0	0
FAM183A	0	0	0	0	0	0	0	0	0	0	0	0	0	0	0	0	0	0	0
EBNA1BP2	0	0	0	0	0	0	0	0	0	0	0	0	0	0	0	0	0	0	0
CFAP57	0	0	0	0	0	0	0	0	0	0	0	0	0	0	0	0	0	0	0
TMEM125	0	0	0	0	0	0	0	0	0	0	0	0	0	0	0	0	0	0	0
C1orf210	0	0	0	0	0	0	0	0	0	0	0	0	0	0	0	0	0	0	0
TIE1	0	0	0	0	0	1	0	0	0	0	0	0	0	0	0	0	0	0	0
AL139289.2	0	0	0	0	0	0	0	0	0	0	0	0	0	0	0	0	0	0	0
CDC20	0	0	0	0	0	0	0	0	0	0	0	0	0	0	0	0	0	0	0
ELOVL1	0	0	0	0	0	0	0	0	0	0	0	0	0	0	0	0	0	0	0
MED8	0	0	0	0	0	0	0	0	0	0	0	0	0	0	0	0	0	0	0
SZT2	0	0	0	0	0	0	0	0	0	0	0	0	0	0	0	0	0	0	0
HYI	0	0	0	0	0	0	0	0	0	0	0	0	0	0	0	0	0	0	0
PTPRF	0	0	1	0	0	0	0	0	0	0	0	0	1	0	0	0	0	0	0
AL451062.3	0	0	0	0	0	0	0	0	0	0	0	0	0	0	0	0	0	0	0
KDM4A	0	0	0	0	0	0	0	0	0	0	0	0	0	0	0	0	0	0	0
KDM4A-AS1	0	0	0	0	0	0	0	0	0	0	0	0	0	0	0	0	0	0	0
ST3GAL3	0	0	0	0	0	0	0	0	0	0	0	0	0	0	0	0	0	0	0
ARTN	0	0	0	0	0	0	0	0	0	0	0	0	0	0	0	0	0	0	0
AL357079.1	0	0	0	0	0	0	0	0	0	0	0	0	0	0	0	0	0	0	0
IPO13	0	0	0	0	0	0	0	0	0	0	0	0	0	0	0	0	0	0	0
DPH2	0	0	0	0	0	0	0	0	0	0	0	0	0	0	0	0	0	0	0
ATP6V0B	0	2	12.5	4	4	0	12	11	0	0	2	0	3	1	1	0	0	1	2
B4GALT2	0	0	0	0	0	0	0	0	0	0	0	0	0	0	0	0	0	0	0
CCDC24	0	0	0	0	0	0	0	0	0	0	0	0	0	0	0	0	0	0	0
SLC6A9	0	0	0	0	0	0	0	0	0	0	0	0	0	0	0	0	0	0	0
AL139220.2	0	0	0	0	0	0	0	0	0	0	0	0	0	0	0	0	0	0	0
DMAP1	0	0	0	0	0	0	0	0	0	0	0	0	0	0	0	0	0	0	0
ERI3	0	0	0	0	0	0	0	0	0	0	0	0	0	0	0	0	0	0	0
RNF220	0	0	0	0	0	0	0	0	0	0	0	0	0	0	0	0	0	0	0
TMEM53	0	0	0	0	0	0	0	0	0	0	0	0	0	0	0	0	0	0	0
ARMH1	0	0	0	0	0	0	0	0	0	0	0	0	0	0	0	0	0	0	0
KIF2C	0	0	0	0	0	0	0	0	0	0	0	0	0	0	0	0	0	0	0
AL592166.1	0	0	0	0	0	0	0	0	0	0	0	0	0	0	0	0	0	0	0
RPS8	44	18	16	10	8	11	17	14	14	14	21	13	10	20.5	4.5	10	23	19	17
BEST4	0	0	0	0	0	0	0	0	0	0	0	0	0	0	0	0	0	0	0
PLK3	0	0	0	0	0	0	0	0	0	0	0	0	0	0	0	0	0	0	0
TCTEX1D4	0	0	0	0	0	0	0	0	0	0	0	0	0	0	0	0	0	0	0
BTBD19	0	0	0	0	0	0	0	0	0	0	0	0	0	0	0	0	0	0	0
PTCH2	0	0	0	0	0	0	0	0	0	0	0	0	0	0	0	0	0	0	0
EIF2B3	0	0	0	0	0	0	0	0	0	0	0	0	0	0	0	0	0	0	0
HECTD3	0	0	0	0	0	0	0	0	0	0	0	0	0	0	0	0	0	0	0
UROD	0	0	0	0	0	0	0	0	0	0	0	0	0	0	0	0	0	0	0
ZSWIM5	0	0	0	0	0	0	0	0	0	0	0	0	0	0	0	0	0	0	0
HPDL	0	0	0	0	0	0	0	0	0	0	0	0	0	0	0	0	0	0	0
MUTYH	0	0	0	0	0	0	0	0	0	0	0	0	0	0	0	0	0	0	0
TOE1	0	0	0	0	0	0	0	0	0	0	0	0	0	0	0	0	0	0	0
TESK2	0	0	0	0	0	0	0	0	0	0	0	0	0	0	0	0	0	0	0
CCDC163	0	0	0	0	0	0	0	0	0	0	0	0	0	0	0	0	0	0	0
MMACHC	0	0	0	0	0	0	0	0	0	0	0	0	0	0	0	0	0	0	0
PRDX1	1	4	4	2	3	3	2	1	4	2	1	1	4	3	4	7	1	4	6
AKR1A1	1	1	0	0	0	0	0	0	1	0	1	1	0	0	1	5	1	1	0
NASP	0	0	1	0	0	0	1	0	0	0	0	0	1	1	0	0	0	0	1
CCDC17	0	0	0	0	0	0	0	0	0	0	0	0	0	0	0	0	0	0	0
GPBP1L1	0	0	0	0	0	0	0	0	0	0	0	0	0	0	0	0	0	0	0
TMEM69	0	0	0	0	0	0	0	0	0	0	0	0	0	0	0	0	0	0	0
IPP	0	0	0	0	0	0	0	0	0	0	0	0	0	0	0	0	0	0	0
MAST2	0	0	0	0	0	0	0	0	0	0	0	0	0	0	0	0	0	0	0
PIK3R3	0	0	0	0	0	0	0	0	0	0	0	0	0	0	0	0	0	0	0
AL358075.2	0	0	0	0	0	0	0	0	0	0	0	0	0	0	0	0	0	0	0
TSPAN1	0	0	0	0	0	0	0	0	0	0	0	0	2	0	0	0	0	4	0
POMGNT1	0	0	0	0	0	0	0	0	0	0	0	0	0	0	0	0	0	0	0
LURAP1	0	0	0	0	0	0	0	0	0	0	0	0	0	0	0	0	0	0	0
LRRC41	0	0	0	0	0	0	0	0	0	0	0	0	0	0	0	0	0	0	0
UQCRH	2	5	6	6	5	1	4	6	6	2	1	2	5	2	1	3	1	3	2
NSUN4	0	0	0	0	0	0	0	0	0	0	0	0	0	0	0	0	0	0	0
FAAH	0	0	0	0	0	0	0	0	0	0	0	0	0	0	0	0	0	0	0
AL136373.1	0	0	0	0	0	0	0	0	0	0	0	0	0	0	0	0	0	0	0
MKNK1-AS1	0	0	0	0	0	0	0	0	0	0	0	0	0	0	0	0	0	0	0
MKNK1	0	0	0	0	0	0	0	0	0	0	0	0	0	0	0	0	0	0	0
MOB3C	0	0	0	0	0	0	0	0	0	0	0	0	0	0	0	0	0	0	0
ATPAF1	0	0	0	0	0	0	0	0	0	0	0	0	0	0	0	0	0	0	0
EFCAB14	0	0	1	0	0	0	0	0	0	0	0	0	1	0	0	0	0	0	0
CYP4B1	0	0	0	0	0	0	0	0	0	0	0	0	0	0	0	0	0	0	0
CYP4A11	0	0	0	0	0	0	0	0	0	0	0	0	0	0	0	0	0	0	0
CYP4X1	0	0	0	0	0	0	0	0	0	0	0	0	0	0	0	0	0	0	0
CYP4A22-AS1	0	0	0	0	0	0	0	0	0	0	0	0	0	0	0	0	0	0	0
CYP4A22	0	0	0	0	0	0	0	0	0	0	0	0	0	0	0	0	0	0	0
LINC00853	0	0	0	0	0	0	0	0	0	0	0	0	0	0	0	0	0	0	0
PDZK1IP1	1	1	0	0	0	0	0	0	1	0	0	1	0	7	1	8	1	9	1
TAL1	0	0	0	0	0	0	0	0	0	0	0	0	0	0	0	0	0	0	0
STIL	0	0	0	0	0	0	0	0	0	0	0	0	0	0	0	0	0	0	0
CMPK1	0	0	0	0	0	0	0	0	0	0	0	0	0	0	0	0	0	0	0
FOXD2-AS1	0	0	0	0	0	0	0	0	0	0	0	0	0	0	0	0	0	0	0
FOXD2	0	0	0	0	0	0	0	0	0	0	0	0	0	0	0	0	0	0	0
TRABD2B	0	0	0	0	0	0	0	0	0	0	0	0	0	0	0	0	0	0	0
SLC5A9	0	0	0	0	0	0	0	0	0	0	0	0	0	0	0	0	0	0	0
SPATA6	0	0	0	0	0	0	0	0	0	0	0	0	0	0	0	0	0	0	0
AGBL4	0	0	0	0	0	0	0	0	0	0	0	0	0	0	0	0	0	0	0
BEND5	0	0	0	0	0	0	0	0	0	0	0	0	0	0	0	0	0	0	0
FAF1	0	0	0	0	0	0	0	0	0	0	0	0	0	0	0	0	0	0	0
CDKN2C	0	0	0	0	0	0	0	0	0	0	0	0	0	0	0	0	0	0	0
RNF11	0	0	0	0	0	0	0	0	0	0	0	0	0	0	0	0	0	0	0
TTC39A	0	0	0	0	0	0	0	0	0	0	0	0	0	0	0	0	0	0	0
EPS15	0	0	0	0	0	0	0	0	0	0	0	0	0	0	0	0	0	0	0
AC104170.2	0	0	0	0	0	0	0	0	0	0	0	0	0	0	0	0	0	0	0
OSBPL9	0	0	0	0	0	0	0	0	0	0	0	0	0	0	0	0	0	0	0
NRDC	0	0	1	0	0	0	2	0	0	0	0	0	0	0	0	0	0	0	0
AL050343.1	0	0	0	0	0	0	0	0	0	0	0	0	0	0	0	0	0	0	0
AL050343.2	0	0	0	0	0	0	0	0	0	0	0	0	0	0	0	0	0	0	0
RAB3B	0	0	0	0	0	0	0	0	0	0	0	0	0	0	0	0	0	0	0
TXNDC12	0	0	0	0	0	0	0	0	0	0	0	0	0	0	0	0	0	0	0
KTI12	0	0	0	0	0	0	0	0	0	0	0	0	0	0	0	0	0	0	0
BTF3L4	0	0	1	0	0	0	0	0	0	0	0	0	0	0	0	0	0	0	0
ZFYVE9	0	0	0	0	0	0	0	0	0	0	0	0	0	0	0	0	0	0	0
CC2D1B	0	0	0	0	0	0	0	0	0	0	0	0	0	0	0	0	0	0	0
ORC1	0	0	0	0	0	0	0	0	0	0	0	0	0	0	0	0	0	0	0
PRPF38A	0	0	0	0	0	0	0	0	0	0	0	0	0	0	0	0	0	0	0
TUT4	0	0	0	0	0	0	0	0	0	0	0	0	0	1	0	0	0	0.5	1
GPX7	0	0	0	0	0	0	0	0	0	0	0	0	0	0	0	0	0	0	0
SHISAL2A	0	0	0	0	0	0	0	0	0	0	0	0	0	0	0	0	0	0	0
COA7	0	0	0	0	0	0	0	0	0	0	0	0	0	0	0	0	0	0	0
ZYG11B	0	0	0	0	0	0	0	0	0	0	0	0	0	0	0	0	0	0	0
ZYG11A	0	0	0	0	0	0	0	0	0	0	0	0	0	0	0	0	0	0	0
ECHDC2	0	0	0	0	0	0	0	0	0	0	0	0	1	0	0	1	0	1	1
SCP2	0.5	3	1	1	1	1	1	1	2	1	0	1	1	0	1	3	1	1	1
PODN	0	0	0	0	0	0	0	0	0	0	0	0	0	0	0	0	0	0	0
SLC1A7	0	0	0	0	0	0	0	0	0	0	0	0	0	0	0	0	0	0	0
CPT2	0	0	0	0	0	0	0	0	0	0	0	0	0	0	0	0	0	0	0
C1orf123	0	0	0	0	0	0	0	0	0	0	0	0	0	0	0	0	0	0	0
AL606760.3	0	0	0	0	0	0	0	0	0	0	0	0	0	0	0	0	0	0	0
MAGOH	0	0	0	0	0	0	0	0	0	0	0	0	0	0	0	0	0	0	0
AL606760.1	0	0	0	0	0	0	0	0	0	0	0	0	0	0	0	0	0	0	0
LRP8	0	0	0	0	0	0	0	0	0	0	0	0	0	0	0	0	0	0	0
LINC01771	0	0	0	0	0	0	0	0	0	0	0	0	0	0	0	0	0	0	0
AC119428.2	0	0	0	0	0	0	0	0	0	0	0	0	0	0	0	0	0	0	0
GLIS1	0	0	0	0	0	0	0	0	0	0	0	0	0	0	0	0	0	0	0
NDC1	0	0	0	0	0	0	0	0	0	0	0	0	0	0	0	0	0	0	0
YIPF1	0	0	0	0	0	0	0	0	0	0	0	0	0	0	0	0	0	0	0
DIO1	0	0	0	0	0	0	0	0	0	0	0	0	0	0	0	0	0	0	0
HSPB11	0	0	0	0	0	0	0	0	0	0	0	0	0	0	0	0	0	0	0
LRRC42	0	0	0	0	0	0	0	0	0	0	0	0	0	0	0	0	0	0	0
TMEM59	0	0	5	3	3	2	4	4	0	1	1	0	4	4	2	0	0	2	3
TCEANC2	0	0	0	0	0	0	0	0	0	0	0	0	0	0	0	0	0	0	0
AL357673.1	0	0	0	0	0	0	0	0	0	0	0	0	0	0	0	0	0	0	0
CYB5RL	0	0	0	0	0	0	0	0	0	0	0	0	0	0	0	0	0	0	0
MRPL37	0	0	0	0	0	0	0	0	0	0	0	0	0	0	0	0	0	0	0
SSBP3	0	0	0	0	0	0	0	0	0	0	0	0	0	0	0	0	0	0	0
ACOT11	0	0	0	0	0	0	0	0	0	0	0	0	0	0	0	0	0	0	0
FAM151A	0	0	0	0	0	0	0	0	0	0	0	0	0	0	0	0	0	0	0
MROH7	0	0	0	0	0	0	0	0	0	0	0	0	0	0	0	0	0	0	0
TTC4	0	0	0	0	0	0	0	0	0	0	0	0	0	0	0	0	0	0	0
PARS2	0	0	0	0	0	0	0	0	0	0	0	0	0	0	0	0	0	0	0
TTC22	0	0	0	0	0	0	0	0	0	0	0	0	0	0	0	0	0	0	0
LEXM	0	0	0	0	0	0	0	0	0	0	0	0	0	0	0	0	0	0	0
DHCR24	0	0	0	0	0	0	0	0	0	0	0	0	0	0	0	0	0	0	0
TMEM61	0	0	2	1	0	0	2	0	0	0	0	0	0	0	0	0	0	0	0
BSND	0	0	1	0	0	0	1	0	0	0	0	0	0	0	0	0	0	0	0
USP24	0	0	0	0	0	0	0	0	0	0	0	0	0	0	0	0	0	0	0
AC119674.1	0	0	0	0	0	0	0	0	0	0	0	0	0	0	0	0	0	0	0
AC119674.2	0	0	0	0	0	0	0	0	0	0	0	0	0	0	0	0	0	0	0
PLPP3	0	0	0	0	0	2	0	0	0	0	0	0	0	0.5	0	0	0	0	0
PRKAA2	0	0	1	1	0	0	1	1	0	0	0	0	0	0	0	0	0	1	1
FYB2	0	0	0	0	0	0	0	0	0	0	0	0	0	0	0	0	0	0	0
C8A	0	0	0	0	0	0	0	0	0	0	0	0	0	0	0	0	0	0	0
DAB1	0	0	0	0	0	0	0	0	0	0	0	0	0	0	0	0	0	0	0
OMA1	0	0	0	0	0	0	0	0	0	0	0	0	0	0	0	0	0	0	0
TACSTD2	0	0	2	0	0	0	0	0	0	0	0	0	3	1	0	0	0	0	4
MYSM1	0	0	0	0	0	0	0	0	0	0	0	0	0	0	0	0	0	0	0
JUN	0	0	7	0.5	0	2	1	0	0	1	2	0	6	6.5	0	0	0	4	9
LINC01135	0	0	0	0	0	0	0	0	0	0	0	0	0	0	0	0	0	0	0
AC105277.1	0	0	0	0	0	0	0	0	0	0	0	0	0	0	0	0	0	0	0
FGGY	0	0	0	0	0	0	0	0	0	0	0	0	0	0	0	0	0	0	0
HOOK1	0	0	0	0	0	0	0	0	0	0	0	0	0	1	0	0	0	0	0
CYP2J2	0	0	0	0	0	0	0	0	0	0	0	0	0	0	0	0	0	0	0
NFIA	0	0	0	0	0	1	0	0	0	1	0	0	0	1	0	0	0	1	0
TM2D1	0	0	1	0	0	0	1	0	0	0	0	0	0	0	0	0	0	0	0
AC099791.2	0	0	0	0	0	0	0	0	0	0	0	0	0	0	0	0	0	0	0
PATJ	0	0	0	0	0	0	0	0	0	0	0	0	1	0	0	0	0	1	1
L1TD1	0	0	0	0	0	0	0	0	0	0	0	0	0	0	0	0	0	0	0
KANK4	0	0	0	0	0	0	0	0	0	0	0	0	0	0	0	0	0	0	0
USP1	0	0	0	0	0	0	0	0	0	0	0	0	0	0	0	0	0	0	0
DOCK7	0	0	0	0	0	0	0	0	0	0	0	0	0	0	0	0	0	0	0
ANGPTL3	0	0	0	0	0	0	0	0	0	0	0	0	0	0	0	1	0	0	0
AC103923.1	0	0	0	0	0	0	0	0	0	0	0	0	0	0	0	0	0	0	0
ATG4C	0	0	0	0	0	0	0	0	0	0	0	0	0	0	0	0	0	0	0
LINC01739	0	0	0	0	0	0	0	0	0	0	0	0	0	0	0	0	0	0	0
ALG6	0	0	0	0	0	0	0	0	0	0	0	0	0	0	0	0	0	0	0
ITGB3BP	0	0	0	0	0	0	0	0	0	0	0	0	0	0	0	0	0	0	0
EFCAB7	0	0	0	0	0	0	0	0	0	0	0	0	0	0	0	0	0	0	0
PGM1	0	0	0	0	0	0	0	0	0	0	0	0	0	0	0	0	0	0	0
ROR1	0	0	0	0	0	0	0	0	0	0	0	0	0	0	0	0	0	0	0
ROR1-AS1	0	0	0	0	0	0	0	0	0	0	0	0	0	0	0	0	0	0	0
AL445205.1	0	0	0	0	0	0	0	0	0	0	0	0	0	0	0	0	0	0	0
UBE2U	0	0	0	0	0	0	0	0	0	0	0	0	0	0	0	0	0	0	0
CACHD1	0	0	0	0	0	0	0	0	0	0	0	0	0	0	0	0	0	0	0
RAVER2	0	0	0	0	0	0	0	0	0	0	0	0	0	0	0	0	0	0	0
JAK1	0	0	1	0	0	1	1	0	0	1	1	3	1	1	0	0	2	1	1
AL357078.1	0	0	0	0	0	0	0	0	0	0	0	0	0	0	0	0	0	0	0
AK4	0.5	1	0	0	0	0	0	0	1	0	0	1	0	0	1	5	1	0	0
DNAJC6	0	0	0	0	0	0	0	0	0	0	0	0	0	0	0	0	0	0	0
LEPROT	0	0	1	1	1	2	1	1	0	1	1	0	2	4	2	0	0	3	5
LEPR	0	0	0	0	0	0	0	0	0	0	0	0	0	0	0	0	0	0	0
PDE4B	0	0	0	0	0	0	0	0	0	0	0	0	0	0	0	0	0	0	0
SGIP1	0	0	0	0	0	0	0	0	0	0	0	0	0	0	0	0	0	0	0
AL139147.1	0	0	0	0	0	0	0	0	0	0	0	0	0	0	0	0	0	0	0
TCTEX1D1	0	0	0	0	0	0	0	0	0	0	0	0	0	0	0	0	0	0	0
WDR78	0	0	0	0	0	0	0	0	0	0	0	0	0	0	0	0	0	0	0
MIER1	0	0	0	0	0	0	0	0	0	1	0	0	0	0	0	0	0	0	0
SLC35D1	0	0	0	0	0	0	0	0	0	0	0	0	0	0	0	0	0	0	0
IL12RB2	0	0	0	0	0	0	0	0	0	0	0	0	0	0	0	0	0	0	0
SERBP1	1	2	2	1	1	2	1	1	2	2	2	3	2	3	1	2	2	2	3
LINC01702	0	0	0	0	0	0	0	0	0	0	0	0	0	0	0	0	0	0	0
GADD45A	0	2	0	1	0	0	1	2	1	1	0	1	0	0	3	3	1	0	0
GNG12	0	0	1	0	0	0	1	0	0	0	0	0	0	1	0	1	0	1	0
GNG12-AS1	0	0	0	0	0	0	0	0	0	0	0	0	0	0	0	0	0	0	0
DIRAS3	0	0	0	0	0	0	0	0	0	0	0	0	0	0	0	0	0	0	0
WLS	0	0	0	1	0	0	1	0	0	0	0	0	0	0	0	0	0	0	0
DEPDC1	0	0	0	0	0	0	0	0	0	0	0	0	0	0	0	0	0	0	0
LRRC7	0	0	0	0	0	0	0	0	0	0	0	0	0	0	0	0	0	0	0
LRRC40	0	0	0	0	0	0	0	0	0	0	0	0	0	0	0	0	0	0	0
SRSF11	0	0	2	1	1	1	1	1	0	1	1	1	2	1	0.5	0	0	1	1
ANKRD13C	0	0	0	0	0	0	0	0	0	0	0	0	0	0	0	0	0	0	0
HHLA3	0	0	0	0	0	0	0	0	0	0	0	0	0	0	0	0	0	0	0
CTH	0	0	0	0	0	0	0	0	0	0	0	0	0	0	0	0	0	0	0
AL354872.2	0	0	0	0	0	0	0	0	0	0	0	0	0	0	0	0	0	0	0
LINC01788	0	0	0	0	0	0	0	0	0	0	0	0	0	0	0	0	0	0	0
PTGER3	0	1	6	3	2	0	6	1	0	0	0	0	1	0	0	0	0	0	0
AL031429.1	0	0	0	0	0	0	0	0	0	0	0	0	0	0	0	0	0	0	0
ZRANB2-AS1	0	0	0	0	0	0	0	0	0	0	0	0	0	0	0	0	0	0	0
ZRANB2	0	0	1	1	1	1	1	1	0	1	0	0	1	1	0.5	0	0	0	0
NEGR1	0	0	0	0	0	0	0	0	0	0	0	0	0	0	0	0	0	0	0
LRRIQ3	0	0	0	0	0	0	0	0	0	0	0	0	0	0	0	0	0	0	0
FPGT	0	0	0	0	0	0	0	0	0	0	0	0	0	0	0	0	0	0	0
FPGT-TNNI3K	0	0	0	0	0	0	0	0	0	0	0	0	0	0	0	0	0	0	0
TNNI3K	0	0	0	0	0	0	0	0	0	0	0	0	0	0	0	0	0	0	0
AC135803.1	0	0	0	0	0	0	0	0	0	0	0	0	0	0	0	0	0	0	0
CRYZ	0	0	0	0	0	0	0	0	0	0	0	0	0	0	0	1	0	0	0
TYW3	0	0	0	0	0	0	0	0	0	0	0	0	0	0	0	0	0	0	0
SLC44A5	0	0	0	0	0	0	0	0	0	0	0	0	0	0	0	0	0	0	0
ACADM	1	1	0	1	1	0	0	1	1	0	0	1	0	0	1	4	1	0	0
RABGGTB	0	0	0	0	0	0	0	0	0	0	0	0	0	0	0	0	0	0	0
MSH4	0	0	0	0	0	0	0	0	0	0	0	0	0	0	0	0	0	0	0
ASB17	0	0	0	0	0	0	0	0	0	0	0	0	0	0	0	0	0	0	0
AC092813.2	0	0	0	0	0	0	0	0	0	0	0	0	0	0	0	0	0	0	0
ST6GALNAC3	0	0	0	0	0	0	0	0	0	0	0	0	0	0	0	0	0	0	0
ST6GALNAC5	0	0	0	0	0	0	0	0	0	0	0	0	0	0	0	0	0	0	0
PIGK	0	0	0	0	0	0	0	0	0	0	0	0	0	0	0	0	0	0	0
AK5	0	0	0	0	0	0	0	0	0	0	0	0	0	0	0	0	0	0	0
AC118549.1	0	0	0	0	0	0	0	0	0	0	0	0	0	0	0	0	0	0	0
USP33	0	0	0	0	0	0	0	0	0	0	0	0	0	0	0	0	0	0	0
MIGA1	0	0	0	0	0	0	0	0	0	0	0	0	0	0	0	0	0	0	0
NEXN	0	0	0	0	0	0	0	0	0	2	0	0	0	0	0	0	0	0	0
FUBP1	0	0	0	0	0	0	0	0	0	0	0	0	0	0	0	0	0	0	0
DNAJB4	0	0	0	0	0	0	0	0	0	0	0	0	0	0	0	0	0	0	0
GIPC2	0	0	0	0	0	0	0	0	0	0	0	0	0	0	0	2	0	0	0
AC103591.3	0	0	0	0	0	0	0	0	0	0	0	0	0	0	0	0	0	0	0
PTGFR	0	0	0	0	0	0	0	0.5	0	0	0	0	0	0	0	0	0	0	0
IFI44L	0	0	0	0	0	0	0	0	0	0	0	0	0	0	0	0	0	0	0
IFI44	0	0	0	0	0	0	0	0	0	0	0	0	0	0	0	0	0	0	0
ADGRL4	0	0	0	0	0	2	0	0	0	0	0	0	0	0	0	0	0	0	0
LINC01781	0	0	0	0	0	0	0	0	0	0	0	0	0	0	0	0	0	0	0
ADGRL2	0	0	0	0	0	0	0	0	0	0	0	0	0	0	0	0	0	0	0
LINC01361	0	0	0	0	0	0	0	0	0	0	0	0	0	0	0	0	0	0	0
LINC01725	0	0	0	0	0	0	0	0	0	0	0	0	0	0	0	0	0	0	0
TTLL7	0	0	0	0	0	0	0	0	0	0	0	0	0	0	0	0	0	0	0
AL359504.2	0	0	0	0	0	0	0	0	0	0	0	0	0	0	0	0	0	0	0
PRKACB	0	0	0	0	0	0	0	0	0	0	0	0	0	0	0	0	0	0	0
SAMD13	0	0	0	0	0	0	0	0	0	0	0	0	0	0	0	0	0	0	0
RPF1	0	0	0	0	0	0	0	0	0	0	0	0	0	0	0	0	0	0	0
GNG5	0	2	2	2	1	1	1	2	2	1	2	1	2	2	1	1	1	2	2
SPATA1	0	0	0	0	0	0	0	0	0	0	0	0	0	0	0	0	0	0	0
CTBS	0	0	0	1	0	0	0	0	0	0	0	0	0	0	0	0	0	0	0
SSX2IP	0	0	0	0	0	0	0	0	0	0	0	0	0	0	0	0	0	0	0
MCOLN2	0	0	0	0	0	0	0	0	0	0	0	0	0	0	0	0	0	0	0
WDR63	0	0	0	0	0	0	0	0	0	0	0	0	0	0	0	0	0	0	0
MCOLN3	0	0	0	0	0	0	0	0	0	0	0	0	0	0	0	0	0	0	0
SYDE2	0	0	0	0	0	0	0	0	0	0	0	0	0	0	0	0	0	0	0
C1orf52	0	0	0	0	0	0	0	0	0	0	0	0	0	0	0	0	0	0	0
BCL10	0	0	0	0	0	0	0	0	0	0	0	0	0	0	0	0	0	0	0
AL078459.1	0	0	0	0	0	0	0	0	0	0	0	0	0	0	0	0	0	0	0
DDAH1	0	0	0	0	0	0	0	0	0	0	0	0	0	0	0	1	0	0	0
AL360219.1	0	0	0	0	0	0	0	0	0	0	0	0	0	0	0	0	0	0	0
AC092807.3	0	0	0	0	0	0	0	0	0	0	0	0	0	0	0	0	0	0	0
CYR61	0	0	0	0	0	0	0	0	0	0	0	0	0	1	0	0	0	0	2
ZNHIT6	0	0	0	0	0	0	0	0	0	0	0	0	0	0	0	0	0	0	0
COL24A1	0	0	0	0	0	0	0	0	0	0	0	0	0	0	0	0	0	0	0
ODF2L	0	0	0	0	0	1	0	0	0	0	0	0	1	1	0	0	0	0	1
AL049597.2	0	0	0	0	0	0	0	0	0	0	0	0	0	0	0	0	0	0	0
SH3GLB1	0	0	0	0	0	1	0	1	0	0	1	0	0	0	0	0	0	0	0
SELENOF	0	0	1	1	0	0	1	0	0	0	0	0	1	1	0	0	0	1	1
HS2ST1	0	0	0	0	0	0	0	0	0	0	0	0	0	0	0	0	0	0	0
LINC01140	0	0	0	0	0	0	0	0	0	0	0	0	0	0	0	0	0	0	0
LMO4	0	0	0	0	0	0	0	0	0	1	0	0	0	1	0	0	0	0	0
PKN2-AS1	0	0	0	0	0	0	0	0	0	0	0	0	0	0	0	0	0	0	0
PKN2	0	0	0	1	0	0	0	1	0	0	0	0	0	1	0	0	0	1	1
GTF2B	0	0	0	0	0	0	0	0	0	0	0	0	0	0	0	0	0	0	0
KYAT3	0	0	0	0	0	0	0	0	0	0	0	0	0	0	0	0	0	0	0
RBMXL1	0	0	0	0	0	0	0	0	0	0	0	0	0	0	0	0	0	0	0
GBP3	0	0	0	0	0	0	0	0	0	0	0	0	0	0	0	0	0	0	0
GBP1	0	0	0	0	0	0	0	0	0	0	0	0	0	0	0	0	0	0	0
GBP2	0	0	0	0	0	0	0	0	0	0	0	0	0	0	0	0	0	0	0
GBP7	0	0	0	0	0	0	0	0	0	0	0	0	0	0	0	0	0	0	0
GBP4	0	0	0	0	0	1	0	0	0	0	0	0	0	0	0	0	0	0	0
AC099063.4	0	0	0	0	0	0	0	0	0	0	0	0	0	0	0	0	0	0	0
GBP5	0	0	0	0	0	0	0	0	0	0	0	0	0	0	0	0	0	0	0
LRRC8B	0	0	0	0	0	0	0	0	0	0	0	0	0	0	0	0	0	0	0
LRRC8C-DT	0	0	0	0	0	0	0	0	0	0	0	0	0	0	0	0	0	0	0
LRRC8C	0	0	0	0	0	0	0	0	0	0	0	0	0	0	0	0	0	0	0
AC099568.2	0	0	0	0	0	0	0	0	0	0	0	0	0	0	0	0	0	0	0
LRRC8D	0	0	0	0	0	0	0	0	0	0	0	0	0	0	0	0	0	0	0
AL391497.1	0	0	0	0	0	0	0	0	0	0	0	0	0	0	0	0	0	0	0
ZNF326	0	0	0	0	0	0	0	0	0	0	0	0	0	0	0	0	0	0	0
ZNF644	0	0	0	0	0	0	0	0	0	0	0	0	0	0	0	0	0	0	0
HFM1	0	0	0	0	0	0	0	0	0	0	0	0	0	0	0	0	0	0	0
CDC7	0	0	0	0	0	0	0	0	0	0	0	0	0	0	0	0	0	0	0
TGFBR3	0	0	0	0	0	0	0	0	0	0	0	0	0	0	1	0	0	0	0
BRDT	0	0	0	0	0	0	0	0	0	0	0	0	0	0	0	0	0	0	0
EPHX4	0	0	0	0	0	0	0	0	0	0	0	0	0	0	0	0	0	0	0
BTBD8	0	0	0	0	0	0	0	0	0	0	0	0	0	0	0	0	0	0	0
AC104836.1	0	0	0	0	0	0	0	0	0	0	0	0	0	0	0	0	0	0	0
GLMN	0	0	0	0	0	0	0	0	0	0	0	0	0	0	0	0	0	0	0
RPAP2	0	0	0	0	0	0	0	0	0	0	0	0	0	0	0	0	0	0	0
GFI1	0	0	0	0	0	0	0	0	0	0	0	0	0	0	0	0	0	0	0
EVI5	0	0	0	0	0	0	0	0	0	0	0	0	0	0	0.5	0	0	0	0
RPL5	18.5	14	14	8	7	6	13	13	12	11	10	9	9	17	3	8	13	13	13
FAM69A	0	0	0	0	0	0	0	0	0	0	0	0	0	0	0	0	0	0	0
MTF2	0	0	0	0	0	0	0	0	0	0	0	0	0	0	0	0	0	0	0
TMED5	0	0	0	0	0	0	0	0	0	0	0	0	1	0	0	0	0	0	0
CCDC18	0	0	0	0	0	0	0	0	0	0	0	0	0	0	0	0	0	0	0
DR1	0	0	0	0	0	0	0	0	0	0	0	0	0	0	0	0	0	0	0
FNBP1L	0	0	1	1	1	0	1	0	0	0	0	0	1	1	0	0	0	1	1
BCAR3	0	0	0	0	0	0	0	0	0	0	0	0	0	0	0	0	0	0	0
AL109613.1	0	0	0	0	0	0	0	0	0	0	0	0	0	0	0	0	0	0	0
DNTTIP2	0	0	0	0	0	0	0	0	0	0	0	0	0	0	0	0	0	0	0
GCLM	0	0	0	0	0	0	0	0	0	0	0	0	0	0	0	0	0	0	0
ABCA4	0	0	0	0	0	0	0	0	0	0	0	0	0	0	0	0	0	0	0
ARHGAP29	0	0	0.5	0	0	2	0	0	0	0	0	0	1	3	1	0	0	1	2
AC097059.1	0	0	0	0	0	0	0	0	0	0	0	0	0	0	0	0	0	0	0
ABCD3	0	0	0	0	0	0	0	1	0	0	0	0	0	0	0	0	0	0	0
F3	0	0	0	0	0	0	0	0	0	0	0	0	0	0	1	0	0	0	0
SLC44A3	0	0	0	0	0	0	0	0	0	0	0	0	0	0	0	0	0	0	0
CNN3	0	1	1	0	0	3	1	1	0	1	0	0	1	1	0.5	1	0	1	1
AC105942.1	0	0	0	0	0	0	0	0	0	0	0	0	0	0	0	0	0	0	0
ALG14	0	0	0	0	0	0	0	0	0	0	0	0	0	0	0	0	0	0	0
AC095033.1	0	0	0	0	0	0	0	0	0	0	0	0	0	0	0	0	0	0	0
TMEM56	0	0	0	0	0	0	0	0	0	0	0	0	0	0	0	0	0	0	0
TMEM56-RWDD3	0	0	0	0	0	0	0	0	0	0	0	0	0	0	0	0	0	0	0
AC092802.1	0	0	0	0	0	0	0	0	0	0	0	0	0	0	0	0	0	0	0
RWDD3	0	0	0	0	0	0	0	0	0	0	0	0	0	0	0	0	0	0	0
PTBP2	0	0	0	0	0	0	0	0	0	0	0	0	0	0	0	0	0	0	0
DPYD	0	0	0	0	0	0	0	0	0	0	0	0	0	0	0	0	0	0	0
SNX7	0	0	0	0	0	0	0	0	0	0	0	0	0	0	0	0	0	0	0
PALMD	0	0	0	0	0	1	0	0	0	0	0	0	0	0	0	0	0	0	0
FRRS1	0	0	0	0	0	0	0	0	0	0	0	0	0	0	0	0	0	0	0
AGL	0	0	0	0	0	0	0	0	0	0	0	0	0	0	0	0	0	0	0
AC118553.1	0	0	0	0	0	0	0	0	0	0	0	0	0	0	0	0	0	0	0
SLC35A3	0	0	0	0	0	0	0	0	0	0	0	0	0	0	0	0	0	0	0
AC118553.2	0	0	0	0	0	0	0	0	0	0	0	0	0	0	0	0	0	0	0
MFSD14A	0	0	0	0	0	0	0	0	0	0	0	0	0	0	0	0	0	0	0
SASS6	0	0	0	0	0	0	0	0	0	0	0	0	0	0	0	0	0	0	0
TRMT13	0	0	0	0	0	0	0	0	0	0	0	0	0	0	0	0	0	0	0
LRRC39	0	0	0	0	0	0	0	0	0	0	0	0	0	0	0	0	0	0	0
DBT	0	0	0	0	0	0	0	0	0	0	0	0	0	0	0	0	0	0	0
RTCA-AS1	0	0	0	0	0	0	0	0	0	0	0	0	0	0	0	0	0	0	0
RTCA	0	0	0	0	0	0	0	0	0	0	0	0	0	0	0	0	0	0	0
CDC14A	0	0	0	0	0	0	0	0	0	0	0	0	0	0	1	0	0	0	0
VCAM1	0	0	0	0	0	0	0	0	0	0	0	0	0	7	0	0	0	5	0
EXTL2	0	0	0	0	0	0	0	0	0	0	0	0	0	0	0	0	0	0	0
AC104506.1	0	0	0	0	0	0	0	0	0	0	0	0	0	0	0	0	0	0	0
SLC30A7	0	0	0	0	0	0	0	0	0	0	0	0	0	0	0	0	0	0	0
DPH5	0	0	0	0	0	0	0	0	0	0	0	0	0	0	0	0	0	0	0
AC093157.1	0	0	0	0	0	0	0	0	0	0	0	0	0	0	0	0	0	0	0
AL109741.1	0	0	0	0	0	0	0	0	0	0	0	0	0	0	0	0	0	0	0
S1PR1	0	0	0	0	0	1	0	0	0	0	0	0	0	0	0	0	0	0	0
OLFM3	0	0	0	0	0	0	0	0	0	0	0	0	0	0	0	0	0	0	0
COL11A1	0	0	0	0	0	0	0	0	0	0	0	0	0	0	0	0	0	0	0
RNPC3	0	0	0	1	1	0	0	0	0	0	0	0	0	0	0	0	0	0	0
AMY2B	0	0	0	0	0	0	0	0	0	0	0	0	0	0	0	0	0	0	0
PRMT6	0	0	0	0	0	0	0	0	0	0	0	0	0	0	0	0	0	0	0
NTNG1	0	0	0	0	0	0	0	0	0	0	0	0	0	0	1.5	0	0	0	0
VAV3	0	0	0	0	1	0	0	0	0	0	0	0	0	0	0	0	0	0	0
AL390036.1	0	0	0	0	0	0	0	0	0	0	0	0	0	0	0	0	0	0	0
SLC25A24	0	0	0	0	0	0	0	0	0	0	0	0	0	0	0	0	0	0	0
AL359258.2	0	0	0	0	0	0	0	0	0	0	0	0	0	0	0	0	0	0	0
FAM102B	0	0	0	0	0	0	0	0	0	0	0	0	0	0	0	0	0	0	0
HENMT1	0	0	0	0	0	0	0	0	0	0	0	0	0	0	0	0	0	0	0
PRPF38B	0	0	1	0	0	0	0	0	0	0	1	1	1	0	0	0	1	0	1
STXBP3	0	0	0	0	0	0	0	1	0	0	0	0	0	1	0	0	0	0	0
AKNAD1	0	0	0	0	0	0	0	0	0	0	0	0	0	0	0	0	0	0	0
AL449266.1	0	0	0	0	0	0	0	0	0	0	0	0	0	0	0	0	0	0	0
GPSM2	0	0	0	0	0	0	0	1	0	0	0	0	0	0	0	0	0	0	0
CLCC1	0	0	0	0	0	0	0	0	0	0	0	0	0	0	0	0	0	0	0
WDR47	0	0	0	0	0	0	0	0	0	0	0	0	0	0	0	0	0	0	0
TAF13	0	0	0	0	0	0	0	0	0	0	0	0	0	0	0	0	0	0	0
AL356488.3	0	0	0	0	0	0	0	0	0	0	0	0	0	0	0	0	0	0	0
TMEM167B	0	0	0	0	0	0	0	0	0	0	0	0	0	0	0	0	0	0	0
AL356488.2	0	0	0	0	0	0	0	0	0	0	0	0	0	0	0	0	0	0	0
KIAA1324	0	0	0	0	0	0	0	0	0	0	0	0	0	0	0	0	0	0	0
SARS	0	0	0	0	0	0	0	0	0	0	0	0	0	0.5	0	0	0	0	0
CELSR2	0	0	0	0	0	0	0	0	0	0	0	0	0	0	0	0	0	0	0
PSRC1	0	0	0	0	0	0	0	0	0	0	0	0	0	0	0	0	0	0	0
SORT1	0	0	0	0	0	0	0	0	0	1	0	0	0	0	1	0	0	0	0
PSMA5	0	0	0	0	0	0	0	0	0	0	0	0	0	0	0	1	0	0	0
SYPL2	0	0	0	0	0	0	0	0	0	0	0	0	0	0	0	0	0	0	0
ATXN7L2	0	0	0	0	0	0	0	0	0	0	0	0	0	0	0	0	0	0	0
CYB561D1	0	0	0	0	0	0	0	0	0	0	0	0	0	0	0	0	0	0	0
AMIGO1	0	0	0	0	0	0	0	0	0	0	0	0	0	0	0	0	0	0	0
GNAI3	0	0	0	0	0	0	0	0	0	0	1	0	0	0	0	0	0	0	0
AMPD2	0	0	0	0	0	0	0	0	0	0	0	0	0	0	0	0	0	0	0
GSTM4	0	0	0	0	0	0	0	0	0	0	0	0	0	0	0	0	0	0	0
GSTM2	0	0	0	0	0	0	0	0	0	0	0	0	0	0	0	0	0	0	0
GSTM1	0	0	0	0	0	0	0	0	0	0	0	0	0	0	0	0	0	0	0
GSTM5	0	0	0	0	0	0	0	0	0	0	0	0	0	0	0	0	0	0	0
GSTM3	0	0	4	4	8	0	0	0	3	0	0	0	6	0	0	0	0	0	3
CSF1	0	0	0	0	0	0	0	0	0	0	0	0	0	0	0	0	0	0	0
AHCYL1	0	0	1	1	2	0	1	0	1	0	0	0	1	1	0	1	0	1	1
STRIP1	0	0	0	0	0	0	0	0	0	0	0	0	0	0	0	0	0	0	0
AL160006.1	0	0	0	0	0	0	0	0	0	0	0	0	0	0	0	0	0	0	0
ALX3	0	0	0	0	0	0	0	0	0	0	0	0	0	0	0	0	0	0	0
SLC6A17	0	0	0	0	0	0	0	0	0	0	0	0	0	0	0	0	0	0	0
LINC02586	0	0	0	0	0	0	0	0	0	0	0	0	0	0	0	0	0	0	0
KCNC4	0	0	0	0	0	0	0	0	0	0	0	0	0	0	0	0	0	0	0
RBM15-AS1	0	0	0	0	0	0	0	0	0	0	0	0	0	0	0	0	0	0	0
RBM15	0	0	0	0	0	0	0	0	0	0	0	0	0	0	0	0	0	0	0
SLC16A4	0	0	0	0	0	0	0	0	0	0	0	0	0	0	0	1	0	1	0
AL355488.1	0	0	0	0	0	0	0	0	0	0	0	0	0	0	0	0	0	0	0
LAMTOR5	1	2	1	1	2	1	1	1	3	1	1	1	2	1	2	7	1	3	2
AL365361.1	0	0	0	0	0	0	0	0	0	0	0	0	0	0	0	0	0	0	0
KCNA3	0	0	0	0	0	0	0	0	0	0	0	0	0	0	0	0	0	0	0
CD53	1	0	0	0	0	0	0	0	0	0	1	2	0	0	0	0	1	0	0
AL360270.1	0	0	0	0	0	0	0	0	0	0	0	0	0	0	0	0	0	0	0
LRIF1	0	0	0	0	0	0	0	0	0	0	0	0	0	0	0	0	0	0	0
AL360270.3	0	0	0	0	0	0	0	0	0	0	0	0	0	0	0	0	0	0	0
DRAM2	0	0	0	0	0	0	0	0	0	0	0	0	0	0	0	0	0	0	0
CEPT1	0	0	0	0	0	0	0	0	0	0	0	0	0	0	0	0	0	0	0
AL355816.1	0	0	0	0	0	0	0	0	0	0	0	0	0	0	0	0	0	0	0
AL355816.2	0	0	0	0	0	0	0	0	0	0	0	0	0	0	0	0	0	0	0
DENND2D	0	0	0	0	0	0	0	0	0	0	0	0	0	0	0	0	0	0	0
CHI3L2	0	0	0	0	0	0	0	0	0	0	0	0	0	0	0	0	0	0	0
CHIA	0	0	0	0	0	0	0	0	0	0	0	0	0	0	0	0	0	0	0
PIFO	0	0	0	0	0	0	0	0	0	0	0	0	0	0	0	0	0	0	0
OVGP1	0	0	0	0	0	0	0	0	0	0	0	0	0	0	0	0	0	0	0
WDR77	0	0	0	0	0	0	0	0	0	0	0	0	0	0	0	0	0	0	0
ATP5PB	0	2	2	1	2	0	1	1	2	1	1	0	1	0	1	1	1	1	0
C1orf162	0	0	0	0	0	0	0	0	0	0	3	0	0	0	0	0	0	0	0
TMIGD3	0	0	0	0	0	0	0	0	0	0	0	0	0	0	0	0	0	0	0
ADORA3	0	0	0	0	0	0	0	0	0	0	0	0	0	0	0	0	0	0	0
RAP1A	0	0	0	0	0	0	0	0	0	0	1	0	0	0	0	0	0	0	0
LINC01160	0	0	0	0	0	0	0	0	0	0	0	0	0	0	0	0	0	0	0
INKA2	0	0	0	0	0	0	0	0	0	0	0	0	0	0	0	0	0	0	0
DDX20	0	0	0	0	0	0	0	0	0	0	0	0	0	0	0	0	0	0	0
KCND3	0	0	0	0	0	0	0	0	0	0	0	0	0	0	0	0	0	0	0
LINC01750	0	0	0	0	0	0	0	0	0	0	0	0	0	0	0	0	0	0	0
CTTNBP2NL	0	0	0	0	0	0	0	0	0	0	0	0	0	0	0	0	0	0	0
WNT2B	0	0	0	0	0	0	0	0	0	0	0	0	0	0	0	0	0	0	0
ST7L	0	0	0	0	0	0	0	0	0	0	0	0	0	0	0	0	0	0	0
CAPZA1	0	0	0	0	0	0	0	0	0	0	1	0	0	0	0	0	0	0	0
MOV10	0	0	0	0	0	0	0	0	0	0	0	0	0	0	0	0	0	0	0
AL603832.1	0	0	0	0	0	0	0	0	0	0	0	0	0	0	0	0	0	0	0
RHOC	0	0	0	0	0	2	0	0	0	0	0	0	0	0.5	0	1	0	1	0
PPM1J	0	0	0	0	0	0	0	0	0	0	0	0	0	0	0	0	0	0	0
LINC01356	0	0	0	0	0	0	0	0	0	0	0	0	0	0	0	0	0	0	0
AL390729.1	0	0	0	0	0	0	0	0	0	0	0	0	0	0	0	0	0	0	0
SLC16A1	0	0	0	0	0	0	0	0	0	0	0	0	0	0	0	0	0	0	0
SLC16A1-AS1	0	0	0	0	0	0	0	0	0	0	0	0	0	0	0	0	0	0	0
AL357055.3	0	0	0	0	0	0	0	0	0	0	0	0	0	0	0	0	0	0	0
LRIG2	0	0	0	0	0	0	0	0	0	0	0	0	0	0	0	0	0	0	0
MAGI3	0	0	0	0	0	0	0	1	0	0	0	0	0	0	0	0	0	0	0
PHTF1	0	0	0	0	0	0	0	0	0	0	0	0	0	0	0	0	0	0	0
RSBN1	0	0	0	0	0	0	0	0	0	0	0	0	0	0	0	0	0	0	0
PTPN22	0	0	0	0	0	0	0	0	0	0	0	0	0	0	0	0	0	0	0
BCL2L15	0	0	0	0	0	0	0	0	0	0	0	0	0	0	0	0	0	0	0
AP4B1	0	0	0	0	0	0	0	0	0	0	0	0	0	0	0	0	0	0	0
DCLRE1B	0	0	0	0	0	0	0	0	0	0	0	0	0	0	0	0	0	0	0
HIPK1-AS1	0	0	0	0	0	0	0	0	0	0	0	0	0	0	0	0	0	0	0
HIPK1	0	0	0	0	0	0	0	0	0	0	0	0	0	0	0	0	0	0	0
OLFML3	0	0	0	0	0	0	0	0	0	0	0	0	0	0	0	0	0	0	0
SYT6	0	0	0	0	0	0	0	0	0	0	0	0	0	0	0	0	0	0	0
AL121999.1	0	0	0	0	0	0	0	0	0	0	0	0	0	0	0	0	0	0	0
TRIM33	0	0	0	0	0	0	0	0	0	0	0	0	0	0	0	0	0	0	0
BCAS2	0	0	0	0	0	0	0	0	0	0	0	0	0	0	0	0	0	0	0
DENND2C	0	0	0	0	0	0	0	0	0	0	0	0	0	0	0	0	0	0	0
NRAS	0	0	0	0	0	0	0	0	0	0	0	0	0	0	0	0	0	0	0
CSDE1	1	1	1	1	1	2	1	1	1	2	1	1	1	2	2	2	1	1	2
SIKE1	0	0	0	0	0	0	0	0	0	0	0	0	0	0	0	0	0	0	0
TSPAN2	0	0	0	0	0	0	0	0	0	0	0	0	0	0	1.5	0	0	0	0
NGF	0	0	0	0	0	0	0	0	0	0	0	0	0	0	0	0	0	0	0
VANGL1	0	0	0	0	0	0	0	0	0	0	0	0	0	0	0	0	0	0	0
SLC22A15	0	0	0	0	0	0	0	0	0	0	0	0	0	0	0	0	0	0	0
MAB21L3	0	0	0	0	0	0	0	0	0	0	0	0	0	0	0	0	0	0	0
ATP1A1	0	1	6	20	16	1	4	1	2	0	1	0	3	0	1	1	1	2	1
LINC01762	0	0	0	0	0	0	0	0	0	0	0	0	0	0	0	0	0	0	0
AL390066.1	0	0	0	0	0	0	0	0	0	0	0	0	0	0	0	0	0	0	0
CD58	0	0	0	0	0	0	0	0	0	0	0	0	0	0	0	0	0	0	0
IGSF3	0	0	0	0	0	0	0	0	0	0	0	0	0	0	0	0	0	0	0
CD2	0	0	0	0	0	0	0	0	0	0	0	0	0	0	0	0	4	0	0
AL157904.1	0	0	0	0	0	0	0	0	0	0	0	0	0	0	0	0	0	0	0
PTGFRN	0	0	0	0	0	0	0	0	0	0	0	0	0	0	0	0	0	0	0
CD101	0	0	0	0	0	0	0	0	0	0	0	0	0	0	0	0	0	0	0
AL445231.1	0	0	0	0	0	0	0	0	0	0	0	0	0	0	0	0	0	0	0
TTF2	0	0	0	0	0	0	0	0	0	0	0	0	0	0	0	0	0	0	0
TRIM45	0	0	0	0	0	0	0	0	0	0	0	0	0	0	0	0	0	0	0
VTCN1	0	0	0	0	0	0	0	0	0	0	0	0	0	0	0	0	0	0	0
AL358072.1	0	0	0	0	0	0	0	0	0	0	0	0	0	0	0	0	0	0	0
MAN1A2	0	0	1	0	0	0	0	0	0	0	0	0	0	0	0	0	0	0	0
TENT5C	0	0	0	0	0	0	0	0	0	0	0	0	0	0	0	0	0	0	0
GDAP2	0	0	0	0	0	0	0	0	0	0	0	0	0	0	0	0	0	0	0
WDR3	0	0	0	0	0	0	0	0	0	0	0	0	0	0	0	0	0	0	0
SPAG17	0	0	0	0	0	0	0	0	0	0	0	0	0	0	0	0	0	0	0
WARS2	0	0	0	0	0	0	0	0	0	0	0	0	0	0	0	0	0	0	0
AL359915.2	0	0	0	0	0	0	0	0	0	0	0	0	0	0	0	0	0	0	0
LINC01780	0	0	0	0	0	0	0	0	0	0	0	0	0	0	0	0	0	0	0
HAO2	0	0	0	0	0	0	0	0	0	0	0	0	0	0	0	2	0	0	0
HSD3B2	0	0	0	0	0	0	0	0	0	0	0	0	0	0	0	0	0	0	0
ZNF697	0	0	0	0	0	0	0	0	0	0	0	0	0	0	0	0	0	0	0
PHGDH	0	0	0	0	0	0	0	0	0	0	0	0	0	0	0	0	0	1	1
HMGCS2	0	0	2	0	0	0	0	0	0	0	0	0	2	0	0	0	0	0	0
REG4	0	0	0	0	0	0	0	0	0	0	0	0	0	0	0	0	0	0	0
NOTCH2	0	0	0	0	0	0	0	0	0	0	0	0	0	0	0	0	0	0	0
SEC22B	0	0	0	0	0	0	0	0	0	0	0	0	0	0	0	0	0	0	0
NBPF26	0	0	0	0	0	0	0	0	0	0	0	0	0	0	0	0	0	0	0
LINC00623	0	0	0	0	0	0	0	0	0	0	0	0	0	0	0	0	0	0	0
FCGR1B	0	0	0	0	0	0	0	0	0	0	0	0	0	0	0	0	0	0	0
FAM72B	0	0	0	0	0	0	0	0	0	0	0	0	0	0	0	0	0	0	0
SRGAP2C	0	0	0	0	0	0	0	0	0	0	0	0	0	0	2	0	0	0	0
SRGAP2-AS1	0	0	0	0	0	0	0	0	0	0	0	0	0	0	0	0	0	0	0
AC244021.1	0	0	0	0	0	0	0	0	0	0	0	0	0	0	0	0	0	0	0
AL592494.3	0	0	0	0	0	0	0	0	0	0	0	0	0	0	0	0	0	0	0
AC239800.2	0	0	0	0	0	0	0	0	0	0	0	0	0	0	0	0	0	0	0
AC239800.3	0	0	0	0	0	0	0	0	0	0	0	0	0	0	0	0	0	0	0
AC239798.2	0	0	0	0	0	0	0	0	0	0	0	0	0	0	0	0	0	0	0
HIST2H3PS2	0	0	0	0	0	0	0	0	0	0	0	0	0	0	0	0	0	0	0
FAM72C	0	0	0	0	0	0	0	0	0	0	0	0	0	0	0	0	0	0	0
AC245595.1	0	0	0	0	0	0	0	0	0	0	0	0	0	0	0	0	0	0.5	0
AC246785.3	0	0	0	0	0	0	0	0	0	0	0	0	0	0	0	0	0	0	0
NBPF15	0	0	0	0	0	0	0	0	0	0	0	0	0	0	0	0	0	0	0
LINC01632	0	0	0	0	0	0	0	0	0	0	0	0	0	0	0	0	0	0	0
FP700111.1	0	0	0	0	0	0	0	0	0	0	0	0	0	0	0	0	0	0	0
SRGAP2B	0	0	0	0	0	0	0	0	0	0	0	0	0	0	0.5	0	0	0	0
FAM72D	0	0	0	0	0	0	0	0	0	0	0	0	0	0	0	0	0	0	0
AC245014.3	0	0	0	0	0	0	0	0	0	0	0	0	0	0	0	0	0	0	0
AC245014.1	0	0	0	0	0	0	0	0	0	0	0	0	0	0	0	0	0	0	0
NBPF20	0	0	0	0	0	0	0	0	0	0	0	0	0	0	0	0	0	0	0
GPR89A	0	0	0	0	0	0	0	0	0	0	0	0	0	0	0	0	0	0	0
PDZK1	1	1	0	0	0	0	0	0	1	0	0	1	0	1	1	6	1	3	2
CD160	0	0	0	0	0	0	0	0	0	0	0	0	0	0	0	0	0	0	0
RNF115	0	0	0	0	0	1	0	0	0	0	0	0	0	0	0	0	0	0	0
POLR3C	0	0	0	0	0	0	0	0	0	0	0	0	0	0	0	0	0	0	0
NUDT17	0	0	0	0	0	0	0	0	0	0	0	0	0	0	0	0	0	0	0
PIAS3	0	0	0	0	0	0	0	0	0	0	0	0	0	0	0	0	0	0	0
ANKRD35	0	0	0	0	0	0	0	0	0	0	0	0	0	0	0	0	0	0	0
ITGA10	0	0	0	0	0	0	0	0	0	0	0	0	0	0	0	0	0	0	0
PEX11B	0	0	0	0	0	0	0	0	0	0	0	0	0	0	0	0	0	0	0
RBM8A	0	0	1	0	0	0	1	1	0	1	1	1	1	1	0	0	0	1	1
LIX1L-AS1	0	0	0	0	0	0	0	0	0	0	0	0	0	0	0	0	0	0	0
LIX1L	0	0	0	0	0	0	0	0	0	0	0	0	0	0	0	0	0	0	0
ANKRD34A	0	0	0	0	0	0	0	0	0	0	0	0	0	0	0	0	0	0	0
POLR3GL	0	0	0	0	0	0	0	0	0	0	0	0	0	0	0	0	0	0	0
TXNIP	11	4	14	5	8	12	12	3	2	5.5	7	15.5	8	9	4	0	12	2	10
LINC01719	0	0	0	0	0	0	0	0	0	0	0	0	0	0	0	0	0	0	0
NBPF10	0	0	0	0	0	0	0	0	0	0	0	0	0	0	0	0	0	0	0
NOTCH2NL	0	0	0	0	0	0	0	0	0	0	0	0	0	0	0	0	0	0	0
AC239799.2	0	0	0	0	0	0	0	0	0	0	0	0	0	0	0	0	0	0	0
NBPF12	0	0	0	0	0	0	0	0	0	0	0	0	0	0	0	0	0	0	0
PRKAB2	0	0	0	0	0	0	0	0	0	0	0	0	0	0	0	0	0	0	0
AC242426.2	0	0	0	0	0	0	0	0	0	0	0	0	0	0	0	0	0	0	0
FMO5	0	0	0	0	0	0	0	0	0	0	0	0	0	0	0	0	0	0	0
CHD1L	0	0	0	0	0	0	0	0	0	0	0	0	0	0	0	0	0	0	0
LINC00624	0	0	0	0	0	0	0	0	0	0	0	0	0	0	0	0	0	0	0
BCL9	0	0	0	0	0	0	0	0	0	0	0	0	0	0	0	0	0	0	0
ACP6	0	0	0	0	0	0	0	0	0	0	0	0	0	0	0	0	0	0	0
GJA5	0	0	0	0	0	0	0	0	0	0	0	0	0	0	0	0	0	0	0
AC241644.2	0	0	0	0	0	0	0	0	0	0	0	0	0	0	0	0	0	0	0
GJA8	0	0	0	0	0	0	0	0	0	0	0	0	0	0	0	0	0	0	0
GPR89B	0	0	0	0	0	0	0	0	0	0	0	0	0	0	0	0	0	0	0
AC239803.3	0	0	0	0	0	0	0	0	0	0	0	0	0	0	0	0	0	0	0
NBPF11	0	0	0	0	0	0	0	0	0	0	0	0	0	0	0	0	0	0	0
AC239803.1	0	0	0	0	0	0	0	0	0	0	0	0	0	0	0	0	0	0	0
PPIAL4G	0	0	0	0	0	0	0	0	0	0	0	0	0	0	0	0	0	0	0
NBPF14	0	0	0	0	0	0	0	0	0	0	0	0	0	0	0	0	0	0	0
NUDT4B	0	0	0	0	0	0	0	0	0	0	0	0	0	0	0	0	0	0	0
PDE4DIP	0	0	0	1	0	0	0	0	0	0	0	0	0	0	0	0	0	0	0
NBPF9	0	0	0	0	0	0	0	0	0	0	0	0	0	0	0	0	0	0	0
AC245297.3	0	0	0	0	0	0	0	0	0	0	0	0	0	0	0	0	0	0	0
AC245297.2	0	0	0	0	0	0	0	0	0	0	0	0	0	0	0	0	0	0	0
NBPF19	0	0	0	0	0	0	0	0	0	0	0	0	0	0	0	0	0	0	0
FCGR1A	0	0	0	0	0	0	0	0	0	0	0	0	0	0	0	0	0	0	0
HIST2H2BF	0	0	0	0	0	0	0	0	0	0	0	0	0	0	0	0	0	0	0
AC243772.2	0	0	0	0	0	0	0	0	0	0	0	0	0	0	0	0	0	0	0
HIST2H4A	0	0	0	0	0	0	0	0	0	0	0	0	0	0	0	0	0	0	0
AC239868.3	0	0	0	0	0	0	0	0	0	0	0	0	0	0	0	0	0	0	0
HIST2H4B	0	0	0	0	0	0	0	0	0	0	0	0	0	0	0	0	0	0	0
AC239868.2	0	0	0	0	0	0	0	0	0	0	0	0	0	0	0	0	0	0	0
HIST2H2BE	0	0	0	0	0	0	0	0	0	0	0	0	0	0	0	0	0	0	0
HIST2H2AC	0	0	0	0	0	0	0	0	0	0	0	0	0	0	0	0	0	0	0
HIST2H2AB	0	0	0	0	0	0	0	0	0	0	0	0	0	0	0	0	0	0	0
BOLA1	0	0	0	0	0	0	0	0	0	0	0	0	0	0	0	0	0	0	0
SV2A	0	0	0	0	0	0	0	0	0	0	0	0	0	0	0	0	0	0	0
SF3B4	0	0	0	0	0	0	0	0	0	0	0	0	0	0	0	0	0	0	0
MTMR11	0	0	0	0	0	0	0	0	0	0	0	0	0	0	0	0	0	0	0
OTUD7B	0	0	0	0	0	0	0	0	0	0	0	0	0	0	0	0	0	0	0
VPS45	0	0	0	0	0	0	0	0	0	0	0	0	0	0	0	0	0	0	0
PLEKHO1	0	0	0	0	0	0	0	0	0	0	1	0	0	0	0	0	0	0	0
ANP32E	0	0	0	0	0	0	0	0	0	0	0	0	1	0	0	0	0	0	1
APH1A	0	0	0.5	0	0	0	0	0	0	0	0	0	1	0.5	0	0	0	0	0
C1orf54	0	0	0	0	0	0	0	0	0	0	0	0	0	0	0	0	0	0	0
CIART	0	0	0	0	0	0	0	0	0	0	0	0	0	0	0	0	0	0	0
MRPS21	0	1	1	1	1	0	1	1	1	1	0	0	1	1	1	1	0	1	1
PRPF3	0	0	0	0	0	0	0	0	0	0	0	0	0	0	0	0	0	0	0
RPRD2	0	0	0	0	0	0	0	0	0	0	0	0	0	0	0	0	0	0	0
TARS2	0	0	0	0	0	0	0	0	0	0	0	0	0	0	0	0	0	0	0
ECM1	0	0	0	0	0	0	0	0	0	0	0	0	0	0	0	0	0	0	0
FALEC	0	0	0	0	0	0	0	0	0	0	0	0	0	0	0	0	0	0	0
AL356356.1	0	0	0	0	0	0	0	0	0	0	0	0	0	0	0	0	0	0	0
ADAMTSL4	0	0	0	0	0	0	0	0	0	0	0	0	0	0	0	0	0	0	0
MCL1	0	0	0	0	0	0	0	0	0	0	2	0.5	0	1	0	0	0	1	2
ENSA	0	0	1	0	0	0	0	1	0	1	0	0	1	0.5	0	0	0	0	0
GOLPH3L	0	0	0	0	0	0	0	0	0	0	0	0	0	0	0	0	0	0	0
CTSS	1	0	0	0	0	0	0	0	0	0	8	0	0	0	0	0	0	0	0
CTSK	0	0	0	0	0	0	0	0	0	0	0	0	0	0	0	0	0	0	0
ARNT	0	0	0	0	0	0	0	0	0	0	0	0	0	0	0	0	0	0	0
SETDB1	0	0	0	0	0	0	0	0	0	0	0	0	0	0	0	0	0	0	0
CERS2	0	0	0	0	0	0	0	0	0	0	0	0	0	0	0	0	0	0	0
ANXA9	0	0	0	0	0	0	0	0	0	0	0	0	0	0	0	0	0	0	0
MINDY1	0	0	0	0	0	0	0	1	0	0	0	0	0	0	0	0	0	0	0
PRUNE1	0	0	0	0	0	0	0	0	0	0	0	0	0	0	0	0	0	0	0
C1orf56	0	0	0	0	0	0	0	0	0	0	0	0	0	0	0	0	0	0	0
CDC42SE1	0	0	0	0	0	0	0	0	0	0	0	1	0	0	0	0	0	0	0
MLLT11	0	0	0	0	0	0	0	0	0	0	0	0	0	0	0	0	0	0	0
GABPB2	0	0	0	0	0	0	0	0	0	0	0	0	0	0	0	0	0	0	0
SEMA6C	0	0	0	0	0	0	0	0	0	0	0	0	0	0	0	0	0	0	0
TNFAIP8L2	0	0	0	0	0	0	0	0	0	0	0	0	0	0	0	0	0	0	0
SCNM1	0	0	0	0	0	0	0	0	0	0	0	0	0	0	0	0	0	0	0
LYSMD1	0	0	0	0	0	0	0	0	0	0	0	0	0	0	0	0	0	0	0
VPS72	0	0	0	0	0	0	0	0	0	0	0	0	0	0	0	0	0	0	0
PIP5K1A	0	0	0	0	0	0	0	0	0	0	0	0	0	0	0	0	0	0	0
PSMD4	0	0	0	0	0	0	0	0	0	0	0	0	0	0	0	0	0	0.5	0
AL391069.2	0	0	0	0	0	0	0	0	0	0	0	0	0	0	0	0	0	0	0
ZNF687	0	0	0	0	0	0	0	0	0	0	0	0	0	0	0	0	0	0	0
PI4KB	0	0	0	0	0	0	0	0	0	0	0	0	0	0	0	0	0	0	0
AL391069.4	0	0	0	0	0	0	0	0	0	0	0	0	0	0	0	0	0	0	0
RFX5	0	0	0	0	0	0	0	0	0	0	0	0	0	0	0	0	0	0	0
AL391069.3	0	0	0	0	0	0	0	0	0	0	0	0	0	0	0	0	0	0	0
SELENBP1	0	0	0	0	0	0	0	0	0	0	0	0	0	0	0	1	0	0	0
PSMB4	0	1	1	0	0	0	1	0	0	0	0	0	0	0	0.5	1	0	0	0
POGZ	0	0	0	0	0	0	0	0	0	0	0	0	0	0	0	0	0	0	0
CGN	0	0	0	0	0	0	0	0	0	0	0	0	0	0	0	0	0	0	0
TUFT1	0	0	0	0	0	0	0	0	0	0	0	0	0	0	0	0	0	0	0
SNX27	0	0	0	0	0	0	0	0	0	0	0	0	0	0	0	0	0	0	0
AL391335.1	0	0	0	0	0	0	0	0	0	0	0	0	0	0	0	0	0	0	0
RIIAD1	0	0	0	0	0	0	0	0	0	0	0	0	0	0	0	0	0	0	0
MRPL9	0	0	0	0	0	0	0	0	0	0	0	0	0	0	0	0	0	0	0
OAZ3	0	0	0	0	0	0	0	0	0	0	0	0	0	0	0	0	0	0	0
TDRKH	0	0	0	0	0	0	0	0	0	0	0	0	0	0	0	0	0	0	0
TDRKH-AS1	0	0	0	0	0	0	0	0	0	0	0	0	0	0	0	0	0	0	0
LINGO4	0	0	0	0	0	0	0	0	0	0	0	0	0	0	0	0	0	0	0
RORC	0	0	0	0	0	0	0	0	0	0	0	0	0	0	0	0	0	0	0
C2CD4D	0	0	0	0	0	0	0	0	0	0	0	0	0	0	0	0	0	0	0
AL450992.2	0	0	0	0	0	0	0	0	0	0	0	0	0	0	0	0	0	0	0
THEM4	0	0	0	0	0	0	0	1	0	0	0	0	0	0	0	0	0	0	0
S100A10	0	3	6	5	4	4	4	0	5	0	2	2	4	6	2	1	2	6	6
S100A11	0	4	7	1	2	2	4	2	1	1	9	2	9	6	2	0	2	5	4
TCHH	0	0	0	0	0	0	0	0	0	0	0	0	0	0	0	0	0	0	0
FLG-AS1	0	0	0	0	0	0	0	0	0	0	0	0	0	0	0	0	0	0	0
FLG	0	0	0	0	0	0	0	0	0	0	0	0	0	0	0	0	0	0	0
FLG2	0	0	0	0	0	0	0	0	0	0	0	0	0	0	0	0	0	0	0
LCE2D	0	0	0	0	0	0	0	0	0	0	0	0	0	0	0	0	0	0	0
S100A9	0	0	0	0	0	0	0	0	0	0	0	0	0	0	0	0	0	0	0
S100A12	0	0	0	0	0	0	0	0	0	0	0	0	0	0	0	0	0	0	0
S100A8	0	0	0	0	0	0	0	0	0	0	0	0	0	0	0	0	0	0	0
S100A6	0	7	19	18	13	12	9	12	13	5	5	2	24	14	28.5	0	4	6	9
S100A5	0	0	0	0	0	0	0	0	0	0	0	0	0	0	0	0	0	0	0
S100A4	0	0	0	0	0	0	0	0	0	0	6	4	0	0	0	0	7	0	0
S100A3	0	0	0	0	0	0	0	0	0	0	0	0	0	0	0	0	0	0	0
S100A2	0	0	1	0	0	0	0	3	0	0	0	0	1	0	0	0	0	0	0
S100A16	0	0	0	0	0	1	0	0	0	0	0	0	0	1	0	0	0	1	1
S100A14	0	0	0	0	0	0	0	0	0	0	0	0	0	0	0	0	0	0	1
S100A13	0	0	1	1	1	1	1	1	0	0	0	0	2	4.5	0	0	0	2	4
S100A1	0	0	0	0	0	0	0	0	0	0	0	0	0	0	0	0	0	0	0
AL162258.2	0	0	0	0	0	0	0	0	0	0	0	0	0	0	0	0	0	0	0
CHTOP	0	0	0	0	0	0	0	0	0	0	0	0	0	0	0	0	0	0	0
SNAPIN	0	0	0	0	0	0	0	0	0	0	0	0	0	0	0	0	0	0	0
ILF2	0	0	0	0	0	0	0	0	0	0	0	0	0	1	0	0	0	0	0
NPR1	0	0	0	0	0	0	0	0	0	0	0	0	0	2	0	0	0	0	0
INTS3	0	0	0	0	0	0	0	0	0	0	0	0	0	0	0	0	0	0	0
SLC27A3	0	0	0	0	0	0	0	0	0	0	0	0	0	0	0	0	0	0	0
GATAD2B	0	0	0	0	0	0	0	0	0	0	0	0	0	0	0	0	0	0	0
AL358472.5	0	0	0	0	0	0	0	0	0	0	0	0	0	0	0	0	0	0	0
DENND4B	0	0	0	0	0	0	0	0	0	0	0	0	0	0	0	0	0	0	0
CRTC2	0	0	0	0	0	0	0	0	0	0	0	0	0	0	0	0	0	0	0
SLC39A1	0	0	0	0	0	0	0	0	0	0	0	0	0	1	0	0	0	1	0
AL358472.4	0	0	0	0	0	0	0	0	0	0	0	0	0	0	0	0	0	0	0
AL358472.3	0	0	0	0	0	0	0	0	0	0	0	0	0	0	0	0	0	0	0
CREB3L4	0	0	0	0	0	0	0	0	0	0	0	0	0	0	0	0	0	0	0
JTB	0	1	1	1	1	0	1	1	0	0	1	0	1	1	1	0	0	1	1
AL358472.2	0	0	0	0	0	0	0	0	0	0	0	0	0	0	0	0	0	0	0
RAB13	0	1	2	1	1	1	2	2	0	1	0	0	2	2	0	0	0	1	1
RPS27	54	24	14	8	7	11	20	25	15	11.5	23	23	10	15.5	3.5	14	48	15	15
TPM3	1	1	1	0	0	2	0	1	0	0	4	3	1	1.5	1	0	2	1	1
C1orf43	0	1	1	0	0	0	0	1	0	0	0	0	0	0	0	1	0	0	0
UBAP2L	0	0	0	0	0	0	0	0	0	0	0	0	0	0	0	0	0	0	0
HAX1	0	0	1	0	0	0	1	0	0	0	0	0	0	0	0	0	0	0	0
ATP8B2	0	0	0	0	0	0	0	0	0	0	0	0	0	0	0	0	0	0	0
IL6R-AS1	0	0	0	0	0	0	0	0	0	0	0	0	0	0	0	0	0	0	0
IL6R	0	0	0	0	0	0	0	0	0	0	0	0	0	0	0	0	0	0	0
SHE	0	0	0	0	0	0	0	0	0	0	0	0	0	0	0	0	0	0	0
TDRD10	0	0	0	0	0	0	0	0	0	0	0	0	0	0	0	0	0	0	0
UBE2Q1	0	0	0	0	0	0	0	0	0	0	0	0	0	0	0	0	0	0	0
ADAR	0	0	0	0	0	1	0	0	0	0	0	0	0	1	0	0	0	0	0
KCNN3	0	0	0	0	0	0	0	0	0	0	0	0	0	0	0	0	0	0	0
PMVK	0	1	1	0	0	0	0.5	1	0	0	0	0	0	1	0	1	0	0	0
AL451085.1	0	0	0	0	0	0	0	0	0	0	0	0	0	0	0	0	0	0	0
PBXIP1	0	0	0	0	1	0	0	0	0	0	0	0	0	0	0	0	0	0	0
PYGO2	0	0	0	0	0	0	0	0	0	0	0	0	0	0	0	0	0	0	0
AL451085.2	0	0	0	0	0	0	0	0	0	0	0	0	0	0	0	0	0	0	0
SHC1	0	0	0	0	0	0	0	0	0	0	0	0	0	0	0	0	0	0	0
CKS1B	0	0	0	0	0	0	0	0	0	0	0	0	0	0	0	0	0	0	0
FLAD1	0	0	0	0	0	0	0	0	0	0	0	0	0	0	0	0	0	0	0
ZBTB7B	0	0	0	0	0	0	0	0	0	0	0	0	0	0	0	0	0	0	0
DCST2	0	0	0	0	0	0	0	0	0	0	0	0	0	0	0	0	0	0	0
DCST1-AS1	0	0	0	0	0	0	0	0	0	0	0	0	0	0	0	0	0	0	0
ADAM15	0	0	0	0	0	1	0	0	0	0	0	0	0	0	0	0	0	0	0
EFNA4	0	0	0	0	0	0	0	0	0	0	0	0	0	0	0	0	0	0	0
EFNA3	0	0	0	0	0	0	0	0	0	0	0	0	0	0	0	0	0	0	0
EFNA1	0	0	0	0	0	0	0	0	0	0	0	0	0	0	0	0	0	0	0
SLC50A1	0	0	0	0	0	0	0	0	0	0	0	0	0	0	0	0	0	0	0
DPM3	0	0	1	1	1	0	1	0	0	0	0	0	1	0	0	0	0	0	0
KRTCAP2	0	0	1	0	0	0	0	0	0	0	0	0	0	0	0	0	0	0	0
TRIM46	0	0	0	0	0	0	0	0	0	0	0	0	0	0	0	0	0	0	0
MUC1	0	0	4	3	2	0	2	1	0	0	0	0	2	0	0	0	0	0	0
AC234582.1	0	0	0	0	0	0	0	0	0	0	0	0	0	0	0	0	0	0	0
THBS3	0	0	0	0	0	0	0	0	0	0	0	0	0	0	0	0	0	0	0
MTX1	0	0	0	0	0	0	0	0	0	0	0	0	0	0	0	0	0	0	0
AC234582.2	0	0	0	0	0	0	0	0	0	0	0	0	0	0	0	0	0	0	0
GBA	0	0	0	0	0	0	0	0	0	0	0	0	0	0	0	0	0	0	0
FAM189B	0	0	0	0	0	0	0	0	0	0	0	0	0	0	0	0	0	0	0
SCAMP3	0	0	0	0	0	0	0	0	0	0	0	0	0	0	0	0	0	0	0
CLK2	0	0	0	0	0	0	0	0	0	0	0	0	0	0	0	0	0	0	0
HCN3	0	0	0	0	0	0	0	0	0	0	0	0	0	0	0	0	0	0	0
PKLR	0	0	0	0	0	0	0	0	0	0	0	0	0	0	0	0	0	0	0
FDPS	0	0	0	0	0	1	0	0	0	0	0	0	0	1	0	0	0	0	0
RUSC1-AS1	0	0	0	0	0	0	0	0	0	0	0	0	0	0	0	0	0	0	0
RUSC1	0	0	0	0	0	0	0	0	0	0	0	0	0	0	0	0	0	0	0
ASH1L	0	0	1	1	0	1	1	0	0	1	0	0	1	1	0	0	0	1	1
ASH1L-AS1	0	0	0	0	0	0	0	0	0	0	0	0	0	0	0	0	0	0	0
MSTO1	0	0	0	0	0	0	0	0	0	0	0	0	0	0	0	0	0	0	0
YY1AP1	0	0	0	0	0	0	0	0	0	0	0	0	0	0	0	0	0	0	0
DAP3	0	0	0	0	0	0	0	0	0	0	0	0	0	0	0	0	0	0	0
GON4L	0	0	0	0	0	0	0	0	0	0	0	0	0	0	0	0	0	0	0
SYT11	0	0	0	0	0	0	0	0	0	0	0	0	0	0	0	0	0	0	0
RIT1	0	0	0	0	0	0	0	0	0	0	0	0	0	0	0	0	0	0	0
KHDC4	0	0	0	0	0	0	0	0	0	0	0	0	0	0	0	0	0	0	0
ARHGEF2	0	0	0	0	0	0	0	0	0	0	0	0	0	0	0	0	0	0	0
AL355388.2	0	0	0	0	0	0	0	0	0	0	0	0	0	0	0	0	0	0	0
AL355388.1	0	0	0	0	0	0	0	0	0	0	0	0	0	0	0	0	0	0	0
SSR2	2	0	1	1	1	0	1	1	0	0	1	2	1	2	0	0	1	1	1
UBQLN4	0	0	0	0	0	0	0	0	0	0	0	0	0	0	0	0	0	0	0
LAMTOR2	0	0	1	0	0	0	0	1	0	0	0	0	0	0	0	1	0	0	0
RAB25	0	0	1	0	0	0	0	1	0	0	0	0	1	0	0	0	0	0	1
MEX3A	0	0	0	0	0	0	0	0	0	0	0	0	0	0	0	0	0	0	0
LMNA	0	0	1	0	1	1	0	0	0	2	0	0	1	2	1	0	0	1	1
SEMA4A	0	0	0	0	0	0	0	0	0	0	0	0	0	0	0	0	0	0	0
SLC25A44	0	0	0	0	0	0	0	0	0	0	0	0	0	0	0	0	0	0	0
PMF1-BGLAP	0	0	0	0	0	0	0	0	0	0	0	0	0	0	0	0	0	0	0
PMF1	0	0	1	0	0	0	0	0	0	0	0	0	0	1	0	0	0	0	1
PAQR6	0	0	0	0	0	0	0	0	0	0	0	0	0	0	0	0	0	0	0
SMG5	0	0	0	0	0	0	0	0	0	0	0	0	0	0	0	0	0	0	0
TMEM79	0	0	0	0	0	0	0	0	0	0	0	0	0	0	0	0	0	0	0
GLMP	0	0	0	0	0	0	0	0	0	0	0	0	0	0	0	0	0	0	0
CCT3	0	1	1	1	1	0	0	1	0	1	0	0	1	1	0	1	0	1	1
TSACC	0	0	0	0	0	0	0	0	0	0	0	0	0	0	0	0	0	0	0
RHBG	0	0	1	0	0	0	1	1	0	0	0	0	0	0	0	0	0	0	0
AL139412.1	0	0	0	0	0	0	0	0	0	0	0	0	0	0	0	0	0	0	0
MEF2D	0	0	0	0	0	0	0	0	0	0	0	0	0	0	0	0	0	0	0
AL365181.1	0	0	0	0	0	0	0	0	0	0	0	0	0	0	0	0	0	0	0
IQGAP3	0	0	0	0	0	0	0	0	0	0	0	0	0	0	0	0	0	0	0
NAXE	0	0	1	0	0	0	1	1	0	0	0	0	1	0	0	0	0	0	0
GPATCH4	0	0	0	0	0	0	0	0	0	0	0	0	0	0	0	0	0	0	0
HAPLN2	0	0	0	0	0	0	0	0	0	0	0	0	0	0	0	0	0	0	0
NES	0	0	0	0	0	0	0	0	0	1	0	0	0	0	1.5	0	0	0	0
CRABP2	0	0	0	0	0	0	0	0	0	0	0	0	0	0	0	0	0	0	0
ISG20L2	0	0	0	0	0	0	0	0	0	0	0	0	0	0	0	0	0	0	0
RRNAD1	0	0	0	0	0	0	0	0	0	0	0	0	0	0	0	0	0	0	0
MRPL24	0	0	0	0	0	0	0	0	0	0	0	0	0	0	0	0	0	0	0
HDGF	0	0	0	0	0	0	0	0	0	0	0	0	0	0	0	0	0	1	0
PRCC	0	0	0	0	0	0	0	0	0	0	0	0	0	0	0	0	0	0	0
SH2D2A	0	0	0	0	0	0	0	0	0	0	0	0	0	0	0	0	0	0	0
NTRK1	0	0	0	0	0	0	0	0	0	0	0	0	0	0	0	0	0	0	0
INSRR	0	0	0	0	0	0	0	1	0	0	0	0	0	0	0	0	0	0	0
PEAR1	0	0	0	0	0	0	0	0	0	0	0	0	0	0	0	0	0	0	0
ARHGEF11	0	0	0	0	0	0	0	0	0	0	0	0	0	0	0	0	0	0	0
ETV3	0	0	0	0	0	0	0	0	0	0	0	0	0	0	0	0	0	0	0
FCRL3	0	0	0	0	0	0	0	0	0	0	0	0	0	0	0	0	0	0	0
KIRREL1	0	0	0	0	0	0	0	0	0	0	0	0	0	0	0	0	0	0	0
CD1D	0	0	0	0	0	0	0	0	0	0	0	0	0	0	0	0	0	0	0
AL138899.1	0	0	0	0	0	0	0	0	0	0	0	0	0	0	0	0	0	0	0
CD1A	0	0	0	0	0	0	0	0	0	0	0	0	0	0	0	0	0	0	0
CD1C	0	0	0	0	0	0	0	0	0	0	0	0	0	0	0	0	0	0	0
CD1B	0	0	0	0	0	0	0	0	0	0	0	0	0	0	0	0	0	0	0
CD1E	0	0	0	0	0	0	0	0	0	0	0	0	0	0	0	0	0	0	0
OR10K1	0	0	0	0	0	0	0	0	0	0	0	0	0	0	0	0	0	0	0
SPTA1	0	0	0	0	0	0	0	0	0	0	0	0	0	0	0	0	0	0	0
MNDA	0	0	0	0	0	0	0	0	0	0	1	0	0	0	0	0	0	0	0
PYHIN1	0	0	0	0	0	0	0	0	0	0	0	2	0	0	0	0	0	0	0
IFI16	0	0	0	0	0	1	0	0	0	0	1	2	0	1	0	0	1	0	0
AIM2	0	0	0	0	0	0	0	0	0	0	0	0	0	0	0	0	0	0	0
CADM3	0	0	0	0	0	0	0	0	0	0	0	0	0	0	0	0	0	0	0
ACKR1	0	0	0	0	0	0	0	0	0	0	0	0	0	0	0	0	0	0	0
FCER1A	0	0	0	0	0	0	0	0	0	0	0	0	0	0	0	0	0	0	0
DUSP23	0	0	0	0	0	0	0	0	0	0	0	0	0	0	1	1	0	1	0
FCRL6	0	0	0	0	0	0	0	0	0	0	0	0	0	0	0	0	0	0	0
SLAMF8	0	0	0	0	0	0	0	0	0	0	0	0	0	0	0	0	0	0	0
AL590560.1	0	0	0	0	0	0	0	0	0	0	0	0	0	0	0	0	0	0	0
VSIG8	0	0	0	0	0	0	0	0	0	0	0	0	0	0	0	0	0	0	0
AL590560.2	0	0	0	0	0	0	0	0	0	0	0	0	0	0	0	0	0	0	0
CFAP45	0	0	0	0	0	0	0	0	0	0	0	0	0	0	0	0	0	0	0
TAGLN2	0	0	1	0	0	2	0	0	0	0	1	0	1	1	0	0	0	1	0
IGSF9	0	0	0	0	0	0	0	0	0	0	0	0	0	0	0	0	0	0	0
KCNJ10	0	0	0	0	1	0	0	0	0	0	0	0	0	0	0	0	0	0	0
PIGM	0	0	0	0	0	0	0	0	0	0	0	0	0	0	0	0	0	0	0
IGSF8	0	0	0	0	0	0	0	0	0	0	0	0	0	0	0	0	0	0	0
ATP1A2	0	0	0	0	0	0	0	0	0	1	0	0	0	0	0	0	0	0	0
AL121987.2	0	0	0	0	0	0	0	0	0	0	0	0	0	0	0	0	0	0	0
PEA15	0	0	0	0	0	0	0	0	0	0	0	0	0	0	1	0	0	0	0
DCAF8	0	0	0	0	0	0	0	0	0	0	0	0	0	0	0	0	0	0	0
AL139011.2	0	0	0	0	0	0	0	0	0	0	0	0	0	0	0	0	0	0	0
AL139011.1	0	0	0	0	0	0	0	0	0	0	0	0	0	0	0	0	0	0	0
PEX19	0	0	0	0	0	0	0	0	0	0	0	0	0	0	0	0	0	0	0
COPA	0	0	0	0	0	0	0	0	0	0	0	0	0	0	0	0	0	0	0
NCSTN	0	0	0	0	0	0	0	0	0	0	0	0	0	0	0	0	0	0	0
VANGL2	0	0	0	0	0	0	0	0	0	0	0	0	0	0	0	0	0	0	0
SLAMF6	0	0	0	0	0	0	0	0	0	0	0	0	0	0	0	0	0	0	0
CD84	0	0	0	0	0	0	0	0	0	0	0	0	0	0	0	0	0	0	0
SLAMF1	0	0	0	0	0	0	0	0	0	0	0	0	0	0	0	0	0	0	0
AL121985.1	0	0	0	0	0	0	0	0	0	0	0	0	0	0	0	0	0	0	0
CD48	2	0	0	0	0	0	0	0	0	0	1	2	0	0	0	0	3	0	0
SLAMF7	0	0	0	0	0	0	0	0	0	0	0	0	0	0	0	0	0	0	0
LY9	0	0	0	0	0	0	0	0	0	0	0	0	0	0	0	0	0	0	0
CD244	0	0	0	0	0	0	0	0	0	0	0	0	0	0	0	0	0	0	0
ITLN1	0	0	0	0	0	0	0	0	0	0	0	0	0	0	0	0	0	0	0
F11R	0	0	0	0	0	0	0	0	0	0	0	0	1	0	0	0	0	0	0
TSTD1	0	2	2	2	2	0	1	1	2	0	0	0	2	2	1	1	1	1	2
USF1	0	0	0	0	0	0	0	0	0	0	0	0	0	0	0	0	0	0	0
ARHGAP30	0	0	0	0	0	0	0	0	0	0	1	0	0	0	0	0	0	0	0
NECTIN4	0	0	0	0	0	0	0	0	0	0	0	0	0	0	0	0	0	0	0
KLHDC9	0	0	0	0	0	0	0	0	0	0	0	0	0	0	0	0	0	0	0
PFDN2	0	1	1	0	1	0	1	1	0	0	1	0	1	1	0	0	0	0	1
NIT1	0	0	0	0	0	0	0	0	0	0	0	0	0	0	0	0	0	0	0
DEDD	0	0	0	0	0	0	0	0	0	0	0	0	0	0	0	0	0	0	0
UFC1	0	0	1	1	1	0	1	1	1	1	0	0	1	1	0	1	0	1	1
USP21	0	0	0	0	0	0	0	0	0	0	0	0	0	0	0	0	0	0	0
PPOX	0	0	0	0	0	0	0	0	0	0	0	0	0	0	0	0	0	0	0
B4GALT3	0	0	0	0	0	0	0	0	0	0	0	0	0	0	0	0	0	0	0
NDUFS2	0	1	1	1	1	0	1	1	1	0	0	0	1	0	1	2	0	0	1
FCER1G	0	0	0	0	0	0	0	0	0	0	7	3	0	0	0	0	0	0	0
TOMM40L	0	0	0	0	0	0	0	0	0	0	0	0	0	0	0	0	0	0	0
NR1I3	0	0	0	0	0	0	0	0	0	0	0	0	0	0	0	0	0	0	0
PCP4L1	0	0	0	0	0	0	0	0	0	0	0	0	0	0	0	0	0	0	0
MPZ	0	0	0	0	0	0	0	0	0	0	0	0	0	0	0	0	0	0	0
SDHC	0	2	1	1	1	0	1	1	1	0.5	0	1	1	0	1	2	1	1	1
CFAP126	0	0	0	0	0	0	0	0	0	0	0	0	0	0	0	0	0	0	0
AL592295.4	0	0	0	0	0	0	0	0	0	0	0	0	0	0	0	0	0	0	0
FCGR2A	0	0	0	0	0	0	0	0	0	0	2	0	0	0	0	0	0	0	0
HSPA6	0	0	0	0	0	0	0	0	0	0	0	0	0	0	0	0	0	0	0
FCGR3A	0	0	0	0	0	0	0	0	0	0	2	5	0	0	0	0	0	0	0
FCGR3B	0	0	0	0	0	0	0	0	0	0	0	0	0	0	0	0	0	0	0
FCGR2B	0	0	0	0	0	0	0	0	0	0	0	0	0	0	0	0	0	0	0
FCRLA	0	0	0	0	0	0	0	0	0	0	0	0	0	0	0	0	0	0	0
FCRLB	0	0	0	0	0	0	0	0	0	0	0	0	0	0	0	0	0	0	0
DUSP12	0	0	0	0	0	0	0	0	0	0	0	0	0	0	0	0	0	0	0
AL359541.1	0	0	0	0	0	0	0	0	0	0	0	0	0	0	0	0	0	0	0
ATF6	0	0	0	0	0	0	0	0	0	0	0	0	1	0	0	0	0	0	0
OLFML2B	0	0	0	0	0	0	0	0	0	0	0	0	0	0	0	0	0	0	0
NOS1AP	0	0	0	0	0	0	0	0	0	0	0	0	0	0	0	0	0	0	0
C1orf226	0	0	0	0	0	0	0	0	0	0	0	0	0	0	0	0	0	0	0
SH2D1B	0	0	0	0	0	0	0	0	0	0	0	0	0	0	0	0	0	0	0
UHMK1	0	1	1	0	0	0	2	1	0	0	0	0	0	0	0	0	0	0	0
AL596325.1	0	0	0	0	0	0	0	0	0	0	0	0	0	0	0	0	0	0	0
UAP1	0	1	1	0	0	0	2	0	0	0	0	0	0	0	0	0	0	0	0
DDR2	0	0	0	0	0	0	0	0	0	0	0	0	0	0	0	0	0	0	0
HSD17B7	0	0	0	0	0	0	0	0	0	0	0	0	0	0	0	0	0	0	0
RGS5	0	0	0	0	0	0	0	0	0	15	0	0	0	0	0	0	0	0	0
RGS5.1	0	0	0	0	0	0	0	0	0	0	0	0	0	0	0	0	0	0	0
NUF2	0	0	0	0	0	0	0	0	0	0	0	0	0	0	0	0	0	0	0
PBX1	0	0	0	0	0	1	0	0	0	1	0	0	0	0	0	0	0	0	0
AL157714.2	0	0	0	0	0	0	0	0	0	0	0	0	0	0	0	0	0	0	0
LRRC52	0	0	0	0	0	0	0	0	0	0	0	0	0	0	0	0	0	0	0
MGST3	1	3	4.5	4	4	2	3	3	4	4	1	1	5	3	1	3	1	3	3
ALDH9A1	0	0	0	0	0	0	0	0	0	0	0	0	0	0.5	0	1	0	0	0
AL451074.6	0	0	0	0	0	0	0	0	0	0	0	0	0	0	0	0	0	0	0
TMCO1	0	0	2	1	1	0	1	1	0	0	0	0	1	1	0	0	0	1	1
AL451074.2	0	0	0	0	0	0	0	0	0	0	0	0	0	0	0	0	0	0	0
UCK2	0	0	0	0	0	0	0	0	0	0	0	0	0	0	0	0	0	0	0
FAM78B	0	0	0	0	0	0	0	0	0	0	0	0	0	0	0	0	0	0	0
POGK	0	0	0	0	0	0	0	0	0	0	0	0	0	0	0	0	0	0	0
TADA1	0	0	0	0	0	0	0	0	0	0	0	0	0	0	0	0	0	0	0
ILDR2	0	0	0	0	0	0	0	0	0	0	0	0	0	0	0	0	0	0	0
MAEL	0	0	0	0	0	0	0	0	0	0	0	0	0	0	0	0	0	0	0
GPA33	0	0	0	0	0	0	0	0	0	0	0	0	0	0	0	0	0	0	0
AL451050.2	0	0	0	0	0	0	0	0	0	0	0	0	0	0	0	0	0	0	0
POU2F1	0	0	0	0	0	0	0	0	0	0	0	0	0	0	0	0	0	0	0
CD247	0	0	0	0	0	0	0	0	0	0	0	4	0	0	0	0	0	0	0
AL359962.2	0	0	0	0	0	0	0	0	0	0	0	0	0	0	0	0	0	0	0
CREG1	0	0	0	0	0	0	0	0	0	0	0	0	0	0	0	0	0	0	0
RCSD1	1	0	0	0	0	0	0	0	0	0	1	0	0	0	0	0	0	0	0
MPZL1	0	0	0	0	0	0	0	0	0	0	0	0	0	0	0	0	0	0	0
Z99943.1	0	0	0	0	0	0	0	0	0	0	0	0	0	0	0	0	0	0	0
MPC2	1	3	2	2	2	0	1	1	3	1	0	1	1	1	1	3	1	2	4
DCAF6	0	0	0	0	0	0	0	0	0	0	0	0	0	0	0	0	0	0	0
GPR161	0	0	0	0	0	0	0	0	0	0	0	0	0	0	0	0	0	0	0
TIPRL	0	0	0	0	0	0	0	0	0	0	0	0	0	0	0	0	0	0	0
SFT2D2	0	0	0	0	0	0	0	0	0	0	0	0	0	0	0	0	0	0	0
TBX19	0	0	0	0	0	0	0	0	0	0	0	0	0	0	0	0	0	0	0
AL023755.1	0	0	0	0	0	0	0	0	0	0	0	0	0	0	0	0	0	0	0
XCL2	0	0	0	0	0	0	0	0	0	0	0	0	0	0	0	0	0	0	0
XCL1	0	0	0	0	0	0	0	0	0	0	0	0	0	0	0	0	0	0	0
DPT	0	0	0	0	0	0	0	0	0	0	0	0	0	0	0	0	0	0	0
AL031275.1	0	0	0	0	0	0	0	0	0	0	0	0	0	0	0	0	0	0	0
LINC00626	0	0	0	0	0	0	0	0	0	0	0	0	0	0	0	0	0	0	0
AL031726.1	0	0	0	0	0	0	0	0	0	0	0	0	0	0	0	0	0	0	0
ATP1B1	1	2	28.5	32	36	0	11	4	4	1	0	1	21	4	1	2	1	7	7
NME7	0	0	0	0	0	0	0	0	0	0	0	0	0	0	0	0	0	0	0
BLZF1	0	0	0	0	0	0	0	0	0	0	0	0	0	0	0	0	0	0	0
CCDC181	0	0	0	0	0	0	0	0	0	0	0	0	0	0	0	0	0	0	0
SLC19A2	0	0	0	0	0	0	0	0	0	0	0	0	0	0	0	0	0	0	0
AL021068.1	0	0	0	0	0	0	0	0	0	0	0	0	0	0	0	0	0	0	0
F5	0	0	0	0	0	0	0	0	0	0	0	0	0	0	0	0	0	0	0
SELP	0	0	0	0	0	0	0	0	0	0	0	0	0	0	0	0	0	0	0
C1orf112	0	0	0	0	0	0	0	0	0	0	0	0	0	0	0	0	0	0	0
SELL	0	0	0	0	0	0	0	0	0	0	0	0	0	0	0	0	0	0	0
METTL18	0	0	0	0	0	0	0	0	0	0	0	0	0	0	0	0	0	0	0
SCYL3	0	0	0	0	0	0	0	0	0	0	0	0	0	0	0	0	0	0	0
KIFAP3	0	0	0	0	0	0	0	0	0	0	0	0	0	0	0	0	0	0	0
GORAB	0	0	0	0	0	0	0	0	0	0	0	0	0	0	0	0	0	0	0
FMO3	0	0	0	0	0	0	0	0	0	0	0	0	0	0	0	0	0	0	0
FMO2	0	0	0	0	0	0	0	0	0	0	0	0	0	0	0	0	0	0	0
FMO1	0	0	0	0	0	0	0	0	0	0	0	0	0	0	0	1	0	0	0
FMO4	0	0	0	0	0	0	0	0	0	0	0	0	0	0	0	0	0	0	0
PRRC2C	1	0	1	1	1	2	1	1	0	1	2	2	2	2	0.5	0	2	2	2
MYOCOS	0	0	0	0	0	0	0	0	0	0	0	0	0	0	0	0	0	0	0
VAMP4	0	0	0	0	0	0	0	0	0	0	0	0	0	0	0	0	0	0	0
METTL13	0	0	0	0	0	0	0	0	0	0	0	0	0	0	0	0	0	0	0
DNM3	0	0	0	0	0	0	0	0	0	0	0	0	0	0	0	0	0	0	0
DNM3OS	0	0	0	0	0	0	0	0	0	0	0	0	0	0	0	0	0	0	0
PIGC	0	0	0	0	0	0	0	0	0	0	0	0	0	0	0	0	0	0	0
SUCO	0	0	0	0	0	0	0	0	0	0	0	0	0	0	0	0	0	0	0
FASLG	0	0	0	0	0	0	0	0	0	0	0	0	0	0	0	0	0	0	0
AL031599.1	0	0	0	0	0	0	0	0	0	0	0	0	0	0	0	0	0	0	0
TNFSF4	0	0	0	0	0	0	0	0	0	0	0	0	0	0	0	0	0	0	0
AL645568.1	0	0	0	0	0	0	0	0	0	0	0	0	0	0	0	0	0	0	0
PRDX6	1	3	3	2	2	1	3	2	3	1	1	1	2	3	3	2	1	2	2
ANKRD45	0	0	0	0	0	0	0	0	0	0	0	0	0	0	0	0	0	0	0
KLHL20	0	0	0	0	0	0	0	0	0	0	0	0	0	0	0	0	0	0	0
CENPL	0	0	0	0	0	0	0	0	0	0	0	0	0	0	0	0	0	0	0
DARS2	0	0	0	0	0	0	0	0	0	0	0	0	0	0	0	0	0	0	0
GAS5-AS1	0	0	0	0	0	0	0	0	0	0	0	0	0	0	0	0	0	0	0
ZBTB37	0	0	0	0	0	0	0	0	0	0	0	0	0	0	0	0	0	0	0
SERPINC1	0	0	0	0	0	0	0	0	0	0	0	0	0	0	0	0	0	0	0
RC3H1	0	0	0	0	0	0	0	0	0	0	0	0	0	0	0	0	0	0	0
AL121983.1	0	0	0	0	0	0	0	0	0	0	0	0	0	0	0	0	0	0	0
AL121983.2	0	0	0	0	0	0	0	0	0	0	0	0	0	0	0	0	0	0	0
RABGAP1L	0	0	0	0	0	0	0	0	0	0	0	0	0	0	0	0	0	0	0
GPR52	0	0	0	0	0	0	0	0	0	0	0	0	0	0	0	0	0	0	0
CACYBP	0	0	0	0	0	0	0	0	0	0	0	0	0	0	0	0	0	0	0
MRPS14	0	0	0	0	0	0	0	0	0	0	0	0	0	0	0	0	0	0	0
KIAA0040	0	0	0	0	0	0	0	0	0	0	0	0	0	0	0	0	0	0	0
COP1	0	0	0	0	0	0	0	0	0	0	0	0	0	0	0	0	0	0	0
AL359265.3	0	0	0	0	0	0	0	0	0	0	0	0	0	0	0	0	0	0	0
PAPPA2	0	0	0	0	0	0	0	0	0	0	0	0	0	0	0	0	0	0	0
BRINP2	0	0	0	0	0	0	0	0	0	0	0	0	0	0	0	0	0	0	0
AL122019.1	0	0	0	0	0	0	0	0	0	0	0	0	0	0	0	0	0	0	0
SEC16B	0	0	0	0	0	0	0	0	0	0	0	0	0	0	0	0	0	0	0
RASAL2-AS1	0	0	0	0	0	0	0	0	0	0	0	0	0	0	0	0	0	0	0
RASAL2	0	0	0	0	0	0	0	0	0	0	0	0	0	0	0	0	0	0	0
C1orf220	0	0	0	0	0	0	0	0	0	0	0	0	0	0	0	0	0	0	0
AL449106.1	0	0	0	0	0	0	0	0	0	0	0	0	0	0	0	0	0	0	0
RALGPS2	1	0	0	0	0	0	1	0	0	0	0	0	0	0	0	0	0	0	1
ANGPTL1	0	0	0	0	0	0	0	1	0	0	0	0	0	0	0	0	0	0	0
FAM20B	0	0	0	0	0	0	0	0	0	0	0	0	0	0	0	0	0	0	0
TOR3A	0	0	0	0	0	0	0	0	0	0	0	0	0	0	0	0	0	0	0
ABL2	0	0	0	0	0	0	0	0	0	0	0	0	0	0	0	0	0	0	0
SOAT1	0	0	0	0	0	0	0	0	0	0	0	0	0	0	0	0	0	0	0
AXDND1	0	0	0	0	0	0	0	0	0	0	0	0	0	0	0	0	0	0	0
NPHS2	0	0	0	0	0	0	0	0	0	0	0	0	0	0	6	0	0	0	0
TDRD5	0	0	0	0	0	0	0	0	0	0	0	0	0	0	0	0	0	0	0
TOR1AIP2	0	0	0	0	0	0	0	0	0	0	0	0	0	0	0	0	0	0	0
AL353708.3	0	0	0	0	0	0	0	0	0	0	0	0	0	0	0	0	0	0	0
TOR1AIP1	0	0	0	0	0	0	0	0	0	0	0	0	0	0	0	0	0	0	0
AL353708.1	0	0	0	0	0	0	0	0	0	0	0	0	0	0	0	0	0	0	0
CEP350	0	0	0	0	0	0	0	0	0	0	0	0	0	0	0	0	0	0	0
QSOX1	0	0	0	0	0	0	0	0	0	0	0	0	0	0	0	0	0	0	0
LHX4	0	0	0	0	0	0	0	0	0	0	0	0	0	0	0	0	0	0	0
ACBD6	0	0	0	0	0	0	0	0	0	0	0	0	0	0.5	0	0	0	0	0
XPR1	0	0	0	0	0	0	0	0	0	0	0	0	0	0	0	0	0	0	0
KIAA1614	0	0	0	0	0	0	0	0	0	0	0	0	0	0	0	0	0	0	0
AL162431.2	0	0	0	0	0	0	0	0	0	0	0	0	0	0	0	0	0	0	0
KIAA1614-AS1	0	0	0	0	0	0	0	0	0	0	0	0	0	0	0	0	0	0	0
STX6	0	0	0	0	0	0	0	0	0	0	0	0	0	0	0	0	0	0	0
MR1	0	0	0	0	0	0	0	0	0	0	0	0	0	0	0	0	0	0	0
IER5	0	0	0	0	0	0	0	0	0	0	1	0	0	0	0	0	0	0	0
CACNA1E	0	0	0	0	0	0	0	0	0	0	0	0	0	0	0	0	0	0	0
GLUL	0	0	1	0	0	1	1	1	0	0	2	0	0	2	1.5	0	0	1	1
TEDDM1	0	0	0	0	0	0	0	0	0	0	0	0	0	0	0	0	0	0	0
RNASEL	0	0	0	0	0	0	0	0	0	0	0	0	0	0	0	0	0	0	0
RGS16	0	0	0	0	0	0	0	0	0	0	0	0	0	0	0	0	0	0	0
LINC01686	0	0	0	0	0	0	0	0	0	0	0	0	0	0	0	0	0	0	0
RGS8	0	0	0	0	0	0	0	0	0	0	0	0	0	0	0	0	0	0	0
NPL	0	0	0	0	0	0	0	0	0	0	0	0	0	0	0	0	0	0	0
DHX9	0	0	0	0	0	0	0	0	0	0	0	0	0	0	0	0	0	0	0
LAMC1	0	0	0	0	0	0	0	0	0	0	0	0	0	0	0	0	0	0	0
LAMC2	0	0	0	0	0	0	0	0	0	0	0	0	0	0	0	0	0	0	0
SMG7	0	0	0	0	0	0	0	0	0	0	0	0	0	0	0	0	0	0	0
NCF2	0	0	0	0	0	0	0	0	0	0	1	0	0	0	0	0	0	0	0
ARPC5	0	0	1	0	0	1	1	1	0	1	4	2	1	2	1.5	0	1	1	1
RGL1	0	0	0	0	0	0	0	0	0	0	0	0	0	0	0	0	0	0	0
COLGALT2	0	0	0	0	0	0	0	0	0	0	0	0	0	0	0	0	0	0	0
TSEN15	0	0	0	0	0	0	0	0	0	0	0	0	0	0	0	0	0	0	0
AL445228.2	0	0	0	0	0	0	0	0	0	0	0	0	0	0	0	0	0	0	0
C1orf21	0	0	0	0	0	0	0	0	0	0	0	0	0	0	0	0	0	0	0
EDEM3	0	0	0	0	0	0	0	0	0	0	0	0	0	0	0	0	0	0	0
FAM129A	0	0	0	0	0	0	0	0	0	1.5	0	0	0	0	0	0	0	0	0
RNF2	0	0	0	0	0	0	0	0	0	0	0	0	0	0	0	0	0	0	0
TRMT1L	0	0	0	0	0	0	0	0	0	0	0	0	0	0	0	0	0	0	0
SWT1	0	0	0	0	0	0	0	0	0	0	0	0	0	0	0	0	0	0	0
IVNS1ABP	0	0	1	1	2	0	0	0	0	0	0	0	2	0	0	0	0	0	1
AL078644.2	0	0	0	0	0	0	0	0	0	0	0	0	0	0	0	0	0	0	0
HMCN1	0	0	0	0	0	0	0	0	0	0	0	0	0	0	0	0	0	0	0
TPR	0	0	1	1	1	1	1	1	0	1	1	1	1	1	0	0	0	1	1
ODR4	0	0	0	0	0	0	0	0	0	0	0	0	0	0	0	0	0	0	0
PTGS2	0	0	0	0	0	0	0	0	0	0	0	0	0	0	0	0	0	0	0
PACERR	0	0	0	0	0	0	0	0	0	0	0	0	0	0	0	0	0	0	0
PLA2G4A	0	0	0	0	0	0	0	0	0	0	0	0	0	0	0	0	0	0	0
ERVMER61-1	0	0	0	0	0	0	0	0	0	0	0	0	0	0	0	0	0	0	0
BRINP3	0	0	0	0	0	0	0	0	0	0	0	0	0	0	0	0	0	0	0
LINC01351	0	0	0	0	0	0	0	0	0	0	0	0	0	0	0	0	0	0	0
RGS18	0	0	0	0	0	0	0	0	0	0	0	0	0	0	0	0	0	0	0
AL390957.1	0	0	0	0	0	0	0	0	0	0	0	0	0	0	0	0	0	0	0
AL136987.1	0	0	0	0	0	0	0	0	0	0	0	0	0	0	0	0	0	0	0
RGS1	0	0	0	0	0	0	0	0	0	0	0	0	0	0	0	0	0	0	0
RGS13	0	0	0	0	0	0	0	0	0	0	0	0	0	0	0	0	0	0	0
RGS2	0	0	0	0	0	0	0	0	0	0	3	0	0	0	0	0	0	0	0
UCHL5	0	0	0	0	0	0	0	0	0	0	0	0	0	0	0	0	0	0	0
TROVE2	0	0	0	0	0	0	0	0	0	0	0	0	0	0	0.5	0	0	0	0
GLRX2	0	0	0	0	0	0	0	0	0	0	0	0	0	0	0	0	0	0	0
CDC73	0	0	0	0	0	0	0	0	0	0	0	0	0	0	0	0	0	0	0
B3GALT2	0	0	0	0	0	0	0	0	0	0	0	0	0	0	0	0	0	0	0
KCNT2	0	0	0	0	0	0	0	0	0	0	0	0	0	0	0	0	0	0	0
CFH	0	0	0	0	0	0	0	0	0	0	0	0	0	8	0	0	0	0	0
ASPM	0	0	0	0	0	0	0	0	0	0	0	0	0	0	0	0	0	0	0
ZBTB41	0	0	0	0	0	0	0	0	0	0	0	0	0	0	0	0	0	0	0
DENND1B	0	0	0	0	0	0	0	0	0	0	0	0	0	0	0	0	0	0	0
C1orf53	0	0	0	0	0	0	0	0	0	0	0	0	0	0	0	0	0	0	0
NEK7	0	0	0	0	0	0	0	0	0	0	0	0	0	0	0	0	0	0	0
ATP6V1G3	0	7	7	0	0	0	8	11.5	0	0	0	0	0	0	0	0	0	0	0
PTPRC	1	0	0	0	0	0	0	0	0	0	5	7	0	0	0	0	6	0	0
MIR181A1HG	0	0	0	0	0	0	0	0	0	0	0	0	0	0	0	0	0	0	0
NR5A2	0	0	0	0	0	0	0	0	0	0	0	0	0	0	0	0	0	0	0
LINC00862	0	0	0	0	0	0	0	0	0	0	0	0	0	0	0	0	0	0	0
AC104461.1	0	0	0	0	0	0	0	0	0	0	0	0	0	0	0	0	0	0	0
ZNF281	0	0	0	0	0	0	0	0	0	0	0	0	0	0	0	0	0	0	0
DDX59	0	0	0	0	0	0	0	0	0	0	0	0	0	0	0	0	0	0	0
AL445483.1	0	0	0	0	0	0	0	0	0	0	0	0	0	0	0	0	0	0	0
CAMSAP2	0	0	0	0	0	0	0	0	0	0	0	0	0	0	0	0	0	0	0
INAVA	0	0	0	0	0	0	0	0	0	0	0	0	0	0	0	0	0	0	0
KIF21B	0	0	0	0	0	0	0	0	0	0	0	0	0	0	0	0	0	0	0
AL358473.1	0	0	0	0	0	0	0	0	0	0	0	0	0	0	0	0	0	0	0
TMEM9	0	0	0	0	0	0	0	0	0	0	0	0	0	0.5	0	0	0	0	0
PKP1	0	0	0	0	0	0	0	0	0	0	0	0	0	0	0	0	0	0	0
TNNT2	0	0	0	0	0	0	0	0	0	0	0	0	0	4	3	0	0	0	0
LAD1	0	0	0	0	0	0	0	0	0	0	0	0	0	1	0	0	0	0	0
AC119427.1	0	0	0	0	0	0	0	0	0	0	0	0	0	0	0	0	0	0	0
TNNI1	0	0	0	0	0	0	0	0	0	0	0	0	0	1	1.5	0	0	0	0
PHLDA3	0	0	0	0	0	0	0	0	0	0	0	0	0	0	0	0	0	0	0
CSRP1	0	0	0	0	0	0	0	0	0	1	0	0	0	1	1.5	0	0	0	0
AC096677.1	0	0	0	0	0	0	0	0	0	0	0	0	0	0	0	0	0	0	0
NAV1	0	0	0	0	0	0	0	0	0	0	0	0	0	0	0	0	0	0	0
IPO9-AS1	0	0	0	0	0	0	0	0	0	0	0	0	0	0	0	0	0	0	0
IPO9	0	0	0	0	0	0	0	0	0	0	0	0	0	0	0	0	0	0	0
SHISA4	0	0	0	0	0	0	0	0	0	0	0	0	0	0	0	0	0	0	0
LMOD1	0	0	0	0	0	0	0	0	0	1	0	0	0	0	0	0	0	0	0
TIMM17A	0	0	0	0	0	0	0	0	0	0	0	0	0	0	0	0	0	0	0
RNPEP	0	0	0	0	0	0	0	0	0	0	0	0	0	0	0	0	0	0	0
ELF3-AS1	0	0	0	0	0	0	0	0	0	0	0	0	0	0	0	0	0	0	0
ELF3	0	0	2	0	0	0	0	0	0	0	0	0	2	1	0	0	0	2	2
GPR37L1	0	0	0	0	0	0	0	0	0	0	0	0	0	0	0	0	0	0	0
ARL8A	0	0	0	0	0	0	0	0	0	0	0	0	0	0	0	0	0	0	0
PTPN7	0	0	0	0	0	0	0	0	0	0	0	0	0	0	0	0	0	0	0
LGR6	0	0	0	0	0	0	0	0	0	0	0	0	0	0	0	0	0	0	0
UBE2T	0	0	0	0	0	0	0	0	0	0	0	0	0	0	0	0	0	0	0
PPP1R12B	0	0	1	0	0	0	1	0	0	1	0	0	0	0	0	0	0	0	0
KDM5B	0	0	0	0	0	0	0	0	0	0	0	0	0	0	0	0	0	0	0
PCAT6	0	0	0	0	0	0	0	0	0	0	0	0	0	0	0	0	0	0	0
RABIF	0	0	0	0	0	0	0	0	0	0	0	0	0	0	0	0	0	0	0
KLHL12	0	0	0	0	0	0	0	0	0	0	0	0	0	0	0	0	0	0	0
ADIPOR1	0	0	0	0	0	0	0	0	0	0	0	0	0	0	0	0	0	0	0
CYB5R1	0	0	0	0	0	0	0	0	0	0	0	0	0	0	0	0	0	0	0
TMEM183A	0	0	0	0	0	0	0	0	0	0	0	0	0	0	0	0	0	0	0
PPFIA4	0	0	0	0	0	0	0	0	0	0	0	0	0	0	0	0	0	0	0
ADORA1	0	0	0	0	0	0	0	0	0	0	0	0	0	0	0	0	0	0	0
CHI3L1	0	0	0	0	0	0	0	0	0	0	0	0	0	0	4	0	0	0	0
LINC01353	0	0	0	0	0	0	0	0	0	0	0	0	0	0	0	0	0	0	0
LINC01136	0	0	0	0	0	0	0	0	0	0	0	0	0	0	0	0	0	0	0
BTG2	1	0	2	0	0	0	0	0	0	0	1	1	4	1	0	0	0	0	1
FMOD	0	0	0	0	0	0	0	0	0	0	0	0	0	0	0	0	0	0	0
PRELP	0	0	0	0	0	0	0	0	0	0	0	0	0	0	0	0	0	0	0
ATP2B4	0	0	0	0	0	0	0	0	0	0	0	0	0	0	0	0	0	0	0
LAX1	0	0	0	0	0	0	0	0	0	0	0	0	0	0	0	0	0	0	0
ZC3H11A	0	0	0	0	0	0	0	0	0	0	0	0	0	0	0	0	0	0	0
ZBED6	0	0	0	0	0	0	0	0	0	0	0	0	0	0	0	0	0	0	0
SNRPE	0	1	1	1	1	0	1	2	1	0	0	0	1	1	0	0	0	1	1
SOX13	0	0	0	0	0	0	0	0	0	0	0	0	0	0	0	0	0	0	0
ETNK2	0	0	0	0	0	0	0	0	0	0	0	0	0	0	0	1	0	0	0
GOLT1A	0	0	0	0	0	0	0	0	0	0	0	0	0	0	0	0	0	0	0
PLEKHA6	0	0	0	0	0	0	0	0	0	0	0	0	0	0	0	0	0	0	0
PPP1R15B	0	0	0	0	0	0	0	0	0	0	0	0	0	0	0	0	0	0	0
PIK3C2B	0	0	0	0	0	0	0	0	0	0	0	0	0	0	0	0	0	0	0
MDM4	0	0	0	0	0	0	0	0	0	0	0	0	0	0	0	0	0	0	0
AL512306.3	0	0	0	0	0	0	0	0	0	0	0	0	0	0	0	0	0	0	0
LRRN2	0	0	0	0	0	0	0	0	0	0	0	0	0	0	0	0	0	0	0
AL512306.2	0	0	0	0	0	0	0	0	0	0	0	0	0	0	0	0	0	0	0
NFASC	0	0	0	0	0	0	0	0	0	0	0	0	0	0	2	0	0	0	0
TMEM81	0	0	0	0	0	0	0	0	0	0	0	0	0	0	0	0	0	0	0
RBBP5	0	0	0	0	0	0	0	0	0	0	0	0	0	0	0	0	0	0	0
DSTYK	0	0	0	0	0	0	0	0	0	0	0	0	0	0	0	0	0	0	0
TMCC2	0	0	0	0	0	0	0	0	0	0	0	0	0	0	0	0	0	0	0
NUAK2	0	0	0	0	0	0	0	0	0	0	0	0	0	0	0	0	0	0	0
LEMD1	0	0	0	0	0	0	0	0	0	0	0	0	0	0	0	0	0	0	0
CDK18	0	0	0	0	0	0	0	0	0	0	0	0	0	0	0	0	0	0	0
MFSD4A	0	0	0	1	1	0	0	0	0	0	0	0	0	0	0	0	0	0	0
ELK4	0	0	0	0	0	0	0	0	0	0	0	0	0	0	0	0	0	0	0
SLC45A3	0	0	0	0	0	0	0	0	0	0	0	0	0	0	0	0	0	0	0
NUCKS1	1	2	3	3	3	3	2	1	3	3	1	2	3	4	2.5	2	1	2	4
RAB29	0	0	0	0	0	0	0	0	0	0	0	0	0	0	0	1	0	0	0
SLC41A1	0	0	0	0	0	0	0	0	0	0	0	0	0	0	0	0	0	0	0
PM20D1	0	0	0	0	0	0	0	0	0	0	0	0	0	0	0	0	0	0	0
SLC26A9	0	0	0	0	0	0	0	0	0	0	0	0	0	0	0	0	0	0	0
RAB7B	0	0	0	0	0	0	0	0	0	0	0	0	0	0	0	0	0	0	0
RHEX	0	0	0	0	0	0	0	0	0	0	0	0	0	0	0	0	0	1	1
FAM72A	0	0	0	0	0	0	0	0	0	0	0	0	0	0	0	0	0	0	0
SRGAP2	0	0	0	0	0	0	0	0	0	0	1	0	0	0	0.5	0	0	0	0
IKBKE	0	0	0	0	0	0	0	0	0	0	0	0	0	0	0	0	0	0	0
RASSF5	0	0	0	0	0	0	0	0	0	0	0	0	0	0	0	0	0	0	0
EIF2D	0	0	0	0	0	0	0	0	0	0	0	0	0	0	0	0	0	0	0
AL591846.2	0	0	0	0	0	0	0	0	0	0	0	0	0	0	0	0	0	0	0
DYRK3	0	0	0	0	0	0	0	0	0	0	0	0	0	0	0	0	0	0	0
MAPKAPK2	0	0	0	0	0	0	0	0	0	0	0	0	0	0	0	0	0	0	0
IL10	0	0	0	0	0	0	0	0	0	0	0	0	0	0	0	0	0	0	0
IL19	0	0	0	0	0	0	0	0	0	0	0	0	0	0	0	0	0	0	0
IL20	0	0	0	0	0	0	0	0	0	0	0	0	0	0	0	0	0	0	0
FCMR	0	0	0	0	0	0	0	0	0	0	0	0	0	0	0	0	0	0	0
PIGR	0	0	0	0	0	0	0	0	0	0	0	0	1	0	0	0	0	3	0
FCAMR	0	0	0	0	0	0	0	0	0	0	0	0	0	0	0	0	0	0	0
C1orf116	0	0	0	0	0	0	0	0	0	0	0	0	0	0	0	0	0	0	0
PFKFB2	0	0	0	0	0	0	0	0	0	0	0	0	0	0	0	0	0	0	0
YOD1	0	0	0	0	0	0	0	0	0	0	0	0	0	0	0	0	0	0	0
C4BPB	0	0	0	0	0	0	0	0	0	0	0	0	0	0	0	0	0	0	0
AL445493.3	0	0	0	0	0	0	0	0	0	0	0	0	0	0	0	0	0	0	0
CD55	0	0	0	0	0	0	0	0	0	0	1	0	0	0	0	0	0	0	0
CR2	0	0	0	0	0	0	0	0	0	0	0	0	0	0	0	0	0	0	0
CR1	0	0	0	0	0	0	0	0	0	0	0	0	0	0	0.5	0	0	0	0
CR1L	0	0	0	0	0	0	0	0	0	0	0	0	0	0	0	0	0	0	0
CD46	0	0	2	1	1	1	2	2	0	2	1	0	2	1.5	2	0	0	1	2
MIR29B2CHG	0	0	0	0	0	0	0	0	0	0	0	0	0	0	0	0	0	0	0
CD34	0	0	0	0	0	2	0	0	0	0	0	0	0	0	0	0	0	0	0
AL356275.1	0	0	0	0	0	0	0	0	0	0	0	0	0	0	0	0	0	0	0
PLXNA2	0	0	0	0	0	0	0	0	0	0	0	0	0	0	0	0	0	0	0
CAMK1G	0	0	0	0	0	0	0	0	0	0	0	0	0	0	0	0	0	0	0
LAMB3	0	0	0	0	0	0	0	0	0	0	0	0	0	0	0	0	0	0	0
AL031316.1	0	0	0	0	0	0	0	0	0	0	0	0	0	0	0	0	0	0	0
G0S2	0	0	3.5	1	1	0	3	0	0	0	0	0	0	0	0.5	0	0	0	0
HSD11B1	0	0	0	0	0	0	0	0	0	0	0	0	0	0	0	0	0	0	0
TRAF3IP3	0	0	0	0	0	0	0	0	0	0	0	1	0	0	0	0	0	0	0
C1orf74	0	0	0	0	0	0	0	0	0	0	0	0	0	0	0	0	0	0	0
IRF6	0	0	0	0	0	0	0	0	0	0	0	0	0	0	0	0	0	0	0
UTP25	0	0	0	0	0	0	0	0	0	0	0	0	0	0	0	0	0	0	0
SERTAD4-AS1	0	0	0	0	0	0	0	0	0	0	0	0	0	0	0	0	0	0	0
SERTAD4	0	0	0	0	0	0	0	0	0	0	0	0	0	0	0	0	0	0	0
HHAT	0	0	0	0	0	0	0	0	0	0	0	0	0	0	0	0	0	0	0
KCNH1	0	0	0	0	0	0	0	0	0	0	0	0	0	0	0	0	0	0	0
RCOR3	0	0	0	0	0	0	0	0	0	0	0	0	0	0	0	0	0	0	0
TRAF5	0	0	0	0	0	0	0	0	0	0	0	0	0	0	0	0	0	0	0
LINC00467	0	0	0	0	0	0	0	0	0	0	0	0	0	0	0	0	0	0	0
SLC30A1	0	0	0	0	0	0	0	0	0	0	0	0	0	0	0	0	0	0	0
LPGAT1	0	0	0	0	0	0	0	0	0	0	0	0	0	0	0	0	0	0	0
INTS7	0	0	0	0	0	0	0	0	0	0	0	0	0	0	0	0	0	0	0
DTL	0	0	0	0	0	0	0	0	0	0	0	0	0	0	0	0	0	0	0
AL451060.1	0	0	0	0	0	0	0	0	0	0	0	0	0	0	0	0	0	0	0
PPP2R5A	0	1	1	0	0	0	1	1	0	0	0	0	0	0	0	0	0	0	0
AL360091.3	0	0	0	0	0	0	0	0	0	0	0	0	0	0	0	0	0	0	0
TMEM206	0	0	0	0	0	0	0	0	0	0	0	0	0	0	0	0	0	0	0
NENF	0	0	1	1	1	0	0	0	0	0.5	0	0	1	1	0	0	0	1	1
AC092803.2	0	0	0	0	0	0	0	0	0	0	0	0	0	0	0	0	0	0	0
ATF3	0	0	0	0	0	0	0	0	0	0	0	0	0	0	0	0	0	0	0
FAM71A	0	0	0	0	0	0	0	0	0	0	0	0	0	0	0	0	0	0	0
BATF3	0	0	0	0	0	0	0	0	0	0	0	0	0	0	0	0	0	0	0
NSL1	0	0	0	0	0	0	0	0	0	0	0	0	0	0	0	0	0	0	0
TATDN3	0	0	0	0	0	0	0	0	0	0	0	0	0	0	0	0	0	0	0
FLVCR1-DT	0	0	0	0	0	0	0	0	0	0	0	0	0	0	0	0	0	0	0
FLVCR1	0	0	0	0	0	0	0	0	0	0	0	0	0	0	0	0	0	0	0
VASH2	0	0	0	0	0	0	0	0	0	0	0	0	0	0	0	0	0	0	0
ANGEL2	0	0	0	0	0	0	0	0	0	0	0	0	0	0	0	0	0	0	0
RPS6KC1	0	0	0	0	0	0	0	0	0	0	0	0	0	0	0	0	0	0	0
PROX1	0	0	0	0	0	0	0	0	0	0	0	0	0	0	0	0	0	0	0
SMYD2	0	0	0	0	0	0	0	0	0	0	0	0	0	0	0	0	0	0	0
PTPN14	0	0	0	0	0	0	0	0	0	0	0	0	0	0	0	0	0	0	1
CENPF	0	0	0	0	0	0	0	0	0	0	0	0	0	0	0	0	0	0	0
KCTD3	0	0	0	0	0	0	0	0	0	0	0	0	0	0	0	0	0	0	0
USH2A	0	0	0	0	0	0	0	0	0	0	0	0	0	0	0	0	0	0	0
ESRRG	0	0	1	1	1	0	1	0	0	0	0	0	0	0	0	0	0	0	0
GPATCH2	0	0	0	0	0	0	0	0	0	0	0	0	0	0	0	0	0	0	0
SPATA17	0	0	0	0	0	0	0	0	0	0	0	0	0	0	0	0	0	0	0
RRP15	0	0	0	0	0	0	0	0	0	0	0	0	0	0	0	0	0	0	0
TGFB2	0	0	0	0	0	0	0	0	0	0	0	0	0	0	0	0	0	0	0
LYPLAL1	0	0	0	0	0	0	0	0	0	0	0	0	0	0	0	1	0	0	0
AC096642.1	0	0	0	0	0	0	0	0	0	0	0	0	0	0	0	0	0	0	0
AL513283.1	0	0	0	0	0	0	0	0	0	0	0	0	0	0	0	0	0	0	0
ZC3H11B	0	0	0	0	0	0	0	0	0	0	0	0	0	0	0	0	0	0	0
EPRS	0	0	0	0	0	0	0	0	0	0	0	0	0	0	0	0	0	0	0
BPNT1	0	0	0	0	0	0	0	0	0	0	0	0	0	0	0	0	0	0	0
IARS2	0	0	0	0	0	0	0	0	0	0	0	0	0	0	0	0	0	0	0
RAB3GAP2	0	0	0	0	0	0	0	0	0	0	0	0	0	0	0	0	0	0	0
MARK1	0	0	0	0	0	0	0	0	0	0	0	0	0	0	0	0	0	0	0
C1orf115	0	0	0	0	0	0	0	0	0	0	0	0	0	0	0	0	0	0	0
2022-03-02	0	0	0	0	0	0	0	0	0	0	0	0	0	0	0	0	0	0	0
2022-03-01	0	0	0	0	0	0	0	0	0	0	0	0	0	0	0	0	0	0	0
HLX	0	0	0	0	0	0	0	0	0	0	0	0	0	0	0	0	0	0	0
DUSP10	0	0	0	0	0	0	0	0	0	0	0	0	0	0	0	0	0	0	0
AL513314.2	0	0	0	0	0	0	0	0	0	0	0	0	0	0	0	0	0	0	0
TAF1A	0	0	0	0	0	0	0	0	0	0	0	0	0	0	0	0	0	0	0
TAF1A-AS1	0	0	0	0	0	0	0	0	0	0	0	0	0	0	0	0	0	0	0
MIA3	0	0	0	0	0	0	0	0	0	0	0	0	0	0	0	0	0	0	0
AL592148.3	0	0	0	0	0	0	0	0	0	0	0	0	0	0	0	0	0	0	0
AIDA	0	0	0	0	0	0	0	0	0	0	0	0	0	0	0	0	0	0	0
BROX	0	0	0	0	0	0	0	0	0	0	0	0	0	0	0	0	0	0	0
FAM177B	0	0	0	0	0	0	0	0	0	0	0	0	0	0	0	0	0	0	0
AL392172.1	0	0	0	0	0	0	0	0	0	0	0	0	0	0	0	0	0	0	0
DISP1	0	0	0	0	0	0	0	0	0	0	0	0	0	0	0	0	0	0	0
TLR5	0	0	0	0	0	0	0	0	0	0	0	0	0	0	0	0	0	0	0
SUSD4	0	0	0	0	0	0	0	0	0	0	0	0	0	0	0	0	0	0	0
CAPN2	0	0	2	1	1	0	2	1	1	0	0	0	1	1	2	0	0	0	1
TP53BP2	0	0	0	0	0	0	0	0	0	0	0	0	0	0	0	0	0	0	0
AC138393.3	0	0	0	0	0	0	0	0	0	0	0	0	0	0	0	0	0	0	0
FBXO28	0	0	0	0	0	0	0	0	0	0	0	0	0	0	0	0	0	0	0
DEGS1	0	0	0	0	0	0	0	0	0	0	0	0	0	0	0	0	0	0	0
NVL	0	0	0	0	0	0	0	0	0	0	0	0	0	0	0	0	0	0	0
CNIH4	0	0	1	0	0	0	1	0	0	0	0	0	1	0	0	0	0	0	0
WDR26	0	0	0	0	0	0	0	0	0	0	0	0	0	0	0	0	0	0	0
CNIH3	0	0	0	0	0	0	0	0	0	0	0	0	0	0	0	0	0	0	0
DNAH14	0	0	0	0	0	0	0	0	0	0	0	0	0	0	0	0	0	0	0
LBR	0	0	0	0	0	0	0	0	0	0	0	0	0	0	0	0	0	1	1
ENAH	0	0	0	0	0	0	0	0	0	1	0	0	0	0	0	0	0	0	0
SRP9	0	1	1	1	1	1	1	1	2	0	0	0	1	1	1	1	0	1	1
EPHX1	0	0	0	0	0	0	0	0	0	0	0	0	0	0	0	0	0	0	0
AL591895.1	0	0	0	0	0	0	0	0	0	0	0	0	0	0	0	0	0	0	0
TMEM63A	0	0	0	0	0	0	0	0	0	0	0	0	0	0	0	0	0	0	0
LEFTY1	0	0	0	0	0	0	0	0	0	0	0	0	0	0	0	0	0	0	0
PYCR2	0	0	0	0	0	0	0	0	0	0	0	0	0	0	0	0	0	0	0
SDE2	0	0	0	0	0	0	0	0	0	0	0	0	0	0	0	0	0	0	0
AL512343.2	0	0	0	0	0	0	0	0	0	0	0	0	0	0	0	0	0	0	0
H3F3A	5	9	10	5	6	6	7	10	8	6	11	8	9	8	8	5	5	7	10
ACBD3	0	0	0	0	0	0	0	0	0	0	0	0	0	0	0	0	0	0	0
LIN9	0	0	0	0	0	0	0	0	0	0	0	0	0	0	0	0	0	0	0
PARP1	0	0	0	0	0	0	0	0	0	0	0	0	0	0	0	0	0	0	0
STUM	0	0	0	0	0	0	0	0	0	0	0	0	0	0	0	0	0	0	0
ITPKB	0	0	0	0	0	0	0	0	0	0	0	0	0	0	0	0	0	0	0
ITPKB-AS1	0	0	0	0	0	0	0	0	0	0	0	0	0	0	0	0	0	0	0
PSEN2	0	0	0	0	0	0	0	0	0	0	0	0	0	0	0	0	0	0	0
COQ8A	0	0	0	0	0	0	0	0	0	0	0	0	0	0	0	0	0	0	0
CDC42BPA	0	0	0	0	0	1	0	0	0	0.5	0	0	0	0	0	0	0	0	0
ZNF678	0	0	0	0	0	0	0	0	0	0	0	0	0	0	0	0	0	0	0
SNAP47	0	0	0	0	0	0	0	0	0	0	0	0	0	0	0	0	0	0	0
JMJD4	0	0	0	0	0	0	0	0	0	0	0	0	0	0	0	0	0	0	0
WNT9A	0	0	0	0	0	0	0	0	0	0	0	0	0	0	0	0	0	0	0
WNT3A	0	0	0	0	0	0	0	0	0	0	0	0	0	0	0	0	0	0	0
ARF1	0	0	1	1	1	1	1	1	0	1	1	0	1	1	2	0	0	1	1
C1orf35	0	0	0	0	0	0	0	0	0	0	0	0	0	0	0	0	0	0	0
MRPL55	0	0	0	0	0	0	0	0	0	0	0	0	0	0	0	0	0	0	0
GUK1	1	2	2	1	1	3	1	2	2	1.5	1	2	2	2	1	2	1	1	1
IBA57-DT	0	0	0	0	0	0	0	0	0	0	0	0	0	0	0	0	0	0	0
IBA57	0	0	0	0	0	0	0	0	0	0	0	0	0	0	0	0	0	0	0
OBSCN-AS1	0	0	0	0	0	0	0	0	0	0	0	0	0	0	0	0	0	0	0
OBSCN	0	0	0	0	0	0	0	0	0	0	0	0	0	0	0	0	0	0	0
TRIM11	0	0	0	0	0	0	0	0	0	0	0	0	0	0	0	0	0	0	0
TRIM17	0	0	0	0	0	0	0	0	0	0	0	0	0	0	0	0	0	0	0
HIST3H2A	0	0	0	0	0	0	0	0	0	0	0	0	0	0	0	0	0	0	0
HIST3H2BB	0	0	0	0	0	0	0	0	0	0	0	0	0	0	0	0	0	0	0
RNF187	0	0	0	0	0	0	0	0	0	0	0	0	0	0	0	0	0	0	0
RHOU	0	0	0	0	0	0	0	0	0	0	0	0	0	0	0	0	0	0	0
RAB4A	0	0	0	0	0	0	0	0	0	0	0	0	0	0	0.5	0	0	0	0
AL117350.1	0	0	0	0	0	0	0	0	0	0	0	0	0	0	0	0	0	0	0
CCSAP	0	0	0	0	0	0	0	0	0	0	0	0	0	0	0	0	0	0	0
NUP133	0	0	0	0	0	0	0	0	0	0	0	0	0	0	0	0	0	0	0
ABCB10	0	0	0	0	0	0	0	0	0	0	0	0	0	0	0	0	0	0	0
TAF5L	0	0	0	0	0	0	0	0	0	0	0	0	0	0	0	0	0	0	0
URB2	0	0	0	0	0	0	0	0	0	0	0	0	0	0	0	0	0	0	0
LINC01736	0	0	0	0	0	0	0	0	0	0	0	0	0	0	0	0	0	0	0
GALNT2	0	0	0	0	0	0	0	0	0	0	0	0	0	0	0	0	0	0	0
PGBD5	0	0	0	0	0	0	0	0	0	0	0	0	0	0	0	0	0	0	0
COG2	0	0	0	0	0	0	0	0	0	0	0	0	0	0	0	0	0	0	0
AGT	0	0	0	0	0	0	0	0	0	0	0	0	0	0	0	0	0	0	0
C1orf198	0	0	0	0	0	0	0	0	0	0	0	0	0	0	0	0	0	0	0
TTC13	0	0	0	0	0	0	0	0	0	0	0	0	0	0	0	0	0	0	0
ARV1	0	0	0	0	0	0	0	0	0	0	0	0	0	0	0	0	0	0	0
FAM89A	0	0	0	0	0	0	0	0	0	0	0	0	0	0	2	0	0	0	0
C1orf131	0	0	0	0	0	0	0	0	0	0	0	0	0	0	0	0	0	0	0
GNPAT	0	0	0	0	0	0	0	0	0	0	0	0	0	0	0	0	0	0	0
EXOC8	0	0	0	0	0	0	0	0	0	0	0	0	0	0	0	0	0	0	0
SPRTN	0	0	0	0	0	0	0	0	0	0	0	0	0	0	0	0	0	0	0
EGLN1	0	0	0	0	0	0	0	0	0	0	0	0	0	0	0	0	0	0	0
AL445524.1	0	0	0	0	0	0	0	0	0	0	0	0	0	0	0	0	0	0	0
TSNAX	0	0	0	0	0	0	0	0	0	0	0	0	0	0	0	0	0	0	0
DISC1	0	0	0	0	0	0	0	0	0	0	0	0	0	0	0	0	0	0	0
SIPA1L2	0	0	0	0	0	0	0	0	0	0	0	0	0	1	0	0	0	0	0
MAP10	0	0	0	0	0	0	0	0	0	0	0	0	0	0	0	0	0	0	0
NTPCR	0	0	0	0	0	0	0	0	0	0	0	0	0	0	0	0	0	0	0
PCNX2	0	0	0	0	0	0	0	0	0	0	0	0	0	0	0	0	0	0	0
MAP3K21	0	0	0	0	0	0	0	0	0	0	0	0	0	0	0	0	0	0	0
KCNK1	0	0	0	0	0	0	0	0	0	0	0	0	0	0	0	0	0	0	0
SLC35F3	0	0	0	0	0	0	0	1	0	0	0	0	0	0	0	0	0	0	0
AL355472.3	0	0	0	0	0	0	0	0	0	0	0	0	0	0	0	0	0	0	0
AL355472.1	0	0	0	0	0	0	0	0	0	0	0	0	0	0	0	0	0	0	0
COA6	0	0	0	0	0	0	0	0	0	0	0	0	0	0	0	0	0	0	0
TARBP1	0	0	0	0	0	0	0	0	0	0	0	0	0	0	0	0	0	0	0
LINC01354	0	0	0	0	0	0	0	0	0	0	0	0	0	0	0	0	0	0	0
IRF2BP2	0	0	0	0	1	1	0	0	0	1	0	0	0	0	0	0	0	0	0
AL160408.2	0	0	0	0	0	0	0	0	0	0	0	0	0	0	0	0	0	0	0
AL160408.3	0	0	0	0	0	0	0	0	0	0	0	0	0	0	0	0	0	0	0
LINC01132	0	0	0	0	0	0	0	0	0	0	0	0	0	0	0	0	0	0	0
AL391832.2	0	0	0	0	0	0	0	0	0	0	0	0	0	0	0	0	0	0	0
AL391832.3	0	0	0	0	0	0	0	0	0	0	0	0	0	0	0	0	0	0	0
LINC01348	0	0	0	0	0	0	0	0	0	0	0	0	0	0	0	0	0	0	0
AL732292.2	0	0	0	0	0	0	0	0	0	0	0	0	0	0	0	0	0	0	0
TOMM20	1	2	2	2	1	1	2	2	2	2	1	1	2	2	1	1	1	2	2
RBM34	0	0	0	0	0	0	0	0	0	0	0	0	0	0	0	0	0	0	0
ARID4B	0	0	1	0	0	1	0	0	0	1	1	1	1	1	0	0	0	0	1
GGPS1	0	0	0	0	0	0	0	0	0	0	0	0	0	0	0	0	0	0	0
TBCE	0	0	0	0	0	0	0	0	0	0	0	0	0	0	0	0	0	0	0
TBCE.1	0	0	0	0	0	0	0	0	0	0	0	0	0	0	0	0	0	0	0
B3GALNT2	0	0	0	0	0	0	0	0	0	0	0	0	0	0	0	0	0	0	0
GNG4	0	0	0	0	0	0	0	0	0	0	0	0	0	0	0	0	0	0	0
LYST	0	0	0	0	0	0	0	0	0	0	0	0	0	0	0	0	0	0	0
NID1	0	0	0	0	0	0	0	0	0	0	0	0	0	0	0	0	0	0	0
GPR137B	0	0	0	0	0	0	0	0	0	0	0	0	0	0	0	0	0	0	0
ERO1B	0	0	0	0	0	0	0	0	0	0	0	0	0	0	0	0	0	0	0
EDARADD	0	0	0	0	0	0	0	0	0	0	0	0	0	0	0	0	0	0	0
LGALS8	0	0	0	0	0	0	0	0	0	0	0	0	0	0	0	0	0	0	0
LGALS8-AS1	0	0	0	0	0	0	0	0	0	0	0	0	0	0	0	0	0	0	0
AL359921.2	0	0	0	0	0	0	0	0	0	0	0	0	0	0	0	0	0	0	0
HEATR1	0	0	0	0	0	0	0	0	0	0	0	0	0	0	0	0	0	0	0
ACTN2	0	0	0	0	0	0	0	0	0	0	0	0	0	0	0	0	0	0	0
MTR	0	0	1	1	1	0	1	0	0	0	0	0	1	0	0	0	0	0	0
MT1HL1	0	0	0	0	0	0	0	0	0	0	0	0	0	0	0	0	0	0	0
RYR2	0	0	0	0	0	0	0	0	0	0	0	0	0	0	0	0	0	0	0
LINC01139	0	0	0	0	0	0	0	0	0	0	0	0	0	0	0	0	0	0	0
CHRM3	0	0	0	0	0	0	0	0	0	0	0	0	0	0	0	0	0	0	0
CHRM3-AS2	0	0	0	0	0	0	0	0	0	0	0	0	0	0	0	0	0	0	0
CHRM3-AS1	0	0	0	0	0	0	0	0	0	0	0	0	0	0	0	0	0	0	0
GREM2	0	0	0	0	0	0	0	0	0	0	0	0	0	0	0	0	0	0	0
RGS7	0	0	0	0	0	0	0	0	0	0	0	0	0	0	0	0	0	0	0
FH	0	0	0	0	0	0	0	0	0	0	0	0	0	0	0	0	0	0	0
KMO	0	0	0	0	0	0	0	0	0	0	0	0	0	0	0	0	0	0	0
OPN3	0	0	0	0	0	0	0	0	0	0	0	0	0	0	0	0	0	0	0
CHML	0	0	0	0	0	0	0	0	0	0	0	0	0	0	0	0	0	0	0
MAP1LC3C	0	0	0	0	0	0	0	0	0	0	0	0	0	0	0	0	0	0	0
PLD5	0	0	0	0	0	0	0	0	0	0	0	0	0	0	0	0	0	0	0
CEP170	0	0	0	0	0	0	0	0	0	0	0	0	0	0	0	0	0	0	0
SDCCAG8	0	0	0	0	0	0	0	0	0	0	0	0	0	0	0	0	0	0	0
AKT3	0	0	0	0	0	0	0	0	0	0	0	0	1	0	0	0	0	0	0
AL591721.1	0	0	0	0	0	0	0	0	0	0	0	0	0	0	0	0	0	0	0
ZBTB18	0	0	0	0	0	0	0	0	0	0	0	0	0	0	0	0	0	0	0
AL645465.1	0	0	0	0	0	0	0	0	0	0	0	0	0	0	0	0	0	0	0
ADSS	0	0	0	0	0	0	0	0	0	0	0	0	0	0	0	0	0	0	0
CATSPERE	0	0	0	0	0	0	0	0	0	0	0	0	0	0	0	0	0	0	0
DESI2	0	0	0	0	0	0	0	0	0	0	0	0	0	0	0	0	0	0	0
AL451007.3	0	0	0	0	0	0	0	0	0	0	0	0	0	0	0	0	0	0	0
AL451007.2	0	0	0	0	0	0	0	0	0	0	0	0	0	0	0	0	0	0	0
COX20	0	1	2	1	2	0	1	1	2	0	0	0	2	1	1	1	0	0	1
HNRNPU	1	1	2	2	1	2	1	2	1	2	2	2	2	2	0.5	1	2	2	3
BX323046.1	0	0	0	0	0	0	0	0	0	0	0	0	0	0	0	0	0	0	0
AL356512.1	0	0	0	0	0	0	0	0	0	0	0	0	0	0	0	0	0	0	0
EFCAB2	0	0	0	0	0	0	0	0	0	0	0	0	0	0	0	0	0	0	0
KIF26B	0	0	0	0	0	0	0	0	0	0	0	0	0	0	0	0	0	0	0
SMYD3	0	0	0	0	0	0	0	0	0	0	0	0	0	0	0	0	0	0	0
TFB2M	0	0	0	0	0	0	0	0	0	0	0	0	0	0	0	0	0	0	0
CNST	0	0	0	0	0	0	0	0	0	0	0	0	0	0	0	0	0	0	0
SCCPDH	0	0	1	0	0	0	0	0	0	0	0	0	2	1	0	0	0	0	0
AL591848.4	0	0	0	0	0	0	0	0	0	0	0	0	0	0	0	0	0	0	0
AHCTF1	0	0	0	0	0	0	0	0	0	0	0	0	0	0	0	0	0	0	0
ZNF670	0	0	0	0	0	0	0	0	0	0	0	0	0	0	0	0	0	0	0
ZNF669	0	0	0	0	0	0	0	0	0	0	0	0	0	0	0	0	0	0	0
C1orf229	0	0	0	0	0	0	0	0	0	0	0	0	0	0	0	0	0	0	0
ZNF124	0	0	0	0	0	0	0	0	0	0	0	0	0	0	0	0	0	0	0
AL390728.6	0	0	0	0	0	0	0	0	0	0	0	0	0	0	0	0	0	0	0
AL390728.5	0	0	0	0	0	0	0	0	0	0	0	0	0	0	0	0	0	0	0
ZNF496	0	0	0	0	0	0	0	0	0	0	0	0	0	0	0	0	0	0	0
NLRP3	0	0	0	0	0	0	0	0	0	0	0	0	0	0	0	0	0	0	0
TRIM58	0	0	0	0	0	0	0	0	0	0	0	0	0	0	0	0	0	0	0
OR2L2	0	0	0	0	0	0	0	0	0	0	0	0	0	0	0	0	0	0	0
OR2T2	0	0	0	0	0	0	0	0	0	0	0	0	0	0	0	0	0	0	0
AC138089.1	0	0	0	0	0	0	0	0	0	0	0	0	0	0	0	0	0	0	0
OR2G6	0	0	0	0	0	0	0	0	0	0	0	0	0	0	0	0	0	0	0
AC098483.1	0	0	0	0	0	0	0	0	0	0	0	0	0	0	0	0	0	0	0
OR2T10	0	0	0	0	0	0	0	0	0	0	0	0	0	0	0	0	0	0	0
OR2T11	0	0	0	0	0	0	0	0	0	0	0	0	0	0	0	0	0	0	0
LYPD8	0	0	0	0	0	0	0	0	0	0	0	0	0	0	0	0	0	0	0
SH3BP5L	0	0	0	0	0	0	0	0	0	0	0	0	0	0	0	0	0	0	0
ZNF672	0	0	0	0	0	0	0	0	0	0	0	0	0	0	0	0	0	0	0
ZNF692	0	0	0	0	0	0	0	0	0	0	0	0	0	0	0	0	0	0	0
PGBD2	0	0	0	0	0	0	0	0	0	0	0	0	0	0	0	0	0	0	0
FAM110C	0	0	0	0	0	0	0	0	0	0	0	0	0	0	0	0	0	0	0
SH3YL1	0	0	0	0	0	0	0	0	1	0	0	0	0	0	0	2	0	1	0
ACP1	0	0	0	0	0	0	0	0	0	0	0	0	0	0	0	1	0	1	0
ALKAL2	0	0	0	0	0	0	0	0	0	0	0	0	0	0	0	0	0	0	0
LINC01874	0	0	0	0	0	0	0	0	0	0	0	0	0	0	0	0	0	0	0
TMEM18	0	0	0	0	0	0	0	0	0	0	0	0	0	1	0	0	0	0	0
AC092159.1	0	0	0	0	0	0	0	0	0	0	0	0	0	0	0	0	0	0	0
AC116609.3	0	0	0	0	0	0	0	0	0	0	0	0	0	0	0	0	0	0	0
LINC01115	0	0	0	0	0	0	0	0	0	0	0	0	0	0	0	0	0	0	0
AC116614.1	0	0	0	0	0	0	0	0	0	0	0	0	0	0	0	0	0	0	0
PXDN	0	0	0	0	0	0	0	0	0	0	0	0	0	0	0	0	0	0	0
MYT1L	0	0	0	0	0	0	0	0	0	0	0	0	0	0	0	0	0	0	0
EIPR1	0	0	0	0	0	0	0	0	0	0	0	0	0	0	0	0	0	0	0
TRAPPC12	0	0	0	0	0	0	0	0	0	0	0	0	0	0	0	0	0	0	0
TRAPPC12-AS1	0	0	0	0	0	0	0	0	0	0	0	0	0	0	0	0	0	0	0
ADI1	1	3	1	1	1	1	1	1	3	1	0	1	0	1	1	5	1	1	0
AC231981.1	0	0	0	0	0	0	0	0	0	0	0	0	0	0	0	0	0	0	0
AC108488.1	0	0	0	0	0	0	0	0	0	0	0	0	0	0	0	0	0	0	0
RNASEH1	0	0	0	0	0	0	0	0	0	0	0	0	0	0	0	0	0	0	0
RNASEH1-AS1	0	0	0	0	0	0	0	0	0	0	0	0	0	0	0	0	0	0	0
RPS7	19.5	12	10	8	6	7	9	10	11	10	12	11	7	13	2	11	17	14	14
COLEC11	0	0	0	0	0	0	0	0	0	0	0	0	0	0	0	0	0	0	0
ALLC	0	0	0	0	0	0	0	0	0	0	0	0	0	0	0	0	0	0	0
AC107057.1	0	0	0	0	0	0	0	0	0	0	0	0	0	0	0	0	0	0	0
NRIR	0	0	0	0	0	0	0	0	0	0	0	0	0	0	0	0	0	0	0
CMPK2	0	0	0	0	0	0	0	0	0	0	0	0	0	0	0	0	0	0	0
RSAD2	0	0	0	0	0	0	0	0	0	0	0	0	0	0	0	0	0	0	0
RNF144A	0	0	0	0	0	0	0	0	0	0	0	0	0	0	0	0	0	0	0
LINC01871	0	0	0	0	0	0	0	0	0	0	0	0	0	0	0	0	0	0	0
LINC00299	0	0	0	0	0	0	0	0	0	0	0	0	0	0	0	0	0	0	0
LINC01814	0	0	0	0	0	0	0	0	0	0	0	0	0	0	0	0	0	0	0
ID2-AS1	0	0	0	0	0	0	0	0	0	0	0	0	0	0	0	0	0	0	0
ID2	0	0	0	1	0	0	0	0	1	0	1	4	0	0	0	1	1	0	1
KIDINS220	0	0	1	1	0	0	1	0	0	0	0	0	0	0.5	0	0	0	0	0
MBOAT2	0	0	0	0	0	0	0	1	0	0	0	0	0	0	0	0	0	0	0
AC093904.4	0	0	0	0	0	0	0	0	0	0	0	0	0	0	0	0	0	0	0
ASAP2	0	0	1	0	0	0	0	1	0	0	0	0	1	0	0	0	0	0	0
ITGB1BP1	0	0	0	1	0	0	0	0	0	0	0	0	0	0	0	0	0	0	0
CPSF3	0	0	0	0	0	0	0	0	0	0	0	0	0	0	0	0	0	0	0
IAH1	0	0	0	0	0	0	0	0	0	0	0	0	0	0	0	0	0	0	0
ADAM17	0	0	0	0	0	0	0	0	0	0	0	0	0	0	0	0	0	0	0
AC073195.1	0	0	0	0	0	0	0	0	0	0	0	0	0	0	0	0	0	0	0
YWHAQ	0	1	1	1	0	0	1	1	1	1	0	0	1	1	1	0	0	1	1
[truncated: 20,485 more rows]

## Sheet: B cells
	B
MALAT1	334
RPL13	66.5
MT-CO1	63
EEF1A1	61.5
RPL10	58
RPLP1	57.5
RPS27	54
RPL41	54
RPS12	48.5
MT-CO3	47.5
MT-CO2	46
RPS8	44
RPS18	44
TPT1	42.5
MT-ATP6	41.5
RPS23	40.5
RPL13A	40.5
RPL32	39.5
RPS2	39
RPL11	38.5
RPS14	36.5
RPL30	36.5
RPS27A	35.5
RPL34	35.5
RPL21	35
B2M	33.5
RPS3A	33
RPL28	33
RPL19	32.5
RPL39	31
RPL3	30
MT-CYB	30
RPS28	29.5
RPL18A	29.5
RPS19	29
MT-ND3	29
RPS3	28.5
RPS15A	28.5
RPS29	28
RPLP2	27
RPS6	26
RPS24	24
RPL18	24
RPS15	23.5
RPL37	23
MT-ND4	23
RPL7A	22.5
RPL8	22
RPS9	22
RPL12	21.5
RPL9	21
RPS4X	21
RPL26	21
RPS13	20.5
FAU	20
RPS25	20
RPS7	19.5
RPL27A	19.5
RPL35A	19
RPL23A	19
RPS16	19
RPL5	18.5
RPS11	18.5
RPL37A	18
RPL15	18
RPL10A	18
MT-ND1	18
RPS20	17
RPL35	17
RPL29	16.5
CD74	16.5
RPL14	16
HLA-DRA	16
TMSB4X	16
RPL6	16
RPS5	15.5
PTMA	15
RPL7	15
RPSA	14
MT-ND2	13.5
NACA	13
RPS21	13
RPL36	13
RACK1	12.5
EEF1B2	12
UBA52	12
FTL	12
BTG1	11.5
RPL22	11
TXNIP	11
RPL24	11
FTH1	11
RPLP0	11
EIF1	11
RPL38	10
IGKC	9
TMSB10	8
HLA-DPB1	8
RPL23	8
RPL27	8
CD52	7
HLA-B	7
CD37	7
MT-ND5	7
RPS26	6.5
RPL31	6
ACTB	6
EEF1D	6
PFDN5	6
HSP90AA1	6
CXCR4	5.5
H3F3A	5
HLA-E	5
HLA-DRB1	5
HLA-DPA1	5
TOMM7	5
RPL4	5
DDX5	5
ATP5F1E	5
MTRNR2L12	4
NPM1	4
HLA-A	4
HLA-C	4
LTB	4
RPS10	4
HSP90AB1	4
SLC25A6	4
UBC	4
HMGB1	4
SERF2	4
COX4I1	4
CYBA	4
H3F3B	4
ACTG1	4
OAZ1	4
EEF2	4
NOP53	4
COX7C	3.5
RPL36AL	3.5
SMAP2	3
YBX1	3
ZFP36L2	3
BTF3	3
HINT1	3
HNRNPA2B1	3
TSC22D3	3
UQCRB	3
MS4A1	3
GAPDH	3
ARPC3	3
SRP14	3
HERPUD1	3
UBB	3
GNAS	3
JUND	3
LAPTM5	2.5
NCL	2.5
PABPC1	2.5
UQCRH	2
SSR2	2
CD48	2
OST4	2
ARPC2	2
SERP1	2
SEC62	2
EIF4A2	2
CCNI	2
DUSP1	2
HIST1H4C	2
CLIC1	2
PNRC1	2
2022-09-07	2
PPIA	2
CHCHD2	2
SAT1	2
EIF3E	2
SET	2
EIF3F	2
CFL1	2
ATP5MG	2
HSPA8	2
VIM	2
ARHGDIB	2
LDHB	2
ATP5MC2	2
HNRNPA1	2
MYL6	2
SLC25A3	2
ERP29	2
PEBP1	2
ITM2B	2
COMMD6	2
CALM1	2
ISG20	2
PFN1	2
CD79B	2
MYL12A	2
RBM39	2
ZFAS1	2
CIRBP	2
JUNB	2
KLF2	2
EIF3K	2
CD79A	2
ST13	2
SON	2
MT-ND4L	2
RPS4Y1	2
HSPD1	1.5
SPCS1	1.5
HLA-DQB1	1.5
NDUFA4	1.5
AURKAIP1	1
PARK7	1
ENO1	1
CDC42	1
SRRM1	1
RSRP1	1
HMGN2	1
ATP5IF1	1
NDUFS5	1
PRDX1	1
AKR1A1	1
PDZK1IP1	1
SERBP1	1
ACADM	1
LAMTOR5	1
CD53	1
CSDE1	1
PDZK1	1
CTSS	1
TPM3	1
MGST3	1
RCSD1	1
MPC2	1
ATP1B1	1
PRRC2C	1
PRDX6	1
RALGPS2	1
PTPRC	1
BTG2	1
NUCKS1	1
GUK1	1
TOMM20	1
HNRNPU	1
ADI1	1
SRSF7	1
CALM2	1
REL	1
SUCLG1	1
COX5B	1
DBI	1
MZT2B	1
ATP5MC3	1
HSPE1	1
ACAA1	1
TMA7	1
RHOA	1
ZBTB20	1
NDUFB4	1
CCNL1	1
ATP5ME	1
OCIAD2	1
HNRNPDL	1
BANK1	1
BDH2	1
SNHG8	1
C4orf3	1
NDUFC1	1
CMBL	1
SUB1	1
DAB2	1
SELENOP	1
NSA2	1
TBCA	1
BHMT2	1
BHMT	1
MEF2C	1
GLRX	1
TNFAIP8	1
UQCRQ	1
VDAC1	1
SKP1	1
CXCL14	1
CXXC5	1
CYSTM1	1
NDUFA2	1
GPX3	1
ATOX1	1
ATP6V0E1	1
PRELID1	1
ECI2	1
GPSM3	1
HLA-DQA1	1
HLA-DMA	1
DNPH1	1
GSTA2	1
GSTA1	1
COX7A2	1
PNISR	1
SNX3	1
EZR	1
RAC1	1
TAX1BP1	1
STK17A	1
NCF1	1
BRI3	1
ATP5MF	1
FIS1	1
NDUFB2	1
EIF1AX	1
NDUFB11	1
UXT	1
COX7B	1
RPL36A	1
SLC25A5	1
NDUFA1	1
SARAF	1
TCEA1	1
MTDH	1
RIDA	1
COX6C	1
YWHAZ	1
EIF3H	1
CLTA	1
HNRNPK	1
FBP1	1
SEC61B	1
ALDOB	1
TXN	1
ATP6V1G1	1
ASS1	1
EDF1	1
POLR2L	1
CD81	1
MTRNR2L8	1
EIF4G2	1
C11orf58	1
BBOX1	1
UBXN1	1
COX8A	1
PRDX5	1
GSTP1	1
C11orf54	1
BIRC3	1
ACAT1	1
CRYAB	1
ATP5F1C	1
ANAPC16	1
GHITM	1
ADIRF	1
NDUFB8	1
ATP5MD	1
ECHS1	1
TPI1	1
KIAA1551	1
TMBIM6	1
EIF4B	1
PRR13	1
PCBP2	1
CD63	1
ATP5F1B	1
PTGES3	1
NAP1L1	1
HSP90B1	1
ISCU	1
ALDH2	1
COX6A1	1
DYNLL1	1
HPD	1
RSRC2	1
ARL6IP4	1
RAN	1
SAP18	1
POMP	1
ARGLU1	1
PSME1	1
NFKBIA	1
PNN	1
SRSF5	1
ALDH6A1	1
NDUFB1	1
EIF5	1
ATP5MPL	1
IGHM	1
GATM	1
EID1	1
RPS27L	1
COX5A	1
MORF4L1	1
NDUFB10	1
SRRM2	1
ELOB	1
CORO1A	1
FUS	1
MT2A	1
MT1E	1
MT1F	1
MT1G	1
MT1H	1
MT1X	1
PLCG2	1
COTL1	1
APRT	1
YWHAE	1
SAT2	1
EVI2B	1
ATP5MC1	1
ATP5PD	1
SUMO2	1
DCXR	1
SMCHD1	1
MYL12B	1
NDUFV2	1
ANKRD12	1
ATP5F1A	1
ACAA2	1
CYB5A	1
DSTN	1
YWHAB	1
STK4	1
PCK1	1
PSMA7	1
PPDPF	1
GPX4	1
ATP5F1D	1
UQCR11	1
NDUFA11	1
UBL5	1
TRIR	1
PRDX2	1
IER2	1
C19orf53	1
NDUFB7	1
PEPD	1
FXYD5	1
COX6B1	1
APOE	1
SNRPD2	1
EMP3	1
ETFB	1
CHCHD10	1
DDT	1
UQCR10	1
DDX17	1
TNFRSF13C	1
SMDT1	1
MIOX	1
ATP5PF	1
SOD1	1
ATP5PO	1
HMGN1	1
MT-ATP8	1
MT-ND6	1
SCP2	0.5
AK4	0.5
FABP1	0.5
SP100	0.5
COPS9	0.5
UGT2B7	0.5
NDUFS6	0.5
SRSF3	0.5
PSMB1	0.5
NDUFA5	0.5
ATP6V1F	0.5
DNAJA1	0.5
GLYAT	0.5
NEAT1	0.5
RBP5	0.5
SCAF11	0.5
CRYL1	0.5
NPC2	0.5
FOS	0.5
CIB1	0.5
COPE	0.5
ECH1	0.5
TNRC6B	0.5
AL627309.1	0
AL669831.5	0
FAM87B	0
LINC00115	0
FAM41C	0
AL645608.3	0
AL645608.1	0
SAMD11	0
NOC2L	0
KLHL17	0
PLEKHN1	0
PERM1	0
AL645608.8	0
HES4	0
ISG15	0
AGRN	0
RNF223	0
C1orf159	0
AL390719.2	0
TTLL10	0
TNFRSF18	0
TNFRSF4	0
SDF4	0
B3GALT6	0
C1QTNF12	0
UBE2J2	0
LINC01786	0
SCNN1D	0
ACAP3	0
PUSL1	0
INTS11	0
CPTP	0
DVL1	0
MXRA8	0
CCNL2	0
MRPL20	0
ANKRD65	0
VWA1	0
ATAD3C	0
ATAD3B	0
ATAD3A	0
TMEM240	0
SSU72	0
AL645728.1	0
FNDC10	0
AL691432.2	0
MIB2	0
MMP23B	0
CDK11B	0
SLC35E2B	0
CDK11A	0
SLC35E2A	0
NADK	0
GNB1	0
AL109917.1	0
TMEM52	0
GABRD	0
AL391845.1	0
PRKCZ	0
AL590822.2	0
PRKCZ-AS1	0
FAAP20	0
AL590822.1	0
SKI	0
MORN1	0
RER1	0
PEX10	0
PLCH2	0
PANK4	0
AL139246.5	0
TNFRSF14-AS1	0
TNFRSF14	0
FAM213B	0
MMEL1	0
TTC34	0
LINC00982	0
PRDM16	0
ARHGEF16	0
MEGF6	0
AL513320.1	0
TPRG1L	0
WRAP73	0
SMIM1	0
LRRC47	0
AL365330.1	0
CEP104	0
DFFB	0
C1orf174	0
AJAP1	0
Z98259.3	0
NPHP4	0
KCNAB2	0
CHD5	0
AL031847.1	0
RNF207	0
ICMT	0
LINC00337	0
GPR153	0
ACOT7	0
AL031848.2	0
HES2	0
ESPN	0
TNFRSF25	0
PLEKHG5	0
NOL9	0
ZBTB48	0
KLHL21	0
PHF13	0
THAP3	0
DNAJC11	0
CAMTA1-DT	0
CAMTA1	0
AL512330.1	0
AL359881.3	0
VAMP3	0
PER3	0
UTS2	0
TNFRSF9	0
AL034417.4	0
AL034417.3	0
ERRFI1	0
AL034417.2	0
LINC01714	0
SLC45A1	0
RERE	0
ENO1-AS1	0
SLC2A5	0
GPR157	0
MIR34AHG	0
H6PD	0
SPSB1	0
BX323043.1	0
AL928921.2	0
AL928921.1	0
SLC25A33	0
TMEM201	0
PIK3CD	0
PIK3CD-AS2	0
CLSTN1	0
CTNNBIP1	0
LZIC	0
NMNAT1	0
RBP7	0
UBE4B	0
KIF1B	0
AL139424.2	0
PGD	0
CENPS-CORT	0
CENPS	0
DFFA	0
AL354956.1	0
PEX14	0
CASZ1	0
AL139423.1	0
TARDBP	0
AL109811.3	0
SRM	0
EXOSC10	0
AL109811.2	0
MTOR	0
ANGPTL7	0
UBIAD1	0
FBXO2	0
FBXO44	0
FBXO6	0
MAD2L2	0
DRAXIN	0
AGTRAP	0
C1orf167	0
MTHFR	0
CLCN6	0
KIAA2013	0
PLOD1	0
MFN2	0
MIIP	0
TNFRSF8	0
TNFRSF1B	0
VPS13D	0
AC243836.1	0
DHRS3	0
AC254633.1	0
PDPN	0
PRDM2	0
KAZN	0
TMEM51-AS1	0
TMEM51	0
FHAD1	0
AL031283.1	0
EFHD2	0
CASP9	0
DNAJC16	0
AL121992.3	0
AGMAT	0
DDI2	0
PLEKHM2	0
SLC25A34	0
SLC25A34-AS1	0
TMEM82	0
FBLIM1	0
UQCRHL	0
AL450998.2	0
SPEN	0
ZBTB17	0
SRARP	0
HSPB7	0
CLCNKA	0
CLCNKB	0
FAM131C	0
EPHA2	0
ARHGEF19	0
CPLANE2	0
FBXO42	0
SZRD1	0
NECAP2	0
LINC01772	0
AL137802.2	0
NBPF1	0
CROCC	0
BX284668.5	0
BX284668.6	0
MFAP2	0
ATP13A2	0
SDHB	0
PADI2	0
PADI4	0
RCC2	0
ARHGEF10L	0
IGSF21	0
KLHDC7A	0
ALDH4A1	0
IFFO2	0
UBR4	0
AL035413.1	0
EMC1	0
MRTO4	0
AKR7A3	0
AKR7A2	0
PQLC2	0
CAPZB	0
MINOS1	0
NBL1	0
TMCO4	0
RNF186	0
AL391883.1	0
OTUD3	0
UBXN10-AS1	0
UBXN10	0
VWA5B1	0
CAMK2N1	0
MUL1	0
FAM43B	0
CDA	0
PINK1	0
PINK1-AS	0
DDOST	0
KIF17	0
HP1BP3	0
EIF4G3	0
ECE1	0
NBPF3	0
ALPL	0
RAP1GAP	0
USP48	0
HSPG2	0
LINC01635	0
WNT4	0
ZBTB40	0
C1QA	0
C1QC	0
C1QB	0
EPHB2	0
KDM1A	0
LUZP1	0
LINC01355	0
AL109936.6	0
HNRNPR	0
ZNF436	0
ZNF436-AS1	0
AL109936.2	0
TCEA3	0
ASAP3	0
E2F2	0
ID3	0
ELOA	0
ELOA-AS1	0
PITHD1	0
LYPLA2	0
GALE	0
HMGCL	0
FUCA1	0
PNRC2	0
SRSF10	0
MYOM3	0
IFNLR1	0
STPG1	0
NIPAL3	0
RCAN3	0
AL445686.2	0
NCMAP	0
CLIC4	0
RUNX3	0
SYF2	0
AL031432.3	0
RHD	0
TMEM50A	0
RHCE	0
MACO1	0
LDLRAP1	0
MAN1C1	0
AL031280.1	0
SELENON	0
AL020996.1	0
MTFR1L	0
AUNIP	0
AL033528.2	0
PAQR7	0
STMN1	0
PAFAH2	0
EXTL1	0
SLC30A2	0
TRIM63	0
PDIK1L	0
FAM110D	0
AL391650.1	0
ZNF593	0
CNKSR1	0
CEP85	0
SH3BGRL3	0
UBXN11	0
CRYBG2	0
ZNF683	0
DHDDS	0
RPS6KA1	0
ARID1A	0
PIGV	0
ZDHHC18	0
SFN	0
GPN2	0
GPATCH3	0
NUDC	0
NR0B2	0
KDF1	0
TRNP1	0
TENT5B	0
SLC9A1	0
WDTC1	0
TMEM222	0
SYTL1	0
MAP3K6	0
FCN3	0
CD164L2	0
GPR3	0
WASF2	0
AHDC1	0
FGR	0
IFI6	0
FAM76A	0
STX12	0
PPP1R8	0
THEMIS2	0
RPA2	0
SMPDL3B	0
AL512288.1	0
XKR8	0
EYA3	0
PTAFR	0
DNAJC8	0
AL353622.1	0
SESN2	0
MED18	0
PHACTR4	0
RCC1	0
TRNAU1AP	0
SNHG12	0
TAF12	0
RAB42	0
LINC01715	0
AL360012.1	0
GMEB1	0
YTHDF2	0
AL009181.1	0
EPB41	0
TMEM200B	0
SRSF4	0
MECR	0
PTPRU	0
MATN1	0
MATN1-AS1	0
SDC3	0
PUM1	0
SNRNP40	0
ZCCHC17	0
FABP3	0
SERINC2	0
TINAGL1	0
PEF1	0
AC114488.3	0
COL16A1	0
ADGRB2	0
AL136115.2	0
PTP4A2	0
KHDRBS1	0
AL445248.1	0
TMEM39B	0
KPNA6	0
TXLNA	0
CCDC28B	0
AL049795.1	0
IQCC	0
TMEM234	0
EIF3I	0
FAM167B	0
LCK	0
HDAC1	0
MARCKSL1	0
FAM229A	0
BSDC1	0
ZBTB8A	0
ZBTB8OS	0
RBBP4	0
SYNC	0
KIAA1522	0
YARS	0
S100PBP	0
FNDC5	0
HPCA	0
TMEM54	0
RNF19B	0
AK2	0
AZIN2	0
TRIM62	0
AL662907.3	0
ZNF362	0
PHC2	0
ZSCAN20	0
CSMD2	0
SMIM12	0
GJA4	0
DLGAP3	0
AC114490.3	0
TMEM35B	0
ZMYM6	0
ZMYM1	0
AL590434.1	0
SFPQ	0
ZMYM4	0
KIAA0319L	0
NCDN	0
AC004865.2	0
TFAP2E	0
PSMB2	0
C1orf216	0
CLSPN	0
AGO4	0
AGO1	0
AL139286.2	0
AGO3	0
TEKT2	0
ADPRHL2	0
COL8A2	0
TRAPPC3	0
MAP7D1	0
THRAP3	0
SH3D21	0
EVA1B	0
AL591845.1	0
STK40	0
LSM10	0
OSCP1	0
MRPS15	0
CSF3R	0
LINC01137	0
ZC3H12A	0
MEAF6	0
SNIP1	0
DNALI1	0
GNL2	0
C1orf109	0
CDCA8	0
MANEAL	0
YRDC	0
C1orf122	0
MTF1	0
INPP5B	0
SF3A3	0
FHL3	0
UTP11	0
POU3F1	0
AL354702.2	0
RRAGC	0
AL139260.1	0
MYCBP	0
RHBDL2	0
AKIRIN1	0
MACF1	0
PABPC4	0
HPCAL4	0
PPIE	0
BMP8B	0
AL033527.3	0
AL033527.5	0
TRIT1	0
MYCL	0
MFSD2A	0
CAP1	0
PPT1	0
RLF	0
AL050341.2	0
ZMPSTE24	0
COL9A2	0
ZFP69B	0
ZFP69	0
AL603839.3	0
EXO5	0
ZNF684	0
RIMS3	0
NFYC-AS1	0
NFYC	0
KCNQ4	0
CITED4	0
CTPS1	0
SLFNL1-AS1	0
SCMH1	0
EDN2	0
HIVEP3	0
GUCA2B	0
FOXJ3	0
RIMKLA	0
ZMYND12	0
PPCS	0
CCDC30	0
PPIH	0
AC098484.2	0
CLDN19	0
P3H1	0
C1orf50	0
SVBP	0
ERMAP	0
AL512353.1	0
ZNF691	0
SLC2A1	0
SLC2A1-AS1	0
FAM183A	0
EBNA1BP2	0
CFAP57	0
TMEM125	0
C1orf210	0
TIE1	0
AL139289.2	0
CDC20	0
ELOVL1	0
MED8	0
SZT2	0
HYI	0
PTPRF	0
AL451062.3	0
KDM4A	0
KDM4A-AS1	0
ST3GAL3	0
ARTN	0
AL357079.1	0
IPO13	0
DPH2	0
ATP6V0B	0
B4GALT2	0
CCDC24	0
SLC6A9	0
AL139220.2	0
DMAP1	0
ERI3	0
RNF220	0
TMEM53	0
ARMH1	0
KIF2C	0
AL592166.1	0
BEST4	0
PLK3	0
TCTEX1D4	0
BTBD19	0
PTCH2	0
EIF2B3	0
HECTD3	0
UROD	0
ZSWIM5	0
HPDL	0
MUTYH	0
TOE1	0
TESK2	0
CCDC163	0
MMACHC	0
NASP	0
CCDC17	0
GPBP1L1	0
TMEM69	0
IPP	0
MAST2	0
PIK3R3	0
AL358075.2	0
TSPAN1	0
POMGNT1	0
LURAP1	0
LRRC41	0
NSUN4	0
FAAH	0
AL136373.1	0
MKNK1-AS1	0
MKNK1	0
MOB3C	0
ATPAF1	0
EFCAB14	0
CYP4B1	0
CYP4A11	0
CYP4X1	0
CYP4A22-AS1	0
CYP4A22	0
LINC00853	0
TAL1	0
STIL	0
CMPK1	0
FOXD2-AS1	0
FOXD2	0
TRABD2B	0
SLC5A9	0
SPATA6	0
AGBL4	0
BEND5	0
FAF1	0
CDKN2C	0
RNF11	0
TTC39A	0
EPS15	0
AC104170.2	0
OSBPL9	0
NRDC	0
AL050343.1	0
AL050343.2	0
RAB3B	0
TXNDC12	0
KTI12	0
BTF3L4	0
ZFYVE9	0
CC2D1B	0
ORC1	0
PRPF38A	0
TUT4	0
GPX7	0
SHISAL2A	0
COA7	0
ZYG11B	0
ZYG11A	0
ECHDC2	0
PODN	0
SLC1A7	0
CPT2	0
C1orf123	0
AL606760.3	0
MAGOH	0
AL606760.1	0
LRP8	0
LINC01771	0
AC119428.2	0
GLIS1	0
NDC1	0
YIPF1	0
DIO1	0
HSPB11	0
LRRC42	0
TMEM59	0
TCEANC2	0
AL357673.1	0
CYB5RL	0
MRPL37	0
SSBP3	0
ACOT11	0
FAM151A	0
MROH7	0
TTC4	0
PARS2	0
TTC22	0
LEXM	0
DHCR24	0
TMEM61	0
BSND	0
USP24	0
AC119674.1	0
AC119674.2	0
PLPP3	0
PRKAA2	0
FYB2	0
C8A	0
DAB1	0
OMA1	0
TACSTD2	0
MYSM1	0
JUN	0
LINC01135	0
AC105277.1	0
FGGY	0
HOOK1	0
CYP2J2	0
NFIA	0
TM2D1	0
AC099791.2	0
PATJ	0
L1TD1	0
KANK4	0
USP1	0
DOCK7	0
ANGPTL3	0
AC103923.1	0
ATG4C	0
LINC01739	0
ALG6	0
ITGB3BP	0
EFCAB7	0
PGM1	0
ROR1	0
ROR1-AS1	0
AL445205.1	0
UBE2U	0
CACHD1	0
RAVER2	0
JAK1	0
AL357078.1	0
DNAJC6	0
LEPROT	0
LEPR	0
PDE4B	0
SGIP1	0
AL139147.1	0
TCTEX1D1	0
WDR78	0
MIER1	0
SLC35D1	0
IL12RB2	0
LINC01702	0
GADD45A	0
GNG12	0
GNG12-AS1	0
DIRAS3	0
WLS	0
DEPDC1	0
LRRC7	0
LRRC40	0
SRSF11	0
ANKRD13C	0
HHLA3	0
CTH	0
AL354872.2	0
LINC01788	0
PTGER3	0
AL031429.1	0
ZRANB2-AS1	0
ZRANB2	0
NEGR1	0
LRRIQ3	0
FPGT	0
FPGT-TNNI3K	0
TNNI3K	0
AC135803.1	0
CRYZ	0
TYW3	0
SLC44A5	0
RABGGTB	0
MSH4	0
ASB17	0
AC092813.2	0
ST6GALNAC3	0
ST6GALNAC5	0
PIGK	0
AK5	0
AC118549.1	0
USP33	0
MIGA1	0
NEXN	0
FUBP1	0
DNAJB4	0
GIPC2	0
AC103591.3	0
PTGFR	0
IFI44L	0
IFI44	0
ADGRL4	0
LINC01781	0
ADGRL2	0
LINC01361	0
LINC01725	0
TTLL7	0
AL359504.2	0
PRKACB	0
SAMD13	0
RPF1	0
GNG5	0
SPATA1	0
CTBS	0
SSX2IP	0
MCOLN2	0
WDR63	0
MCOLN3	0
SYDE2	0
C1orf52	0
BCL10	0
AL078459.1	0
DDAH1	0
AL360219.1	0
AC092807.3	0
CYR61	0
ZNHIT6	0
COL24A1	0
ODF2L	0
AL049597.2	0
SH3GLB1	0
SELENOF	0
HS2ST1	0
LINC01140	0
LMO4	0
PKN2-AS1	0
PKN2	0
GTF2B	0
KYAT3	0
RBMXL1	0
GBP3	0
GBP1	0
GBP2	0
GBP7	0
GBP4	0
AC099063.4	0
GBP5	0
LRRC8B	0
LRRC8C-DT	0
LRRC8C	0
AC099568.2	0
LRRC8D	0
AL391497.1	0
ZNF326	0
ZNF644	0
HFM1	0
CDC7	0
TGFBR3	0
BRDT	0
EPHX4	0
BTBD8	0
AC104836.1	0
GLMN	0
RPAP2	0
GFI1	0
EVI5	0
FAM69A	0
MTF2	0
TMED5	0
CCDC18	0
DR1	0
FNBP1L	0
BCAR3	0
AL109613.1	0
DNTTIP2	0
GCLM	0
ABCA4	0
ARHGAP29	0
AC097059.1	0
ABCD3	0
F3	0
SLC44A3	0
CNN3	0
AC105942.1	0
ALG14	0
AC095033.1	0
TMEM56	0
TMEM56-RWDD3	0
AC092802.1	0
RWDD3	0
PTBP2	0
DPYD	0
SNX7	0
PALMD	0
FRRS1	0
AGL	0
AC118553.1	0
SLC35A3	0
AC118553.2	0
MFSD14A	0
SASS6	0
TRMT13	0
LRRC39	0
DBT	0
RTCA-AS1	0
RTCA	0
CDC14A	0
VCAM1	0
EXTL2	0
AC104506.1	0
SLC30A7	0
DPH5	0
AC093157.1	0
AL109741.1	0
S1PR1	0
OLFM3	0
COL11A1	0
RNPC3	0
AMY2B	0
PRMT6	0
NTNG1	0
VAV3	0
AL390036.1	0
SLC25A24	0
AL359258.2	0
FAM102B	0
HENMT1	0
PRPF38B	0
STXBP3	0
AKNAD1	0
AL449266.1	0
GPSM2	0
CLCC1	0
WDR47	0
TAF13	0
AL356488.3	0
TMEM167B	0
AL356488.2	0
KIAA1324	0
SARS	0
CELSR2	0
PSRC1	0
SORT1	0
PSMA5	0
SYPL2	0
ATXN7L2	0
CYB561D1	0
AMIGO1	0
GNAI3	0
AMPD2	0
GSTM4	0
GSTM2	0
GSTM1	0
GSTM5	0
GSTM3	0
CSF1	0
AHCYL1	0
STRIP1	0
AL160006.1	0
ALX3	0
SLC6A17	0
LINC02586	0
KCNC4	0
RBM15-AS1	0
RBM15	0
SLC16A4	0
AL355488.1	0
AL365361.1	0
KCNA3	0
AL360270.1	0
LRIF1	0
AL360270.3	0
DRAM2	0
CEPT1	0
AL355816.1	0
AL355816.2	0
DENND2D	0
CHI3L2	0
CHIA	0
PIFO	0
OVGP1	0
WDR77	0
ATP5PB	0
C1orf162	0
TMIGD3	0
ADORA3	0
RAP1A	0
LINC01160	0
INKA2	0
DDX20	0
KCND3	0
LINC01750	0
CTTNBP2NL	0
WNT2B	0
ST7L	0
CAPZA1	0
MOV10	0
AL603832.1	0
RHOC	0
PPM1J	0
LINC01356	0
AL390729.1	0
SLC16A1	0
SLC16A1-AS1	0
AL357055.3	0
LRIG2	0
MAGI3	0
PHTF1	0
RSBN1	0
PTPN22	0
BCL2L15	0
AP4B1	0
DCLRE1B	0
HIPK1-AS1	0
HIPK1	0
OLFML3	0
SYT6	0
AL121999.1	0
TRIM33	0
BCAS2	0
DENND2C	0
NRAS	0
SIKE1	0
TSPAN2	0
NGF	0
VANGL1	0
SLC22A15	0
MAB21L3	0
ATP1A1	0
LINC01762	0
AL390066.1	0
CD58	0
IGSF3	0
CD2	0
AL157904.1	0
PTGFRN	0
CD101	0
AL445231.1	0
TTF2	0
TRIM45	0
VTCN1	0
AL358072.1	0
MAN1A2	0
TENT5C	0
GDAP2	0
WDR3	0
SPAG17	0
WARS2	0
AL359915.2	0
LINC01780	0
HAO2	0
HSD3B2	0
ZNF697	0
PHGDH	0
HMGCS2	0
REG4	0
NOTCH2	0
SEC22B	0
NBPF26	0
LINC00623	0
FCGR1B	0
FAM72B	0
SRGAP2C	0
SRGAP2-AS1	0
AC244021.1	0
AL592494.3	0
AC239800.2	0
AC239800.3	0
AC239798.2	0
HIST2H3PS2	0
FAM72C	0
AC245595.1	0
AC246785.3	0
NBPF15	0
LINC01632	0
FP700111.1	0
SRGAP2B	0
FAM72D	0
AC245014.3	0
AC245014.1	0
NBPF20	0
GPR89A	0
CD160	0
RNF115	0
POLR3C	0
NUDT17	0
PIAS3	0
ANKRD35	0
ITGA10	0
PEX11B	0
RBM8A	0
LIX1L-AS1	0
LIX1L	0
ANKRD34A	0
POLR3GL	0
LINC01719	0
NBPF10	0
NOTCH2NL	0
AC239799.2	0
NBPF12	0
PRKAB2	0
AC242426.2	0
FMO5	0
CHD1L	0
LINC00624	0
BCL9	0
ACP6	0
GJA5	0
AC241644.2	0
GJA8	0
GPR89B	0
AC239803.3	0
NBPF11	0
AC239803.1	0
PPIAL4G	0
NBPF14	0
NUDT4B	0
PDE4DIP	0
NBPF9	0
AC245297.3	0
AC245297.2	0
NBPF19	0
FCGR1A	0
HIST2H2BF	0
AC243772.2	0
HIST2H4A	0
AC239868.3	0
HIST2H4B	0
AC239868.2	0
HIST2H2BE	0
HIST2H2AC	0
HIST2H2AB	0
BOLA1	0
SV2A	0
SF3B4	0
MTMR11	0
OTUD7B	0
VPS45	0
PLEKHO1	0
ANP32E	0
APH1A	0
C1orf54	0
CIART	0
MRPS21	0
PRPF3	0
RPRD2	0
TARS2	0
ECM1	0
FALEC	0
AL356356.1	0
ADAMTSL4	0
MCL1	0
ENSA	0
GOLPH3L	0
CTSK	0
ARNT	0
SETDB1	0
CERS2	0
ANXA9	0
MINDY1	0
PRUNE1	0
C1orf56	0
CDC42SE1	0
MLLT11	0
GABPB2	0
SEMA6C	0
TNFAIP8L2	0
SCNM1	0
LYSMD1	0
VPS72	0
PIP5K1A	0
PSMD4	0
AL391069.2	0
ZNF687	0
PI4KB	0
AL391069.4	0
RFX5	0
AL391069.3	0
SELENBP1	0
PSMB4	0
POGZ	0
CGN	0
TUFT1	0
SNX27	0
AL391335.1	0
RIIAD1	0
MRPL9	0
OAZ3	0
TDRKH	0
TDRKH-AS1	0
LINGO4	0
RORC	0
C2CD4D	0
AL450992.2	0
THEM4	0
S100A10	0
S100A11	0
TCHH	0
FLG-AS1	0
FLG	0
FLG2	0
LCE2D	0
S100A9	0
S100A12	0
S100A8	0
S100A6	0
S100A5	0
S100A4	0
S100A3	0
S100A2	0
S100A16	0
S100A14	0
S100A13	0
S100A1	0
AL162258.2	0
CHTOP	0
SNAPIN	0
ILF2	0
NPR1	0
INTS3	0
SLC27A3	0
GATAD2B	0
AL358472.5	0
DENND4B	0
CRTC2	0
SLC39A1	0
AL358472.4	0
AL358472.3	0
CREB3L4	0
JTB	0
AL358472.2	0
RAB13	0
C1orf43	0
UBAP2L	0
HAX1	0
ATP8B2	0
IL6R-AS1	0
IL6R	0
SHE	0
TDRD10	0
UBE2Q1	0
ADAR	0
KCNN3	0
PMVK	0
AL451085.1	0
PBXIP1	0
PYGO2	0
AL451085.2	0
SHC1	0
CKS1B	0
FLAD1	0
ZBTB7B	0
DCST2	0
DCST1-AS1	0
ADAM15	0
EFNA4	0
EFNA3	0
EFNA1	0
SLC50A1	0
DPM3	0
KRTCAP2	0
TRIM46	0
MUC1	0
AC234582.1	0
THBS3	0
MTX1	0
AC234582.2	0
GBA	0
FAM189B	0
SCAMP3	0
CLK2	0
HCN3	0
PKLR	0
FDPS	0
RUSC1-AS1	0
RUSC1	0
ASH1L	0
ASH1L-AS1	0
MSTO1	0
YY1AP1	0
DAP3	0
GON4L	0
SYT11	0
RIT1	0
KHDC4	0
ARHGEF2	0
AL355388.2	0
AL355388.1	0
UBQLN4	0
LAMTOR2	0
RAB25	0
MEX3A	0
LMNA	0
SEMA4A	0
SLC25A44	0
PMF1-BGLAP	0
PMF1	0
PAQR6	0
SMG5	0
TMEM79	0
GLMP	0
CCT3	0
TSACC	0
RHBG	0
AL139412.1	0
MEF2D	0
AL365181.1	0
IQGAP3	0
NAXE	0
GPATCH4	0
HAPLN2	0
NES	0
CRABP2	0
ISG20L2	0
RRNAD1	0
MRPL24	0
HDGF	0
PRCC	0
SH2D2A	0
NTRK1	0
INSRR	0
PEAR1	0
ARHGEF11	0
ETV3	0
FCRL3	0
KIRREL1	0
CD1D	0
AL138899.1	0
CD1A	0
CD1C	0
CD1B	0
CD1E	0
OR10K1	0
SPTA1	0
MNDA	0
PYHIN1	0
IFI16	0
AIM2	0
CADM3	0
ACKR1	0
FCER1A	0
DUSP23	0
FCRL6	0
SLAMF8	0
AL590560.1	0
VSIG8	0
AL590560.2	0
CFAP45	0
TAGLN2	0
IGSF9	0
KCNJ10	0
PIGM	0
IGSF8	0
ATP1A2	0
AL121987.2	0
PEA15	0
DCAF8	0
AL139011.2	0
AL139011.1	0
PEX19	0
COPA	0
NCSTN	0
VANGL2	0
SLAMF6	0
CD84	0
SLAMF1	0
AL121985.1	0
SLAMF7	0
LY9	0
CD244	0
ITLN1	0
F11R	0
TSTD1	0
USF1	0
ARHGAP30	0
NECTIN4	0
KLHDC9	0
PFDN2	0
NIT1	0
DEDD	0
UFC1	0
USP21	0
PPOX	0
B4GALT3	0
NDUFS2	0
FCER1G	0
TOMM40L	0
NR1I3	0
PCP4L1	0
MPZ	0
SDHC	0
CFAP126	0
AL592295.4	0
FCGR2A	0
HSPA6	0
FCGR3A	0
FCGR3B	0
FCGR2B	0
FCRLA	0
FCRLB	0
DUSP12	0
AL359541.1	0
ATF6	0
OLFML2B	0
NOS1AP	0
C1orf226	0
SH2D1B	0
UHMK1	0
AL596325.1	0
UAP1	0
DDR2	0
HSD17B7	0
RGS5	0
RGS5.1	0
NUF2	0
PBX1	0
AL157714.2	0
LRRC52	0
ALDH9A1	0
AL451074.6	0
TMCO1	0
AL451074.2	0
UCK2	0
FAM78B	0
POGK	0
TADA1	0
ILDR2	0
MAEL	0
GPA33	0
AL451050.2	0
POU2F1	0
CD247	0
AL359962.2	0
CREG1	0
MPZL1	0
Z99943.1	0
DCAF6	0
GPR161	0
TIPRL	0
SFT2D2	0
TBX19	0
AL023755.1	0
XCL2	0
XCL1	0
DPT	0
AL031275.1	0
LINC00626	0
AL031726.1	0
NME7	0
BLZF1	0
CCDC181	0
SLC19A2	0
AL021068.1	0
F5	0
SELP	0
C1orf112	0
SELL	0
METTL18	0
SCYL3	0
KIFAP3	0
GORAB	0
FMO3	0
FMO2	0
FMO1	0
FMO4	0
MYOCOS	0
VAMP4	0
METTL13	0
DNM3	0
DNM3OS	0
PIGC	0
SUCO	0
FASLG	0
AL031599.1	0
TNFSF4	0
AL645568.1	0
ANKRD45	0
KLHL20	0
CENPL	0
DARS2	0
GAS5-AS1	0
ZBTB37	0
SERPINC1	0
RC3H1	0
AL121983.1	0
AL121983.2	0
RABGAP1L	0
GPR52	0
CACYBP	0
MRPS14	0
KIAA0040	0
COP1	0
AL359265.3	0
PAPPA2	0
BRINP2	0
AL122019.1	0
SEC16B	0
RASAL2-AS1	0
RASAL2	0
C1orf220	0
AL449106.1	0
ANGPTL1	0
FAM20B	0
TOR3A	0
ABL2	0
SOAT1	0
AXDND1	0
NPHS2	0
TDRD5	0
TOR1AIP2	0
AL353708.3	0
TOR1AIP1	0
AL353708.1	0
CEP350	0
QSOX1	0
LHX4	0
ACBD6	0
XPR1	0
KIAA1614	0
AL162431.2	0
KIAA1614-AS1	0
STX6	0
MR1	0
IER5	0
CACNA1E	0
GLUL	0
TEDDM1	0
RNASEL	0
RGS16	0
LINC01686	0
RGS8	0
NPL	0
DHX9	0
LAMC1	0
LAMC2	0
SMG7	0
NCF2	0
ARPC5	0
RGL1	0
COLGALT2	0
TSEN15	0
[truncated: 20,485 more rows]

## Sheet: CCDlike
	CCDlike
MT-CO3	302
MT-ATP6	245
MT-CO1	220
MT-ND3	207
MT-CO2	197
MT-CYB	181
MT-ND4	132
MT-ND1	125
MT-ND2	74
EEF1A1	67
TPT1	39
MT-ND5	35
RPL41	33
FTH1	31
RPL37A	25
RPS12	25
RPL10	25
RPS24	25
RPL13	25
RPS27	24
RPS4X	24
RPLP1	24
RPL3	24
RPL11	22
RPL34	22
RPS6	22
RPL21	22
RPS3A	21
RPS18	21
FTL	21
RPS14	20
RPS2	20
RPL6	19
RPS8	18
RPS27A	18
RPL32	18
RPL15	18
RPL9	18
RPL8	18
RPL26	18
RPS23	17
RPL7A	17
RPL19	17
MTRNR2L12	16
RPL13A	16
RPL28	16
COX7C	15
RPL5	14
RPL37	14
RPL39	14
RPL30	14
RPS15	14
RPS28	14
RPL14	13
RPL24	13
RPL35A	13
RPL7	13
RPS13	13
RPS3	13
RPS29	13
EIF1	13
ATP5F1E	13
RPS7	12
RPL29	12
UQCRB	12
RPL12	12
RPS15A	12
RPL36	12
RPL18A	12
RPS9	12
RPL27A	11
RPS25	11
NACA	11
RPL23A	11
RPL22	10
NDUFA4	10
RPL35	10
LGALS3	10
RPS16	10
RPL18	10
MT-ND4L	10
H3F3A	9
RACK1	9
RPL10A	9
SLC25A5	9
FAU	9
CKB	9
RPL23	9
RPS19	9
RPS11	9
PTMA	8
RPSA	8
RPS20	8
COX6C	8
ATP5MG	8
GAPDH	8
PEBP1	8
SERF2	8
RPL38	8
S100A6	7
ATP6V1G3	7
SLC25A6	7
TMSB4X	7
COX7B	7
RPLP2	7
LDHB	7
SRP14	7
COX4I1	7
GNAS	7
UBA52	7
RPS5	7
CHCHD10	7
COX5B	6
CYSTM1	6
ACTB	6
CHCHD2	6
NDUFB2	6
DEFB1	6
MYL6	6
C12orf75	6
RPLP0	6
ACTG1	6
PPDPF	6
UQCR10	6
ATP5PF	6
UQCRH	5
CALM2	5
RPL31	5
ATP5MC3	5
COX7A2	5
TOMM7	5
ATP6V1F	5
NDUFA1	5
COX8A	5
ATP5MD	5
PFDN5	5
ATP5F1B	5
SLC25A3	5
ISCU	5
HMGB1	5
HSP90AA1	5
UBB	5
RPL27	5
RPS21	5
GPX4	5
EEF2	5
COX6B1	5
CAMK2N1	4
NDUFS5	4
YBX1	4
PRDX1	4
TXNIP	4
S100A11	4
HSPE1	4
EEF1B2	4
ATP5ME	4
CCNI	4
HINT1	4
UQCRQ	4
VDAC1	4
SKP1	4
NPM1	4
HSP90AB1	4
PPIA	4
ATP6V0D2	4
EEF1D	4
PRDX5	4
GSTP1	4
HSPA8	4
ATP5MC2	4
HNRNPA1	4
RPS26	4
RPL36AL	4
ATP5MPL	4
RPL4	4
ATP5PD	4
MYL12B	4
ATP5F1A	4
ATP5F1D	4
OAZ1	4
APOE	4
ATP5PO	4
SCP2	3
S100A10	3
MGST3	3
MPC2	3
PRDX6	3
ADI1	3
OST4	3
RTN4	3
ANXA4	3
SUCLG1	3
DBI	3
TMA7	3
EIF4A2	3
NDUFC1	3
BTF3	3
HIST1H4C	3
ARHGAP18	3
MPC1	3
CYCS	3
NDUFA5	3
TMEM213	3
SAT1	3
ALDH1A1	3
TXN	3
EDF1	3
ACAT1	3
FXYD2	3
VDAC2	3
EIF4B	3
COX6A1	3
UBC	3
COMMD6	3
SLIRP	3
CALM1	3
NDUFB1	3
B2M	3
COX5A	3
ELOB	3
LITAF	3
ATP5MC1	3
SUMO2	3
H3F3B	3
NDUFV2	3
IMPA2	3
CYB5A	3
DSTN	3
UQCR11	3
UBL5	3
PRDX2	3
NDUFB7	3
EIF3K	3
ST13	3
SOD1	3
AURKAIP1	2
PARK7	2
ENO1	2
MINOS1	2
CDC42	2
ATP5IF1	2
ATP6V0B	2
SERBP1	2
GADD45A	2
GNG5	2
LAMTOR5	2
ATP5PB	2
TSTD1	2
SDHC	2
ATP1B1	2
NUCKS1	2
GUK1	2
TOMM20	2
HADHB	2
COX7A2L	2
MDH1	2
TMSB10	2
VAMP8	2
MAL	2
HSPD1	2
NDUFB3	2
COPS9	2
ATP6V1A	2
COX17	2
NDUFB4	2
NDUFB5	2
SLC25A4	2
NDUFS6	2
SUB1	2
SELENOP	2
NSA2	2
TBCA	2
NDUFA2	2
HIGD2A	2
RPS10	2
RCAN2	2
CD24	2
DYNLT1	2
EZR	2
PSMB1	2
RAC1	2
SCIN	2
HNRNPA2B1	2
TAX1BP1	2
SEM1	2
BRI3	2
ATP5MF	2
FIS1	2
EIF1AX	2
RPL36A	2
CA2	2
EIF3E	2
CLTA	2
HNRNPK	2
SEC61B	2
ALDOB	2
ATP6V1G1	2
PHPT1	2
MRPL41	2
POLR2L	2
MTRNR2L8	2
RARRES3	2
MALAT1	2
CFL1	2
NDUFS8	2
IL18	2
ATP5F1C	2
FAM107B	2
PCBD1	2
ANAPC16	2
GHITM	2
NDUFB8	2
PRDX3	2
ECHS1	2
MRPL51	2
TPI1	2
EPS8	2
KRT8	2
PCBP2	2
CD63	2
PTGES3	2
BTG1	2
NDUFA12	2
ARPC3	2
DYNLL1	2
CRYL1	2
SAP18	2
POMP	2
ITM2B	2
NEDD8	2
ATP6V1D	2
EIF5	2
EID1	2
RPS27L	2
PKM	2
SEC11A	2
IDH2	2
CIB1	2
NDUFB10	2
ECI1	2
UQCRC2	2
NDUFAB1	2
MT1G	2
MT1X	2
HERPUD1	2
PLCG2	2
HSBP1	2
YWHAE	2
COA3	2
SLC25A39	2
PHB	2
MSI2	2
DDX5	2
SMIM6	2
DCXR	2
NEDD4L	2
DYNLRB1	2
YWHAB	2
PCK1	2
PSMA7	2
CIRBP	2
NDUFA11	2
ALKBH7	2
JUND	2
COPE	2
UQCRFS1	2
COX7A1	2
NOP53	2
SELENOW	2
ETFB	2
NDUFA3	2
MIF	2
DDT	2
RBX1	2
SNU13	2
SMDT1	2
NDUFA6	2
HMGN1	2
MT-ATP8	2
MT-ND6	2
MRPL20	1
SDHB	1
AKR7A2	1
PNRC2	1
SYF2	1
HMGN2	1
DNAJC8	1
PTP4A2	1
EIF3I	1
PPCS	1
AKR1A1	1
PDZK1IP1	1
AK4	1
PTGER3	1
ACADM	1
CNN3	1
CSDE1	1
ATP1A1	1
PDZK1	1
MRPS21	1
PSMB4	1
JTB	1
RAB13	1
TPM3	1
C1orf43	1
PMVK	1
CCT3	1
PFDN2	1
NDUFS2	1
UHMK1	1
UAP1	1
SNRPE	1
PPP2R5A	1
SRP9	1
COX20	1
HNRNPU	1
YWHAQ	1
SF3B6	1
KHK	1
MRPL33	1
UGP2	1
SNRPG	1
NAT8	1
BOLA3	1
CAPG	1
FABP1	1
LIMS1	1
TFCP2L1	1
MZT2B	1
PLEKHB2	1
GRB14	1
HNRNPA3	1
PDE1A	1
HIBCH	1
SUMO1	1
ARPC2	1
PNKD	1
NCL	1
EFHD1	1
NDUFA10	1
BRK1	1
LSM3	1
ACAA1	1
EIF1B	1
HIGD1A	1
EXOSC7	1
UQCRC1	1
NDUFAF3	1
RHOA	1
SPCS1	1
THOC7	1
FAM162A	1
CNBP	1
RNF7	1
PFN2	1
SERP1	1
SEC62	1
MRFAP1	1
TBC1D14	1
FAM200B	1
TBC1D1	1
OCIAD2	1
IGFBP7	1
UGT2B7	1
HNRNPD	1
ADH5	1
H2AFZ	1
UBE2D3	1
BDH2	1
SNHG8	1
C4orf3	1
ANXA5	1
CMBL	1
DAB2	1
NDUFS4	1
MRPS36	1
BHMT2	1
BHMT	1
GLRX	1
UBE2B	1
CXCL14	1
HSPA9	1
GPX3	1
ATOX1	1
ATP6V0E1	1
PRELID1	1
SQSTM1	1
ECI2	1
TMEM14B	1
NOL7	1
CLIC1	1
C6orf48	1
UQCC2	1
SRSF3	1
DNPH1	1
GSTA2	1
GSTA1	1
PNRC1	1
SNX3	1
SF3B5	1
GTF2H5	1
RPA3	1
SEC61G	1
NIPSNAP2	1
NUPR2	1
GTF2I	1
MDH2	1
HSPB1	1
SRI	1
BUD31	1
LAMTOR4	1
ZNHIT1	1
CAPZA2	1
MTPN	1
MRPS33	1
SSBP1	1
RHEB	1
PDHA1	1
NDUFB11	1
RBM3	1
MAGED2	1
PGK1	1
SH3BGRL	1
MORF4L2	1
FUNDC2	1
SMIM19	1
CEBPD	1
MRPL15	1
RAB2A	1
ELOC	1
TPD52	1
DECR1	1
OTUD6B-AS1	1
RIDA	1
POLR2K	1
PABPC1	1
YWHAZ	1
ENY2	1
EIF3H	1
NDUFB9	1
NDRG1	1
CYC1	1
VPS28	1
DMRT2	1
AK3	1
DMAC1	1
NDUFB6	1
DNAJA1	1
BAG1	1
HINT2	1
GRHPR	1
ZFAND5	1
ISCA1	1
FBP1	1
PTGR1	1
NDUFA8	1
PSMB7	1
C9orf16	1
SET	1
ASS1	1
TMEM141	1
TUBB4B	1
RNH1	1
TALDO1	1
NAP1L4	1
EIF3F	1
EIF4G2	1
C11orf58	1
LDHA	1
SVIP	1
BBOX1	1
CAT	1
NDUFS3	1
SELENOH	1
GLYAT	1
PLA2G16	1
FKBP2	1
PPP1R14B	1
TRMT112	1
ARL2	1
BANF1	1
NDUFV1	1
LAMTOR1	1
NDUFC2	1
C11orf54	1
CRYAB	1
TIMM8B	1
SDHD	1
PHYH	1
CUBN	1
HNRNPF	1
OGDHL	1
CISD1	1
PBLD	1
PPA1	1
ANXA11	1
ADIRF	1
GLUD1	1
GSTO1	1
FAM24B	1
BNIP3	1
RBP5	1
GABARAPL1	1
ZCRB1	1
TMBIM6	1
COX14	1
KRT18	1
PRR13	1
BLOC1S1	1
NAP1L1	1
SNRPF	1
WASHC3	1
VPS29	1
ALDH2	1
SRSF9	1
HPD	1
ARL6IP4	1
RAN	1
MRPL57	1
MTIF3	1
POLR1D	1
ESD	1
HNRNPC	1
PSMB5	1
DHRS4L2	1
PSME1	1
PSME2	1
VTI1B	1
ERH	1
ALDH6A1	1
NPC2	1
GLRX5	1
PAPOLA	1
SIVA1	1
SNRPN	1
NOP10	1
GATM	1
DUT	1
TPM1	1
RAB11A	1
ANP32A	1
MORF4L1	1
ZFAND6	1
MCRIP2	1
HAGH	1
TUFM	1
TMEM219	1
MT2A	1
MT1E	1
MT1F	1
MT1H	1
FAM96B	1
GABARAPL2	1
GCSH	1
APRT	1
TRAPPC2L	1
PSMB6	1
PFN1	1
C1QBP	1
TXNDC17	1
ACADVL	1
TMEM256	1
SAT2	1
VAMP2	1
COPRS	1
RAB5C	1
TMEM101	1
SPAG9	1
PSMC5	1
NDUFAF8	1
ANAPC11	1
MYL12A	1
VAPA	1
ACAA2	1
TXNL1	1
NARS	1
CNDP2	1
EIF2S2	1
MAP1LC3A	1
ROMO1	1
SCAND1	1
TOP1	1
ZFAS1	1
RTF2	1
NDUFS7	1
TIMM13	1
AES	1
SMIM24	1
C19orf70	1
PET100	1
EIF3G	1
WDR83OS	1
TRIR	1
RAD23A	1
GADD45GIP1	1
C19orf53	1
MRPL34	1
NDUFA13	1
PEPD	1
DMKN	1
PSMD8	1
ECH1	1
BLVRB	1
CALM3	1
CHMP2A	1
ATP6V1E1	1
UBE2L3	1
SNRPD3	1
EIF3D	1
EIF3L	1
TSPO	1
MIOX	1
CCT8	1
MRPS6	1
CBR1	1
TTC3	1
CSTB	1
AL627309.1	0
AL669831.5	0
FAM87B	0
LINC00115	0
FAM41C	0
AL645608.3	0
AL645608.1	0
SAMD11	0
NOC2L	0
KLHL17	0
PLEKHN1	0
PERM1	0
AL645608.8	0
HES4	0
ISG15	0
AGRN	0
RNF223	0
C1orf159	0
AL390719.2	0
TTLL10	0
TNFRSF18	0
TNFRSF4	0
SDF4	0
B3GALT6	0
C1QTNF12	0
UBE2J2	0
LINC01786	0
SCNN1D	0
ACAP3	0
PUSL1	0
INTS11	0
CPTP	0
DVL1	0
MXRA8	0
CCNL2	0
ANKRD65	0
VWA1	0
ATAD3C	0
ATAD3B	0
ATAD3A	0
TMEM240	0
SSU72	0
AL645728.1	0
FNDC10	0
AL691432.2	0
MIB2	0
MMP23B	0
CDK11B	0
SLC35E2B	0
CDK11A	0
SLC35E2A	0
NADK	0
GNB1	0
AL109917.1	0
TMEM52	0
GABRD	0
AL391845.1	0
PRKCZ	0
AL590822.2	0
PRKCZ-AS1	0
FAAP20	0
AL590822.1	0
SKI	0
MORN1	0
RER1	0
PEX10	0
PLCH2	0
PANK4	0
AL139246.5	0
TNFRSF14-AS1	0
TNFRSF14	0
FAM213B	0
MMEL1	0
TTC34	0
LINC00982	0
PRDM16	0
ARHGEF16	0
MEGF6	0
AL513320.1	0
TPRG1L	0
WRAP73	0
SMIM1	0
LRRC47	0
AL365330.1	0
CEP104	0
DFFB	0
C1orf174	0
AJAP1	0
Z98259.3	0
NPHP4	0
KCNAB2	0
CHD5	0
AL031847.1	0
RNF207	0
ICMT	0
LINC00337	0
GPR153	0
ACOT7	0
AL031848.2	0
HES2	0
ESPN	0
TNFRSF25	0
PLEKHG5	0
NOL9	0
ZBTB48	0
KLHL21	0
PHF13	0
THAP3	0
DNAJC11	0
CAMTA1-DT	0
CAMTA1	0
AL512330.1	0
AL359881.3	0
VAMP3	0
PER3	0
UTS2	0
TNFRSF9	0
AL034417.4	0
AL034417.3	0
ERRFI1	0
AL034417.2	0
LINC01714	0
SLC45A1	0
RERE	0
ENO1-AS1	0
SLC2A5	0
GPR157	0
MIR34AHG	0
H6PD	0
SPSB1	0
BX323043.1	0
AL928921.2	0
AL928921.1	0
SLC25A33	0
TMEM201	0
PIK3CD	0
PIK3CD-AS2	0
CLSTN1	0
CTNNBIP1	0
LZIC	0
NMNAT1	0
RBP7	0
UBE4B	0
KIF1B	0
AL139424.2	0
PGD	0
CENPS-CORT	0
CENPS	0
DFFA	0
AL354956.1	0
PEX14	0
CASZ1	0
AL139423.1	0
TARDBP	0
AL109811.3	0
SRM	0
EXOSC10	0
AL109811.2	0
MTOR	0
ANGPTL7	0
UBIAD1	0
FBXO2	0
FBXO44	0
FBXO6	0
MAD2L2	0
DRAXIN	0
AGTRAP	0
C1orf167	0
MTHFR	0
CLCN6	0
KIAA2013	0
PLOD1	0
MFN2	0
MIIP	0
TNFRSF8	0
TNFRSF1B	0
VPS13D	0
AC243836.1	0
DHRS3	0
AC254633.1	0
PDPN	0
PRDM2	0
KAZN	0
TMEM51-AS1	0
TMEM51	0
FHAD1	0
AL031283.1	0
EFHD2	0
CASP9	0
DNAJC16	0
AL121992.3	0
AGMAT	0
DDI2	0
PLEKHM2	0
SLC25A34	0
SLC25A34-AS1	0
TMEM82	0
FBLIM1	0
UQCRHL	0
AL450998.2	0
SPEN	0
ZBTB17	0
SRARP	0
HSPB7	0
CLCNKA	0
CLCNKB	0
FAM131C	0
EPHA2	0
ARHGEF19	0
CPLANE2	0
FBXO42	0
SZRD1	0
NECAP2	0
LINC01772	0
AL137802.2	0
NBPF1	0
CROCC	0
BX284668.5	0
BX284668.6	0
MFAP2	0
ATP13A2	0
PADI2	0
PADI4	0
RCC2	0
ARHGEF10L	0
IGSF21	0
KLHDC7A	0
ALDH4A1	0
IFFO2	0
UBR4	0
AL035413.1	0
EMC1	0
MRTO4	0
AKR7A3	0
PQLC2	0
CAPZB	0
NBL1	0
TMCO4	0
RNF186	0
AL391883.1	0
OTUD3	0
UBXN10-AS1	0
UBXN10	0
VWA5B1	0
MUL1	0
FAM43B	0
CDA	0
PINK1	0
PINK1-AS	0
DDOST	0
KIF17	0
HP1BP3	0
EIF4G3	0
ECE1	0
NBPF3	0
ALPL	0
RAP1GAP	0
USP48	0
HSPG2	0
LINC01635	0
WNT4	0
ZBTB40	0
C1QA	0
C1QC	0
C1QB	0
EPHB2	0
KDM1A	0
LUZP1	0
LINC01355	0
AL109936.6	0
HNRNPR	0
ZNF436	0
ZNF436-AS1	0
AL109936.2	0
TCEA3	0
ASAP3	0
E2F2	0
ID3	0
ELOA	0
ELOA-AS1	0
PITHD1	0
LYPLA2	0
GALE	0
HMGCL	0
FUCA1	0
SRSF10	0
MYOM3	0
IFNLR1	0
STPG1	0
NIPAL3	0
RCAN3	0
AL445686.2	0
NCMAP	0
SRRM1	0
CLIC4	0
RUNX3	0
RSRP1	0
AL031432.3	0
RHD	0
TMEM50A	0
RHCE	0
MACO1	0
LDLRAP1	0
MAN1C1	0
AL031280.1	0
SELENON	0
AL020996.1	0
MTFR1L	0
AUNIP	0
AL033528.2	0
PAQR7	0
STMN1	0
PAFAH2	0
EXTL1	0
SLC30A2	0
TRIM63	0
PDIK1L	0
FAM110D	0
AL391650.1	0
ZNF593	0
CNKSR1	0
CEP85	0
SH3BGRL3	0
UBXN11	0
CD52	0
CRYBG2	0
ZNF683	0
DHDDS	0
RPS6KA1	0
ARID1A	0
PIGV	0
ZDHHC18	0
SFN	0
GPN2	0
GPATCH3	0
NUDC	0
NR0B2	0
KDF1	0
TRNP1	0
TENT5B	0
SLC9A1	0
WDTC1	0
TMEM222	0
SYTL1	0
MAP3K6	0
FCN3	0
CD164L2	0
GPR3	0
WASF2	0
AHDC1	0
FGR	0
IFI6	0
FAM76A	0
STX12	0
PPP1R8	0
THEMIS2	0
RPA2	0
SMPDL3B	0
AL512288.1	0
XKR8	0
EYA3	0
PTAFR	0
AL353622.1	0
SESN2	0
MED18	0
PHACTR4	0
RCC1	0
TRNAU1AP	0
SNHG12	0
TAF12	0
RAB42	0
LINC01715	0
AL360012.1	0
GMEB1	0
YTHDF2	0
AL009181.1	0
EPB41	0
TMEM200B	0
SRSF4	0
MECR	0
PTPRU	0
MATN1	0
MATN1-AS1	0
LAPTM5	0
SDC3	0
PUM1	0
SNRNP40	0
ZCCHC17	0
FABP3	0
SERINC2	0
TINAGL1	0
PEF1	0
AC114488.3	0
COL16A1	0
ADGRB2	0
AL136115.2	0
KHDRBS1	0
AL445248.1	0
TMEM39B	0
KPNA6	0
TXLNA	0
CCDC28B	0
AL049795.1	0
IQCC	0
TMEM234	0
FAM167B	0
LCK	0
HDAC1	0
MARCKSL1	0
FAM229A	0
BSDC1	0
ZBTB8A	0
ZBTB8OS	0
RBBP4	0
SYNC	0
KIAA1522	0
YARS	0
S100PBP	0
FNDC5	0
HPCA	0
TMEM54	0
RNF19B	0
AK2	0
AZIN2	0
TRIM62	0
AL662907.3	0
ZNF362	0
PHC2	0
ZSCAN20	0
CSMD2	0
SMIM12	0
GJA4	0
DLGAP3	0
AC114490.3	0
TMEM35B	0
ZMYM6	0
ZMYM1	0
AL590434.1	0
SFPQ	0
ZMYM4	0
KIAA0319L	0
NCDN	0
AC004865.2	0
TFAP2E	0
PSMB2	0
C1orf216	0
CLSPN	0
AGO4	0
AGO1	0
AL139286.2	0
AGO3	0
TEKT2	0
ADPRHL2	0
COL8A2	0
TRAPPC3	0
MAP7D1	0
THRAP3	0
SH3D21	0
EVA1B	0
AL591845.1	0
STK40	0
LSM10	0
OSCP1	0
MRPS15	0
CSF3R	0
LINC01137	0
ZC3H12A	0
MEAF6	0
SNIP1	0
DNALI1	0
GNL2	0
C1orf109	0
CDCA8	0
MANEAL	0
YRDC	0
C1orf122	0
MTF1	0
INPP5B	0
SF3A3	0
FHL3	0
UTP11	0
POU3F1	0
AL354702.2	0
RRAGC	0
AL139260.1	0
MYCBP	0
RHBDL2	0
AKIRIN1	0
MACF1	0
PABPC4	0
HPCAL4	0
PPIE	0
BMP8B	0
AL033527.3	0
AL033527.5	0
TRIT1	0
MYCL	0
MFSD2A	0
CAP1	0
PPT1	0
RLF	0
AL050341.2	0
ZMPSTE24	0
COL9A2	0
SMAP2	0
ZFP69B	0
ZFP69	0
AL603839.3	0
EXO5	0
ZNF684	0
RIMS3	0
NFYC-AS1	0
NFYC	0
KCNQ4	0
CITED4	0
CTPS1	0
SLFNL1-AS1	0
SCMH1	0
EDN2	0
HIVEP3	0
GUCA2B	0
FOXJ3	0
RIMKLA	0
ZMYND12	0
CCDC30	0
PPIH	0
AC098484.2	0
CLDN19	0
P3H1	0
C1orf50	0
SVBP	0
ERMAP	0
AL512353.1	0
ZNF691	0
SLC2A1	0
SLC2A1-AS1	0
FAM183A	0
EBNA1BP2	0
CFAP57	0
TMEM125	0
C1orf210	0
TIE1	0
AL139289.2	0
CDC20	0
ELOVL1	0
MED8	0
SZT2	0
HYI	0
PTPRF	0
AL451062.3	0
KDM4A	0
KDM4A-AS1	0
ST3GAL3	0
ARTN	0
AL357079.1	0
IPO13	0
DPH2	0
B4GALT2	0
CCDC24	0
SLC6A9	0
AL139220.2	0
DMAP1	0
ERI3	0
RNF220	0
TMEM53	0
ARMH1	0
KIF2C	0
AL592166.1	0
BEST4	0
PLK3	0
TCTEX1D4	0
BTBD19	0
PTCH2	0
EIF2B3	0
HECTD3	0
UROD	0
ZSWIM5	0
HPDL	0
MUTYH	0
TOE1	0
TESK2	0
CCDC163	0
MMACHC	0
NASP	0
CCDC17	0
GPBP1L1	0
TMEM69	0
IPP	0
MAST2	0
PIK3R3	0
AL358075.2	0
TSPAN1	0
POMGNT1	0
LURAP1	0
LRRC41	0
NSUN4	0
FAAH	0
AL136373.1	0
MKNK1-AS1	0
MKNK1	0
MOB3C	0
ATPAF1	0
EFCAB14	0
CYP4B1	0
CYP4A11	0
CYP4X1	0
CYP4A22-AS1	0
CYP4A22	0
LINC00853	0
TAL1	0
STIL	0
CMPK1	0
FOXD2-AS1	0
FOXD2	0
TRABD2B	0
SLC5A9	0
SPATA6	0
AGBL4	0
BEND5	0
FAF1	0
CDKN2C	0
RNF11	0
TTC39A	0
EPS15	0
AC104170.2	0
OSBPL9	0
NRDC	0
AL050343.1	0
AL050343.2	0
RAB3B	0
TXNDC12	0
KTI12	0
BTF3L4	0
ZFYVE9	0
CC2D1B	0
ORC1	0
PRPF38A	0
TUT4	0
GPX7	0
SHISAL2A	0
COA7	0
ZYG11B	0
ZYG11A	0
ECHDC2	0
PODN	0
SLC1A7	0
CPT2	0
C1orf123	0
AL606760.3	0
MAGOH	0
AL606760.1	0
LRP8	0
LINC01771	0
AC119428.2	0
GLIS1	0
NDC1	0
YIPF1	0
DIO1	0
HSPB11	0
LRRC42	0
TMEM59	0
TCEANC2	0
AL357673.1	0
CYB5RL	0
MRPL37	0
SSBP3	0
ACOT11	0
FAM151A	0
MROH7	0
TTC4	0
PARS2	0
TTC22	0
LEXM	0
DHCR24	0
TMEM61	0
BSND	0
USP24	0
AC119674.1	0
AC119674.2	0
PLPP3	0
PRKAA2	0
FYB2	0
C8A	0
DAB1	0
OMA1	0
TACSTD2	0
MYSM1	0
JUN	0
LINC01135	0
AC105277.1	0
FGGY	0
HOOK1	0
CYP2J2	0
NFIA	0
TM2D1	0
AC099791.2	0
PATJ	0
L1TD1	0
KANK4	0
USP1	0
DOCK7	0
ANGPTL3	0
AC103923.1	0
ATG4C	0
LINC01739	0
ALG6	0
ITGB3BP	0
EFCAB7	0
PGM1	0
ROR1	0
ROR1-AS1	0
AL445205.1	0
UBE2U	0
CACHD1	0
RAVER2	0
JAK1	0
AL357078.1	0
DNAJC6	0
LEPROT	0
LEPR	0
PDE4B	0
SGIP1	0
AL139147.1	0
TCTEX1D1	0
WDR78	0
MIER1	0
SLC35D1	0
IL12RB2	0
LINC01702	0
GNG12	0
GNG12-AS1	0
DIRAS3	0
WLS	0
DEPDC1	0
LRRC7	0
LRRC40	0
SRSF11	0
ANKRD13C	0
HHLA3	0
CTH	0
AL354872.2	0
LINC01788	0
AL031429.1	0
ZRANB2-AS1	0
ZRANB2	0
NEGR1	0
LRRIQ3	0
FPGT	0
FPGT-TNNI3K	0
TNNI3K	0
AC135803.1	0
CRYZ	0
TYW3	0
SLC44A5	0
RABGGTB	0
MSH4	0
ASB17	0
AC092813.2	0
ST6GALNAC3	0
ST6GALNAC5	0
PIGK	0
AK5	0
AC118549.1	0
USP33	0
MIGA1	0
NEXN	0
FUBP1	0
DNAJB4	0
GIPC2	0
AC103591.3	0
PTGFR	0
IFI44L	0
IFI44	0
ADGRL4	0
LINC01781	0
ADGRL2	0
LINC01361	0
LINC01725	0
TTLL7	0
AL359504.2	0
PRKACB	0
SAMD13	0
RPF1	0
SPATA1	0
CTBS	0
SSX2IP	0
MCOLN2	0
WDR63	0
MCOLN3	0
SYDE2	0
C1orf52	0
BCL10	0
AL078459.1	0
DDAH1	0
AL360219.1	0
AC092807.3	0
CYR61	0
ZNHIT6	0
COL24A1	0
ODF2L	0
AL049597.2	0
SH3GLB1	0
SELENOF	0
HS2ST1	0
LINC01140	0
LMO4	0
PKN2-AS1	0
PKN2	0
GTF2B	0
KYAT3	0
RBMXL1	0
GBP3	0
GBP1	0
GBP2	0
GBP7	0
GBP4	0
AC099063.4	0
GBP5	0
LRRC8B	0
LRRC8C-DT	0
LRRC8C	0
AC099568.2	0
LRRC8D	0
AL391497.1	0
ZNF326	0
ZNF644	0
HFM1	0
CDC7	0
TGFBR3	0
BRDT	0
EPHX4	0
BTBD8	0
AC104836.1	0
GLMN	0
RPAP2	0
GFI1	0
EVI5	0
FAM69A	0
MTF2	0
TMED5	0
CCDC18	0
DR1	0
FNBP1L	0
BCAR3	0
AL109613.1	0
DNTTIP2	0
GCLM	0
ABCA4	0
ARHGAP29	0
AC097059.1	0
ABCD3	0
F3	0
SLC44A3	0
AC105942.1	0
ALG14	0
AC095033.1	0
TMEM56	0
TMEM56-RWDD3	0
AC092802.1	0
RWDD3	0
PTBP2	0
DPYD	0
SNX7	0
PALMD	0
FRRS1	0
AGL	0
AC118553.1	0
SLC35A3	0
AC118553.2	0
MFSD14A	0
SASS6	0
TRMT13	0
LRRC39	0
DBT	0
RTCA-AS1	0
RTCA	0
CDC14A	0
VCAM1	0
EXTL2	0
AC104506.1	0
SLC30A7	0
DPH5	0
AC093157.1	0
AL109741.1	0
S1PR1	0
OLFM3	0
COL11A1	0
RNPC3	0
AMY2B	0
PRMT6	0
NTNG1	0
VAV3	0
AL390036.1	0
SLC25A24	0
AL359258.2	0
FAM102B	0
HENMT1	0
PRPF38B	0
STXBP3	0
AKNAD1	0
AL449266.1	0
GPSM2	0
CLCC1	0
WDR47	0
TAF13	0
AL356488.3	0
TMEM167B	0
AL356488.2	0
KIAA1324	0
SARS	0
CELSR2	0
PSRC1	0
SORT1	0
PSMA5	0
SYPL2	0
ATXN7L2	0
CYB561D1	0
AMIGO1	0
GNAI3	0
AMPD2	0
GSTM4	0
GSTM2	0
GSTM1	0
GSTM5	0
GSTM3	0
CSF1	0
AHCYL1	0
STRIP1	0
AL160006.1	0
ALX3	0
SLC6A17	0
LINC02586	0
KCNC4	0
RBM15-AS1	0
RBM15	0
SLC16A4	0
AL355488.1	0
AL365361.1	0
KCNA3	0
CD53	0
AL360270.1	0
LRIF1	0
AL360270.3	0
DRAM2	0
CEPT1	0
AL355816.1	0
AL355816.2	0
DENND2D	0
CHI3L2	0
CHIA	0
PIFO	0
OVGP1	0
WDR77	0
C1orf162	0
TMIGD3	0
ADORA3	0
RAP1A	0
LINC01160	0
INKA2	0
DDX20	0
KCND3	0
LINC01750	0
CTTNBP2NL	0
WNT2B	0
ST7L	0
CAPZA1	0
MOV10	0
AL603832.1	0
RHOC	0
PPM1J	0
LINC01356	0
AL390729.1	0
SLC16A1	0
SLC16A1-AS1	0
AL357055.3	0
LRIG2	0
MAGI3	0
PHTF1	0
RSBN1	0
PTPN22	0
BCL2L15	0
AP4B1	0
DCLRE1B	0
HIPK1-AS1	0
HIPK1	0
OLFML3	0
SYT6	0
AL121999.1	0
TRIM33	0
BCAS2	0
DENND2C	0
NRAS	0
SIKE1	0
TSPAN2	0
NGF	0
VANGL1	0
SLC22A15	0
MAB21L3	0
LINC01762	0
AL390066.1	0
CD58	0
IGSF3	0
CD2	0
AL157904.1	0
PTGFRN	0
CD101	0
AL445231.1	0
TTF2	0
TRIM45	0
VTCN1	0
AL358072.1	0
MAN1A2	0
TENT5C	0
GDAP2	0
WDR3	0
SPAG17	0
WARS2	0
AL359915.2	0
LINC01780	0
HAO2	0
HSD3B2	0
ZNF697	0
PHGDH	0
HMGCS2	0
REG4	0
NOTCH2	0
SEC22B	0
NBPF26	0
LINC00623	0
FCGR1B	0
FAM72B	0
SRGAP2C	0
SRGAP2-AS1	0
AC244021.1	0
AL592494.3	0
AC239800.2	0
AC239800.3	0
AC239798.2	0
HIST2H3PS2	0
FAM72C	0
AC245595.1	0
AC246785.3	0
NBPF15	0
LINC01632	0
FP700111.1	0
SRGAP2B	0
FAM72D	0
AC245014.3	0
AC245014.1	0
NBPF20	0
GPR89A	0
CD160	0
RNF115	0
POLR3C	0
NUDT17	0
PIAS3	0
ANKRD35	0
ITGA10	0
PEX11B	0
RBM8A	0
LIX1L-AS1	0
LIX1L	0
ANKRD34A	0
POLR3GL	0
LINC01719	0
NBPF10	0
NOTCH2NL	0
AC239799.2	0
NBPF12	0
PRKAB2	0
AC242426.2	0
FMO5	0
CHD1L	0
LINC00624	0
BCL9	0
ACP6	0
GJA5	0
AC241644.2	0
GJA8	0
GPR89B	0
AC239803.3	0
NBPF11	0
AC239803.1	0
PPIAL4G	0
NBPF14	0
NUDT4B	0
PDE4DIP	0
NBPF9	0
AC245297.3	0
AC245297.2	0
NBPF19	0
FCGR1A	0
HIST2H2BF	0
AC243772.2	0
HIST2H4A	0
AC239868.3	0
HIST2H4B	0
AC239868.2	0
HIST2H2BE	0
HIST2H2AC	0
HIST2H2AB	0
BOLA1	0
SV2A	0
SF3B4	0
MTMR11	0
OTUD7B	0
VPS45	0
PLEKHO1	0
ANP32E	0
APH1A	0
C1orf54	0
CIART	0
PRPF3	0
RPRD2	0
TARS2	0
ECM1	0
FALEC	0
AL356356.1	0
ADAMTSL4	0
MCL1	0
ENSA	0
GOLPH3L	0
CTSS	0
CTSK	0
ARNT	0
SETDB1	0
CERS2	0
ANXA9	0
MINDY1	0
PRUNE1	0
C1orf56	0
CDC42SE1	0
MLLT11	0
GABPB2	0
SEMA6C	0
TNFAIP8L2	0
SCNM1	0
LYSMD1	0
VPS72	0
PIP5K1A	0
PSMD4	0
AL391069.2	0
ZNF687	0
PI4KB	0
AL391069.4	0
RFX5	0
AL391069.3	0
SELENBP1	0
POGZ	0
CGN	0
TUFT1	0
SNX27	0
AL391335.1	0
RIIAD1	0
MRPL9	0
OAZ3	0
TDRKH	0
TDRKH-AS1	0
LINGO4	0
RORC	0
C2CD4D	0
AL450992.2	0
THEM4	0
TCHH	0
FLG-AS1	0
FLG	0
FLG2	0
LCE2D	0
S100A9	0
S100A12	0
S100A8	0
S100A5	0
S100A4	0
S100A3	0
S100A2	0
S100A16	0
S100A14	0
S100A13	0
S100A1	0
AL162258.2	0
CHTOP	0
SNAPIN	0
ILF2	0
NPR1	0
INTS3	0
SLC27A3	0
GATAD2B	0
AL358472.5	0
DENND4B	0
CRTC2	0
SLC39A1	0
AL358472.4	0
AL358472.3	0
CREB3L4	0
AL358472.2	0
UBAP2L	0
HAX1	0
ATP8B2	0
IL6R-AS1	0
IL6R	0
SHE	0
TDRD10	0
UBE2Q1	0
ADAR	0
KCNN3	0
AL451085.1	0
PBXIP1	0
PYGO2	0
AL451085.2	0
SHC1	0
CKS1B	0
FLAD1	0
ZBTB7B	0
DCST2	0
DCST1-AS1	0
ADAM15	0
EFNA4	0
EFNA3	0
EFNA1	0
SLC50A1	0
DPM3	0
KRTCAP2	0
TRIM46	0
MUC1	0
AC234582.1	0
THBS3	0
MTX1	0
AC234582.2	0
GBA	0
FAM189B	0
SCAMP3	0
CLK2	0
HCN3	0
PKLR	0
FDPS	0
RUSC1-AS1	0
RUSC1	0
ASH1L	0
ASH1L-AS1	0
MSTO1	0
YY1AP1	0
DAP3	0
GON4L	0
SYT11	0
RIT1	0
KHDC4	0
ARHGEF2	0
AL355388.2	0
AL355388.1	0
SSR2	0
UBQLN4	0
LAMTOR2	0
RAB25	0
MEX3A	0
LMNA	0
SEMA4A	0
SLC25A44	0
PMF1-BGLAP	0
PMF1	0
PAQR6	0
SMG5	0
TMEM79	0
GLMP	0
TSACC	0
RHBG	0
AL139412.1	0
MEF2D	0
AL365181.1	0
IQGAP3	0
NAXE	0
GPATCH4	0
HAPLN2	0
NES	0
CRABP2	0
ISG20L2	0
RRNAD1	0
MRPL24	0
HDGF	0
PRCC	0
SH2D2A	0
NTRK1	0
INSRR	0
[truncated: 20,485 more rows]

## Sheet: CNT
	CNT
MALAT1	425.5
MT-CO1	279.5
MT-CO3	195.5
MT-CO2	177.5
MT-CYB	168.5
MT-ATP6	154.5
MT-ND4	123.5
MT-ND3	120
MT-ND1	87
MT-ND2	51
EEF1A1	43
DEFB1	37
MT-ND5	33
RPL41	30.5
IGFBP7	30
ATP1B1	28.5
CALB1	23.5
RPS12	23
RPS4X	23
RPL10	23
RPLP1	22
RPL13	22
RPL3	22
RPS14	21
RPS18	21
FTH1	21
TPT1	20
S100A6	19
RTN4	19
RPL11	18
RPS23	18
B2M	18
RPS3A	17.5
TMEM213	17
RPL8	17
RPL7A	17
RPS24	17
RPL15	16.5
RPS8	16
RPS27A	16
TMSB4X	16
RPS6	16
RPS2	15.5
RPL34	15
RPS3	15
RPL21	15
LGALS3	15
RPL5	14
TXNIP	14
RPS27	14
RPL32	14
RPL9	14
NDUFA4	14
RPL30	14
RPL6	14
RPL28	14
ITM2B	13.5
EIF1	13.5
RPL19	13
RPS9	13
ATP6V0B	12.5
MAL	12
RPL37A	12
PTMA	12
RPL24	12
RPL39	12
RPL26	12
RPS15	12
RPL18	12
RPL14	11
RPL29	11
RPL35A	11
COX7C	11
FAU	11
CD63	11
RHCG	11
RPS28	11
RPS19	11
FTL	11
CAMK2N1	10
H3F3A	10
RPS7	10
EPCAM	10
RPL37	10
RPL10A	10
ATP6AP2	10
RPL7	10
RPL12	10
RPS13	10
NEAT1	10
NACA	10
RPS15A	10
HSD11B2	10
GNAS	10
RACK1	9
CD9	9
HSP90AA1	9
CKB	9
COX4I1	9
ACTG1	9
RPL18A	9
RPL36	8.5
RPSA	8
HSP90AB1	8
ACTB	8
SLC26A7	8
UQCRB	8
GSTP1	8
RPS25	8
AQP2	8
FOS	8
SRP14	8
SERF2	8
CA12	8
ATP5F1E	8
RPS16	8
RPL13A	8
RPS11	8
RPS5	8
MT-ND4L	8
RPL23	7.5
RPL22	7
JUN	7
S100A11	7
ATP6V1G3	7
COX5B	7
HLA-C	7
HLA-B	7
ADGRF5	7
COX6C	7
RPL35	7
CD81	7
RPL27A	7
WNK1	7
LDHB	7
C12orf75	7
UBB	7
RPL23A	7
PPDPF	7
CHCHD10	7
UQCRH	6
PTGER3	6
ATP1A1	6
S100A10	6
ATP5MC3	6
IGFBP5	6
CYSTM1	6
COX7A2	6
CD24	6
CHCHD2	6
NDUFB2	6
COX7B	6
SLC25A5	6
ATP6V0D2	6
RPLP2	6
CTSD	6
COX8A	6
ATP5MG	6
GAPDH	6
PFDN5	6
MYL6	6
PEBP1	6
COX6A1	6
RPS29	6
WFDC2	6
RPS21	6
BSG	6
JUND	6
UBA52	6
APOE	6
TMEM59	5
CALM2	5
CCNI	5
SKP1	5
ATP6V0E1	5
HLA-A	5
ARHGAP18	5
SCIN	5
ATP6V1F	5
SLC25A6	5
SAT1	5
CLU	5
RPS20	5
SLC25A3	5
RPLP0	5
HMGB1	5
DHRS7	5
COX5A	5
SLC4A1	5
H3F3B	5
ATP5F1D	5
IER2	5
UQCR10	5
ATP5PF	5
MGST3	4.5
COBLL1	4.5
ATP5IF1	4
NDUFS5	4
YBX1	4
PRDX1	4
GSTM3	4
MUC1	4
NFE2L2	4
EEF1B2	4
MTRNR2L12	4
BTF3	4
HINT1	4
UQCRQ	4
HSPA1A	4
TOMM7	4
CYCS	4
HNRNPA2B1	4
PPIA	4
PRDX5	4
NDUFC2	4
APLP2	4
TMBIM6	4
KRT18	4
RPS26	4
ATP5F1B	4
DYNLL1	4
UBC	4
KTN1	4
RPL4	4
PKM	4
CDH16	4
KRT19	4
COA3	4
RPL27	4
TMEM101	4
ATP5MC1	4
MYL12B	4
RALBP1	4
CST3	4
CIRBP	4
UBL5	4
JUNB	4
PRDX2	4
COX6B1	4
SPINT2	4
EIF3K	4
ATP5PO	4
G0S2	3.5
WSB1	3.5
SMIM6	3.5
PARK7	3
CLCNKB	3
MINOS1	3
PRDX6	3
NUCKS1	3
HADHB	3
OST4	3
SLC8A1	3
TMSB10	3
CAPG	3
DBI	3
TFCP2L1	3
TMA7	3
SPCS1	3
ATP6V1A	3
ZBTB20	3
NDUFB4	3
SEC62	3
SLC25A4	3
RHOBTB3	3
VDAC1	3
NPM1	3
PNISR	3
MPC1	3
RAC1	3
AKAP9	3
NDUFA5	3
ATP6V0A4	3
NDUFB11	3
XIST	3
BEX3	3
NDUFA1	3
SSR4	3
CA2	3
NDUFB9	3
EEF1D	3
PTGR1	3
ATP6V1G1	3
LDHA	3
FKBP2	3
CFL1	3
SPCS2	3
FXYD2	3
HSPA8	3
FAM107B	3
PSAP	3
VDAC2	3
NDUFB8	3
ATP5MD	3
TPI1	3
TMEM52B	3
KRT8	3
ATP5MC2	3
HNRNPA1	3
TMBIM4	3
BTG1	3
NDUFA12	3
HSP90B1	3
COMMD6	3
RPL36AL	3
PDIA3	3
EID1	3
HACD3	3
IDH2	3
ELOB	3
LITAF	3
MSI2	3
DDX5	3
RPL38	3
ATP5PD	3
SUMO2	3
SMIM5	3
NDUFV2	3
DSG2	3
ATP5F1A	3
CYB5A	3
DSTN	3
YWHAB	3
PSMA7	3
GPX4	3
UQCR11	3
OAZ1	3
EEF2	3
CALR	3
NDUFB7	3
BCAM	3
SELENOM	3
TSPO	3
APP	3
SOD1	3
ATP6V1C2	2.5
NDUFB10	2.5
AURKAIP1	2
MRPL20	2
RER1	2
ENO1	2
HMGN2	2
TMEM61	2
TACSTD2	2
SERBP1	2
SRSF11	2
GNG5	2
ATP5PB	2
HMGCS2	2
RAB13	2
TSTD1	2
TMCO1	2
MPC2	2
ELF3	2
BTG2	2
CD46	2
CAPN2	2
GUK1	2
TOMM20	2
COX20	2
HNRNPU	2
CYS1	2
PDIA6	2
LAPTM4A	2
HADHA	2
ATRAID	2
MRPL33	2
COX7A2L	2
ANXA4	2
TGOLN2	2
VAMP8	2
EIF5B	2
RPL31	2
GCC2	2
LIMS1	2
UBXN4	2
PPIG	2
ITGA6	2
HOXD8	2
HNRNPA3	2
HSPD1	2
HSPE1	2
ARPC2	2
PNKD	2
NCL	2
EFHD1	2
LRRFIP1	2
GOLGA4	2
HIGD1A	2
EXOSC7	2
ARL6IP5	2
FOXP1	2
GOLGB1	2
ATP1B3	2
MECOM	2
NDUFB5	2
EIF4A2	2
MUC20-OT1	2
ATP5ME	2
LRPAP1	2
CLNK	2
TBC1D1	2
OCIAD1	2
H2AFZ	2
NDUFC1	2
NDUFS6	2
SUB1	2
SELENOP	2
TBCA	2
REEP5	2
NDUFA2	2
NDFIP1	2
LINC01187	2
DUSP1	2
HIGD2A	2
DSP	2
TMEM14C	2
TMEM14B	2
HIST1H4C	2
IER3	2
HSPA1B	2
CUTA	2
RPS10	2
RCAN2	2
ADGRF1	2
PNRC1	2
PSMB1	2
TAX1BP1	2
NIPSNAP2	2
NUPR2	2
MDH2	2
HSPB1	2
SRI	2
SEM1	2
ATP5MF	2
FIS1	2
SYPL1	2
HIPK2	2
PDHA1	2
EIF1AX	2
MAGED2	2
PGK1	2
SH3BGRL	2
ATP6AP1	2
ASAH1	2
SARAF	2
CEBPD	2
MTDH	2
CYC1	2
DMRT2	2
BAG1	2
AQP3	2
CLTA	2
ALDH1A1	2
HNRNPK	2
SEC61B	2
NDUFA8	2
HSPA5	2
C9orf16	2
SET	2
AIF1L	2
TMEM141	2
PHPT1	2
EDF1	2
DPP7	2
EIF3F	2
NUCB2	2
SVIP	2
CD59	2
RARRES3	2
NDUFS8	2
IL18	2
ATP5F1C	2
GATA3	2
KIF5B	2
FXYD4	2
OGDHL	2
PCBD1	2
ANAPC16	2
ANXA11	2
GHITM	2
FAM24B	2
GABARAPL1	2
YBX3	2
EPS8	2
ITPR2	2
SLC38A1	2
LIMA1	2
EIF4B	2
PCBP2	2
PTGES3	2
ISCU	2
GLTP	2
ARPC3	2
ERP29	2
SRSF9	2
MLEC	2
RAN	2
SAP18	2
N4BP2L2	2
GAS6	2
DAD1	2
NEDD8	2
SYNE2	2
ATP6V1D	2
ARG2	2
ERH	2
SRSF5	2
NPC2	2
CALM1	2
NDUFB1	2
ATP5MPL	2
SNRPN	2
PPIB	2
MORF4L1	2
CTSH	2
SEC11A	2
CIB1	2
ECI1	2
SRRM2	2
UQCRC2	2
NDUFAB1	2
TUFM	2
HERPUD1	2
PLLP	2
CDH1	2
GABARAPL2	2
PLCG2	2
HSBP1	2
YWHAE	2
PFN1	2
CLDN7	2
VAMP2	2
ARL4D	2
SLC25A39	2
SCPEP1	2
METRNL	2
MYL12A	2
VAPA	2
NEDD4L	2
LMAN1	2
DYNLRB1	2
MMP24OS	2
RBM39	2
RPN2	2
NDUFS7	2
AES	2
SMIM24	2
C19orf70	2
WDR83OS	2
TECR	2
GDF15	2
COPE	2
UQCRFS1	2
DMKN	2
COX7A1	2
FOSB	2
SELENOW	2
KDELR1	2
MIF	2
DDT	2
EIF3L	2
DDX17	2
ST13	2
RBX1	2
SNU13	2
SMDT1	2
NDUFA6	2
CLDN8	2
SON	2
MRPS6	2
TTC3	2
HMGN1	2
CSTB	2
PTP4A2	1.5
COX17	1.5
HLA-E	1.5
HMGN3	1.5
MPHOSPH8	1.5
POMP	1.5
TSC22D1	1.5
GLRX5	1.5
ANP32A	1.5
ATP6V1E1	1.5
SSU72	1
FAAP20	1
LINC00982	1
CAMTA1	1
TMEM51	1
SRARP	1
CLCNKA	1
CAPZB	1
CDA	1
PINK1	1
HP1BP3	1
RAP1GAP	1
CDC42	1
HNRNPR	1
ID3	1
FUCA1	1
PNRC2	1
SRSF10	1
SRRM1	1
SYF2	1
RSRP1	1
TMEM50A	1
NUDC	1
WASF2	1
DNAJC8	1
YTHDF2	1
SERINC2	1
KHDRBS1	1
EIF3I	1
MARCKSL1	1
SFPQ	1
PSMB2	1
THRAP3	1
MEAF6	1
C1orf122	1
MACF1	1
CAP1	1
ZMPSTE24	1
CITED4	1
PPCS	1
PTPRF	1
NASP	1
EFCAB14	1
NRDC	1
BTF3L4	1
SCP2	1
BSND	1
PRKAA2	1
TM2D1	1
JAK1	1
LEPROT	1
GNG12	1
ZRANB2	1
SELENOF	1
FNBP1L	1
CNN3	1
PRPF38B	1
AHCYL1	1
LAMTOR5	1
CSDE1	1
MAN1A2	1
RBM8A	1
MRPS21	1
ENSA	1
PSMB4	1
S100A2	1
S100A13	1
JTB	1
TPM3	1
C1orf43	1
HAX1	1
PMVK	1
DPM3	1
KRTCAP2	1
ASH1L	1
SSR2	1
LAMTOR2	1
RAB25	1
LMNA	1
PMF1	1
CCT3	1
RHBG	1
NAXE	1
TAGLN2	1
PFDN2	1
UFC1	1
NDUFS2	1
SDHC	1
UHMK1	1
UAP1	1
PRRC2C	1
GLUL	1
ARPC5	1
IVNS1ABP	1
TPR	1
PPP1R12B	1
SNRPE	1
PPP2R5A	1
NENF	1
ESRRG	1
CNIH4	1
SRP9	1
ARF1	1
ARID4B	1
MTR	1
SCCPDH	1
ADI1	1
KIDINS220	1
ASAP2	1
YWHAQ	1
PQLC3	1
SF3B6	1
RAB10	1
MAPRE3	1
PPP1CB	1
YPEL5	1
DPY30	1
YIPF4	1
SRSF7	1
MAP4K3	1
AC007388.1	1
TMEM178A	1
ZFP36L2	1
MCFD2	1
ERLEC1	1
SPTBN1	1
CCT4	1
MDH1	1
PCBP1	1
PCYOX1	1
SNRPG	1
EMX1	1
CCT7	1
BOLA3	1
POLE4	1
SUCLG1	1
IMMT	1
MRPS5	1
SULT1C2	1
CHCHD5	1
PAX8	1
ACTR3	1
MZT2B	1
PLEKHB2	1
MZT2A	1
PRPF40A	1
GRB14	1
AC019197.1	1
SCN2A	1
SSB	1
METTL5	1
TLK1	1
DYNC1I2	1
MTX2	1
PLEKHA3	1
PDE1A	1
ZC3H15	1
ITGAV	1
ORMDL1	1
SF3B1	1
BZW1	1
NDUFB3	1
SUMO1	1
NDUFS1	1
XRCC5	1
ACSL3	1
MFF	1
CAB39	1
ITM2C	1
NDUFA10	1
COPS9	1
2022-09-02	1
ITPR1	1
EMC3	1
BRK1	1
VGLL4	1
LSM3	1
MRPS25	1
CTDSPL	1
EIF1B	1
NKTR	1
ZDHHC3	1
CCDC12	1
MAP4	1
UQCRC1	1
P4HTM	1
NDUFAF3	1
RHOA	1
TEX264	1
ABHD14B	1
SELENOK	1
APPL1	1
ARF4	1
FLNB	1
PXK	1
PDHB	1
MAGI1	1
MITF	1
BBX	1
FAM162A	1
MGLL	1
GATA2	1
CNBP	1
MRPL3	1
CDV3	1
ANAPC13	1
PPP2R3A	1
SLC25A36	1
RNF7	1
U2SURP	1
PFN2	1
SERP1	1
SELENOT	1
DHX36	1
SSR3	1
CCNL1	1
GOLIM4	1
DNAJC19	1
AP2M1	1
MAP3K13	1
TRA2B	1
KNG1	1
LPP	1
HES1	1
SLBP	1
C4orf48	1
MRFAP1	1
TBC1D14	1
WDR1	1
BOD1L1	1
FAM200B	1
SLIT2	1
PPARGC1A	1
SMIM14	1
RBM47	1
LIMCH1	1
KIT	1
TMEM165	1
REST	1
STAP1	1
YTHDC1	1
MOB1B	1
SCARB2	1
2022-09-11	1
ANXA3	1
HNRNPD	1
HNRNPDL	1
MRPS18C	1
GPAT3	1
ARHGAP24	1
PTPN13	1
PYURF	1
GPRIN3	1
TSPAN5	1
DNAJB14	1
UBE2D3	1
AIMP1	1
OSTC	1
LARP7	1
UGT8	1
SNHG8	1
C4orf3	1
ANXA5	1
JADE1	1
MGST2	1
SCOC	1
SMARCA5	1
TRIM2	1
CLCN3	1
SPCS3	1
RWDD4	1
PDCD6	1
CCT5	1
MYO10	1
DNAJC21	1
PRLR	1
NIPBL	1
OXCT1	1
NNT-AS1	1
NNT	1
ITGA2	1
MOCS2	1
NDUFS4	1
GPBP1	1
PDE4D	1
PART1	1
SREK1	1
MRPS36	1
BDP1	1
NSA2	1
IQGAP2	1
SCAMP1	1
ZFYVE16	1
CKMT2	1
CAST	1
LNPEP	1
FAM174A	1
PJA2	1
SNX2	1
PPIC	1
AFF4	1
UBE2B	1
DDX46	1
H2AFY	1
HNRNPA0	1
EGR1	1
HSPA9	1
UBE2D2	1
CXXC5	1
PURA	1
SLC4A9	1
CSNK1A1	1
ATOX1	1
CYFIP2	1
TTC1	1
FOXI1	1
CPEB4	1
PRELID1	1
LMAN2	1
TMED9	1
NHP2	1
HNRNPH1	1
CANX	1
SQSTM1	1
SERPINB1	1
SERPINB6	1
PSMG4	1
PRPF4B	1
TFAP2A	1
NOL7	1
GMPR	1
DEK	1
SOX4	1
DCDC2	1
GMNN	1
PPP1R10	1
MRPS18B	1
TUBB	1
DDR1	1
CSNK2B	1
CLIC1	1
LSM2	1
C6orf48	1
PSMB8	1
BRD2	1
TAPBP	1
UQCC2	1
NUDT3	1
SRSF3	1
MTCH1	1
GLO1	1
RPL7L1	1
YIPF3	1
VEGFA	1
MRPL14	1
CD2AP	1
PHF3	1
LMBRD1	1
SENP6	1
MYO6	1
ZNF292	1
RRAGD	1
SNX3	1
CD164	1
AMD1	1
GTF3C6	1
MARCKS	1
RWDD1	1
MAN1A1	1
SERINC1	1
HDDC2	1
NCOA7	1
AHI1	1
BCLAF1	1
PERP	1
HEBP2	1
CITED2	1
AIG1	1
SF3B5	1
GINM1	1
PCMT1	1
ARID1B	1
GTF2H5	1
DYNLT1	1
EZR	1
SOD2	1
PACRG	1
SFT2D1	1
AFDN	1
C7orf50	1
WIPI2	1
THSD7A	1
CBX3	1
HOXA7	1
CPVL	1
MTURN	1
PDE1C	1
2022-09-07	1
TMED4	1
H2AFV	1
IGFBP3	1
SEC61G	1
CCT6A	1
SBDS	1
BUD23	1
CLDN4	1
GTF2I	1
SEMA3C	1
GATAD1	1
FAM133B	1
HEPACAM2	1
BRI3	1
ARPC1A	1
BUD31	1
ZKSCAN1	1
COPS6	1
LAMTOR4	1
GNB2	1
ZNHIT1	1
POLR2J	1
PMPCB	1
KMT2E	1
LAMB1	1
PNPLA8	1
CAPZA2	1
FAM3C	1
CADPS2	1
WASL	1
UBE2H	1
STMP1	1
MTPN	1
FMC1	1
MRPS33	1
SSBP1	1
GSTK1	1
RARRES2	1
RHEB	1
PRKAG2	1
DNAJB6	1
ARSD	1
OFD1	1
SYAP1	1
SMS	1
PRDX4	1
DYNLT3	1
TSPAN7	1
DDX3X	1
UXT	1
RBM3	1
NBDY	1
YIPF6	1
JPX	1
ATRX	1
RPL36A	1
ARMCX3	1
BEX4	1
BEX2	1
TCEAL9	1
TCEAL4	1
TCEAL3	1
PLS3	1
PGRMC1	1
2022-09-06	1
HPRT1	1
RBMX	1
BCAP31	1
EMD	1
FUNDC2	1
CLN8	1
PCM1	1
RBPMS	1
RAB11FIP1	1
PLPP5	1
NSD3	1
VDAC3	1
PRKDC	1
PCMTD1	1
ATP6V1H	1
TCEA1	1
LYPLA1	1
MRPL15	1
CA8	1
RAB2A	1
TRAM1	1
ELOC	1
C8orf59	1
CPNE3	1
DECR1	1
OTUD6B-AS1	1
SDC2	1
CPQ	1
LAPTM4B	1
POLR2K	1
PABPC1	1
YWHAZ	1
ZNF706	1
EIF3E	1
ENY2	1
EBAG9	1
EIF3H	1
MAL2	1
MRPL13	1
NDRG1	1
PUF60	1
GPAA1	1
HSF1	1
VPS28	1
CYHR1	1
GLIS3	1
AK3	1
DMAC1	1
TUSC1	1
NDUFB6	1
DNAJA1	1
CHMP5	1
DCTN3	1
HINT2	1
ISCA1	1
CTSL	1
SECISBP2	1
GADD45G	1
FAM120A	1
ANP32B	1
ERP44	1
TMEM245	1
TXN	1
PTBP3	1
RAB14	1
GSN	1
ARPC5L	1
SWI5	1
SPTAN1	1
AGPAT2	1
TUBB4B	1
MRPL41	1
IFITM3	1
RNH1	1
TMEM80	1
TALDO1	1
POLR2L	1
CHID1	1
KCNQ1OT1	1
NAP1L4	1
TAF10	1
TMEM9B	1
EIF4G2	1
PSMA1	1
C11orf58	1
LGR4	1
MPPED2	1
CAT	1
HSD17B12	1
NDUFS3	1
SERPING1	1
SELENOH	1
CTNND1	1
MRPL16	1
TMEM258	1
AHNAK	1
UBXN1	1
POLR2G	1
TMEM179B	1
SLC3A2	1
RTN3	1
VEGFB	1
PPP1R14B	1
TRMT112	1
SF1	1
ARL2	1
TM7SF2	1
RNASEH2C	1
DRAP1	1
BANF1	1
SF3B2	1
YIF1A	1
SPTBN2	1
PPP1CA	1
CDK2AP2	1
NDUFV1	1
CPT1A	1
LAMTOR1	1
STARD10	1
RSF1	1
PRCP	1
TAF1D	1
TMEM123	1
CUL5	1
ACAT1	1
FDX1	1
SDHD	1
PTS	1
KMT2A	1
SORL1	1
EI24	1
KCNJ1	1
KLF6	1
RBM17	1
ITIH5	1
GATA3-AS1	1
PHYH	1
MSRB2	1
WAC	1
ITGB1	1
CREM	1
HNRNPF	1
ZNF22	1
CISD1	1
TFAM	1
HNRNPH3	1
PPA1	1
MRPS16	1
ZNF503	1
TM9SF3	1
PGAM1	1
GOT1	1
PAX2	1
MRPL43	1
TRIM8	1
ARL3	1
BORCS7	1
GSTO1	1
EMX2	1
EIF3A	1
PRDX3	1
MGMT	1
ECHS1	1
NDUFA9	1
SCNN1A	1
MRPL51	1
MLF2	1
PTMS	1
C12orf57	1
PHB2	1
HEBP1	1
H2AFJ	1
ERP27	1
STRAP	1
PIK3C2G	1
ETFRF1	1
KRAS	1
MRPS35	1
ERGIC2	1
SINHCAF	1
DNM1L	1
KIF21A	1
ZCRB1	1
SCAF11	1
SLC38A2	1
TMEM106C	1
TUBA1B	1
COX14	1
DAZAP2	1
NR4A1	1
PRR13	1
CBX5	1
BLOC1S1	1
PA2G4	1
CNPY2	1
OS9	1
SLC16A7	1
CCT2	1
RAB3IP	1
ATXN7L3B	1
NAP1L1	1
PPP1R12A	1
DUSP6	1
METAP2	1
SNRPF	1
ARL1	1
CHPT1	1
WASHC3	1
VPS29	1
TMEM116	1
CLIP1	1
RSRC2	1
ARL6IP4	1
TMED2	1
CRYL1	1
MRPL57	1
FGF9	1
POLR1D	1
UBL3	1
HSPH1	1
ALG5	1
ZC3H13	1
ESD	1
VPS36	1
TBC1D4	1
LMO7	1
KCTD12	1
CLN5	1
ABCC4	1
DNAJC3	1
TM9SF2	1
ARGLU1	1
LAMP1	1
CCNB1IP1	1
NDRG2	1
HNRNPC	1
MRPL52	1
LRP10	1
PSMB5	1
PABPN1	1
PSME1	1
PSME2	1
HECTD1	1
ARHGAP5	1
SNX6	1
PNN	1
FKBP3	1
NEMF	1
ARF6	1
ATP5S	1
SAV1	1
RTRAF	1
CCDC198	1
PCNX4	1
HIF1A	1
CHURC1	1
VTI1B	1
RDH11	1
ZFP36L1	1
SYNJ2BP	1
RBM25	1
TMED10	1
ERG28	1
SPTLC2	1
SLIRP	1
TRIP11	1
DDX24	1
SERPINA5	1
PAPOLA	1
YY1	1
SLC25A29	1
ANKRD9	1
CDC42BPB	1
EIF5	1
BAG5	1
ZFYVE21	1
SIVA1	1
EMC7	1
EMC4	1
NOP10	1
SPINT1-AS1	1
SPINT1	1
RTF1	1
TMEM87A	1
ZNF106	1
CCNDBP1	1
CASC4	1
DUT	1
FGF7	1
ARPP19	1
CCPG1	1
CGNL1	1
MINDY2	1
SLTM	1
GTF2A2	1
ANXA2	1
TPM1	1
RPS27L	1
RAB11A	1
UACA	1
HEXA	1
NPTN	1
RCN2	1
TSPAN3	1
PSMA4	1
MESD	1
ABHD2	1
IQGAP1	1
NR2F2	1
SELENOS	1
MCRIP2	1
STUB1	1
NME3	1
MRPS34	1
PGP	1
RNPS1	1
TBC1D24	1
C16orf89	1
GSPT1	1
ARL6IP1	1
SYT17	1
GPRC5B	1
METTL9	1
SCNN1G	1
SCNN1B	1
TMEM219	1
BCL7C	1
VKORC1	1
FUS	1
VPS35	1
DNAJA2	1
PHKB	1
BRD7	1
TOX3	1
CHD9	1
AMFR	1
COQ9	1
ADGRG1	1
CMTM4	1
FAM96B	1
TMEM208	1
NFAT5	1
GLG1	1
TERF2IP	1
GCSH	1
MAP1LC3B	1
APRT	1
ANKRD11	1
TCF25	1
SLC43A2	1
EMC6	1
PSMB6	1
SLC25A11	1
SPAG7	1
RPAIN	1
C1QBP	1
DERL2	1
ACADVL	1
POLR2A	1
NAA38	1
TRAPPC1	1
TTC19	1
NCOR1	1
RASD1	1
RAB34	1
COPRS	1
AP2B1	1
LHX1	1
PSMB3	1
ERBB2	1
MIEN1	1
KRT10	1
RAB5C	1
STAT3	1
LINC00671	1
GRN	1
NFE2L1	1
CBX1	1
SKAP1	1
HOXB-AS3	1
HOXB6	1
HOXB7	1
PHB	1
MRPL27	1
LUC7L3	1
TBX2-AS1	1
TBX2	1
CCDC47	1
PSMC5	1
BPTF	1
PRKAR1A	1
ABCA5	1
KCNJ16	1
GPRC5C	1
NT5C	1
JPT1	1
MRPS7	1
LLGL2	1
SRSF2	1
LGALS3BP	1
NDUFAF8	1
ANAPC11	1
ANKRD12	1
IMPA2	1
AFG3L2	1
SPIRE1	1
ROCK1	1
SNRPD1	1
RBBP8	1
SLC39A6	1
TXNL1	1
SEC11C	1
MBP	1
TXNL4A	1
CSNK2A1	1
FKBP1A	1
SNRPB	1
MRPS26	1
DDRGK1	1
TMEM230	1
TMX4	1
SNRPB2	1
RRBP1	1
SMIM26	1
NAA20	1
XRN2	1
DUSP15	1
KIF3B	1
EIF2S2	1
MAP1LC3A	1
ERGIC3	1
ROMO1	1
SCAND1	1
NORAD	1
TOP1	1
SDC4	1
CTSA	1
ZFAS1	1
CTSZ	1
PLEKHJ1	1
LSM7	1
TIMM13	1
GADD45B	1
GNA11	1
NFIC	1
MRPL54	1
MAP2K2	1
NDUFA11	1
CAPS	1
ALKBH7	1
PET100	1
HNRNPM	1
PIN1	1
EIF3G	1
MRPL4	1
ILF3-DT	1
TMED1	1
TMEM205	1
ZNF44	1
TRIR	1
HOOK2	1
RAD23A	1
GADD45GIP1	1
C19orf53	1
PTGER1	1
DNAJB1	1
BRD4	1
TPM4	1
SMIM7	1
MRPL34	1
PGLS	1
LSM4	1
FKBP8	1
REX1BD	1
NDUFA13	1
ZNF91	1
URI1	1
PDCD5	1
GPI	1
TMEM147	1
POLR2I	1
CAPNS1	1
PSMD8	1
ECH1	1
MRPS12	1
BLVRB	1
RABAC1	1
APOC1	1
TRAPPC6A	1
EML2	1
SNRPD2	1
CALM3	1
AP2S1	1
TMEM160	1
NOP53	1
SNRNP70	1
FCGRT	1
PRMT1	1
EMC10	1
ETFB	1
PPP2R1A	1
NDUFA3	1
TMEM238	1
ZNF667-AS1	1
CHMP2A	1
UBE2M	1
COMT	1
RANBP1	1
UBE2L3	1
SNRPD3	1
XBP1	1
INPP5J	1
YWHAH	1
TIMP3	1
TXN2	1
EIF3D	1
PVALB	1
TRIOBP	1
POLR2F	1
RPS19BP1	1
TNRC6B	1
ACO2	1
XRCC6	1
CYB5R3	1
SMIM34B	1
BTG3	1
USP16	1
CCT8	1
TMEM50B	1
SLC5A3	1
CBR1	1
PIGP	1
BACE2	1
FAM3B	1
TMPRSS2	1
NDUFV3	1
PDXK	1
PTTG1IP	1
COL18A1	1
COL6A1	1
MT-ATP8	1
SRSF4	0.5
AK2	0.5
AKIRIN1	0.5
ARHGAP29	0.5
APH1A	0.5
UNC50	0.5
MYO1B	0.5
GIGYF2	0.5
CHMP2B	0.5
CRYBG3	0.5
RBPJ	0.5
SHROOM3	0.5
IK	0.5
SPINK1	0.5
LSM5	0.5
RALA	0.5
POLR2J3.1	0.5
AKR1B1	0.5
LAMP2	0.5
CNOT7	0.5
TPD52	0.5
SURF1	0.5
CD151	0.5
TMX2	0.5
TRAPPC4	0.5
DNAJC1	0.5
JMJD1C	0.5
REEP3	0.5
GNPNAT1	0.5
CLMN	0.5
RSL24D1	0.5
VPS13C	0.5
SMARCA4	0.5
NAPA	0.5
MRPL40	0.5
MT-ND6	0.5
AL627309.1	0
AL669831.5	0
FAM87B	0
LINC00115	0
FAM41C	0
AL645608.3	0
AL645608.1	0
SAMD11	0
NOC2L	0
KLHL17	0
PLEKHN1	0
PERM1	0
AL645608.8	0
HES4	0
ISG15	0
AGRN	0
RNF223	0
C1orf159	0
AL390719.2	0
TTLL10	0
TNFRSF18	0
TNFRSF4	0
SDF4	0
B3GALT6	0
C1QTNF12	0
UBE2J2	0
LINC01786	0
SCNN1D	0
ACAP3	0
PUSL1	0
INTS11	0
CPTP	0
DVL1	0
MXRA8	0
CCNL2	0
ANKRD65	0
VWA1	0
ATAD3C	0
ATAD3B	0
ATAD3A	0
TMEM240	0
AL645728.1	0
FNDC10	0
AL691432.2	0
MIB2	0
MMP23B	0
CDK11B	0
SLC35E2B	0
CDK11A	0
SLC35E2A	0
NADK	0
GNB1	0
AL109917.1	0
TMEM52	0
GABRD	0
AL391845.1	0
PRKCZ	0
AL590822.2	0
PRKCZ-AS1	0
AL590822.1	0
SKI	0
MORN1	0
PEX10	0
PLCH2	0
PANK4	0
AL139246.5	0
TNFRSF14-AS1	0
TNFRSF14	0
FAM213B	0
MMEL1	0
TTC34	0
PRDM16	0
ARHGEF16	0
MEGF6	0
AL513320.1	0
TPRG1L	0
WRAP73	0
SMIM1	0
LRRC47	0
AL365330.1	0
CEP104	0
DFFB	0
C1orf174	0
AJAP1	0
Z98259.3	0
NPHP4	0
KCNAB2	0
CHD5	0
AL031847.1	0
RNF207	0
ICMT	0
LINC00337	0
GPR153	0
ACOT7	0
AL031848.2	0
HES2	0
ESPN	0
TNFRSF25	0
PLEKHG5	0
NOL9	0
ZBTB48	0
KLHL21	0
PHF13	0
THAP3	0
DNAJC11	0
CAMTA1-DT	0
AL512330.1	0
AL359881.3	0
VAMP3	0
PER3	0
UTS2	0
TNFRSF9	0
AL034417.4	0
AL034417.3	0
ERRFI1	0
AL034417.2	0
LINC01714	0
SLC45A1	0
RERE	0
ENO1-AS1	0
SLC2A5	0
GPR157	0
MIR34AHG	0
H6PD	0
SPSB1	0
BX323043.1	0
AL928921.2	0
AL928921.1	0
SLC25A33	0
TMEM201	0
PIK3CD	0
PIK3CD-AS2	0
CLSTN1	0
CTNNBIP1	0
LZIC	0
NMNAT1	0
RBP7	0
UBE4B	0
KIF1B	0
AL139424.2	0
PGD	0
CENPS-CORT	0
CENPS	0
DFFA	0
AL354956.1	0
PEX14	0
CASZ1	0
AL139423.1	0
TARDBP	0
AL109811.3	0
SRM	0
EXOSC10	0
AL109811.2	0
MTOR	0
ANGPTL7	0
UBIAD1	0
FBXO2	0
FBXO44	0
FBXO6	0
MAD2L2	0
DRAXIN	0
AGTRAP	0
C1orf167	0
MTHFR	0
CLCN6	0
KIAA2013	0
PLOD1	0
MFN2	0
MIIP	0
TNFRSF8	0
TNFRSF1B	0
VPS13D	0
AC243836.1	0
DHRS3	0
AC254633.1	0
PDPN	0
PRDM2	0
KAZN	0
TMEM51-AS1	0
FHAD1	0
AL031283.1	0
EFHD2	0
CASP9	0
DNAJC16	0
AL121992.3	0
AGMAT	0
DDI2	0
PLEKHM2	0
SLC25A34	0
SLC25A34-AS1	0
TMEM82	0
FBLIM1	0
UQCRHL	0
AL450998.2	0
SPEN	0
ZBTB17	0
HSPB7	0
FAM131C	0
EPHA2	0
ARHGEF19	0
CPLANE2	0
FBXO42	0
SZRD1	0
NECAP2	0
LINC01772	0
AL137802.2	0
NBPF1	0
CROCC	0
BX284668.5	0
BX284668.6	0
MFAP2	0
ATP13A2	0
SDHB	0
PADI2	0
PADI4	0
RCC2	0
ARHGEF10L	0
IGSF21	0
KLHDC7A	0
ALDH4A1	0
IFFO2	0
UBR4	0
AL035413.1	0
EMC1	0
MRTO4	0
AKR7A3	0
AKR7A2	0
PQLC2	0
NBL1	0
TMCO4	0
RNF186	0
AL391883.1	0
OTUD3	0
UBXN10-AS1	0
UBXN10	0
VWA5B1	0
MUL1	0
FAM43B	0
PINK1-AS	0
DDOST	0
KIF17	0
EIF4G3	0
ECE1	0
NBPF3	0
ALPL	0
USP48	0
HSPG2	0
LINC01635	0
WNT4	0
ZBTB40	0
C1QA	0
C1QC	0
C1QB	0
EPHB2	0
KDM1A	0
LUZP1	0
LINC01355	0
AL109936.6	0
ZNF436	0
ZNF436-AS1	0
AL109936.2	0
TCEA3	0
ASAP3	0
E2F2	0
ELOA	0
ELOA-AS1	0
PITHD1	0
LYPLA2	0
GALE	0
HMGCL	0
MYOM3	0
IFNLR1	0
STPG1	0
NIPAL3	0
RCAN3	0
AL445686.2	0
NCMAP	0
CLIC4	0
RUNX3	0
AL031432.3	0
RHD	0
RHCE	0
MACO1	0
LDLRAP1	0
MAN1C1	0
AL031280.1	0
SELENON	0
AL020996.1	0
MTFR1L	0
AUNIP	0
AL033528.2	0
PAQR7	0
STMN1	0
PAFAH2	0
EXTL1	0
SLC30A2	0
TRIM63	0
PDIK1L	0
FAM110D	0
AL391650.1	0
ZNF593	0
CNKSR1	0
CEP85	0
SH3BGRL3	0
UBXN11	0
CD52	0
CRYBG2	0
ZNF683	0
DHDDS	0
RPS6KA1	0
ARID1A	0
PIGV	0
ZDHHC18	0
SFN	0
GPN2	0
GPATCH3	0
NR0B2	0
KDF1	0
TRNP1	0
TENT5B	0
SLC9A1	0
WDTC1	0
TMEM222	0
SYTL1	0
MAP3K6	0
FCN3	0
CD164L2	0
GPR3	0
AHDC1	0
FGR	0
IFI6	0
FAM76A	0
STX12	0
PPP1R8	0
THEMIS2	0
RPA2	0
SMPDL3B	0
AL512288.1	0
XKR8	0
EYA3	0
PTAFR	0
AL353622.1	0
SESN2	0
MED18	0
PHACTR4	0
RCC1	0
TRNAU1AP	0
SNHG12	0
TAF12	0
RAB42	0
LINC01715	0
AL360012.1	0
GMEB1	0
AL009181.1	0
EPB41	0
TMEM200B	0
MECR	0
PTPRU	0
MATN1	0
MATN1-AS1	0
LAPTM5	0
SDC3	0
PUM1	0
SNRNP40	0
ZCCHC17	0
FABP3	0
TINAGL1	0
PEF1	0
AC114488.3	0
COL16A1	0
ADGRB2	0
AL136115.2	0
AL445248.1	0
TMEM39B	0
KPNA6	0
[truncated: 20,485 more rows]

## Sheet: CTAL
	CTAL
MALAT1	357
MT-CO3	298
MT-CO1	265
MT-CYB	251
MT-ATP6	249
MT-CO2	243
MT-ND3	208
MT-ND4	175
MT-ND1	155
UMOD	139
MT-ND2	101
MT-ND5	44
SLC12A1	43.5
DEFB1	35
ATP1B1	32
EEF1A1	29
RPL41	22
KNG1	21
ATP1A1	20
S100A6	18
RPL10	18
PEBP1	17
RPLP1	17
TPT1	16
RPS18	15
RPS12	15
FTH1	15
RPL13	15
RPL3	15
IGFBP7	14
RPS14	14
RPS27A	13
MTRNR2L12	13
RPS4X	13
MT-ND4L	13
RPL11	12
RPS3A	12
RPS23	12
RPL8	12
ITM2B	12
RPL34	11
RPS6	11
RPS24	11
LDHB	11
RPS28	11
RPS8	10
PTMA	10
NDUFA4	10
RPL7A	10
RPL21	10
CKB	10
RPL26	10
RPL19	10
FTL	10
RPS9	10
COX5B	9
RPL32	9
RPL15	9
RPL9	9
COX7C	9
GNAS	9
RPL5	8
RPS27	8
RPS7	8
RPL37A	8
UQCRB	8
RPL30	8
FAU	8
GSTP1	8
RPS3	8
RPL6	8
RPS2	8
EIF1	8
RPS15	8
RPL13A	8
RPL28	8
RPL10A	7.5
RPL29	7
RPL24	7
RPL35A	7
RPL37	7
CD24	7
RPL39	7
RPL7	7
RPL12	7
RPS13	7
RPS29	7
SERF2	7
COX4I1	7
RPS19	7
RPL18	7
RPL14	6.5
UQCRH	6
MAL	6
ATP5MC3	6
COX7B	6
RPL27A	6
COX8A	6
NEAT1	6
RPS25	6
GAPDH	6
NACA	6
HSP90AA1	6
SRP14	6
RPS15A	6
RPL23A	6
ATP5F1E	6
RPS16	6
ATP5PF	6
RPL22	5
TXNIP	5
S100A10	5
H3F3A	5
RACK1	5
HSP90AB1	5
COX7A2	5
COX6C	5
RPL35	5
RPLP2	5
ATP5MG	5
CD63	5
MYL6	5
COX6A1	5
UBB	5
RPL23	5
CST3	5
RPS21	5
ATP5F1D	5
RPL36	5
RPL18A	5
COX6B1	5
RPS11	5
RPS5	5
CHCHD10	5
YBX1	4
ATP6V0B	4
GSTM3	4
MGST3	4
RPSA	4
SLC25A4	4
CYSTM1	4
MPC1	4
CHCHD2	4
NDUFB2	4
SLC25A5	4
NDUFA1	4
RPS20	4
CD81	4
FKBP2	4
PRDX5	4
APLP2	4
PFDN5	4
PPP1R1A	4
ATP5F1B	4
SLC25A3	4
HSP90B1	4
RPLP0	4
CLDN10	4
B2M	4
CA12	4
ATP5MC1	4
DSTN	4
PRDX2	4
UBA52	4
EIF3K	4
APP	4
SOD1	4
MRPS6	4
SFRP1	3.5
ENO1	3
TMEM59	3
PTGER3	3
MUC1	3
NUCKS1	3
CYS1	3
CALM2	3
EPCAM	3
RTN4	3
TMA7	3
SEC62	3
CLDN16	3
ATP5ME	3
CCNI	3
SPP1	3
NDUFS6	3
RHOBTB3	3
HINT1	3
SKP1	3
CXCL14	3
CYFIP2	3
NPM1	3
ATP6V0E1	3
HIST1H4C	3
PNISR	3
ACTB	3
TOMM7	3
CYCS	3
HNRNPA2B1	3
PPIA	3
AKAP9	3
SLC25A6	3
BEX3	3
DUSP9	3
NDUFB9	3
CD59	3
NDUFC2	3
FXYD2	3
KCNJ1	3
ADIRF	3
ATP5MD	3
CD9	3
TMBIM6	3
ATP5MC2	3
RPS26	3
UBC	3
HMGB1	3
KTN1	3
SYNE2	3
EID1	3
PKM	3
COX5A	3
IDH2	3
NDUFB10	3
ELOB	3
RPL27	3
H3F3B	3
ACTG1	3
ATP5F1A	3
CYB5A	3
PPDPF	3
BSG	3
UQCR11	3
UBL5	3
CALR	3
NDUFB7	3
UQCR10	3
DDX17	3
ATP5PO	3
SLC5A3	3
MT-ATP8	3
MT-ND6	3
AURKAIP1	2
PARK7	2
CLCNKA	2
CLCNKB	2
MINOS1	2
ATP5IF1	2
NDUFS5	2
PRDX1	2
GNG5	2
TSTD1	2
MPC2	2
PRDX6	2
TOMM20	2
HNRNPU	2
PDIA6	2
OST4	2
MRPL33	2
SUCLG1	2
TMSB10	2
RPL31	2
COBLL1	2
PDE1A	2
HSPD1	2
HSPE1	2
NDUFB3	2
EEF1B2	2
PNKD	2
NCL	2
EFHD1	2
GOLGA4	2
SPCS1	2
NDUFB4	2
GOLGB1	2
DNAJC19	2
OCIAD1	2
ARHGAP24	2
EGF	2
NDUFC1	2
SUB1	2
BTF3	2
UQCRQ	2
NDUFA2	2
CANX	2
CLIC1	2
CUTA	2
RAC1	2
MTURN	2
ATP5MF	2
NDUFA5	2
TMEM213	2
NDUFB11	2
PCSK1N	2
CLCN5	2
XIST	2
SSR4	2
SARAF	2
TACC1	2
TCIM	2
EEF1D	2
CYC1	2
ZFAND5	2
ALDH1A1	2
NTRK2	2
ATP6V1G1	2
HSPA5	2
SET	2
PHPT1	2
EDF1	2
MRPL41	2
POLR2L	2
CTSD	2
MTRNR2L8	2
NDUFS8	2
SPCS2	2
USP2	2
HSPA8	2
ATP5F1C	2
CXCL12	2
PSAP	2
VDAC2	2
FAM213A	2
SLC16A12	2
NDUFB8	2
WNK1	2
TPI1	2
HNRNPA1	2
SLC16A7	2
TMBIM4	2
BTG1	2
NUDT4	2
NDUFA12	2
DYNLL1	2
SAP18	2
N4BP2L2	2
COMMD6	2
DAD1	2
RPL36AL	2
HSPA2	2
CALM1	2
NDUFB1	2
ATP5MPL	2
PDIA3	2
CGNL1	2
PPIB	2
RPL4	2
SRRM2	2
DNASE1	2
NDUFAB1	2
HERPUD1	2
CDH16	2
GABARAPL2	2
YWHAE	2
VAMP2	2
COA3	2
DDX5	2
KCNJ16	2
RPL38	2
ATP5PD	2
SUMO2	2
MYL12B	2
NDUFV2	2
LMAN1	2
RRBP1	2
RBM39	2
YWHAB	2
GPX4	2
CIRBP	2
OAZ1	2
EEF2	2
C19orf70	2
NDUFA11	2
UQCRFS1	2
SPINT2	2
BCAM	2
SELENOW	2
DDT	2
ST13	2
NDUFA6	2
SON	2
CBR1	2
TTC3	2
MRPL20	1
SSU72	1
RER1	1
LINC00982	1
SLC25A33	1
HP1BP3	1
RAP1GAP	1
CDC42	1
HNRNPR	1
PNRC2	1
SRSF10	1
SRRM1	1
RSRP1	1
HMGN2	1
NUDC	1
WASF2	1
FABP3	1
SERINC2	1
SFPQ	1
THRAP3	1
C1orf122	1
PPCS	1
CLDN19	1
SCP2	1
TMEM61	1
PRKAA2	1
LEPROT	1
SERBP1	1
GADD45A	1
WLS	1
SRSF11	1
ZRANB2	1
ACADM	1
CTBS	1
SELENOF	1
PKN2	1
FNBP1L	1
RNPC3	1
AHCYL1	1
LAMTOR5	1
ATP5PB	1
CSDE1	1
PDE4DIP	1
MRPS21	1
S100A11	1
S100A13	1
JTB	1
RAB13	1
DPM3	1
ASH1L	1
SSR2	1
CCT3	1
UFC1	1
NDUFS2	1
SDHC	1
TMCO1	1
PRRC2C	1
IVNS1ABP	1
TPR	1
SNRPE	1
MFSD4A	1
CD46	1
G0S2	1
NENF	1
ESRRG	1
CAPN2	1
SRP9	1
ARF1	1
GUK1	1
MTR	1
COX20	1
ADI1	1
ID2	1
KIDINS220	1
ITGB1BP1	1
YWHAQ	1
LAPTM4A	1
SF3B6	1
HADHA	1
HADHB	1
ATRAID	1
PPP1CB	1
LINC01320	1
SRSF7	1
COX7A2L	1
ZFP36L2	1
SLC3A1	1
PREPL	1
SPTBN1	1
MDH1	1
AAK1	1
PCBP1	1
SNRPG	1
TGOLN2	1
VAMP8	1
IMMT	1
PROM2	1
EIF5B	1
POU3F3	1
UXS1	1
SULT1C2	1
GCC2	1
DBI	1
TMEM37	1
TFCP2L1	1
MZT2B	1
UBXN4	1
PKP4	1
PPIG	1
SSB	1
HOXD8	1
HNRNPA3	1
NFE2L2	1
SF3B1	1
PLCL1	1
CFLAR	1
SUMO1	1
NDUFS1	1
ERBB4	1
XRCC5	1
IGFBP2	1
ARPC2	1
OBSL1	1
ACSL3	1
ITM2C	1
LRRFIP1	1
NDUFA10	1
COPS9	1
HDLBP	1
2022-09-02	1
BRK1	1
LSM3	1
FGD5-AS1	1
CTDSPL	1
EIF1B	1
NKTR	1
PTH1R	1
UQCRC1	1
NDUFAF3	1
RHOA	1
TEX264	1
APPL1	1
PDHB	1
ARL6IP5	1
ATP6V1A	1
ZBTB20	1
COX17	1
CASR	1
FAM162A	1
MGLL	1
CNBP	1
ACPP	1
PPP2R3A	1
SLC25A36	1
RNF7	1
ATP1B3	1
U2SURP	1
SERP1	1
SSR3	1
MECOM	1
NDUFB5	1
TTC14	1
AP2M1	1
EIF4A2	1
MUC20-OT1	1
LRPAP1	1
MRFAP1	1
KIAA0232	1
BOD1L1	1
FAM200B	1
PPARGC1A	1
RBM47	1
UCHL1	1
NAAA	1
HNRNPD	1
HNRNPDL	1
SCD5	1
PPM1K	1
ADH5	1
H2AFZ	1
UBE2D3	1
LARP7	1
ANK2	1
UGT8	1
SNHG8	1
USP53	1
ANXA5	1
TRIM2	1
WWC2	1
SDHA	1
PDCD6	1
SLC9A3	1
MRPL36	1
IRX2	1
CMBL	1
2022-03-06	1
DNAJC21	1
OXCT1	1
NNT	1
MOCS2	1
NDUFS4	1
GPBP1	1
PIK3R1	1
MRPS36	1
BDP1	1
NSA2	1
TBCA	1
GLRX	1
CAST	1
REEP5	1
VDAC1	1
DDX46	1
HSPA9	1
CTNNA1	1
CXXC5	1
PURA	1
NDFIP1	1
CSNK1A1	1
ATOX1	1
CLINT1	1
HIGD2A	1
LMAN2	1
HNRNPH1	1
SQSTM1	1
TUBB2A	1
TUBB2B	1
PRPF4B	1
ECI2	1
TMEM14C	1
TMEM14B	1
NOL7	1
DEK	1
HLA-A	1
MRPS18B	1
HLA-C	1
RPS10	1
FKBP5	1
SRSF3	1
MTCH1	1
TFAP2B	1
PKHD1	1
DST	1
PHF3	1
LMBRD1	1
HMGN3	1
ZNF292	1
PNRC1	1
RRAGD	1
SNX3	1
RWDD1	1
FAM184A	1
MAN1A1	1
SERINC1	1
HDDC2	1
ARHGAP18	1
BCLAF1	1
PERP	1
HEBP2	1
AIG1	1
SF3B5	1
GINM1	1
ARID1B	1
GTF2H5	1
DYNLT1	1
AFDN	1
PSMB1	1
C7orf50	1
CBX3	1
TAX1BP1	1
CPVL	1
2022-09-07	1
TMED4	1
SEC61G	1
NIPSNAP2	1
GTF2I	1
HIP1	1
MDH2	1
HSPB1	1
GNAI1	1
SRI	1
PDK4	1
SEM1	1
BRI3	1
LAMTOR4	1
AP1S1	1
ZNHIT1	1
FIS1	1
KMT2E	1
TSPAN12	1
FAM3C	1
ATP6V1F	1
TSPAN33	1
CREB3L2	1
ATP6V0A4	1
FMC1	1
HIPK2	1
SSBP1	1
GSTK1	1
RARRES2	1
TMEM176B	1
TMEM176A	1
RHEB	1
ARSD	1
PRKX	1
PDHA1	1
EIF1AX	1
SMS	1
SAT1	1
ATP6AP2	1
MAGED2	1
ATRX	1
PGK1	1
SH3BGRL	1
TSPAN6	1
BEX4	1
BEX2	1
TCEAL9	1
TCEAL4	1
TCEAL3	1
NRK	1
TSC22D3	1
PGRMC1	1
GPC3	1
RBMX	1
BCAP31	1
ATP6AP1	1
ERICH1	1
PCM1	1
LPL	1
EPHX2	1
PLPP5	1
VDAC3	1
CEBPD	1
PRKDC	1
PCMTD1	1
MRPL15	1
RAB2A	1
ASPH	1
TRAM1	1
CPNE3	1
DECR1	1
OTUD6B-AS1	1
MTDH	1
PABPC1	1
YWHAZ	1
EIF3E	1
ENY2	1
EIF3H	1
MAL2	1
VPS28	1
AK3	1
DMAC1	1
NDUFB6	1
DNAJA1	1
BAG1	1
DCTN3	1
HINT2	1
CLTA	1
HNRNPK	1
GOLM1	1
CTSL	1
XPA	1
ANP32B	1
SEC61B	1
TMEM38B	1
CTNNAL1	1
TXN	1
RAB14	1
NDUFA8	1
AIF1L	1
AGPAT2	1
TMEM141	1
DPP7	1
IFITM3	1
TALDO1	1
CHID1	1
KCNQ1OT1	1
EIF3F	1
EIF4G2	1
C11orf58	1
NAV2	1
SVIP	1
MUC15	1
HSD17B12	1
NDUFS3	1
SERPING1	1
TMEM258	1
AHNAK	1
RTN3	1
VEGFB	1
PPP1R14B	1
TRMT112	1
SF1	1
CFL1	1
CTSF	1
NDUFV1	1
CCND1	1
FOLR3	1
FOLR1	1
RSF1	1
PRCP	1
CTSC	1
TMEM123	1
ACAT1	1
TIMM8B	1
SDHD	1
REXO2	1
CADM1	1
THY1	1
SORL1	1
FAM107B	1
KIF5B	1
ITGB1	1
TMEM72	1
OGDHL	1
CISD1	1
ANK3	1
PCBD1	1
ANAPC16	1
PLAU	1
COMTD1	1
ANXA11	1
GHITM	1
TM9SF3	1
PGAM1	1
GOT1	1
ARL3	1
GSTO1	1
CCDC186	1
ABLIM1	1
EIF3A	1
PRDX3	1
ECHS1	1
NDUFA9	1
SCNN1A	1
MRPL51	1
CHD4	1
MLF2	1
C12orf57	1
TMEM52B	1
GABARAPL1	1
RASSF8	1
ITPR2	1
ZCRB1	1
SCAF11	1
COX14	1
METTL7A	1
KRT18	1
EIF4B	1
PRR13	1
PCBP2	1
LINC02381	1
CBX5	1
BLOC1S1	1
PA2G4	1
MYL6B	1
CNPY2	1
PTGES3	1
CPM	1
RAB3IP	1
TSPAN8	1
NAP1L1	1
CSRP2	1
ARL1	1
ISCU	1
ARPC3	1
ALDH2	1
ERP29	1
TAOK3	1
BICDL1	1
SRSF9	1
MLEC	1
RSRC2	1
ARL6IP4	1
RAN	1
MPHOSPH8	1
CRYL1	1
MRPL57	1
FGF9	1
POMP	1
ZC3H13	1
PCDH9	1
TBC1D4	1
LMO7	1
CLN5	1
DNAJC3	1
FARP1	1
ARGLU1	1
NDRG2	1
HNRNPC	1
MRPL52	1
NEDD8	1
HECTD1	1
ARHGAP5	1
SNX6	1
NFKBIA	1
PNN	1
ZFP36L1	1
ERH	1
SRSF5	1
SYNJ2BP	1
RBM25	1
NPC2	1
TMED10	1
SLIRP	1
TRIP11	1
DDX24	1
SERPINA5	1
CLMN	1
GLRX5	1
PAPOLA	1
YY1	1
ANKRD9	1
EIF5	1
SNRPN	1
EMC7	1
ZNF106	1
SEMA6D	1
SPPL2A	1
CCPG1	1
SLTM	1
RPS27L	1
HACD3	1
MYO9A	1
RCN2	1
MORF4L1	1
SEC11A	1
NR2F2	1
SELENOS	1
NME4	1
STUB1	1
METRN	1
MRPS34	1
ECI1	1
C16orf89	1
LITAF	1
GSPT1	1
ARL6IP1	1
GP2	1
UQCRC2	1
TUFM	1
BCL7C	1
VKORC1	1
PRSS8	1
FUS	1
CHD9	1
MT2A	1
MT1E	1
CMTM4	1
TMEM208	1
HSD11B2	1
GLG1	1
TERF2IP	1
PLCG2	1
HSBP1	1
MAP1LC3B	1
APRT	1
ANKRD11	1
TCF25	1
PSMB6	1
PFN1	1
C1QBP	1
ACADVL	1
CLDN7	1
SAT2	1
NAA38	1
NCOR1	1
WSB1	1
PSMB3	1
KRT10	1
STAT3	1
WNK4	1
NFE2L1	1
PHB	1
MRPL27	1
LUC7L3	1
TOB1	1
AKAP1	1
MSI2	1
CCDC47	1
PSMC5	1
BPTF	1
PRKAR1A	1
LLGL2	1
SRSF2	1
SEC14L1	1
LGALS3BP	1
NDUFAF8	1
ANAPC11	1
DCXR	1
MYL12A	1
ANKRD12	1
VAPA	1
IMPA2	1
ACAA2	1
NARS	1
SEC11C	1
TMEM230	1
TMX4	1
PLCB1	1
SMIM26	1
ACSS1	1
EIF2S2	1
DYNLRB1	1
MMP24OS	1
ROMO1	1
SCAND1	1
NORAD	1
RPN2	1
TOP1	1
SDC4	1
PSMA7	1
NDUFS7	1
TIMM13	1
AES	1
NFIC	1
MRPL54	1
ALKBH7	1
HNRNPM	1
EIF3G	1
ILF3-DT	1
TMEM205	1
ZNF44	1
WDR83OS	1
TRIR	1
GADD45GIP1	1
C19orf53	1
TECR	1
MRPL34	1
JUND	1
COPE	1
NDUFA13	1
PDCD5	1
GPI	1
DMKN	1
TMEM147	1
POLR2I	1
COX7A1	1
PSMD8	1
ECH1	1
MRPS12	1
RABAC1	1
SNRPD2	1
AP2S1	1
NOP53	1
KDELR1	1
FCGRT	1
ETFB	1
NDUFA3	1
TMEM238	1
EPN1	1
CHMP2A	1
MRPL40	1
COMT	1
MIF	1
SNRPD3	1
SELENOM	1
TXN2	1
PVALB	1
EIF3L	1
TNRC6B	1
RBX1	1
XRCC6	1
SNU13	1
SMDT1	1
TSPO	1
HMGN1	1
PCP4	1
BACE2	1
NDUFV3	1
PDXK	1
CSTB	1
PTTG1IP	1
COL18A1	1
JUN	0.5
NSD3	0.5
UPF3A	0.5
PMM1	0.5
AL627309.1	0
AL669831.5	0
FAM87B	0
LINC00115	0
FAM41C	0
AL645608.3	0
AL645608.1	0
SAMD11	0
NOC2L	0
KLHL17	0
PLEKHN1	0
PERM1	0
AL645608.8	0
HES4	0
ISG15	0
AGRN	0
RNF223	0
C1orf159	0
AL390719.2	0
TTLL10	0
TNFRSF18	0
TNFRSF4	0
SDF4	0
B3GALT6	0
C1QTNF12	0
UBE2J2	0
LINC01786	0
SCNN1D	0
ACAP3	0
PUSL1	0
INTS11	0
CPTP	0
DVL1	0
MXRA8	0
CCNL2	0
ANKRD65	0
VWA1	0
ATAD3C	0
ATAD3B	0
ATAD3A	0
TMEM240	0
AL645728.1	0
FNDC10	0
AL691432.2	0
MIB2	0
MMP23B	0
CDK11B	0
SLC35E2B	0
CDK11A	0
SLC35E2A	0
NADK	0
GNB1	0
AL109917.1	0
TMEM52	0
GABRD	0
AL391845.1	0
PRKCZ	0
AL590822.2	0
PRKCZ-AS1	0
FAAP20	0
AL590822.1	0
SKI	0
MORN1	0
PEX10	0
PLCH2	0
PANK4	0
AL139246.5	0
TNFRSF14-AS1	0
TNFRSF14	0
FAM213B	0
MMEL1	0
TTC34	0
PRDM16	0
ARHGEF16	0
MEGF6	0
AL513320.1	0
TPRG1L	0
WRAP73	0
SMIM1	0
LRRC47	0
AL365330.1	0
CEP104	0
DFFB	0
C1orf174	0
AJAP1	0
Z98259.3	0
NPHP4	0
KCNAB2	0
CHD5	0
AL031847.1	0
RNF207	0
ICMT	0
LINC00337	0
GPR153	0
ACOT7	0
AL031848.2	0
HES2	0
ESPN	0
TNFRSF25	0
PLEKHG5	0
NOL9	0
ZBTB48	0
KLHL21	0
PHF13	0
THAP3	0
DNAJC11	0
CAMTA1-DT	0
CAMTA1	0
AL512330.1	0
AL359881.3	0
VAMP3	0
PER3	0
UTS2	0
TNFRSF9	0
AL034417.4	0
AL034417.3	0
ERRFI1	0
AL034417.2	0
LINC01714	0
SLC45A1	0
RERE	0
ENO1-AS1	0
SLC2A5	0
GPR157	0
MIR34AHG	0
H6PD	0
SPSB1	0
BX323043.1	0
AL928921.2	0
AL928921.1	0
TMEM201	0
PIK3CD	0
PIK3CD-AS2	0
CLSTN1	0
CTNNBIP1	0
LZIC	0
NMNAT1	0
RBP7	0
UBE4B	0
KIF1B	0
AL139424.2	0
PGD	0
CENPS-CORT	0
CENPS	0
DFFA	0
AL354956.1	0
PEX14	0
CASZ1	0
AL139423.1	0
TARDBP	0
AL109811.3	0
SRM	0
EXOSC10	0
AL109811.2	0
MTOR	0
ANGPTL7	0
UBIAD1	0
FBXO2	0
FBXO44	0
FBXO6	0
MAD2L2	0
DRAXIN	0
AGTRAP	0
C1orf167	0
MTHFR	0
CLCN6	0
KIAA2013	0
PLOD1	0
MFN2	0
MIIP	0
TNFRSF8	0
TNFRSF1B	0
VPS13D	0
AC243836.1	0
DHRS3	0
AC254633.1	0
PDPN	0
PRDM2	0
KAZN	0
TMEM51-AS1	0
TMEM51	0
FHAD1	0
AL031283.1	0
EFHD2	0
CASP9	0
DNAJC16	0
AL121992.3	0
AGMAT	0
DDI2	0
PLEKHM2	0
SLC25A34	0
SLC25A34-AS1	0
TMEM82	0
FBLIM1	0
UQCRHL	0
AL450998.2	0
SPEN	0
ZBTB17	0
SRARP	0
HSPB7	0
FAM131C	0
EPHA2	0
ARHGEF19	0
CPLANE2	0
FBXO42	0
SZRD1	0
NECAP2	0
LINC01772	0
AL137802.2	0
NBPF1	0
CROCC	0
BX284668.5	0
BX284668.6	0
MFAP2	0
ATP13A2	0
SDHB	0
PADI2	0
PADI4	0
RCC2	0
ARHGEF10L	0
IGSF21	0
KLHDC7A	0
ALDH4A1	0
IFFO2	0
UBR4	0
AL035413.1	0
EMC1	0
MRTO4	0
AKR7A3	0
AKR7A2	0
PQLC2	0
CAPZB	0
NBL1	0
TMCO4	0
RNF186	0
AL391883.1	0
OTUD3	0
UBXN10-AS1	0
UBXN10	0
VWA5B1	0
CAMK2N1	0
MUL1	0
FAM43B	0
CDA	0
PINK1	0
PINK1-AS	0
DDOST	0
KIF17	0
EIF4G3	0
ECE1	0
NBPF3	0
ALPL	0
USP48	0
HSPG2	0
LINC01635	0
WNT4	0
ZBTB40	0
C1QA	0
C1QC	0
C1QB	0
EPHB2	0
KDM1A	0
LUZP1	0
LINC01355	0
AL109936.6	0
ZNF436	0
ZNF436-AS1	0
AL109936.2	0
TCEA3	0
ASAP3	0
E2F2	0
ID3	0
ELOA	0
ELOA-AS1	0
PITHD1	0
LYPLA2	0
GALE	0
HMGCL	0
FUCA1	0
MYOM3	0
IFNLR1	0
STPG1	0
NIPAL3	0
RCAN3	0
AL445686.2	0
NCMAP	0
CLIC4	0
RUNX3	0
SYF2	0
AL031432.3	0
RHD	0
TMEM50A	0
RHCE	0
MACO1	0
LDLRAP1	0
MAN1C1	0
AL031280.1	0
SELENON	0
AL020996.1	0
MTFR1L	0
AUNIP	0
AL033528.2	0
PAQR7	0
STMN1	0
PAFAH2	0
EXTL1	0
SLC30A2	0
TRIM63	0
PDIK1L	0
FAM110D	0
AL391650.1	0
ZNF593	0
CNKSR1	0
CEP85	0
SH3BGRL3	0
UBXN11	0
CD52	0
CRYBG2	0
ZNF683	0
DHDDS	0
RPS6KA1	0
ARID1A	0
PIGV	0
ZDHHC18	0
SFN	0
GPN2	0
GPATCH3	0
NR0B2	0
KDF1	0
TRNP1	0
TENT5B	0
SLC9A1	0
WDTC1	0
TMEM222	0
SYTL1	0
MAP3K6	0
FCN3	0
CD164L2	0
GPR3	0
AHDC1	0
FGR	0
IFI6	0
FAM76A	0
STX12	0
PPP1R8	0
THEMIS2	0
RPA2	0
SMPDL3B	0
AL512288.1	0
XKR8	0
EYA3	0
PTAFR	0
DNAJC8	0
AL353622.1	0
SESN2	0
MED18	0
PHACTR4	0
RCC1	0
TRNAU1AP	0
SNHG12	0
TAF12	0
RAB42	0
LINC01715	0
AL360012.1	0
GMEB1	0
YTHDF2	0
AL009181.1	0
EPB41	0
TMEM200B	0
SRSF4	0
MECR	0
PTPRU	0
MATN1	0
MATN1-AS1	0
LAPTM5	0
SDC3	0
PUM1	0
SNRNP40	0
ZCCHC17	0
TINAGL1	0
PEF1	0
AC114488.3	0
COL16A1	0
ADGRB2	0
AL136115.2	0
PTP4A2	0
KHDRBS1	0
AL445248.1	0
TMEM39B	0
KPNA6	0
TXLNA	0
CCDC28B	0
AL049795.1	0
IQCC	0
TMEM234	0
EIF3I	0
FAM167B	0
LCK	0
HDAC1	0
MARCKSL1	0
FAM229A	0
BSDC1	0
ZBTB8A	0
ZBTB8OS	0
RBBP4	0
SYNC	0
KIAA1522	0
YARS	0
S100PBP	0
FNDC5	0
HPCA	0
TMEM54	0
RNF19B	0
AK2	0
AZIN2	0
TRIM62	0
AL662907.3	0
ZNF362	0
PHC2	0
ZSCAN20	0
CSMD2	0
SMIM12	0
GJA4	0
DLGAP3	0
AC114490.3	0
TMEM35B	0
ZMYM6	0
ZMYM1	0
AL590434.1	0
ZMYM4	0
KIAA0319L	0
NCDN	0
AC004865.2	0
TFAP2E	0
PSMB2	0
C1orf216	0
CLSPN	0
AGO4	0
AGO1	0
AL139286.2	0
AGO3	0
TEKT2	0
ADPRHL2	0
COL8A2	0
TRAPPC3	0
MAP7D1	0
SH3D21	0
EVA1B	0
AL591845.1	0
STK40	0
LSM10	0
OSCP1	0
MRPS15	0
CSF3R	0
LINC01137	0
ZC3H12A	0
MEAF6	0
SNIP1	0
DNALI1	0
GNL2	0
C1orf109	0
CDCA8	0
MANEAL	0
YRDC	0
MTF1	0
INPP5B	0
SF3A3	0
FHL3	0
UTP11	0
POU3F1	0
AL354702.2	0
RRAGC	0
AL139260.1	0
MYCBP	0
RHBDL2	0
AKIRIN1	0
MACF1	0
PABPC4	0
HPCAL4	0
PPIE	0
BMP8B	0
AL033527.3	0
AL033527.5	0
TRIT1	0
MYCL	0
MFSD2A	0
CAP1	0
PPT1	0
RLF	0
AL050341.2	0
ZMPSTE24	0
COL9A2	0
SMAP2	0
ZFP69B	0
ZFP69	0
AL603839.3	0
EXO5	0
ZNF684	0
RIMS3	0
NFYC-AS1	0
NFYC	0
KCNQ4	0
CITED4	0
CTPS1	0
SLFNL1-AS1	0
SCMH1	0
EDN2	0
HIVEP3	0
GUCA2B	0
FOXJ3	0
RIMKLA	0
ZMYND12	0
CCDC30	0
PPIH	0
AC098484.2	0
P3H1	0
C1orf50	0
SVBP	0
ERMAP	0
AL512353.1	0
ZNF691	0
SLC2A1	0
SLC2A1-AS1	0
FAM183A	0
EBNA1BP2	0
CFAP57	0
TMEM125	0
C1orf210	0
TIE1	0
AL139289.2	0
CDC20	0
ELOVL1	0
MED8	0
SZT2	0
HYI	0
PTPRF	0
AL451062.3	0
KDM4A	0
KDM4A-AS1	0
ST3GAL3	0
ARTN	0
AL357079.1	0
IPO13	0
DPH2	0
B4GALT2	0
CCDC24	0
SLC6A9	0
AL139220.2	0
DMAP1	0
ERI3	0
RNF220	0
TMEM53	0
ARMH1	0
KIF2C	0
AL592166.1	0
BEST4	0
PLK3	0
TCTEX1D4	0
BTBD19	0
PTCH2	0
EIF2B3	0
HECTD3	0
UROD	0
ZSWIM5	0
HPDL	0
MUTYH	0
TOE1	0
TESK2	0
CCDC163	0
MMACHC	0
AKR1A1	0
NASP	0
CCDC17	0
GPBP1L1	0
TMEM69	0
IPP	0
MAST2	0
PIK3R3	0
AL358075.2	0
TSPAN1	0
POMGNT1	0
LURAP1	0
LRRC41	0
NSUN4	0
FAAH	0
AL136373.1	0
MKNK1-AS1	0
MKNK1	0
MOB3C	0
ATPAF1	0
EFCAB14	0
CYP4B1	0
CYP4A11	0
CYP4X1	0
CYP4A22-AS1	0
CYP4A22	0
LINC00853	0
PDZK1IP1	0
TAL1	0
STIL	0
CMPK1	0
FOXD2-AS1	0
FOXD2	0
TRABD2B	0
SLC5A9	0
SPATA6	0
AGBL4	0
BEND5	0
FAF1	0
CDKN2C	0
RNF11	0
TTC39A	0
EPS15	0
AC104170.2	0
OSBPL9	0
NRDC	0
AL050343.1	0
AL050343.2	0
RAB3B	0
TXNDC12	0
KTI12	0
BTF3L4	0
ZFYVE9	0
CC2D1B	0
ORC1	0
PRPF38A	0
TUT4	0
GPX7	0
SHISAL2A	0
COA7	0
ZYG11B	0
ZYG11A	0
ECHDC2	0
PODN	0
SLC1A7	0
CPT2	0
C1orf123	0
AL606760.3	0
MAGOH	0
AL606760.1	0
LRP8	0
LINC01771	0
AC119428.2	0
GLIS1	0
NDC1	0
YIPF1	0
DIO1	0
HSPB11	0
LRRC42	0
TCEANC2	0
AL357673.1	0
CYB5RL	0
MRPL37	0
SSBP3	0
ACOT11	0
FAM151A	0
MROH7	0
TTC4	0
PARS2	0
TTC22	0
LEXM	0
DHCR24	0
BSND	0
USP24	0
AC119674.1	0
AC119674.2	0
PLPP3	0
FYB2	0
C8A	0
DAB1	0
OMA1	0
TACSTD2	0
MYSM1	0
LINC01135	0
AC105277.1	0
FGGY	0
HOOK1	0
CYP2J2	0
NFIA	0
TM2D1	0
AC099791.2	0
PATJ	0
L1TD1	0
KANK4	0
USP1	0
DOCK7	0
ANGPTL3	0
AC103923.1	0
ATG4C	0
LINC01739	0
ALG6	0
ITGB3BP	0
EFCAB7	0
PGM1	0
ROR1	0
ROR1-AS1	0
AL445205.1	0
UBE2U	0
CACHD1	0
RAVER2	0
JAK1	0
AL357078.1	0
AK4	0
DNAJC6	0
LEPR	0
PDE4B	0
SGIP1	0
AL139147.1	0
TCTEX1D1	0
WDR78	0
MIER1	0
SLC35D1	0
IL12RB2	0
LINC01702	0
GNG12	0
GNG12-AS1	0
DIRAS3	0
DEPDC1	0
LRRC7	0
LRRC40	0
ANKRD13C	0
HHLA3	0
CTH	0
AL354872.2	0
LINC01788	0
AL031429.1	0
ZRANB2-AS1	0
NEGR1	0
LRRIQ3	0
FPGT	0
FPGT-TNNI3K	0
TNNI3K	0
AC135803.1	0
CRYZ	0
TYW3	0
SLC44A5	0
RABGGTB	0
MSH4	0
ASB17	0
AC092813.2	0
ST6GALNAC3	0
ST6GALNAC5	0
PIGK	0
AK5	0
AC118549.1	0
USP33	0
MIGA1	0
NEXN	0
FUBP1	0
DNAJB4	0
GIPC2	0
AC103591.3	0
PTGFR	0
IFI44L	0
IFI44	0
ADGRL4	0
LINC01781	0
ADGRL2	0
LINC01361	0
LINC01725	0
TTLL7	0
AL359504.2	0
PRKACB	0
SAMD13	0
RPF1	0
SPATA1	0
SSX2IP	0
MCOLN2	0
WDR63	0
MCOLN3	0
SYDE2	0
C1orf52	0
BCL10	0
AL078459.1	0
DDAH1	0
AL360219.1	0
AC092807.3	0
CYR61	0
ZNHIT6	0
COL24A1	0
ODF2L	0
AL049597.2	0
SH3GLB1	0
HS2ST1	0
LINC01140	0
LMO4	0
PKN2-AS1	0
GTF2B	0
KYAT3	0
RBMXL1	0
GBP3	0
GBP1	0
GBP2	0
GBP7	0
GBP4	0
AC099063.4	0
GBP5	0
LRRC8B	0
LRRC8C-DT	0
LRRC8C	0
AC099568.2	0
LRRC8D	0
AL391497.1	0
ZNF326	0
ZNF644	0
HFM1	0
CDC7	0
TGFBR3	0
BRDT	0
EPHX4	0
BTBD8	0
AC104836.1	0
GLMN	0
RPAP2	0
GFI1	0
EVI5	0
FAM69A	0
MTF2	0
TMED5	0
CCDC18	0
DR1	0
BCAR3	0
AL109613.1	0
DNTTIP2	0
GCLM	0
ABCA4	0
ARHGAP29	0
AC097059.1	0
ABCD3	0
F3	0
SLC44A3	0
CNN3	0
AC105942.1	0
ALG14	0
AC095033.1	0
TMEM56	0
TMEM56-RWDD3	0
AC092802.1	0
RWDD3	0
PTBP2	0
DPYD	0
SNX7	0
PALMD	0
FRRS1	0
AGL	0
AC118553.1	0
SLC35A3	0
AC118553.2	0
MFSD14A	0
SASS6	0
TRMT13	0
LRRC39	0
DBT	0
RTCA-AS1	0
RTCA	0
CDC14A	0
VCAM1	0
EXTL2	0
AC104506.1	0
SLC30A7	0
DPH5	0
AC093157.1	0
AL109741.1	0
S1PR1	0
OLFM3	0
COL11A1	0
AMY2B	0
PRMT6	0
NTNG1	0
VAV3	0
AL390036.1	0
SLC25A24	0
AL359258.2	0
FAM102B	0
HENMT1	0
PRPF38B	0
STXBP3	0
AKNAD1	0
AL449266.1	0
GPSM2	0
CLCC1	0
WDR47	0
TAF13	0
AL356488.3	0
TMEM167B	0
AL356488.2	0
KIAA1324	0
SARS	0
CELSR2	0
PSRC1	0
SORT1	0
PSMA5	0
SYPL2	0
ATXN7L2	0
CYB561D1	0
AMIGO1	0
GNAI3	0
AMPD2	0
GSTM4	0
GSTM2	0
GSTM1	0
GSTM5	0
CSF1	0
STRIP1	0
AL160006.1	0
ALX3	0
SLC6A17	0
LINC02586	0
KCNC4	0
RBM15-AS1	0
RBM15	0
SLC16A4	0
AL355488.1	0
AL365361.1	0
KCNA3	0
CD53	0
AL360270.1	0
LRIF1	0
AL360270.3	0
DRAM2	0
CEPT1	0
AL355816.1	0
AL355816.2	0
DENND2D	0
CHI3L2	0
CHIA	0
PIFO	0
OVGP1	0
WDR77	0
C1orf162	0
TMIGD3	0
ADORA3	0
RAP1A	0
LINC01160	0
INKA2	0
DDX20	0
KCND3	0
LINC01750	0
CTTNBP2NL	0
[truncated: 20,485 more rows]

## Sheet: DCT
	DCT
MALAT1	415
MT-CO3	314
MT-CO1	308
MT-ATP6	261
MT-CYB	225
MT-CO2	222
MT-ND3	192
MT-ND1	164
MT-ND4	160
MT-ND2	96
DEFB1	77
MT-ND5	44
ATP1B1	36
SPP1	28
IGFBP7	25
KNG1	22
EEF1A1	22
RPL41	20
TMEM52B	17
SLC12A3	17
ATP1A1	16
MTRNR2L12	14
FTH1	14
WNK1	14
RPLP1	14
S100A6	13
RPS12	13
COX5B	12
TPT1	12
RPS27A	11
COX7C	11
RPS18	11
RPL13	11
FTL	11
RPL3	11
RPS3A	10
RPS23	10
NDUFA4	10
RPL10	10
ITM2B	10
MT-ND4L	10
RPL11	9
PTMA	9
RPL34	9
RPS14	9
RPS4X	9
RPL8	9
RPL7A	9
RPL21	9
RPL19	9
RPS28	9
RPS8	8
GSTM3	8
TXNIP	8
RPL37A	8
RPL32	8
RPL9	8
UQCRB	8
RPS6	8
RPS24	8
SERF2	8
RPL26	8
EIF1	8
RPL5	7
RPS27	7
RPL15	7
FAU	7
NEAT1	7
LDHB	7
RPL6	7
PEBP1	7
CA12	7
GNAS	7
ATP5F1E	7
RPS15	7
RPS9	7
RPL28	7
H3F3A	6
RPS7	6
ATP5MC3	6
RPL29	6
RPL24	6
RPL35A	6
COX7B	6
RPL39	6
RPL7	6
RPL30	6
COX6C	6
COX8A	6
GSTP1	6
RPS3	6
FXYD2	6
ATP5MG	6
GAPDH	6
MYL6	6
RPS29	6
HSP90AA1	6
SRP14	6
RPS2	6
COX4I1	6
ATP5PF	6
RPL22	5
UQCRH	5
MAL	5
RPL14	5
RPL37	5
RPL10A	5
HSP90AB1	5
COX7A2	5
CD24	5
ACTB	5
TMEM213	5
NDUFB2	5
SAT1	5
RPL35	5
RPL12	5
RPL27A	5
RPS13	5
RPS25	5
APLP2	5
CD63	5
ATP5F1B	5
NACA	5
COX6A1	5
SERPINA5	5
RPS15A	5
UBB	5
RPL23A	5
DSTN	5
RPL36	5
COX6B1	5
RPS19	5
RPL18	5
RPL13A	5
CHCHD10	5
ATP6V0B	4
S100A10	4
MGST3	4
CALM2	4
TMA7	4
ATP5ME	4
UQCRQ	4
CYSTM1	4
RACK1	4
HIST1H4C	4
TOMM7	4
CHCHD2	4
NDUFA1	4
SFRP1	4
CA2	4
RPLP2	4
CTSD	4
ATP5MD	4
SLC25A3	4
HMGB1	4
CKB	4
B2M	4
IDH2	4
RPL23	4
ATP5MC1	4
ACTG1	4
ATP5F1A	4
RPS21	4
PPDPF	4
ATP5F1D	4
UQCR11	4
PRDX2	4
NDUFB7	4
RPL18A	4
RPS16	4
RPS11	4
UQCR10	4
MT-ATP8	4
ATP5IF1	3
NDUFS5	3
YBX1	3
PRDX1	3
TMEM59	3
NUCKS1	3
CYS1	3
OST4	3
EPCAM	3
RTN4	3
HOXD8	3
RPSA	3
NDUFB4	3
NDUFC1	3
HINT1	3
SKP1	3
NPM1	3
ATP6V0E1	3
MPC1	3
CYCS	3
HNRNPA2B1	3
PPIA	3
SLC25A6	3
NDUFB11	3
BEX3	3
SLC25A5	3
RPS20	3
NDUFB9	3
PRDX5	3
HSPA8	3
KCNJ1	3
ATP5F1C	3
NDUFB8	3
TPI1	3
TMBIM6	3
PFDN5	3
ATP5MC2	3
RPS26	3
DYNLL1	3
UBC	3
CALM1	3
NDUFB1	3
EID1	3
PKM	3
COX5A	3
NDUFB10	3
ELOB	3
CDH16	3
HSD11B2	3
WSB1	3
KCNJ16	3
ATP5PD	3
H3F3B	3
MYL12B	3
CYB5A	3
CST3	3
CIRBP	3
UBL5	3
UBA52	3
EIF3K	3
RPS5	3
SELENOM	3
ATP5PO	3
MT-ND6	3
AURKAIP1	2
PARK7	2
ENO1	2
CLCNKB	2
MINOS1	2
PTGER3	2
AHCYL1	2
LAMTOR5	2
ATP5PB	2
S100A11	2
MUC1	2
TSTD1	2
MPC2	2
PRDX6	2
IVNS1ABP	2
COX20	2
SPTBN1	2
EMX1	2
SUCLG1	2
RPL31	2
DBI	2
COBLL1	2
NFE2L2	2
HSPD1	2
HSPE1	2
NDUFB3	2
EEF1B2	2
PNKD	2
SPCS1	2
FAM162A	2
SEC62	2
NDUFB5	2
CCNI	2
ARHGAP24	2
EGF	2
SLC25A4	2
NDUFS6	2
SUB1	2
SELENOP	2
BTF3	2
RHOBTB3	2
VDAC1	2
NDUFA2	2
CANX	2
HLA-A	2
CLIC1	2
PNISR	2
RAC1	2
GTF2I	2
HSPB1	2
AKAP9	2
ATP5MF	2
NDUFA5	2
ATP6V1F	2
RARRES2	2
TCEAL4	2
ACSL4	2
SSR4	2
TACC1	2
CALB1	2
EEF1D	2
BAG1	2
TXN	2
ATP6V1G1	2
SET	2
AIF1L	2
TMEM141	2
PHPT1	2
MRPL41	2
POLR2L	2
CD81	2
MTRNR2L8	2
CD59	2
FKBP2	2
NDUFS8	2
SPCS2	2
NDUFC2	2
FAM107B	2
OGDHL	2
PSAP	2
VDAC2	2
ANXA11	2
CD9	2
GABARAPL1	2
NUDT4	2
NDUFA12	2
HSP90B1	2
ISCU	2
RPLP0	2
SAP18	2
COMMD6	2
DAD1	2
RPL36AL	2
KTN1	2
ATP5MPL	2
SNRPN	2
RPL4	2
MORF4L1	2
RHCG	2
DNASE1	2
NDUFAB1	2
MT2A	2
YWHAE	2
VAMP2	2
LHX1	2
RPL27	2
DDX5	2
RPL38	2
SUMO2	2
NDUFV2	2
MMP24OS	2
RBM39	2
YWHAB	2
PSMA7	2
BSG	2
GPX4	2
OAZ1	2
C19orf70	2
UQCRFS1	2
SPINT2	2
SELENOW	2
NDUFA3	2
DDT	2
PVALB	2
DDX17	2
ST13	2
NDUFA6	2
APP	2
SOD1	2
SON	2
MRPS6	2
SLC5A3	2
MRPL20	1
RER1	1
LINC00982	1
CLCNKA	1
CAMK2N1	1
HP1BP3	1
CDC42	1
PNRC2	1
SRRM1	1
STMN1	1
HMGN2	1
NUDC	1
DNAJC8	1
FABP3	1
SERINC2	1
SFPQ	1
SCP2	1
LEPROT	1
SERBP1	1
SRSF11	1
ZRANB2	1
ACADM	1
GNG5	1
FNBP1L	1
RNPC3	1
VAV3	1
CSDE1	1
MRPS21	1
S100A13	1
JTB	1
RAB13	1
PBXIP1	1
DPM3	1
SSR2	1
LMNA	1
CCT3	1
KCNJ10	1
PFDN2	1
UFC1	1
NDUFS2	1
SDHC	1
TMCO1	1
PRRC2C	1
TPR	1
SNRPE	1
MFSD4A	1
CD46	1
G0S2	1
NENF	1
ESRRG	1
CAPN2	1
SRP9	1
ARF1	1
GUK1	1
IRF2BP2	1
TOMM20	1
MTR	1
HNRNPU	1
ADI1	1
PDIA6	1
LAPTM4A	1
SF3B6	1
HADHA	1
HADHB	1
ATRAID	1
MRPL33	1
SRSF7	1
COX7A2L	1
SLC3A1	1
MDH1	1
PCBP1	1
SNRPG	1
TMSB10	1
TGOLN2	1
VAMP8	1
MRPS5	1
PROM2	1
EIF5B	1
POU3F3	1
UXS1	1
SULT1C2	1
GCC2	1
TFCP2L1	1
MZT2B	1
MZT2A	1
UBXN4	1
PKP4	1
GRB14	1
AC019197.1	1
SCN2A	1
PPIG	1
SSB	1
DYNC1I2	1
HOXD9	1
LINC01116	1
HNRNPA3	1
SF3B1	1
SUMO1	1
NDUFS1	1
ERBB4	1
XRCC5	1
ARPC2	1
ITM2C	1
NCL	1
EFHD1	1
LRRFIP1	1
NDUFA10	1
COPS9	1
2022-09-02	1
ITPR1	1
EMC3	1
BRK1	1
VGLL4	1
LSM3	1
GOLGA4	1
CTDSPL	1
EIF1B	1
NKTR	1
PTH1R	1
UQCRC1	1
NDUFAF3	1
RHOA	1
TEX264	1
SELENOK	1
PDHB	1
ARL6IP5	1
ATP6V1A	1
ZBTB20	1
COX17	1
GOLGB1	1
CNBP	1
CDV3	1
PPP2R3A	1
SLC25A36	1
RNF7	1
ATP1B3	1
PFN2	1
SERP1	1
SSR3	1
MECOM	1
DNAJC19	1
AP2M1	1
MAP3K13	1
EIF4A2	1
HES1	1
MUC20-OT1	1
C4orf48	1
LRPAP1	1
MRFAP1	1
BOD1L1	1
FAM200B	1
RBM47	1
OCIAD1	1
HNRNPD	1
HNRNPDL	1
ADH5	1
UBE2D3	1
SNHG8	1
ANXA5	1
TBC1D9	1
TRIM2	1
SDHA	1
PDCD6	1
NNT	1
ITGA2	1
MOCS2	1
NDUFS4	1
PIK3R1	1
MRPS36	1
NSA2	1
TBCA	1
CAST	1
REEP5	1
H2AFY	1
KLHL3	1
HSPA9	1
CXXC5	1
PURA	1
NDFIP1	1
CSNK1A1	1
ATOX1	1
CYFIP2	1
CLINT1	1
CPEB4	1
HIGD2A	1
PRELID1	1
LMAN2	1
SQSTM1	1
TUBB2B	1
PRPF4B	1
ECI2	1
DSP	1
TFAP2A	1
TMEM14C	1
TMEM14B	1
NOL7	1
DEK	1
DCDC2	1
MRPS18B	1
IER3	1
HLA-C	1
CUTA	1
RPS10	1
SRSF3	1
GLO1	1
DNPH1	1
PKHD1	1
MYO6	1
HMGN3	1
ZNF292	1
PNRC1	1
RRAGD	1
SNX3	1
CD164	1
AMD1	1
GTF3C6	1
RWDD1	1
MAN1A1	1
SERINC1	1
TPD52L1	1
HDDC2	1
PERP	1
HEBP2	1
SF3B5	1
ARID1B	1
GTF2H5	1
AFDN	1
PSMB1	1
SCIN	1
CBX3	1
SNX10	1
TAX1BP1	1
CPVL	1
MTURN	1
2022-09-07	1
TMED4	1
H2AFV	1
IGFBP3	1
SEC61G	1
NIPSNAP2	1
MDH2	1
SRI	1
SEM1	1
BRI3	1
LAMTOR4	1
ZNHIT1	1
FIS1	1
LAMB1	1
UBE2H	1
STMP1	1
ATP6V0A4	1
HIPK2	1
SSBP1	1
PDHA1	1
EIF1AX	1
SMS	1
ATP6AP2	1
UBA1	1
PCSK1N	1
CLCN5	1
MAGED2	1
ATRX	1
PGK1	1
SH3BGRL	1
BEX4	1
BEX2	1
TCEAL9	1
TCEAL3	1
PLS3	1
PGRMC1	1
XIAP	1
HPRT1	1
RBMX	1
DUSP9	1
BCAP31	1
ATP6AP1	1
FUNDC2	1
PCM1	1
ASAH1	1
CLU	1
SARAF	1
VDAC3	1
RAB2A	1
TRAM1	1
TPD52	1
C8orf59	1
ATP6V0D2	1
CPNE3	1
DECR1	1
MTDH	1
POLR2K	1
PABPC1	1
YWHAZ	1
EIF3E	1
ENY2	1
EIF3H	1
MAL2	1
NDRG1	1
CYC1	1
HSF1	1
VPS28	1
DMAC1	1
NDUFB6	1
DNAJA1	1
HINT2	1
CLTA	1
HNRNPK	1
GOLM1	1
CTSL	1
SEC61B	1
CTNNAL1	1
TMEM245	1
PTGR1	1
RAB14	1
GSN	1
NDUFA8	1
HSPA5	1
SURF1	1
EDF1	1
DPP7	1
NAP1L4	1
EIF3F	1
EIF4G2	1
C11orf58	1
NUCB2	1
LDHA	1
SVIP	1
LGR4	1
HSD17B12	1
NDUFS3	1
SELENOH	1
TMEM258	1
AHNAK	1
RTN3	1
PPP1R14B	1
TRMT112	1
SF1	1
CFL1	1
BANF1	1
NDUFV1	1
LAMTOR1	1
FOLR3	1
FOLR1	1
STARD10	1
PRCP	1
PRSS23	1
TMEM123	1
ACAT1	1
RDX	1
FDX1	1
TIMM8B	1
SDHD	1
REXO2	1
CADM1	1
SORL1	1
GATA3	1
FRMD4A	1
KIF5B	1
ITGB1	1
TMEM72	1
CISD1	1
ANK3	1
PCBD1	1
ANAPC16	1
ZNF503	1
FAM213A	1
GHITM	1
ADIRF	1
TM9SF3	1
PGAM1	1
GOT1	1
GSTO1	1
EMX2	1
EIF3A	1
PRDX3	1
ECHS1	1
NDUFA9	1
SCNN1A	1
MRPL51	1
MLF2	1
PTMS	1
C12orf57	1
HEBP1	1
ITPR2	1
SCAF11	1
TUBA1B	1
COX14	1
DAZAP2	1
EIF4B	1
PRR13	1
PCBP2	1
CBX5	1
HNRNPA1	1
BLOC1S1	1
PTGES3	1
SLC16A7	1
TMBIM4	1
CPM	1
RAB3IP	1
ATXN7L3B	1
NAP1L1	1
KITLG	1
BTG1	1
ARPC3	1
ERP29	1
SRSF9	1
MLEC	1
RSRC2	1
ARL6IP4	1
RAN	1
MPHOSPH8	1
MRPL57	1
POMP	1
N4BP2L2	1
KL	1
ESD	1
VPS36	1
FARP1	1
ARGLU1	1
LAMP1	1
GAS6	1
CCNB1IP1	1
NDRG2	1
HNRNPC	1
MRPL52	1
NEDD8	1
ARHGAP5	1
SNX6	1
PNN	1
FERMT2	1
LGALS3	1
HIF1A	1
SYNE2	1
HSPA2	1
CHURC1	1
ZFP36L1	1
ERH	1
SRSF5	1
SYNJ2BP	1
RBM25	1
NPC2	1
TMED10	1
SLIRP	1
TRIP11	1
DDX24	1
CLMN	1
GLRX5	1
YY1	1
ANKRD9	1
EIF5	1
FMN1	1
SPINT1-AS1	1
PDIA3	1
TRPM7	1
SPPL2A	1
CCPG1	1
CGNL1	1
MINDY2	1
GTF2A2	1
RPS27L	1
PPIB	1
HACD3	1
RAB11A	1
LARP6	1
RCN2	1
CRABP1	1
SEC11A	1
CIB1	1
NR2F2	1
SELENOS	1
NME4	1
STUB1	1
ECI1	1
SRRM2	1
LITAF	1
UQCRC2	1
TUFM	1
BCL7C	1
FUS	1
TOX3	1
CHD9	1
MT1E	1
HERPUD1	1
ADGRG1	1
FAM96B	1
TMEM208	1
ATP6V0D1	1
GLG1	1
GABARAPL2	1
TERF2IP	1
PLCG2	1
HSBP1	1
MAP1LC3B	1
APRT	1
TCF25	1
PSMB6	1
PFN1	1
C1QBP	1
TXNDC17	1
ACADVL	1
CLDN7	1
SAT2	1
NAA38	1
TRAPPC1	1
LHX1-DT	1
PSMB3	1
KRT10	1
WNK4	1
COA3	1
PHB	1
MRPL27	1
LUC7L3	1
SCPEP1	1
MSI2	1
CLTC	1
BPTF	1
ABCA5	1
MRPS7	1
LLGL2	1
SRSF2	1
NDUFAF8	1
ANAPC11	1
DCXR	1
MYL12A	1
ANKRD12	1
RALBP1	1
VAPA	1
IMPA2	1
ACAA2	1
NARS	1
NEDD4L	1
SEC11C	1
LMAN1	1
LINC01896	1
HSBP1L1	1
TXNL4A	1
TMEM230	1
RRBP1	1
SMIM26	1
EIF2S2	1
DYNLRB1	1
ROMO1	1
NORAD	1
RPN2	1
TOP1	1
SDC4	1
NDUFS7	1
PLEKHJ1	1
TIMM13	1
AES	1
NFIC	1
MRPL54	1
EEF2	1
NDUFA11	1
ALKBH7	1
HNRNPM	1
TMEM205	1
WDR83OS	1
TRIR	1
CALR	1
GADD45GIP1	1
C19orf53	1
TECR	1
MRPL34	1
JUND	1
COPE	1
NDUFA13	1
PDCD5	1
GPI	1
HPN	1
TMEM147	1
POLR2I	1
COX7A1	1
PSMD8	1
ECH1	1
MRPS12	1
BLVRB	1
RABAC1	1
BCAM	1
SNRPD2	1
CALM3	1
TMEM160	1
KDELR1	1
ETFB	1
TMEM238	1
CHMP2A	1
MRPL40	1
MIF	1
SNRPD3	1
INPP5J	1
TXN2	1
TNRC6B	1
RBX1	1
XRCC6	1
SNU13	1
SMDT1	1
TSPO	1
CLDN8	1
CBR1	1
TTC3	1
HMGN1	1
BACE2	1
TMPRSS2	1
CSTB	1
PTTG1IP	1
COL18A1	1
COL6A1	1
AL627309.1	0
AL669831.5	0
FAM87B	0
LINC00115	0
FAM41C	0
AL645608.3	0
AL645608.1	0
SAMD11	0
NOC2L	0
KLHL17	0
PLEKHN1	0
PERM1	0
AL645608.8	0
HES4	0
ISG15	0
AGRN	0
RNF223	0
C1orf159	0
AL390719.2	0
TTLL10	0
TNFRSF18	0
TNFRSF4	0
SDF4	0
B3GALT6	0
C1QTNF12	0
UBE2J2	0
LINC01786	0
SCNN1D	0
ACAP3	0
PUSL1	0
INTS11	0
CPTP	0
DVL1	0
MXRA8	0
CCNL2	0
ANKRD65	0
VWA1	0
ATAD3C	0
ATAD3B	0
ATAD3A	0
TMEM240	0
SSU72	0
AL645728.1	0
FNDC10	0
AL691432.2	0
MIB2	0
MMP23B	0
CDK11B	0
SLC35E2B	0
CDK11A	0
SLC35E2A	0
NADK	0
GNB1	0
AL109917.1	0
TMEM52	0
GABRD	0
AL391845.1	0
PRKCZ	0
AL590822.2	0
PRKCZ-AS1	0
FAAP20	0
AL590822.1	0
SKI	0
MORN1	0
PEX10	0
PLCH2	0
PANK4	0
AL139246.5	0
TNFRSF14-AS1	0
TNFRSF14	0
FAM213B	0
MMEL1	0
TTC34	0
PRDM16	0
ARHGEF16	0
MEGF6	0
AL513320.1	0
TPRG1L	0
WRAP73	0
SMIM1	0
LRRC47	0
AL365330.1	0
CEP104	0
DFFB	0
C1orf174	0
AJAP1	0
Z98259.3	0
NPHP4	0
KCNAB2	0
CHD5	0
AL031847.1	0
RNF207	0
ICMT	0
LINC00337	0
GPR153	0
ACOT7	0
AL031848.2	0
HES2	0
ESPN	0
TNFRSF25	0
PLEKHG5	0
NOL9	0
ZBTB48	0
KLHL21	0
PHF13	0
THAP3	0
DNAJC11	0
CAMTA1-DT	0
CAMTA1	0
AL512330.1	0
AL359881.3	0
VAMP3	0
PER3	0
UTS2	0
TNFRSF9	0
AL034417.4	0
AL034417.3	0
ERRFI1	0
AL034417.2	0
LINC01714	0
SLC45A1	0
RERE	0
ENO1-AS1	0
SLC2A5	0
GPR157	0
MIR34AHG	0
H6PD	0
SPSB1	0
BX323043.1	0
AL928921.2	0
AL928921.1	0
SLC25A33	0
TMEM201	0
PIK3CD	0
PIK3CD-AS2	0
CLSTN1	0
CTNNBIP1	0
LZIC	0
NMNAT1	0
RBP7	0
UBE4B	0
KIF1B	0
AL139424.2	0
PGD	0
CENPS-CORT	0
CENPS	0
DFFA	0
AL354956.1	0
PEX14	0
CASZ1	0
AL139423.1	0
TARDBP	0
AL109811.3	0
SRM	0
EXOSC10	0
AL109811.2	0
MTOR	0
ANGPTL7	0
UBIAD1	0
FBXO2	0
FBXO44	0
FBXO6	0
MAD2L2	0
DRAXIN	0
AGTRAP	0
C1orf167	0
MTHFR	0
CLCN6	0
KIAA2013	0
PLOD1	0
MFN2	0
MIIP	0
TNFRSF8	0
TNFRSF1B	0
VPS13D	0
AC243836.1	0
DHRS3	0
AC254633.1	0
PDPN	0
PRDM2	0
KAZN	0
TMEM51-AS1	0
TMEM51	0
FHAD1	0
AL031283.1	0
EFHD2	0
CASP9	0
DNAJC16	0
AL121992.3	0
AGMAT	0
DDI2	0
PLEKHM2	0
SLC25A34	0
SLC25A34-AS1	0
TMEM82	0
FBLIM1	0
UQCRHL	0
AL450998.2	0
SPEN	0
ZBTB17	0
SRARP	0
HSPB7	0
FAM131C	0
EPHA2	0
ARHGEF19	0
CPLANE2	0
FBXO42	0
SZRD1	0
NECAP2	0
LINC01772	0
AL137802.2	0
NBPF1	0
CROCC	0
BX284668.5	0
BX284668.6	0
MFAP2	0
ATP13A2	0
SDHB	0
PADI2	0
PADI4	0
RCC2	0
ARHGEF10L	0
IGSF21	0
KLHDC7A	0
ALDH4A1	0
IFFO2	0
UBR4	0
AL035413.1	0
EMC1	0
MRTO4	0
AKR7A3	0
AKR7A2	0
PQLC2	0
CAPZB	0
NBL1	0
TMCO4	0
RNF186	0
AL391883.1	0
OTUD3	0
UBXN10-AS1	0
UBXN10	0
VWA5B1	0
MUL1	0
FAM43B	0
CDA	0
PINK1	0
PINK1-AS	0
DDOST	0
KIF17	0
EIF4G3	0
ECE1	0
NBPF3	0
ALPL	0
RAP1GAP	0
USP48	0
HSPG2	0
LINC01635	0
WNT4	0
ZBTB40	0
C1QA	0
C1QC	0
C1QB	0
EPHB2	0
KDM1A	0
LUZP1	0
LINC01355	0
AL109936.6	0
HNRNPR	0
ZNF436	0
ZNF436-AS1	0
AL109936.2	0
TCEA3	0
ASAP3	0
E2F2	0
ID3	0
ELOA	0
ELOA-AS1	0
PITHD1	0
LYPLA2	0
GALE	0
HMGCL	0
FUCA1	0
SRSF10	0
MYOM3	0
IFNLR1	0
STPG1	0
NIPAL3	0
RCAN3	0
AL445686.2	0
NCMAP	0
CLIC4	0
RUNX3	0
SYF2	0
RSRP1	0
AL031432.3	0
RHD	0
TMEM50A	0
RHCE	0
MACO1	0
LDLRAP1	0
MAN1C1	0
AL031280.1	0
SELENON	0
AL020996.1	0
MTFR1L	0
AUNIP	0
AL033528.2	0
PAQR7	0
PAFAH2	0
EXTL1	0
SLC30A2	0
TRIM63	0
PDIK1L	0
FAM110D	0
AL391650.1	0
ZNF593	0
CNKSR1	0
CEP85	0
SH3BGRL3	0
UBXN11	0
CD52	0
CRYBG2	0
ZNF683	0
DHDDS	0
RPS6KA1	0
ARID1A	0
PIGV	0
ZDHHC18	0
SFN	0
GPN2	0
GPATCH3	0
NR0B2	0
KDF1	0
TRNP1	0
TENT5B	0
SLC9A1	0
WDTC1	0
TMEM222	0
SYTL1	0
MAP3K6	0
FCN3	0
CD164L2	0
GPR3	0
WASF2	0
AHDC1	0
FGR	0
IFI6	0
FAM76A	0
STX12	0
PPP1R8	0
THEMIS2	0
RPA2	0
SMPDL3B	0
AL512288.1	0
XKR8	0
EYA3	0
PTAFR	0
AL353622.1	0
SESN2	0
MED18	0
PHACTR4	0
RCC1	0
TRNAU1AP	0
SNHG12	0
TAF12	0
RAB42	0
LINC01715	0
AL360012.1	0
GMEB1	0
YTHDF2	0
AL009181.1	0
EPB41	0
TMEM200B	0
SRSF4	0
MECR	0
PTPRU	0
MATN1	0
MATN1-AS1	0
LAPTM5	0
SDC3	0
PUM1	0
SNRNP40	0
ZCCHC17	0
TINAGL1	0
PEF1	0
AC114488.3	0
COL16A1	0
ADGRB2	0
AL136115.2	0
PTP4A2	0
KHDRBS1	0
AL445248.1	0
TMEM39B	0
KPNA6	0
TXLNA	0
CCDC28B	0
AL049795.1	0
IQCC	0
TMEM234	0
EIF3I	0
FAM167B	0
LCK	0
HDAC1	0
MARCKSL1	0
FAM229A	0
BSDC1	0
ZBTB8A	0
ZBTB8OS	0
RBBP4	0
SYNC	0
KIAA1522	0
YARS	0
S100PBP	0
FNDC5	0
HPCA	0
TMEM54	0
RNF19B	0
AK2	0
AZIN2	0
TRIM62	0
AL662907.3	0
ZNF362	0
PHC2	0
ZSCAN20	0
CSMD2	0
SMIM12	0
GJA4	0
DLGAP3	0
AC114490.3	0
TMEM35B	0
ZMYM6	0
ZMYM1	0
AL590434.1	0
ZMYM4	0
KIAA0319L	0
NCDN	0
AC004865.2	0
TFAP2E	0
PSMB2	0
C1orf216	0
CLSPN	0
AGO4	0
AGO1	0
AL139286.2	0
AGO3	0
TEKT2	0
ADPRHL2	0
COL8A2	0
TRAPPC3	0
MAP7D1	0
THRAP3	0
SH3D21	0
EVA1B	0
AL591845.1	0
STK40	0
LSM10	0
OSCP1	0
MRPS15	0
CSF3R	0
LINC01137	0
ZC3H12A	0
MEAF6	0
SNIP1	0
DNALI1	0
GNL2	0
C1orf109	0
CDCA8	0
MANEAL	0
YRDC	0
C1orf122	0
MTF1	0
INPP5B	0
SF3A3	0
FHL3	0
UTP11	0
POU3F1	0
AL354702.2	0
RRAGC	0
AL139260.1	0
MYCBP	0
RHBDL2	0
AKIRIN1	0
MACF1	0
PABPC4	0
HPCAL4	0
PPIE	0
BMP8B	0
AL033527.3	0
AL033527.5	0
TRIT1	0
MYCL	0
MFSD2A	0
CAP1	0
PPT1	0
RLF	0
AL050341.2	0
ZMPSTE24	0
COL9A2	0
SMAP2	0
ZFP69B	0
ZFP69	0
AL603839.3	0
EXO5	0
ZNF684	0
RIMS3	0
NFYC-AS1	0
NFYC	0
KCNQ4	0
CITED4	0
CTPS1	0
SLFNL1-AS1	0
SCMH1	0
EDN2	0
HIVEP3	0
GUCA2B	0
FOXJ3	0
RIMKLA	0
ZMYND12	0
PPCS	0
CCDC30	0
PPIH	0
AC098484.2	0
CLDN19	0
P3H1	0
C1orf50	0
SVBP	0
ERMAP	0
AL512353.1	0
ZNF691	0
SLC2A1	0
SLC2A1-AS1	0
FAM183A	0
EBNA1BP2	0
CFAP57	0
TMEM125	0
C1orf210	0
TIE1	0
AL139289.2	0
CDC20	0
ELOVL1	0
MED8	0
SZT2	0
HYI	0
PTPRF	0
AL451062.3	0
KDM4A	0
KDM4A-AS1	0
ST3GAL3	0
ARTN	0
AL357079.1	0
IPO13	0
DPH2	0
B4GALT2	0
CCDC24	0
SLC6A9	0
AL139220.2	0
DMAP1	0
ERI3	0
RNF220	0
TMEM53	0
ARMH1	0
KIF2C	0
AL592166.1	0
BEST4	0
PLK3	0
TCTEX1D4	0
BTBD19	0
PTCH2	0
EIF2B3	0
HECTD3	0
UROD	0
ZSWIM5	0
HPDL	0
MUTYH	0
TOE1	0
TESK2	0
CCDC163	0
MMACHC	0
AKR1A1	0
NASP	0
CCDC17	0
GPBP1L1	0
TMEM69	0
IPP	0
MAST2	0
PIK3R3	0
AL358075.2	0
TSPAN1	0
POMGNT1	0
LURAP1	0
LRRC41	0
NSUN4	0
FAAH	0
AL136373.1	0
MKNK1-AS1	0
MKNK1	0
MOB3C	0
ATPAF1	0
EFCAB14	0
CYP4B1	0
CYP4A11	0
CYP4X1	0
CYP4A22-AS1	0
CYP4A22	0
LINC00853	0
PDZK1IP1	0
TAL1	0
STIL	0
CMPK1	0
FOXD2-AS1	0
FOXD2	0
TRABD2B	0
SLC5A9	0
SPATA6	0
AGBL4	0
BEND5	0
FAF1	0
CDKN2C	0
RNF11	0
TTC39A	0
EPS15	0
AC104170.2	0
OSBPL9	0
NRDC	0
AL050343.1	0
AL050343.2	0
RAB3B	0
TXNDC12	0
KTI12	0
BTF3L4	0
ZFYVE9	0
CC2D1B	0
ORC1	0
PRPF38A	0
TUT4	0
GPX7	0
SHISAL2A	0
COA7	0
ZYG11B	0
ZYG11A	0
ECHDC2	0
PODN	0
SLC1A7	0
CPT2	0
C1orf123	0
AL606760.3	0
MAGOH	0
AL606760.1	0
LRP8	0
LINC01771	0
AC119428.2	0
GLIS1	0
NDC1	0
YIPF1	0
DIO1	0
HSPB11	0
LRRC42	0
TCEANC2	0
AL357673.1	0
CYB5RL	0
MRPL37	0
SSBP3	0
ACOT11	0
FAM151A	0
MROH7	0
TTC4	0
PARS2	0
TTC22	0
LEXM	0
DHCR24	0
TMEM61	0
BSND	0
USP24	0
AC119674.1	0
AC119674.2	0
PLPP3	0
PRKAA2	0
FYB2	0
C8A	0
DAB1	0
OMA1	0
TACSTD2	0
MYSM1	0
JUN	0
LINC01135	0
AC105277.1	0
FGGY	0
HOOK1	0
CYP2J2	0
NFIA	0
TM2D1	0
AC099791.2	0
PATJ	0
L1TD1	0
KANK4	0
USP1	0
DOCK7	0
ANGPTL3	0
AC103923.1	0
ATG4C	0
LINC01739	0
ALG6	0
ITGB3BP	0
EFCAB7	0
PGM1	0
ROR1	0
ROR1-AS1	0
AL445205.1	0
UBE2U	0
CACHD1	0
RAVER2	0
JAK1	0
AL357078.1	0
AK4	0
DNAJC6	0
LEPR	0
PDE4B	0
SGIP1	0
AL139147.1	0
TCTEX1D1	0
WDR78	0
MIER1	0
SLC35D1	0
IL12RB2	0
LINC01702	0
GADD45A	0
GNG12	0
GNG12-AS1	0
DIRAS3	0
WLS	0
DEPDC1	0
LRRC7	0
LRRC40	0
ANKRD13C	0
HHLA3	0
CTH	0
AL354872.2	0
LINC01788	0
AL031429.1	0
ZRANB2-AS1	0
NEGR1	0
LRRIQ3	0
FPGT	0
FPGT-TNNI3K	0
TNNI3K	0
AC135803.1	0
CRYZ	0
TYW3	0
SLC44A5	0
RABGGTB	0
MSH4	0
ASB17	0
AC092813.2	0
ST6GALNAC3	0
ST6GALNAC5	0
PIGK	0
AK5	0
AC118549.1	0
USP33	0
MIGA1	0
NEXN	0
FUBP1	0
DNAJB4	0
GIPC2	0
AC103591.3	0
PTGFR	0
IFI44L	0
IFI44	0
ADGRL4	0
LINC01781	0
ADGRL2	0
LINC01361	0
LINC01725	0
TTLL7	0
AL359504.2	0
PRKACB	0
SAMD13	0
RPF1	0
SPATA1	0
CTBS	0
SSX2IP	0
MCOLN2	0
WDR63	0
MCOLN3	0
SYDE2	0
C1orf52	0
BCL10	0
AL078459.1	0
DDAH1	0
AL360219.1	0
AC092807.3	0
CYR61	0
ZNHIT6	0
COL24A1	0
ODF2L	0
AL049597.2	0
SH3GLB1	0
SELENOF	0
HS2ST1	0
LINC01140	0
LMO4	0
PKN2-AS1	0
PKN2	0
GTF2B	0
KYAT3	0
RBMXL1	0
GBP3	0
GBP1	0
GBP2	0
GBP7	0
GBP4	0
AC099063.4	0
GBP5	0
LRRC8B	0
LRRC8C-DT	0
LRRC8C	0
AC099568.2	0
LRRC8D	0
AL391497.1	0
ZNF326	0
ZNF644	0
HFM1	0
CDC7	0
TGFBR3	0
BRDT	0
EPHX4	0
BTBD8	0
AC104836.1	0
GLMN	0
RPAP2	0
GFI1	0
EVI5	0
FAM69A	0
MTF2	0
TMED5	0
CCDC18	0
DR1	0
BCAR3	0
AL109613.1	0
DNTTIP2	0
GCLM	0
ABCA4	0
ARHGAP29	0
AC097059.1	0
ABCD3	0
F3	0
SLC44A3	0
CNN3	0
AC105942.1	0
ALG14	0
AC095033.1	0
TMEM56	0
TMEM56-RWDD3	0
AC092802.1	0
RWDD3	0
PTBP2	0
DPYD	0
SNX7	0
PALMD	0
FRRS1	0
AGL	0
AC118553.1	0
SLC35A3	0
AC118553.2	0
MFSD14A	0
SASS6	0
TRMT13	0
LRRC39	0
DBT	0
RTCA-AS1	0
RTCA	0
CDC14A	0
VCAM1	0
EXTL2	0
AC104506.1	0
SLC30A7	0
DPH5	0
AC093157.1	0
AL109741.1	0
S1PR1	0
OLFM3	0
COL11A1	0
AMY2B	0
PRMT6	0
NTNG1	0
AL390036.1	0
SLC25A24	0
AL359258.2	0
FAM102B	0
HENMT1	0
PRPF38B	0
STXBP3	0
AKNAD1	0
AL449266.1	0
GPSM2	0
CLCC1	0
WDR47	0
TAF13	0
AL356488.3	0
TMEM167B	0
AL356488.2	0
KIAA1324	0
SARS	0
CELSR2	0
PSRC1	0
SORT1	0
PSMA5	0
SYPL2	0
ATXN7L2	0
CYB561D1	0
AMIGO1	0
GNAI3	0
AMPD2	0
GSTM4	0
GSTM2	0
GSTM1	0
GSTM5	0
CSF1	0
STRIP1	0
AL160006.1	0
ALX3	0
SLC6A17	0
LINC02586	0
KCNC4	0
RBM15-AS1	0
RBM15	0
SLC16A4	0
AL355488.1	0
AL365361.1	0
KCNA3	0
CD53	0
AL360270.1	0
LRIF1	0
AL360270.3	0
DRAM2	0
CEPT1	0
AL355816.1	0
AL355816.2	0
DENND2D	0
CHI3L2	0
CHIA	0
PIFO	0
OVGP1	0
WDR77	0
C1orf162	0
TMIGD3	0
ADORA3	0
RAP1A	0
LINC01160	0
INKA2	0
DDX20	0
KCND3	0
LINC01750	0
CTTNBP2NL	0
WNT2B	0
ST7L	0
CAPZA1	0
MOV10	0
AL603832.1	0
RHOC	0
PPM1J	0
LINC01356	0
AL390729.1	0
SLC16A1	0
SLC16A1-AS1	0
AL357055.3	0
LRIG2	0
MAGI3	0
PHTF1	0
RSBN1	0
PTPN22	0
BCL2L15	0
AP4B1	0
DCLRE1B	0
HIPK1-AS1	0
HIPK1	0
OLFML3	0
SYT6	0
AL121999.1	0
TRIM33	0
BCAS2	0
DENND2C	0
NRAS	0
SIKE1	0
TSPAN2	0
NGF	0
VANGL1	0
SLC22A15	0
MAB21L3	0
LINC01762	0
AL390066.1	0
CD58	0
IGSF3	0
CD2	0
AL157904.1	0
PTGFRN	0
CD101	0
AL445231.1	0
TTF2	0
TRIM45	0
VTCN1	0
AL358072.1	0
MAN1A2	0
TENT5C	0
GDAP2	0
WDR3	0
SPAG17	0
WARS2	0
AL359915.2	0
LINC01780	0
HAO2	0
HSD3B2	0
ZNF697	0
PHGDH	0
HMGCS2	0
REG4	0
NOTCH2	0
SEC22B	0
NBPF26	0
LINC00623	0
FCGR1B	0
FAM72B	0
SRGAP2C	0
[truncated: 20,485 more rows]

## Sheet: Endothelial
	Endothelial
MALAT1	274
MT-ATP6	98
MT-CO1	92
MT-CO3	89.5
MT-CYB	87
MT-CO2	77.5
MT-ND4	68
MT-ND3	66
MT-ND1	52.5
B2M	52
MT-ND2	42
EEF1A1	26
TMSB4X	24
TPT1	23
MT-ND5	20.5
IGFBP5	18
RPL10	18
TMSB10	17
CD74	16
RPL13	16
HLA-E	15
HLA-B	15
RPLP1	15
PTMA	14
RPS18	14
RPL41	14
TIMP3	14
ITM2B	13
TXNIP	12
S100A6	12
RPS27A	12
RPL34	12
RPS23	12
RPS14	12
RPS12	12
IFI27	12
RPL11	11
RPS8	11
RPS27	11
RPL32	11
HLA-C	11
RPL30	11
RPL3	11
NEAT1	10.5
IGFBP7	10
HLA-A	10
FTH1	10
RPL19	10
RPS28	10
RPS24	9.5
RPL9	9
RPS3A	9
HLA-DRA	9
HLA-DRB1	9
RPL21	9
SLC9A3R2	9
RPL37A	8
MTRNR2L12	8
RPL35A	8
RPL37	8
RPL8	8
RPS6	8
RPL7A	8
IFITM3	8
RPS3	8
RNASE1	8
CALM1	8
RPS15A	8
RPL26	8
EIF1	8
RPS15	8
FTL	8
RPS9	8
RPS7	7
RPL15	7
RPL29	7
RPS4X	7
RPL39	7
RPLP2	7
RPS13	7
FAU	7
RPS25	7
A2M	7
NACA	7
RPS2	7
RPS19	7
RPL18	7
RPL13A	7
RPL28	7
MYL6	6.5
RPL6	6.5
RPL5	6
H3F3A	6
EPAS1	6
SPTBN1	6
RPL14	6
RPL24	6
ACTB	6
GSN	6
RPL35	6
RPL27A	6
UBC	6
HMGB1	6
SRP14	6
RPL23A	6
H3F3B	6
RPL36	6
RPL18A	6
RPS11	6
APP	6
RPL22	5
CAVIN2	5
HYAL2	5
RACK1	5
HLA-DPA1	5
GNG11	5
RPL7	5
RPL12	5
CD81	5
CD59	5
VIM	5
PTPRB	5
RPS29	5
SERF2	5
MT2A	5
PECAM1	5
DDX5	5
MYL12A	5
MYL12B	5
GNAS	5
RPS16	5
MT-ND4L	5
HSP90AA1	4.5
S100A10	4
EMCN	4
PLPP1	4
IL6ST	4
HLA-DPB1	4
RPL10A	4
HSP90AB1	4
ADGRF5	4
RAC1	4
TACC1	4
RPS20	4
ENG	4
EGFL7	4
IFITM2	4
ITGB1	4
CD9	4
GAPDH	4
MGP	4
CD63	4
UBB	4
RPL23	4
IGFBP4	4
RAMP2	4
RPL38	4
SEC14L1	4
ACTG1	4
ID1	4
RPS21	4
KLF2	4
BST2	4
UBA52	4
RPS5	4
RPL27	3.5
HSPG2	3
PRDX1	3
CNN3	3
NUCKS1	3
GUK1	3
TGFBR2	3
RPSA	3
GNAI2	3
ZBTB20	3
TM4SF1	3
CCNI	3
BTF3	3
SPARC	3
SERPINB6	3
HNRNPA2B1	3
PPIA	3
RAMP3	3
PODXL	3
EEF1D	3
AHNAK	3
CFL1	3
ADIRF	3
PFDN5	3
RPS26	3
BTG1	3
RPLP0	3
FLT1	3
ARGLU1	3
KTN1	3
SYNE2	3
MEIS2	3
SUMO2	3
DSTN	3
YWHAB	3
ATP5F1E	3
JUND	3
DDX17	3
SON	3
DNASE1L3	2.5
CDC42	2
ID3	2
WASF2	2
MACF1	2
YBX1	2
TMEM59	2
PLPP3	2
JUN	2
LEPROT	2
SERBP1	2
ADGRL4	2
ARHGAP29	2
RHOC	2
CSDE1	2
S100A11	2
TPM3	2
TAGLN2	2
MGST3	2
PRRC2C	2
CD34	2
HNRNPU	2
RHOB	2
CALM2	2
RTN4	2
VAMP5	2
COX5B	2
RPL31	2
NOSTRIN	2
HNRNPA3	2
CFLAR	2
EEF1B2	2
FN1	2
ARPC2	2
NCL	2
LRRFIP1	2
SH3BP5	2
NKTR	2
TMA7	2
RHOA	2
HEG1	2
CNBP	2
TM4SF18	2
SEC62	2
TNFSF10	2
EIF4A2	2
LIMCH1	2
SPARCL1	2
ANXA5	2
LIFR	2
SELENOP	2
COX7C	2
CAST	2
HINT1	2
SKP1	2
CLIC1	2
HLA-DRB5	2
COX7A2	2
PNRC1	2
PNISR	2
UTRN	2
SYNE1	2
NDUFA4	2
TOMM7	2
2022-09-07	2
CHCHD2	2
HSPB1	2
BRI3	2
CALD1	2
GIMAP7	2
GIMAP4	2
MSN	2
ATRX	2
TSC22D3	2
PLAT	2
CEBPD	2
SDCBP	2
UQCRB	2
COX6C	2
TEK	2
KLF9	2
HNRNPK	2
STOM	2
SET	2
EDF1	2
NPDC1	2
EIF4G2	2
LMO2	2
CCDC85B	2
GSTP1	2
RDX	2
HSPA8	2
PSAP	2
DDIT4	2
MMRN2	2
PTMS	2
TUBA1B	2
TMBIM6	2
LIMA1	2
HSP90B1	2
PEBP1	2
DYNLL1	2
N4BP2L2	2
TSC22D1	2
GAS6	2
NFKBIA	2
CLEC14A	2
RPL36AL	2
CRIP2	2
PDIA3	2
EID1	2
ANXA2	2
RPL4	2
UACA	2
MORF4L1	2
TMEM204	2
SRRM2	2
ELOB	2
HERPUD1	2
COX4I1	2
WSB1	2
CAVIN1	2
LUC7L3	2
TCF4	2
FKBP1A	2
CD93	2
RBM39	2
PSMA7	2
CIRBP	2
OAZ1	2
EEF2	2
PLVAP	2
ACTN4	2
SELENOW	2
MYH9	2
ATP5PF	2
SOD1	2
PTTG1IP	2
MT-ATP8	2
PPFIBP1	1.5
AURKAIP1	1
GNB1	1
PARK7	1
ENO1	1
DHRS3	1
PINK1	1
HP1BP3	1
ECE1	1
LUZP1	1
HNRNPR	1
SRRM1	1
CLIC4	1
SYF2	1
RSRP1	1
TMEM50A	1
SH3BGRL3	1
IFI6	1
DNAJC8	1
ATP5IF1	1
TINAGL1	1
FAM167B	1
SFPQ	1
EVA1B	1
NDUFS5	1
CAP1	1
TIE1	1
UQCRH	1
SCP2	1
NFIA	1
JAK1	1
SRSF11	1
ZRANB2	1
GNG5	1
ODF2L	1
SH3GLB1	1
GBP4	1
PALMD	1
S1PR1	1
LAMTOR5	1
ATP1A1	1
RNF115	1
S100A16	1
S100A13	1
RAB13	1
ADAR	1
ADAM15	1
FDPS	1
ASH1L	1
LMNA	1
IFI16	1
PBX1	1
PRDX6	1
GLUL	1
ARPC5	1
TPR	1
CD46	1
SRP9	1
CDC42BPA	1
ARF1	1
IRF2BP2	1
TOMM20	1
ARID4B	1
ADI1	1
PDIA6	1
LAPTM4A	1
OST4	1
SRSF7	1
ZFP36L2	1
ACTR2	1
PCBP1	1
SUCLG1	1
TGOLN2	1
EIF5B	1
GCC2	1
DDX18	1
DBI	1
GYPC	1
LIMS2	1
MZT2B	1
UBXN4	1
BAZ2B	1
RBMS1	1
PPIG	1
SSB	1
DYNC1I2	1
ATP5MC3	1
NFE2L2	1
NCKAP1	1
CALCRL	1
GLS	1
SF3B1	1
HSPD1	1
HSPE1	1
BMPR2	1
KLF7	1
XRCC5	1
SP100	1
COPS9	1
2022-09-02	1
CRBN	1
BRK1	1
GOLGA4	1
CTNNB1	1
MAP4	1
LAMB2	1
SPCS1	1
FAM107A	1
PTPRG	1
ARL6IP5	1
NDUFB4	1
GOLGB1	1
PARP14	1
RAB7A	1
PLXND1	1
SLCO2A1	1
ZBTB38	1
U2SURP	1
WWTR1	1
MBNL1	1
SSR3	1
CCNL1	1
SKIL	1
AP2M1	1
LPP	1
CCDC50	1
HES1	1
PAK2	1
ATP5ME	1
MXD4	1
ADD1	1
MRFAP1	1
BOD1L1	1
LDB2	1
KLF3	1
RFC1	1
OCIAD1	1
KDR	1
SCARB2	1
HNRNPD	1
HNRNPDL	1
H2AFZ	1
UBE2D3	1
C4orf3	1
NDUFC1	1
MGST2	1
SPCS3	1
SORBS2	1
NDUFS6	1
SUB1	1
DAB2	1
GPBP1	1
TBCA	1
MEF2C	1
PJA2	1
REEP5	1
UQCRQ	1
UBE2B	1
DDX46	1
CTNNA1	1
ECSCR	1
PURA	1
CYSTM1	1
CSNK1A1	1
GPX3	1
ATOX1	1
NPM1	1
DUSP1	1
ATP6V0E1	1
PRELID1	1
HNRNPH1	1
CANX	1
SQSTM1	1
PRPF4B	1
NEDD9	1
DEK	1
HIST1H4C	1
TUBB	1
FLOT1	1
NOTCH4	1
HLA-DQA1	1
HLA-DQB1	1
PSMB8	1
PSMB9	1
HLA-DMA	1
TAPBP	1
RPS10	1
FKBP5	1
SRSF3	1
PHF3	1
CD109	1
HMGN3	1
SNX3	1
SERINC1	1
NCOA7	1
SGK1	1
PHACTR2	1
SASH1	1
QKI	1
AFDN	1
PSMB1	1
SUN1	1
RAPGEF5	1
TAX1BP1	1
SBDS	1
GTF2I	1
PTPN12	1
AKAP9	1
SEM1	1
LAMTOR4	1
TRIM56	1
ZNHIT1	1
FIS1	1
KMT2E	1
SYPL1	1
CAV1	1
CAPZA2	1
NDUFA5	1
ATP6V1F	1
HIPK2	1
NDUFB2	1
SSBP1	1
GIMAP8	1
GIMAP6	1
GIMAP1	1
SLC25A6	1
CD99	1
AP1S2	1
EIF1AX	1
SAT1	1
DDX3X	1
NDUFB11	1
TIMP1	1
COX7B	1
PGK1	1
ITM2A	1
SH3BGRL	1
TCEAL4	1
PLS3	1
SLC25A5	1
NDUFA1	1
RBMX	1
SSR4	1
DLC1	1
MTUS1	1
PCM1	1
DPYSL2	1
SARAF	1
PCMTD1	1
RAB2A	1
TRAM1	1
MTDH	1
PABPC1	1
YWHAZ	1
EIF3E	1
ENY2	1
EIF3H	1
RAD21	1
ASAP1	1
NDRG1	1
LY6E	1
PLEC	1
VPS28	1
SMARCA2	1
NFIB	1
PSIP1	1
DNAJA1	1
CHMP5	1
TLN1	1
CLTA	1
ZFAND5	1
ANXA1	1
GNAQ	1
ANP32B	1
SEC61B	1
ALDOB	1
TXN	1
ATP6V1G1	1
SPTAN1	1
SNHG7	1
TUBB4B	1
CD151	1
POLR2L	1
EIF3F	1
SWAP70	1
MTRNR2L8	1
C11orf58	1
PIK3C2A	1
NUCB2	1
LDHA	1
TMEM109	1
TMEM258	1
UBXN1	1
SLC3A2	1
PLA2G16	1
COX8A	1
FKBP2	1
PRDX5	1
SF1	1
ARL2	1
SPCS2	1
LRRC32	1
RSF1	1
NDUFC2	1
FZD4	1
ACAT1	1
ZBTB16	1
FXYD6	1
ATP5MG	1
KMT2A	1
ESAM	1
ROBO4	1
ETS1	1
APLP2	1
KLF6	1
RBM17	1
ATP5F1C	1
ZEB1	1
KIF5B	1
JMJD1C	1
SRGN	1
ANAPC16	1
VDAC2	1
TSPAN14	1
GHITM	1
TM9SF3	1
NDUFB8	1
ATP5MD	1
SLK	1
GSTO1	1
ECHS1	1
MRPL51	1
TPI1	1
C12orf57	1
RBP5	1
YBX3	1
LDHB	1
TMTC1	1
SCAF11	1
SLC38A2	1
ACVRL1	1
GRASP	1
EIF4B	1
TNS2	1
PCBP2	1
ATP5MC2	1
HNRNPA1	1
BLOC1S1	1
ATP5F1B	1
PTGES3	1
TMBIM4	1
RAP1B	1
NAP1L1	1
NDUFA12	1
ELK3	1
SLC25A3	1
ISCU	1
ARPC3	1
ALDH2	1
COX6A1	1
SRSF9	1
RSRC2	1
ARL6IP4	1
MPHOSPH8	1
SAP18	1
POMP	1
COMMD6	1
MYCBP2	1
EFNB2	1
LAMP1	1
HNRNPC	1
DAD1	1
PSME1	1
NEDD8	1
SNX6	1
PNN	1
LGALS3	1
CHURC1	1
ZFP36L1	1
ERH	1
SRSF5	1
RBM25	1
NDUFB1	1
DDX24	1
YY1	1
WARS	1
DYNC1H1	1
EIF5	1
ATP5MPL	1
TJP1	1
EHD4	1
GATM	1
TMOD3	1
CCPG1	1
BNIP2	1
VPS13C	1
RPS27L	1
PPIB	1
RAB11A	1
SEC11A	1
IQGAP1	1
NR2F2	1
MEF2A	1
SELENOS	1
NME3	1
NDUFB10	1
EMP2	1
NDUFAB1	1
TMEM219	1
FUS	1
CHD9	1
MT1E	1
MT1G	1
MT1X	1
CDH5	1
DYNC1LI2	1
NFAT5	1
GLG1	1
GABARAPL2	1
PLCG2	1
HSBP1	1
ANKRD11	1
TCF25	1
YWHAE	1
MYO1C	1
PSMB6	1
PFN1	1
XAF1	1
TMEM88	1
NAA38	1
VAMP2	1
PMP22	1
NCOR1	1
ZNF207	1
STAT3	1
GRN	1
CALCOCO2	1
ATP5MC1	1
SPAG9	1
ICAM2	1
BPTF	1
ATP5PD	1
CASKIN2	1
TIMP2	1
RNF213	1
SMCHD1	1
PTPRM	1
NDUFV2	1
ANKRD12	1
VAPA	1
ROCK1	1
ATP5F1A	1
LMAN1	1
CYB5A	1
RRBP1	1
CST3	1
EIF2S2	1
DYNLRB1	1
SCAND1	1
NORAD	1
TGM2	1
SERINC3	1
PCK1	1
PPDPF	1
SOX18	1
GPX4	1
ATP5F1D	1
UQCR11	1
AES	1
NFIC	1
NDUFA11	1
KANK3	1
HNRNPM	1
UBL5	1
EIF3G	1
CDC37	1
WDR83OS	1
TRIR	1
JUNB	1
PRDX2	1
CALR	1
GADD45GIP1	1
IER2	1
C19orf53	1
NDUFB7	1
TPM4	1
PEPD	1
KIAA0355	1
COX6B1	1
CAPNS1	1
COX7A1	1
EIF3K	1
RABAC1	1
BCAM	1
NOP53	1
EMP3	1
RASIP1	1
FCGRT	1
RRAS	1
ETFB	1
CHMP2A	1
UQCR10	1
SELENOM	1
YWHAH	1
APOL3	1
LGALS1	1
TRIOBP	1
TNRC6B	1
ST13	1
RBX1	1
SNU13	1
CYB5R3	1
TSPO	1
CYYR1	1
ATP5PO	1
ERG	1
ETS2	1
CSTB	1
MT-ND6	1
MRPL20	0.5
FTX	0.5
NPC2	0.5
COX5A	0.5
AL627309.1	0
AL669831.5	0
FAM87B	0
LINC00115	0
FAM41C	0
AL645608.3	0
AL645608.1	0
SAMD11	0
NOC2L	0
KLHL17	0
PLEKHN1	0
PERM1	0
AL645608.8	0
HES4	0
ISG15	0
AGRN	0
RNF223	0
C1orf159	0
AL390719.2	0
TTLL10	0
TNFRSF18	0
TNFRSF4	0
SDF4	0
B3GALT6	0
C1QTNF12	0
UBE2J2	0
LINC01786	0
SCNN1D	0
ACAP3	0
PUSL1	0
INTS11	0
CPTP	0
DVL1	0
MXRA8	0
CCNL2	0
ANKRD65	0
VWA1	0
ATAD3C	0
ATAD3B	0
ATAD3A	0
TMEM240	0
SSU72	0
AL645728.1	0
FNDC10	0
AL691432.2	0
MIB2	0
MMP23B	0
CDK11B	0
SLC35E2B	0
CDK11A	0
SLC35E2A	0
NADK	0
AL109917.1	0
TMEM52	0
GABRD	0
AL391845.1	0
PRKCZ	0
AL590822.2	0
PRKCZ-AS1	0
FAAP20	0
AL590822.1	0
SKI	0
MORN1	0
RER1	0
PEX10	0
PLCH2	0
PANK4	0
AL139246.5	0
TNFRSF14-AS1	0
TNFRSF14	0
FAM213B	0
MMEL1	0
TTC34	0
LINC00982	0
PRDM16	0
ARHGEF16	0
MEGF6	0
AL513320.1	0
TPRG1L	0
WRAP73	0
SMIM1	0
LRRC47	0
AL365330.1	0
CEP104	0
DFFB	0
C1orf174	0
AJAP1	0
Z98259.3	0
NPHP4	0
KCNAB2	0
CHD5	0
AL031847.1	0
RNF207	0
ICMT	0
LINC00337	0
GPR153	0
ACOT7	0
AL031848.2	0
HES2	0
ESPN	0
TNFRSF25	0
PLEKHG5	0
NOL9	0
ZBTB48	0
KLHL21	0
PHF13	0
THAP3	0
DNAJC11	0
CAMTA1-DT	0
CAMTA1	0
AL512330.1	0
AL359881.3	0
VAMP3	0
PER3	0
UTS2	0
TNFRSF9	0
AL034417.4	0
AL034417.3	0
ERRFI1	0
AL034417.2	0
LINC01714	0
SLC45A1	0
RERE	0
ENO1-AS1	0
SLC2A5	0
GPR157	0
MIR34AHG	0
H6PD	0
SPSB1	0
BX323043.1	0
AL928921.2	0
AL928921.1	0
SLC25A33	0
TMEM201	0
PIK3CD	0
PIK3CD-AS2	0
CLSTN1	0
CTNNBIP1	0
LZIC	0
NMNAT1	0
RBP7	0
UBE4B	0
KIF1B	0
AL139424.2	0
PGD	0
CENPS-CORT	0
CENPS	0
DFFA	0
AL354956.1	0
PEX14	0
CASZ1	0
AL139423.1	0
TARDBP	0
AL109811.3	0
SRM	0
EXOSC10	0
AL109811.2	0
MTOR	0
ANGPTL7	0
UBIAD1	0
FBXO2	0
FBXO44	0
FBXO6	0
MAD2L2	0
DRAXIN	0
AGTRAP	0
C1orf167	0
MTHFR	0
CLCN6	0
KIAA2013	0
PLOD1	0
MFN2	0
MIIP	0
TNFRSF8	0
TNFRSF1B	0
VPS13D	0
AC243836.1	0
AC254633.1	0
PDPN	0
PRDM2	0
KAZN	0
TMEM51-AS1	0
TMEM51	0
FHAD1	0
AL031283.1	0
EFHD2	0
CASP9	0
DNAJC16	0
AL121992.3	0
AGMAT	0
DDI2	0
PLEKHM2	0
SLC25A34	0
SLC25A34-AS1	0
TMEM82	0
FBLIM1	0
UQCRHL	0
AL450998.2	0
SPEN	0
ZBTB17	0
SRARP	0
HSPB7	0
CLCNKA	0
CLCNKB	0
FAM131C	0
EPHA2	0
ARHGEF19	0
CPLANE2	0
FBXO42	0
SZRD1	0
NECAP2	0
LINC01772	0
AL137802.2	0
NBPF1	0
CROCC	0
BX284668.5	0
BX284668.6	0
MFAP2	0
ATP13A2	0
SDHB	0
PADI2	0
PADI4	0
RCC2	0
ARHGEF10L	0
IGSF21	0
KLHDC7A	0
ALDH4A1	0
IFFO2	0
UBR4	0
AL035413.1	0
EMC1	0
MRTO4	0
AKR7A3	0
AKR7A2	0
PQLC2	0
CAPZB	0
MINOS1	0
NBL1	0
TMCO4	0
RNF186	0
AL391883.1	0
OTUD3	0
UBXN10-AS1	0
UBXN10	0
VWA5B1	0
CAMK2N1	0
MUL1	0
FAM43B	0
CDA	0
PINK1-AS	0
DDOST	0
KIF17	0
EIF4G3	0
NBPF3	0
ALPL	0
RAP1GAP	0
USP48	0
LINC01635	0
WNT4	0
ZBTB40	0
C1QA	0
C1QC	0
C1QB	0
EPHB2	0
KDM1A	0
LINC01355	0
AL109936.6	0
ZNF436	0
ZNF436-AS1	0
AL109936.2	0
TCEA3	0
ASAP3	0
E2F2	0
ELOA	0
ELOA-AS1	0
PITHD1	0
LYPLA2	0
GALE	0
HMGCL	0
FUCA1	0
PNRC2	0
SRSF10	0
MYOM3	0
IFNLR1	0
STPG1	0
NIPAL3	0
RCAN3	0
AL445686.2	0
NCMAP	0
RUNX3	0
AL031432.3	0
RHD	0
RHCE	0
MACO1	0
LDLRAP1	0
MAN1C1	0
AL031280.1	0
SELENON	0
AL020996.1	0
MTFR1L	0
AUNIP	0
AL033528.2	0
PAQR7	0
STMN1	0
PAFAH2	0
EXTL1	0
SLC30A2	0
TRIM63	0
PDIK1L	0
FAM110D	0
AL391650.1	0
ZNF593	0
CNKSR1	0
CEP85	0
UBXN11	0
CD52	0
CRYBG2	0
ZNF683	0
DHDDS	0
HMGN2	0
RPS6KA1	0
ARID1A	0
PIGV	0
ZDHHC18	0
SFN	0
GPN2	0
GPATCH3	0
NUDC	0
NR0B2	0
KDF1	0
TRNP1	0
TENT5B	0
SLC9A1	0
WDTC1	0
TMEM222	0
SYTL1	0
MAP3K6	0
FCN3	0
CD164L2	0
GPR3	0
AHDC1	0
FGR	0
FAM76A	0
STX12	0
PPP1R8	0
THEMIS2	0
RPA2	0
SMPDL3B	0
AL512288.1	0
XKR8	0
EYA3	0
PTAFR	0
AL353622.1	0
SESN2	0
MED18	0
PHACTR4	0
RCC1	0
TRNAU1AP	0
SNHG12	0
TAF12	0
RAB42	0
LINC01715	0
AL360012.1	0
GMEB1	0
YTHDF2	0
AL009181.1	0
EPB41	0
TMEM200B	0
SRSF4	0
MECR	0
PTPRU	0
MATN1	0
MATN1-AS1	0
LAPTM5	0
SDC3	0
PUM1	0
SNRNP40	0
ZCCHC17	0
FABP3	0
SERINC2	0
PEF1	0
AC114488.3	0
COL16A1	0
ADGRB2	0
AL136115.2	0
PTP4A2	0
KHDRBS1	0
AL445248.1	0
TMEM39B	0
KPNA6	0
TXLNA	0
CCDC28B	0
AL049795.1	0
IQCC	0
TMEM234	0
EIF3I	0
LCK	0
HDAC1	0
MARCKSL1	0
FAM229A	0
BSDC1	0
ZBTB8A	0
ZBTB8OS	0
RBBP4	0
SYNC	0
KIAA1522	0
YARS	0
S100PBP	0
FNDC5	0
HPCA	0
TMEM54	0
RNF19B	0
AK2	0
AZIN2	0
TRIM62	0
AL662907.3	0
ZNF362	0
PHC2	0
ZSCAN20	0
CSMD2	0
SMIM12	0
GJA4	0
DLGAP3	0
AC114490.3	0
TMEM35B	0
ZMYM6	0
ZMYM1	0
AL590434.1	0
ZMYM4	0
KIAA0319L	0
NCDN	0
AC004865.2	0
TFAP2E	0
PSMB2	0
C1orf216	0
CLSPN	0
AGO4	0
AGO1	0
AL139286.2	0
AGO3	0
TEKT2	0
ADPRHL2	0
COL8A2	0
TRAPPC3	0
MAP7D1	0
THRAP3	0
SH3D21	0
AL591845.1	0
STK40	0
LSM10	0
OSCP1	0
MRPS15	0
CSF3R	0
LINC01137	0
ZC3H12A	0
MEAF6	0
SNIP1	0
DNALI1	0
GNL2	0
C1orf109	0
CDCA8	0
MANEAL	0
YRDC	0
C1orf122	0
MTF1	0
INPP5B	0
SF3A3	0
FHL3	0
UTP11	0
POU3F1	0
AL354702.2	0
RRAGC	0
AL139260.1	0
MYCBP	0
RHBDL2	0
AKIRIN1	0
PABPC4	0
HPCAL4	0
PPIE	0
BMP8B	0
AL033527.3	0
AL033527.5	0
TRIT1	0
MYCL	0
MFSD2A	0
PPT1	0
RLF	0
AL050341.2	0
ZMPSTE24	0
COL9A2	0
SMAP2	0
ZFP69B	0
ZFP69	0
AL603839.3	0
EXO5	0
ZNF684	0
RIMS3	0
NFYC-AS1	0
NFYC	0
KCNQ4	0
CITED4	0
CTPS1	0
SLFNL1-AS1	0
SCMH1	0
EDN2	0
HIVEP3	0
GUCA2B	0
FOXJ3	0
RIMKLA	0
ZMYND12	0
PPCS	0
CCDC30	0
PPIH	0
AC098484.2	0
CLDN19	0
P3H1	0
C1orf50	0
SVBP	0
ERMAP	0
AL512353.1	0
ZNF691	0
SLC2A1	0
SLC2A1-AS1	0
FAM183A	0
EBNA1BP2	0
CFAP57	0
TMEM125	0
C1orf210	0
AL139289.2	0
CDC20	0
ELOVL1	0
MED8	0
SZT2	0
HYI	0
PTPRF	0
AL451062.3	0
KDM4A	0
KDM4A-AS1	0
ST3GAL3	0
ARTN	0
AL357079.1	0
IPO13	0
DPH2	0
ATP6V0B	0
B4GALT2	0
CCDC24	0
SLC6A9	0
AL139220.2	0
DMAP1	0
ERI3	0
RNF220	0
TMEM53	0
ARMH1	0
KIF2C	0
AL592166.1	0
BEST4	0
PLK3	0
TCTEX1D4	0
BTBD19	0
PTCH2	0
EIF2B3	0
HECTD3	0
UROD	0
ZSWIM5	0
HPDL	0
MUTYH	0
TOE1	0
TESK2	0
CCDC163	0
MMACHC	0
AKR1A1	0
NASP	0
CCDC17	0
GPBP1L1	0
TMEM69	0
IPP	0
MAST2	0
PIK3R3	0
AL358075.2	0
TSPAN1	0
POMGNT1	0
LURAP1	0
LRRC41	0
NSUN4	0
FAAH	0
AL136373.1	0
MKNK1-AS1	0
MKNK1	0
MOB3C	0
ATPAF1	0
EFCAB14	0
CYP4B1	0
CYP4A11	0
CYP4X1	0
CYP4A22-AS1	0
CYP4A22	0
LINC00853	0
PDZK1IP1	0
TAL1	0
STIL	0
CMPK1	0
FOXD2-AS1	0
FOXD2	0
TRABD2B	0
SLC5A9	0
SPATA6	0
AGBL4	0
BEND5	0
FAF1	0
CDKN2C	0
RNF11	0
TTC39A	0
EPS15	0
AC104170.2	0
OSBPL9	0
NRDC	0
AL050343.1	0
AL050343.2	0
RAB3B	0
TXNDC12	0
KTI12	0
BTF3L4	0
ZFYVE9	0
CC2D1B	0
ORC1	0
PRPF38A	0
TUT4	0
GPX7	0
SHISAL2A	0
COA7	0
ZYG11B	0
ZYG11A	0
ECHDC2	0
PODN	0
SLC1A7	0
CPT2	0
C1orf123	0
AL606760.3	0
MAGOH	0
AL606760.1	0
LRP8	0
LINC01771	0
AC119428.2	0
GLIS1	0
NDC1	0
YIPF1	0
DIO1	0
HSPB11	0
LRRC42	0
TCEANC2	0
AL357673.1	0
CYB5RL	0
MRPL37	0
SSBP3	0
ACOT11	0
FAM151A	0
MROH7	0
TTC4	0
PARS2	0
TTC22	0
LEXM	0
DHCR24	0
TMEM61	0
BSND	0
USP24	0
AC119674.1	0
AC119674.2	0
PRKAA2	0
FYB2	0
C8A	0
DAB1	0
OMA1	0
TACSTD2	0
MYSM1	0
LINC01135	0
AC105277.1	0
FGGY	0
HOOK1	0
CYP2J2	0
TM2D1	0
AC099791.2	0
PATJ	0
L1TD1	0
KANK4	0
USP1	0
DOCK7	0
ANGPTL3	0
AC103923.1	0
ATG4C	0
LINC01739	0
ALG6	0
ITGB3BP	0
EFCAB7	0
PGM1	0
ROR1	0
ROR1-AS1	0
AL445205.1	0
UBE2U	0
CACHD1	0
RAVER2	0
AL357078.1	0
AK4	0
DNAJC6	0
LEPR	0
PDE4B	0
SGIP1	0
AL139147.1	0
TCTEX1D1	0
WDR78	0
MIER1	0
SLC35D1	0
IL12RB2	0
LINC01702	0
GADD45A	0
GNG12	0
GNG12-AS1	0
DIRAS3	0
WLS	0
DEPDC1	0
LRRC7	0
LRRC40	0
ANKRD13C	0
HHLA3	0
CTH	0
AL354872.2	0
LINC01788	0
PTGER3	0
AL031429.1	0
ZRANB2-AS1	0
NEGR1	0
LRRIQ3	0
FPGT	0
FPGT-TNNI3K	0
TNNI3K	0
AC135803.1	0
CRYZ	0
TYW3	0
SLC44A5	0
ACADM	0
RABGGTB	0
MSH4	0
ASB17	0
AC092813.2	0
ST6GALNAC3	0
ST6GALNAC5	0
PIGK	0
AK5	0
AC118549.1	0
USP33	0
MIGA1	0
NEXN	0
FUBP1	0
DNAJB4	0
GIPC2	0
AC103591.3	0
PTGFR	0
IFI44L	0
IFI44	0
LINC01781	0
ADGRL2	0
LINC01361	0
LINC01725	0
TTLL7	0
AL359504.2	0
PRKACB	0
SAMD13	0
RPF1	0
SPATA1	0
CTBS	0
SSX2IP	0
MCOLN2	0
WDR63	0
MCOLN3	0
SYDE2	0
C1orf52	0
BCL10	0
AL078459.1	0
DDAH1	0
AL360219.1	0
AC092807.3	0
CYR61	0
ZNHIT6	0
COL24A1	0
AL049597.2	0
SELENOF	0
HS2ST1	0
LINC01140	0
LMO4	0
PKN2-AS1	0
PKN2	0
GTF2B	0
KYAT3	0
RBMXL1	0
GBP3	0
GBP1	0
GBP2	0
GBP7	0
AC099063.4	0
GBP5	0
LRRC8B	0
LRRC8C-DT	0
LRRC8C	0
AC099568.2	0
LRRC8D	0
AL391497.1	0
ZNF326	0
ZNF644	0
HFM1	0
CDC7	0
TGFBR3	0
BRDT	0
EPHX4	0
BTBD8	0
AC104836.1	0
GLMN	0
RPAP2	0
GFI1	0
EVI5	0
FAM69A	0
MTF2	0
TMED5	0
CCDC18	0
DR1	0
FNBP1L	0
BCAR3	0
AL109613.1	0
DNTTIP2	0
GCLM	0
ABCA4	0
AC097059.1	0
ABCD3	0
F3	0
SLC44A3	0
AC105942.1	0
ALG14	0
AC095033.1	0
TMEM56	0
TMEM56-RWDD3	0
AC092802.1	0
RWDD3	0
PTBP2	0
DPYD	0
SNX7	0
FRRS1	0
AGL	0
AC118553.1	0
SLC35A3	0
AC118553.2	0
MFSD14A	0
SASS6	0
TRMT13	0
LRRC39	0
DBT	0
RTCA-AS1	0
RTCA	0
CDC14A	0
VCAM1	0
EXTL2	0
AC104506.1	0
SLC30A7	0
DPH5	0
AC093157.1	0
AL109741.1	0
OLFM3	0
COL11A1	0
RNPC3	0
AMY2B	0
PRMT6	0
NTNG1	0
VAV3	0
AL390036.1	0
SLC25A24	0
AL359258.2	0
FAM102B	0
HENMT1	0
PRPF38B	0
STXBP3	0
AKNAD1	0
AL449266.1	0
GPSM2	0
CLCC1	0
WDR47	0
TAF13	0
AL356488.3	0
TMEM167B	0
AL356488.2	0
KIAA1324	0
SARS	0
CELSR2	0
PSRC1	0
SORT1	0
PSMA5	0
SYPL2	0
ATXN7L2	0
CYB561D1	0
AMIGO1	0
GNAI3	0
AMPD2	0
GSTM4	0
GSTM2	0
GSTM1	0
GSTM5	0
GSTM3	0
CSF1	0
AHCYL1	0
STRIP1	0
AL160006.1	0
ALX3	0
SLC6A17	0
LINC02586	0
KCNC4	0
RBM15-AS1	0
RBM15	0
SLC16A4	0
AL355488.1	0
AL365361.1	0
KCNA3	0
CD53	0
AL360270.1	0
LRIF1	0
AL360270.3	0
DRAM2	0
CEPT1	0
AL355816.1	0
AL355816.2	0
DENND2D	0
CHI3L2	0
CHIA	0
PIFO	0
OVGP1	0
WDR77	0
ATP5PB	0
C1orf162	0
TMIGD3	0
ADORA3	0
RAP1A	0
LINC01160	0
INKA2	0
DDX20	0
KCND3	0
LINC01750	0
CTTNBP2NL	0
WNT2B	0
ST7L	0
CAPZA1	0
MOV10	0
AL603832.1	0
PPM1J	0
LINC01356	0
AL390729.1	0
SLC16A1	0
SLC16A1-AS1	0
AL357055.3	0
LRIG2	0
MAGI3	0
PHTF1	0
RSBN1	0
PTPN22	0
BCL2L15	0
AP4B1	0
DCLRE1B	0
HIPK1-AS1	0
HIPK1	0
OLFML3	0
SYT6	0
AL121999.1	0
TRIM33	0
BCAS2	0
DENND2C	0
NRAS	0
SIKE1	0
TSPAN2	0
NGF	0
VANGL1	0
SLC22A15	0
MAB21L3	0
LINC01762	0
AL390066.1	0
CD58	0
IGSF3	0
CD2	0
AL157904.1	0
PTGFRN	0
CD101	0
AL445231.1	0
TTF2	0
TRIM45	0
VTCN1	0
AL358072.1	0
MAN1A2	0
TENT5C	0
GDAP2	0
WDR3	0
SPAG17	0
WARS2	0
AL359915.2	0
LINC01780	0
HAO2	0
HSD3B2	0
ZNF697	0
PHGDH	0
HMGCS2	0
REG4	0
NOTCH2	0
SEC22B	0
NBPF26	0
LINC00623	0
FCGR1B	0
FAM72B	0
SRGAP2C	0
SRGAP2-AS1	0
AC244021.1	0
AL592494.3	0
AC239800.2	0
AC239800.3	0
AC239798.2	0
HIST2H3PS2	0
FAM72C	0
AC245595.1	0
AC246785.3	0
NBPF15	0
LINC01632	0
FP700111.1	0
SRGAP2B	0
FAM72D	0
AC245014.3	0
AC245014.1	0
NBPF20	0
GPR89A	0
PDZK1	0
CD160	0
POLR3C	0
NUDT17	0
PIAS3	0
ANKRD35	0
ITGA10	0
PEX11B	0
RBM8A	0
LIX1L-AS1	0
LIX1L	0
ANKRD34A	0
POLR3GL	0
LINC01719	0
NBPF10	0
NOTCH2NL	0
AC239799.2	0
NBPF12	0
PRKAB2	0
AC242426.2	0
FMO5	0
CHD1L	0
LINC00624	0
BCL9	0
ACP6	0
GJA5	0
AC241644.2	0
GJA8	0
GPR89B	0
AC239803.3	0
NBPF11	0
AC239803.1	0
PPIAL4G	0
NBPF14	0
NUDT4B	0
PDE4DIP	0
NBPF9	0
AC245297.3	0
AC245297.2	0
NBPF19	0
FCGR1A	0
HIST2H2BF	0
AC243772.2	0
HIST2H4A	0
AC239868.3	0
HIST2H4B	0
AC239868.2	0
HIST2H2BE	0
HIST2H2AC	0
HIST2H2AB	0
BOLA1	0
SV2A	0
SF3B4	0
MTMR11	0
OTUD7B	0
VPS45	0
PLEKHO1	0
ANP32E	0
APH1A	0
C1orf54	0
CIART	0
MRPS21	0
PRPF3	0
RPRD2	0
TARS2	0
ECM1	0
FALEC	0
AL356356.1	0
ADAMTSL4	0
MCL1	0
ENSA	0
GOLPH3L	0
CTSS	0
CTSK	0
ARNT	0
SETDB1	0
CERS2	0
ANXA9	0
MINDY1	0
PRUNE1	0
C1orf56	0
CDC42SE1	0
MLLT11	0
GABPB2	0
SEMA6C	0
TNFAIP8L2	0
SCNM1	0
LYSMD1	0
VPS72	0
PIP5K1A	0
PSMD4	0
AL391069.2	0
ZNF687	0
PI4KB	0
AL391069.4	0
RFX5	0
AL391069.3	0
SELENBP1	0
PSMB4	0
POGZ	0
CGN	0
TUFT1	0
SNX27	0
AL391335.1	0
[truncated: 20,485 more rows]

## Sheet: ICA
	ICA
MALAT1	377.5
MT-CO3	301
MT-CO1	280
MT-CYB	190.5
MT-CO2	182.5
MT-ND3	182
MT-ATP6	175
MT-ND1	143
MT-ND4	137.5
MT-ND2	72
EEF1A1	42
MT-ND5	39
RPL41	32
B2M	27
RPS12	23
RPLP1	23
RPL10	22
TPT1	22
RPL13	22
RPL3	22
RPS18	21
RPS27	20
RPL37A	19
RPS14	19
TMEM213	19
RPS24	19
RPL21	19
RPS2	19
RPL11	18
IGFBP7	18
RPS4X	18
FTH1	18
RPS8	17
RTN4	17
RPL34	17
RPS3A	17
RPS6	17
RPL15	16
RPL9	16
ATP6AP2	16
RPL8	16
RPL7A	15.5
RPS27A	15
RPS23	15
RPL6	15
MTRNR2L12	14.5
RPL32	14
RPL37	14
RPL30	14
RPL5	13
TMSB4X	13
RPS3	13
LGALS3	13
RPL26	13
RPL19	13
RPL28	13
ATP6V0B	12
TXNIP	12
ADGRF5	12
RPL39	12
SLC26A7	12
RPS15	12
RPS28	12
APOE	12
ATP1B1	11
RPL14	11
RPL24	11
RPL35A	11
COX7C	11
NDUFA4	11
RPS13	11
RPS15A	11
EIF1	11
RPL18	11
RPL13A	11
RPS9	11
MT-ND4L	11
RPL29	10
RPL7	10
FAU	10
CKB	10
ATP5F1E	10
RPL36	10
RPS16	10
RPS19	10
S100A6	9
RPS7	9
MAL	9
HLA-C	9
RPL10A	9
RPL12	9
RPL27A	9
NACA	9
C12orf75	9
ITM2B	9
RPS29	9
HSP90AA1	9
RPL18A	9
FTL	9
RPS5	9
RPL22	8
ATP6V1G3	8
RPSA	8
RACK1	8
HLA-B	8
DEFB1	8
ATP6V0D2	8
UQCRB	8
RPL35	8
NEAT1	8
RPS25	8
CD9	8
CD63	8
COX4I1	8
RPL23A	8
RPL23	8
GNAS	8
RPS11	8
H3F3A	7
EPCAM	7
PTMA	7
RPLP2	7
RHCG	7
ACTG1	7
RPS21	7
BSG	7
PTGER3	6
COX5B	6
IGFBP5	6
HLA-A	6
HSP90AB1	6
COX7A2	6
ARHGAP18	6
ACTB	6
CHCHD2	6
SLC25A6	6
COX7B	6
SLC25A5	6
COX6C	6
RPLP0	6
COX6A1	6
SRP14	6
CA12	6
TMEM101	6
SLC4A1	6
UBA52	6
CHCHD10	6
DHRS7	5.5
CAMK2N1	5
RPS20	5
CTSD	5
CD81	5
COX8A	5
ATP5MG	5
GAPDH	5
PFDN5	5
SERF2	5
RPL27	5
RPL38	5
PPDPF	5
NDUFS5	4
UQCRH	4
TMEM59	4
ATP1A1	4
S100A10	4
S100A11	4
HADHB	4
CALM2	4
ITGA6	4
ATP5MC3	4
EEF1B2	4
UQCRQ	4
SKP1	4
CYSTM1	4
ATP6V0E1	4
CD24	4
SCIN	4
TOMM7	4
ATP6V1F	4
ATP6V0A4	4
NDUFB2	4
GSTP1	4
LDHB	4
TMBIM6	4
MYL6	4
ATP5F1B	4
SLC25A3	4
HMGB1	4
KTN1	4
RPL4	4
COX5A	4
HERPUD1	4
UBB	4
DDX5	4
DSG2	4
COX6B1	4
UQCR10	4
ATP5PF	4
ATP6V1A	3.5
LITAF	3.5
CLCNKB	3
YBX1	3
MGST3	3
PRDX6	3
G0S2	3
ATP6V1C2	3
OST4	3
ANXA4	3
RPL31	3
TFCP2L1	3
TMA7	3
SEC62	3
CLNK	3
CCNI	3
BTF3	3
HINT1	3
VDAC1	3
LINC01187	3
NPM1	3
RPS10	3
MPC1	3
CYCS	3
HNRNPA2B1	3
PPIA	3
AKAP9	3
NDUFA5	3
NDUFA1	3
EEF1D	3
ALDH1A1	3
RARRES3	3
PRDX5	3
NDUFC2	3
IL18	3
FXYD2	3
APLP2	3
ATP5MD	3
EPS8	3
ITPR2	3
LIMA1	3
KRT8	3
KRT18	3
ATP5MC2	3
HNRNPA1	3
RPS26	3
ISCU	3
PEBP1	3
UBC	3
IDH2	3
PLCG2	3
SLC25A39	3
MSI2	3
ATP5PD	3
SMIM6	3
MYL12B	3
ATP5F1A	3
CST3	3
GPX4	3
ATP5F1D	3
CIRBP	3
UQCR11	3
OAZ1	3
SMIM24	3
EEF2	3
UBL5	3
CALR	3
COX7A1	3
SPINT2	3
EIF3K	3
ATP5PO	3
MT-ATP8	3
PARK7	2
MINOS1	2
ATP5IF1	2
PRDX1	2
NRDC	2
TMEM61	2
RAB13	2
MUC1	2
UHMK1	2
UAP1	2
NUCKS1	2
CD46	2
CAPN2	2
TOMM20	2
LAPTM4A	2
HADHA	2
COX7A2L	2
TGOLN2	2
CAPG	2
VAMP8	2
LIMS1	2
DBI	2
GRB14	2
COBLL1	2
HSPD1	2
HSPE1	2
EXOSC7	2
SPCS1	2
FOXP1	2
ZBTB20	2
NDUFB4	2
NDUFB5	2
EIF4A2	2
MUC20-OT1	2
ATP5ME	2
TBC1D14	2
TBC1D1	2
OCIAD1	2
MOB1B	2
GPAT3	2
NDUFC1	2
SLC25A4	2
NDUFS6	2
OXCT1	2
SELENOP	2
NDFIP1	2
DSP	2
HSPA1A	2
RCAN2	2
ADGRF1	2
PNISR	2
NCOA7	2
EZR	2
RAC1	2
TAX1BP1	2
SRI	2
ATP5MF	2
HIPK2	2
SAT1	2
NDUFB11	2
SSR4	2
EIF3E	2
NDUFB9	2
CYC1	2
DMRT2	2
CLTA	2
ATP6V1G1	2
HSPA5	2
C9orf16	2
EDF1	2
NUCB2	2
LDHA	2
CD59	2
FKBP2	2
CFL1	2
NDUFS8	2
SPCS2	2
ACAT1	2
HSPA8	2
ATP5F1C	2
FAM107B	2
OGDHL	2
PSAP	2
VDAC2	2
GHITM	2
NDUFB8	2
FAM24B	2
TPI1	2
GABARAPL1	2
ERP27	2
KIF21A	2
EIF4B	2
PTGES3	2
TMBIM4	2
BTG1	2
NDUFA12	2
HSP90B1	2
GLTP	2
ERP29	2
DYNLL1	2
COMMD6	2
GAS6	2
RPL36AL	2
SYNE2	2
ATP6V1D	2
SRSF5	2
NPC2	2
NDUFB1	2
ATP5MPL	2
PDIA3	2
TPM1	2
PPIB	2
HACD3	2
PKM	2
SEC11A	2
CIB1	2
NDUFB10	2
ECI1	2
SRRM2	2
ELOB	2
TUFM	2
HSD11B2	2
YWHAE	2
VAMP2	2
WSB1	2
COA3	2
ATP5MC1	2
ABCA5	2
SUMO2	2
H3F3B	2
NDUFV2	2
VAPA	2
NEDD4L	2
LMAN1	2
DSTN	2
RBM39	2
RPN2	2
PSMA7	2
C19orf70	2
PRDX2	2
NDUFB7	2
JUND	2
COPE	2
UQCRFS1	2
NOP53	2
SELENOW	2
ATP6V1E1	2
MIF	2
DDX17	2
ST13	2
NDUFA6	2
TSPO	2
SON	2
MRPS6	2
TTC3	2
HMGN1	2
MT-ND6	2
TMSB10	1.5
IMPA2	1.5
YWHAB	1.5
SOD1	1.5
AURKAIP1	1
MRPL20	1
SSU72	1
RER1	1
CAMTA1	1
ENO1	1
SRARP	1
CLCNKA	1
CAPZB	1
CDA	1
HP1BP3	1
RAP1GAP	1
CDC42	1
HNRNPR	1
FUCA1	1
PNRC2	1
SRSF10	1
SRRM1	1
SYF2	1
RSRP1	1
TMEM50A	1
HMGN2	1
NUDC	1
DNAJC8	1
SERINC2	1
PTP4A2	1
EIF3I	1
MARCKSL1	1
SFPQ	1
THRAP3	1
MACF1	1
ZMPSTE24	1
CITED4	1
NASP	1
SCP2	1
BSND	1
PRKAA2	1
JUN	1
TM2D1	1
JAK1	1
LEPROT	1
SERBP1	1
GADD45A	1
GNG12	1
WLS	1
SRSF11	1
ZRANB2	1
GNG5	1
SELENOF	1
FNBP1L	1
CNN3	1
AHCYL1	1
LAMTOR5	1
ATP5PB	1
CSDE1	1
RBM8A	1
MRPS21	1
PSMB4	1
S100A13	1
JTB	1
HAX1	1
DPM3	1
ASH1L	1
SSR2	1
RHBG	1
NAXE	1
TSTD1	1
PFDN2	1
UFC1	1
NDUFS2	1
SDHC	1
TMCO1	1
MPC2	1
PRRC2C	1
RALGPS2	1
GLUL	1
ARPC5	1
TPR	1
PPP1R12B	1
SNRPE	1
PPP2R5A	1
ESRRG	1
CNIH4	1
SRP9	1
ARF1	1
GUK1	1
MTR	1
COX20	1
HNRNPU	1
ADI1	1
KIDINS220	1
YWHAQ	1
PDIA6	1
SF3B6	1
MAPRE3	1
ATRAID	1
MRPL33	1
PPP1CB	1
SRSF7	1
MAP4K3	1
AC007388.1	1
MCFD2	1
ERLEC1	1
SPTBN1	1
CCT4	1
MDH1	1
SNRPG	1
CCT7	1
SUCLG1	1
IMMT	1
MRPS5	1
EIF5B	1
SULT1C2	1
GCC2	1
PAX8	1
ACTR3	1
MZT2B	1
PLEKHB2	1
UBXN4	1
PRPF40A	1
PPIG	1
SSB	1
DYNC1I2	1
MTX2	1
HNRNPA3	1
NFE2L2	1
PDE1A	1
ITGAV	1
SF3B1	1
PLCL1	1
NDUFB3	1
NDUFS1	1
XRCC5	1
ARPC2	1
PNKD	1
ACSL3	1
COL4A4	1
CAB39	1
NCL	1
EFHD1	1
LRRFIP1	1
NDUFA10	1
COPS9	1
CHL1	1
ITPR1	1
EMC3	1
BRK1	1
VGLL4	1
LSM3	1
GOLGA4	1
CTDSPL	1
EIF1B	1
NKTR	1
HIGD1A	1
ZDHHC3	1
CCDC12	1
UQCRC1	1
NDUFAF3	1
RHOA	1
TEX264	1
SELENOK	1
PXK	1
PDHB	1
MAGI1	1
ARL6IP5	1
CRYBG3	1
BBX	1
COX17	1
GOLGB1	1
FAM162A	1
MGLL	1
CNBP	1
MRPL3	1
U2SURP	1
PFN2	1
SERP1	1
SELENOT	1
DHX36	1
CCNL1	1
MECOM	1
DNAJC19	1
LPP	1
MUC20	1
LRPAP1	1
MRFAP1	1
WDR1	1
BOD1L1	1
FAM200B	1
SLIT2	1
PPARGC1A	1
RBM47	1
LIMCH1	1
KIT	1
TMEM165	1
STAP1	1
SCARB2	1
SHROOM3	1
HNRNPD	1
HNRNPDL	1
TSPAN5	1
H2AFZ	1
UBE2D3	1
AIMP1	1
UGT8	1
SNHG8	1
ANXA5	1
JADE1	1
MGST2	1
SCOC	1
TRIM2	1
SPCS3	1
RWDD4	1
SDHA	1
PDCD6	1
MYO10	1
SUB1	1
PRLR	1
NNT	1
MOCS2	1
NDUFS4	1
GPBP1	1
PART1	1
MRPS36	1
BDP1	1
NSA2	1
TBCA	1
SCAMP1	1
CKMT2	1
RHOBTB3	1
GLRX	1
CAST	1
LNPEP	1
REEP5	1
PPIC	1
DDX46	1
HNRNPA0	1
HSPA9	1
UBE2D2	1
PURA	1
SLC4A9	1
NDUFA2	1
CSNK1A1	1
ATOX1	1
TTC1	1
FOXI1	1
CPEB4	1
HIGD2A	1
LMAN2	1
NHP2	1
HNRNPH1	1
CANX	1
SQSTM1	1
SERPINB1	1
PRPF4B	1
TMEM14C	1
TMEM14B	1
NOL7	1
GMPR	1
DEK	1
HIST1H4C	1
HLA-E	1
DDR1	1
CLIC1	1
C6orf48	1
PSMB8	1
CUTA	1
SRSF3	1
GLO1	1
RPL7L1	1
VEGFA	1
DST	1
MYO6	1
HMGN3	1
PNRC1	1
SNX3	1
CD164	1
MARCKS	1
RWDD1	1
SERINC1	1
PERP	1
HEBP2	1
SF3B5	1
GINM1	1
PCMT1	1
ARID1B	1
DYNLT1	1
PACRG	1
AFDN	1
PSMB1	1
THSD7A	1
PDE1C	1
TMED4	1
SEC61G	1
NIPSNAP2	1
CCT6A	1
NUPR2	1
GTF2I	1
MDH2	1
HSPB1	1
SEMA3C	1
FAM133B	1
HEPACAM2	1
SEM1	1
BRI3	1
ZKSCAN1	1
LAMTOR4	1
ZNHIT1	1
FIS1	1
POLR2J	1
PMPCB	1
KMT2E	1
SYPL1	1
DLD	1
LAMB1	1
PNPLA8	1
CAPZA2	1
FAM3C	1
WASL	1
MTPN	1
SSBP1	1
GSTK1	1
RARRES2	1
RHEB	1
DNAJB6	1
PDHA1	1
EIF1AX	1
DYNLT3	1
TSPAN7	1
DDX3X	1
UXT	1
RBM3	1
MAGED2	1
NBDY	1
XIST	1
ATRX	1
PGK1	1
SH3BGRL	1
RPL36A	1
ARMCX3	1
BEX3	1
TCEAL4	1
PGRMC1	1
HPRT1	1
RBMX	1
BCAP31	1
ATP6AP1	1
PCM1	1
ASAH1	1
CLU	1
SARAF	1
CEBPD	1
ATP6V1H	1
CA8	1
RAB2A	1
TRAM1	1
C8orf59	1
CA2	1
DECR1	1
OTUD6B-AS1	1
SDC2	1
CPQ	1
MTDH	1
LAPTM4B	1
POLR2K	1
PABPC1	1
YWHAZ	1
OXR1	1
EIF3H	1
SNTB1	1
VPS28	1
AK3	1
NDUFB6	1
DNAJA1	1
BAG1	1
CHMP5	1
DCTN3	1
HNRNPK	1
GADD45G	1
ANP32B	1
SEC61B	1
TXN	1
C9orf84	1
PTBP3	1
RAB14	1
NDUFA8	1
SPTAN1	1
SET	1
TMEM141	1
PHPT1	1
DPP7	1
MRPL41	1
RNH1	1
POLR2L	1
CHID1	1
NAP1L4	1
EIF3F	1
TMEM9B	1
MTRNR2L8	1
EIF4G2	1
C11orf58	1
SVIP	1
MPPED2	1
CAT	1
HSD17B12	1
SELENOH	1
TMEM258	1
AHNAK	1
TMEM179B	1
RTN3	1
VEGFB	1
PPP1R14B	1
TRMT112	1
SF1	1
PPP1CA	1
NDUFV1	1
CPT1A	1
LAMTOR1	1
STARD10	1
TAF1D	1
TMEM123	1
SDHD	1
SORL1	1
KLF6	1
ITIH5	1
MPP7	1
KIF5B	1
ITGB1	1
HNRNPF	1
CISD1	1
FAM13C	1
PPA1	1
PCBD1	1
ANAPC16	1
ANXA11	1
GLUD1	1
TM9SF3	1
GOT1	1
TRIM8	1
BORCS7	1
GSTO1	1
EIF3A	1
PRDX3	1
ECHS1	1
WNK1	1
ADIPOR2	1
NDUFA9	1
SCNN1A	1
MRPL51	1
TMEM52B	1
YBX3	1
H2AFJ	1
STRAP	1
MRPS35	1
ERGIC2	1
SINHCAF	1
SYT10	1
ZCRB1	1
SCAF11	1
SLC38A1	1
TMEM106C	1
TUBA1B	1
COX14	1
PRR13	1
PCBP2	1
CBX5	1
BLOC1S1	1
CNPY2	1
OS9	1
SLC16A7	1
CCT2	1
NAP1L1	1
SNRPF	1
ARL1	1
WASHC3	1
ARPC3	1
VPS29	1
TMEM116	1
FBXO21	1
SRSF9	1
MLEC	1
ANAPC5	1
CLIP1	1
RSRC2	1
ARL6IP4	1
TMED2	1
RAN	1
MPHOSPH8	1
CRYL1	1
SAP18	1
MRPL57	1
FGF9	1
POLR1D	1
POMP	1
UBL3	1
HSPH1	1
N4BP2L2	1
ESD	1
FNDC3A	1
TBC1D4	1
LMO7	1
KCTD12	1
CLN5	1
ABCC4	1
DNAJC3	1
TM9SF2	1
ARGLU1	1
LAMP1	1
HNRNPC	1
DAD1	1
PSMB5	1
PSME1	1
PSME2	1
NEDD8	1
HECTD1	1
SNX6	1
PNN	1
NEMF	1
SAV1	1
RTRAF	1
GNPNAT1	1
PCNX4	1
ERH	1
SYNJ2BP	1
RBM25	1
TMED10	1
FOS	1
SPTLC2	1
SLIRP	1
CALM1	1
TRIP11	1
DDX24	1
GLRX5	1
PAPOLA	1
ANKRD9	1
EIF5	1
ZFYVE21	1
SIVA1	1
SNRPN	1
EMC7	1
NOP10	1
SPINT1-AS1	1
CHP1	1
CCNDBP1	1
DUT	1
EID1	1
FGF7	1
ARPP19	1
RSL24D1	1
CCPG1	1
CGNL1	1
MINDY2	1
SLTM	1
GTF2A2	1
VPS13C	1
RPS27L	1
RAB11A	1
ANP32A	1
HEXA	1
NPTN	1
RCN2	1
MORF4L1	1
MESD	1
ABHD2	1
SELENOS	1
MCRIP2	1
TBC1D24	1
C16orf89	1
GSPT1	1
UQCRC2	1
NDUFAB1	1
TMEM219	1
FUS	1
BRD7	1
CHD9	1
AMFR	1
PLLP	1
CDH16	1
FAM96B	1
CDH1	1
GABARAPL2	1
TERF2IP	1
GCSH	1
HSBP1	1
MAP1LC3B	1
CYBA	1
APRT	1
TCF25	1
SLC43A2	1
PAFAH1B1	1
PSMB6	1
PFN1	1
SPAG7	1
C1QBP	1
ACADVL	1
CLDN7	1
NAA38	1
NCOR1	1
COPRS	1
AP2B1	1
DDX52	1
PSMB3	1
ERBB2	1
MIEN1	1
LINC00671	1
ARL4D	1
NFE2L1	1
HOXB-AS3	1
PHB	1
LUC7L3	1
SPAG9	1
SCPEP1	1
CCDC47	1
BPTF	1
PRKAR1A	1
GPRC5C	1
SMIM5	1
SRSF2	1
LGALS3BP	1
ANAPC11	1
METRNL	1
MYL12A	1
ANKRD12	1
RALBP1	1
AFG3L2	1
ROCK1	1
NARS	1
SEC11C	1
RNF152	1
CYB5A	1
MBP	1
CSNK2A1	1
SNRPB	1
DDRGK1	1
TMEM230	1
TMX4	1
RRBP1	1
SMIM26	1
XRN2	1
DUSP15	1
KIF3B	1
ASXL1	1
EIF2S2	1
DYNLRB1	1
MAP1LC3A	1
ROMO1	1
NORAD	1
TOP1	1
SDC4	1
ZFAS1	1
CTSZ	1
NDUFS7	1
PLEKHJ1	1
LSM7	1
TIMM13	1
AES	1
GNA11	1
NFIC	1
MRPL54	1
MAP2K2	1
NDUFA11	1
CAPS	1
ALKBH7	1
PET100	1
EIF3G	1
TMEM205	1
WDR83OS	1
TRIR	1
GADD45GIP1	1
C19orf53	1
TECR	1
MRPL34	1
LSM4	1
REX1BD	1
NDUFA13	1
PDCD5	1
DMKN	1
TMEM147	1
CAPNS1	1
PSMD8	1
ACTN4	1
MRPS12	1
BLVRB	1
RABAC1	1
BCAM	1
APOC1	1
EML2	1
SNRPD2	1
CALM3	1
KDELR1	1
SNRNP70	1
FCGRT	1
EMC10	1
ETFB	1
NDUFA3	1
TMEM238	1
CHMP2A	1
UBE2M	1
DDT	1
SNRPD3	1
SELENOM	1
YWHAH	1
EIF3D	1
EIF3L	1
TNRC6B	1
RBX1	1
XRCC6	1
SNU13	1
SMDT1	1
CYB5R3	1
SMIM34B	1
BTG3	1
APP	1
USP16	1
CCT8	1
CLDN8	1
SLC5A3	1
BACE2	1
FAM3B	1
TMPRSS2	1
NDUFV3	1
CSTB	1
PTTG1IP	1
COL18A1	1
COL6A1	1
KHDRBS1	0.5
C1orf122	0.5
PMVK	0.5
PQLC3	0.5
GIGYF2	0.5
GPRIN3	0.5
IQGAP2	0.5
PJA2	0.5
YIPF6	0.5
NSD3	0.5
DMAC1	0.5
KCNQ1OT1	0.5
LGR4	0.5
UBXN1	0.5
RTF1	0.5
TMEM87A	0.5
SKAP1	0.5
AL627309.1	0
AL669831.5	0
FAM87B	0
LINC00115	0
FAM41C	0
AL645608.3	0
AL645608.1	0
SAMD11	0
NOC2L	0
KLHL17	0
PLEKHN1	0
PERM1	0
AL645608.8	0
HES4	0
ISG15	0
AGRN	0
RNF223	0
C1orf159	0
AL390719.2	0
TTLL10	0
TNFRSF18	0
TNFRSF4	0
SDF4	0
B3GALT6	0
C1QTNF12	0
UBE2J2	0
LINC01786	0
SCNN1D	0
ACAP3	0
PUSL1	0
INTS11	0
CPTP	0
DVL1	0
MXRA8	0
CCNL2	0
ANKRD65	0
VWA1	0
ATAD3C	0
ATAD3B	0
ATAD3A	0
TMEM240	0
AL645728.1	0
FNDC10	0
AL691432.2	0
MIB2	0
MMP23B	0
CDK11B	0
SLC35E2B	0
CDK11A	0
SLC35E2A	0
NADK	0
GNB1	0
AL109917.1	0
TMEM52	0
GABRD	0
AL391845.1	0
PRKCZ	0
AL590822.2	0
PRKCZ-AS1	0
FAAP20	0
AL590822.1	0
SKI	0
MORN1	0
PEX10	0
PLCH2	0
PANK4	0
AL139246.5	0
TNFRSF14-AS1	0
TNFRSF14	0
FAM213B	0
MMEL1	0
TTC34	0
LINC00982	0
PRDM16	0
ARHGEF16	0
MEGF6	0
AL513320.1	0
TPRG1L	0
WRAP73	0
SMIM1	0
LRRC47	0
AL365330.1	0
CEP104	0
DFFB	0
C1orf174	0
AJAP1	0
Z98259.3	0
NPHP4	0
KCNAB2	0
CHD5	0
AL031847.1	0
RNF207	0
ICMT	0
LINC00337	0
GPR153	0
ACOT7	0
AL031848.2	0
HES2	0
ESPN	0
TNFRSF25	0
PLEKHG5	0
NOL9	0
ZBTB48	0
KLHL21	0
PHF13	0
THAP3	0
DNAJC11	0
CAMTA1-DT	0
AL512330.1	0
AL359881.3	0
VAMP3	0
PER3	0
UTS2	0
TNFRSF9	0
AL034417.4	0
AL034417.3	0
ERRFI1	0
AL034417.2	0
LINC01714	0
SLC45A1	0
RERE	0
ENO1-AS1	0
SLC2A5	0
GPR157	0
MIR34AHG	0
H6PD	0
SPSB1	0
BX323043.1	0
AL928921.2	0
AL928921.1	0
SLC25A33	0
TMEM201	0
PIK3CD	0
PIK3CD-AS2	0
CLSTN1	0
CTNNBIP1	0
LZIC	0
NMNAT1	0
RBP7	0
UBE4B	0
KIF1B	0
AL139424.2	0
PGD	0
CENPS-CORT	0
CENPS	0
DFFA	0
AL354956.1	0
PEX14	0
CASZ1	0
AL139423.1	0
TARDBP	0
AL109811.3	0
SRM	0
EXOSC10	0
AL109811.2	0
MTOR	0
ANGPTL7	0
UBIAD1	0
FBXO2	0
FBXO44	0
FBXO6	0
MAD2L2	0
DRAXIN	0
AGTRAP	0
C1orf167	0
MTHFR	0
CLCN6	0
KIAA2013	0
PLOD1	0
MFN2	0
MIIP	0
TNFRSF8	0
TNFRSF1B	0
VPS13D	0
AC243836.1	0
DHRS3	0
AC254633.1	0
PDPN	0
PRDM2	0
KAZN	0
TMEM51-AS1	0
TMEM51	0
FHAD1	0
AL031283.1	0
EFHD2	0
CASP9	0
DNAJC16	0
AL121992.3	0
AGMAT	0
DDI2	0
PLEKHM2	0
SLC25A34	0
SLC25A34-AS1	0
TMEM82	0
FBLIM1	0
UQCRHL	0
AL450998.2	0
SPEN	0
ZBTB17	0
HSPB7	0
FAM131C	0
EPHA2	0
ARHGEF19	0
CPLANE2	0
FBXO42	0
SZRD1	0
NECAP2	0
LINC01772	0
AL137802.2	0
NBPF1	0
CROCC	0
BX284668.5	0
BX284668.6	0
MFAP2	0
ATP13A2	0
SDHB	0
PADI2	0
PADI4	0
RCC2	0
ARHGEF10L	0
IGSF21	0
KLHDC7A	0
ALDH4A1	0
IFFO2	0
UBR4	0
AL035413.1	0
EMC1	0
MRTO4	0
AKR7A3	0
AKR7A2	0
PQLC2	0
NBL1	0
TMCO4	0
RNF186	0
AL391883.1	0
OTUD3	0
UBXN10-AS1	0
UBXN10	0
VWA5B1	0
MUL1	0
FAM43B	0
PINK1	0
PINK1-AS	0
DDOST	0
KIF17	0
EIF4G3	0
ECE1	0
NBPF3	0
ALPL	0
USP48	0
HSPG2	0
LINC01635	0
WNT4	0
ZBTB40	0
C1QA	0
C1QC	0
C1QB	0
EPHB2	0
KDM1A	0
LUZP1	0
LINC01355	0
AL109936.6	0
ZNF436	0
ZNF436-AS1	0
AL109936.2	0
TCEA3	0
ASAP3	0
E2F2	0
ID3	0
ELOA	0
ELOA-AS1	0
PITHD1	0
LYPLA2	0
GALE	0
HMGCL	0
MYOM3	0
IFNLR1	0
STPG1	0
NIPAL3	0
RCAN3	0
AL445686.2	0
NCMAP	0
CLIC4	0
RUNX3	0
AL031432.3	0
RHD	0
RHCE	0
MACO1	0
LDLRAP1	0
MAN1C1	0
AL031280.1	0
SELENON	0
AL020996.1	0
MTFR1L	0
AUNIP	0
AL033528.2	0
PAQR7	0
STMN1	0
PAFAH2	0
EXTL1	0
SLC30A2	0
TRIM63	0
PDIK1L	0
FAM110D	0
AL391650.1	0
ZNF593	0
CNKSR1	0
CEP85	0
SH3BGRL3	0
UBXN11	0
CD52	0
CRYBG2	0
ZNF683	0
DHDDS	0
RPS6KA1	0
ARID1A	0
PIGV	0
ZDHHC18	0
SFN	0
GPN2	0
GPATCH3	0
NR0B2	0
KDF1	0
TRNP1	0
TENT5B	0
SLC9A1	0
WDTC1	0
TMEM222	0
SYTL1	0
MAP3K6	0
FCN3	0
CD164L2	0
GPR3	0
WASF2	0
AHDC1	0
FGR	0
IFI6	0
FAM76A	0
STX12	0
PPP1R8	0
THEMIS2	0
RPA2	0
SMPDL3B	0
AL512288.1	0
XKR8	0
EYA3	0
PTAFR	0
AL353622.1	0
SESN2	0
MED18	0
PHACTR4	0
RCC1	0
TRNAU1AP	0
SNHG12	0
TAF12	0
RAB42	0
LINC01715	0
AL360012.1	0
GMEB1	0
YTHDF2	0
AL009181.1	0
EPB41	0
TMEM200B	0
SRSF4	0
MECR	0
PTPRU	0
MATN1	0
MATN1-AS1	0
LAPTM5	0
SDC3	0
PUM1	0
SNRNP40	0
ZCCHC17	0
FABP3	0
TINAGL1	0
PEF1	0
AC114488.3	0
COL16A1	0
ADGRB2	0
AL136115.2	0
AL445248.1	0
TMEM39B	0
KPNA6	0
TXLNA	0
CCDC28B	0
AL049795.1	0
IQCC	0
TMEM234	0
FAM167B	0
LCK	0
HDAC1	0
FAM229A	0
BSDC1	0
ZBTB8A	0
ZBTB8OS	0
RBBP4	0
SYNC	0
KIAA1522	0
YARS	0
S100PBP	0
FNDC5	0
HPCA	0
TMEM54	0
RNF19B	0
AK2	0
AZIN2	0
TRIM62	0
AL662907.3	0
ZNF362	0
PHC2	0
ZSCAN20	0
CSMD2	0
SMIM12	0
GJA4	0
DLGAP3	0
AC114490.3	0
TMEM35B	0
ZMYM6	0
ZMYM1	0
AL590434.1	0
ZMYM4	0
KIAA0319L	0
NCDN	0
AC004865.2	0
TFAP2E	0
PSMB2	0
C1orf216	0
CLSPN	0
AGO4	0
AGO1	0
AL139286.2	0
AGO3	0
TEKT2	0
ADPRHL2	0
COL8A2	0
TRAPPC3	0
MAP7D1	0
SH3D21	0
EVA1B	0
AL591845.1	0
STK40	0
LSM10	0
OSCP1	0
MRPS15	0
CSF3R	0
LINC01137	0
ZC3H12A	0
MEAF6	0
SNIP1	0
DNALI1	0
GNL2	0
C1orf109	0
CDCA8	0
MANEAL	0
YRDC	0
MTF1	0
INPP5B	0
SF3A3	0
FHL3	0
UTP11	0
POU3F1	0
AL354702.2	0
RRAGC	0
AL139260.1	0
MYCBP	0
RHBDL2	0
AKIRIN1	0
PABPC4	0
HPCAL4	0
PPIE	0
BMP8B	0
AL033527.3	0
AL033527.5	0
TRIT1	0
MYCL	0
MFSD2A	0
CAP1	0
PPT1	0
RLF	0
AL050341.2	0
COL9A2	0
SMAP2	0
ZFP69B	0
ZFP69	0
AL603839.3	0
EXO5	0
ZNF684	0
RIMS3	0
NFYC-AS1	0
NFYC	0
KCNQ4	0
CTPS1	0
SLFNL1-AS1	0
SCMH1	0
EDN2	0
HIVEP3	0
GUCA2B	0
FOXJ3	0
RIMKLA	0
ZMYND12	0
PPCS	0
CCDC30	0
PPIH	0
AC098484.2	0
CLDN19	0
P3H1	0
C1orf50	0
SVBP	0
ERMAP	0
AL512353.1	0
ZNF691	0
SLC2A1	0
SLC2A1-AS1	0
FAM183A	0
EBNA1BP2	0
CFAP57	0
TMEM125	0
C1orf210	0
TIE1	0
AL139289.2	0
CDC20	0
ELOVL1	0
MED8	0
SZT2	0
HYI	0
PTPRF	0
AL451062.3	0
KDM4A	0
KDM4A-AS1	0
ST3GAL3	0
ARTN	0
AL357079.1	0
IPO13	0
DPH2	0
B4GALT2	0
CCDC24	0
SLC6A9	0
AL139220.2	0
DMAP1	0
ERI3	0
RNF220	0
TMEM53	0
ARMH1	0
KIF2C	0
AL592166.1	0
BEST4	0
PLK3	0
TCTEX1D4	0
BTBD19	0
PTCH2	0
EIF2B3	0
HECTD3	0
UROD	0
ZSWIM5	0
HPDL	0
MUTYH	0
TOE1	0
TESK2	0
CCDC163	0
MMACHC	0
AKR1A1	0
CCDC17	0
GPBP1L1	0
TMEM69	0
IPP	0
MAST2	0
PIK3R3	0
AL358075.2	0
TSPAN1	0
POMGNT1	0
LURAP1	0
LRRC41	0
NSUN4	0
FAAH	0
AL136373.1	0
MKNK1-AS1	0
MKNK1	0
MOB3C	0
ATPAF1	0
EFCAB14	0
CYP4B1	0
CYP4A11	0
CYP4X1	0
CYP4A22-AS1	0
CYP4A22	0
LINC00853	0
PDZK1IP1	0
TAL1	0
STIL	0
CMPK1	0
FOXD2-AS1	0
FOXD2	0
TRABD2B	0
SLC5A9	0
SPATA6	0
AGBL4	0
BEND5	0
FAF1	0
CDKN2C	0
RNF11	0
TTC39A	0
EPS15	0
AC104170.2	0
OSBPL9	0
AL050343.1	0
AL050343.2	0
RAB3B	0
TXNDC12	0
KTI12	0
BTF3L4	0
ZFYVE9	0
CC2D1B	0
ORC1	0
PRPF38A	0
TUT4	0
GPX7	0
SHISAL2A	0
COA7	0
ZYG11B	0
ZYG11A	0
ECHDC2	0
PODN	0
SLC1A7	0
CPT2	0
C1orf123	0
AL606760.3	0
MAGOH	0
AL606760.1	0
LRP8	0
LINC01771	0
AC119428.2	0
GLIS1	0
NDC1	0
YIPF1	0
DIO1	0
HSPB11	0
LRRC42	0
TCEANC2	0
AL357673.1	0
CYB5RL	0
MRPL37	0
SSBP3	0
ACOT11	0
FAM151A	0
MROH7	0
TTC4	0
PARS2	0
TTC22	0
LEXM	0
DHCR24	0
USP24	0
AC119674.1	0
AC119674.2	0
PLPP3	0
FYB2	0
C8A	0
DAB1	0
OMA1	0
TACSTD2	0
MYSM1	0
LINC01135	0
AC105277.1	0
FGGY	0
HOOK1	0
CYP2J2	0
NFIA	0
AC099791.2	0
PATJ	0
L1TD1	0
KANK4	0
USP1	0
DOCK7	0
ANGPTL3	0
AC103923.1	0
ATG4C	0
LINC01739	0
ALG6	0
ITGB3BP	0
EFCAB7	0
PGM1	0
ROR1	0
ROR1-AS1	0
AL445205.1	0
UBE2U	0
CACHD1	0
RAVER2	0
AL357078.1	0
AK4	0
DNAJC6	0
LEPR	0
PDE4B	0
SGIP1	0
AL139147.1	0
TCTEX1D1	0
WDR78	0
MIER1	0
SLC35D1	0
IL12RB2	0
LINC01702	0
GNG12-AS1	0
DIRAS3	0
DEPDC1	0
LRRC7	0
LRRC40	0
ANKRD13C	0
HHLA3	0
CTH	0
AL354872.2	0
LINC01788	0
AL031429.1	0
ZRANB2-AS1	0
NEGR1	0
LRRIQ3	0
FPGT	0
FPGT-TNNI3K	0
TNNI3K	0
AC135803.1	0
CRYZ	0
TYW3	0
SLC44A5	0
ACADM	0
RABGGTB	0
MSH4	0
ASB17	0
AC092813.2	0
ST6GALNAC3	0
ST6GALNAC5	0
PIGK	0
AK5	0
AC118549.1	0
USP33	0
MIGA1	0
NEXN	0
FUBP1	0
DNAJB4	0
GIPC2	0
AC103591.3	0
PTGFR	0
IFI44L	0
IFI44	0
ADGRL4	0
LINC01781	0
ADGRL2	0
LINC01361	0
LINC01725	0
TTLL7	0
AL359504.2	0
PRKACB	0
SAMD13	0
RPF1	0
SPATA1	0
CTBS	0
SSX2IP	0
MCOLN2	0
WDR63	0
MCOLN3	0
SYDE2	0
C1orf52	0
BCL10	0
AL078459.1	0
DDAH1	0
AL360219.1	0
AC092807.3	0
CYR61	0
ZNHIT6	0
COL24A1	0
ODF2L	0
AL049597.2	0
SH3GLB1	0
HS2ST1	0
LINC01140	0
LMO4	0
PKN2-AS1	0
PKN2	0
GTF2B	0
KYAT3	0
RBMXL1	0
GBP3	0
GBP1	0
GBP2	0
GBP7	0
GBP4	0
AC099063.4	0
GBP5	0
LRRC8B	0
LRRC8C-DT	0
LRRC8C	0
AC099568.2	0
LRRC8D	0
AL391497.1	0
ZNF326	0
ZNF644	0
HFM1	0
CDC7	0
TGFBR3	0
BRDT	0
EPHX4	0
BTBD8	0
AC104836.1	0
GLMN	0
RPAP2	0
GFI1	0
EVI5	0
FAM69A	0
MTF2	0
TMED5	0
CCDC18	0
DR1	0
BCAR3	0
AL109613.1	0
DNTTIP2	0
GCLM	0
ABCA4	0
ARHGAP29	0
AC097059.1	0
ABCD3	0
F3	0
SLC44A3	0
AC105942.1	0
ALG14	0
AC095033.1	0
TMEM56	0
TMEM56-RWDD3	0
AC092802.1	0
RWDD3	0
PTBP2	0
DPYD	0
[truncated: 20,485 more rows]

## Sheet: ICB
	ICB
MALAT1	425
MT-CO3	261
MT-CO1	200.5
MT-ATP6	186
MT-CO2	172.5
MT-CYB	157
MT-ND3	133
MT-ND1	119.5
MT-ND4	114.5
MT-ND2	55
EEF1A1	47.5
MT-ND5	39
TPT1	33
RPL41	32
MTRNR2L12	28
KRT7	28
RPLP1	28
IGFBP5	26.5
RPS27	25
WFDC2	25
RPS18	24
RPS12	23
RPL3	23
RPS14	22.5
RPL10	22
RPL13	22
CD9	21
RPL21	21
B2M	20
RPL37A	19
RPL34	19
RPS3A	19
RPS23	19
RPL11	18
RPS27A	18
RPS6	18
RPS28	18
RPL15	17
RPS4X	17
RPS3	17
RPL19	16.5
RPL8	16
RPL7A	16
RPS2	16
RPS9	16
RPL9	15
RPS24	15
RPL6	15
RPL26	15
RPL13A	15
RPL28	15
RPS8	14
RPL32	14
TMEM213	14
RPL30	14
FTH1	14
CA12	14
RPS19	14
RPL5	13
PTMA	13
RPL14	13
RPL37	13
COX7C	13
LGALS3	13
RPL7	12.5
S100A6	12
ATP6AP2	12
RPS29	12
RPL23A	12
EIF1	12
MT-ND4L	12
ATP6V1G3	11.5
ATP6V0B	11
RPL29	11
RPL35A	11
TMSB4X	11
RPL39	11
RPL12	11
RPL27A	11
RPS13	11
RPS15	11
RPS16	11
RPL18	11
H3F3A	10
RPS7	10
RPL24	10
FAU	10
RPS25	10
RPS15A	10
RPS21	10
RPL36	10
FTL	10
RPL10A	9
NDUFA4	9
SLC25A6	9
SERF2	9
RPL18A	9
RPS5	9
RACK1	8.5
RPL22	8
MAL	8
COX5B	8
DEFB1	8
COX6C	8
RPL35	8
RPLP2	8
GAPDH	8
NACA	8
RPLP0	8
COX4I1	8
RPL23	8
GNAS	8
ATP5F1E	8
UBA52	8
RPS11	8
RPSA	7
HLA-C	7
HLA-B	7
ACTB	7
SLC26A4	7
UQCRB	7
COX8A	7
PEBP1	7
HSP90AA1	7
SRP14	7
ACTG1	7
NEAT1	6.5
UQCRH	6
LINC01187	6
ATP6V0E1	6
HSP90AB1	6
COX7A2	6
RPS20	6
ATP6V0D2	6
MTRNR2L8	6
IL18	6
ATP5MG	6
CD63	6
MYL6	6
BTG1	6
COX6A1	6
PLCG2	6
CHCHD10	6
CAMK2N1	5
RTN4	5
RPL31	5
ATP5MC3	5
EEF1B2	5
SLC4A9	5
TOMM7	5
PPIA	5
ATP6V1F	5
NDUFB2	5
COX7B	5
SLC25A5	5
CTSD	5
ACAT1	5
TSPAN8	5
COX5A	5
UBB	5
RPL27	5
RPL38	5
PPDPF	5
ATP5PF	5
ITM2B	4.5
TMEM59	4
ATP1B1	4
CALM2	4
EPCAM	4
ANXA4	4
HSPE1	4
SELENOP	4
BTF3	4
HINT1	4
SKP1	4
CYSTM1	4
HIST1H4C	4
HLA-A	4
RPS10	4
HNRNPA2B1	4
CHCHD2	4
ATP6V0A4	4
RARRES2	4
SAT1	4
NDUFA1	4
EEF1D	4
GSTP1	4
ATP5MD	4
LDHB	4
PFDN5	4
RPS26	4
SLC25A3	4
UBC	4
CKB	4
RPL4	4
GPX4	4
ATP5F1D	4
UQCR11	4
SMIM24	4
EEF2	4
COX6B1	4
DDT	4
ANXA5	3.5
VDAC1	3.5
ATP5MC2	3.5
MT-ATP8	3.5
PARK7	3
CDA	3
NDUFS5	3
YBX1	3
TXNIP	3
S100A2	3
MGST3	3
OST4	3
DBI	3
TFCP2L1	3
HSPD1	3
TMA7	3
ATP6V1A	3
ZBTB20	3
ATP5ME	3
CCNI	3
UQCRQ	3
NPM1	3
SCIN	3
CYCS	3
BCAP29	3
CA2	3
ATP6V1G1	3
FKBP2	3
PRDX5	3
CFL1	3
NDUFC2	3
APLP2	3
TPI1	3
EPS8	3
TMBIM6	3
KRT18	3
HNRNPA1	3
ATP5F1B	3
HMGB1	3
RPL36AL	3
KTN1	3
DHRS7	3
SEC11A	3
ELOB	3
ATP5MC1	3
DDX5	3
ATP5PD	3
SUMO2	3
MYL12B	3
ATP5F1A	3
PSMA7	3
BSG	3
CIRBP	3
OAZ1	3
UBL5	3
PRDX2	3
NDUFB7	3
JUND	3
EIF3K	3
MIF	3
UQCR10	3
ST13	3
ATP5PO	3
HMGN1	3
MT-ND6	3
ATP5MPL	2.5
AURKAIP1	2
ENO1	2
CLCNKB	2
MINOS1	2
RSRP1	2
GADD45A	2
GNG5	2
S100A11	2
RAB13	2
PRDX6	2
SNRPE	2
CD46	2
GUK1	2
TOMM20	2
HNRNPU	2
ATP6V1C2	2
LAPTM4A	2
CAPG	2
VAMP8	2
NCL	2
COPS9	2
SPCS1	2
COX17	2
NDUFB4	2
SEC62	2
NDUFB5	2
MUC20-OT1	2
CLNK	2
IGFBP7	2
HNRNPDL	2
NDUFC1	2
NDUFS6	2
SUB1	2
OXCT1	2
IQGAP2	2
TBCA	2
REEP5	2
NDUFA2	2
NDFIP1	2
HIGD2A	2
SERPINB1	2
DSP	2
CUTA	2
RCAN2	2
PNISR	2
MARCKS	2
NCOA7	2
ARHGAP18	2
PERP	2
MPC1	2
TRGC1	2
NIPSNAP2	2
SRI	2
AKAP9	2
HEPACAM2	2
BRI3	2
ATP5MF	2
FIS1	2
NDUFA5	2
EIF1AX	2
NDUFB11	2
MAGED2	2
CEBPD	2
CA8	2
SDC2	2
NDUFB9	2
CYC1	2
CLTA	2
GOLM1	2
SEC61B	2
C9orf16	2
SET	2
EDF1	2
POLR2L	2
EIF3F	2
LDHA	2
PPP1R14B	2
SPCS2	2
HSPA8	2
ATP5F1C	2
FAM107B	2
PSAP	2
VDAC2	2
ANXA11	2
GHITM	2
NDUFB8	2
KRT8	2
PTGES3	2
HSP90B1	2
C12orf75	2
ISCU	2
ARPC3	2
ERP29	2
DYNLL1	2
RAN	2
COMMD6	2
SLIRP	2
CALM1	2
NDUFB1	2
EID1	2
WDR72	2
HERC1	2
NDUFB10	2
LITAF	2
TUFM	2
HERPUD1	2
GABARAPL2	2
YWHAE	2
WSB1	2
MSI2	2
H3F3B	2
NDUFV2	2
NEDD4L	2
RNF152	2
DSTN	2
RBM39	2
YWHAB	2
C19orf70	2
ALKBH7	2
WDR83OS	2
UQCRFS1	2
SPINT2	2
NOP53	2
NDUFA3	2
ATP6V1E1	2
EIF3L	2
DDX17	2
SMDT1	2
NDUFA6	2
TSPO	2
SON	2
MRPS6	2
CSTB	2
COL6A1	2
EFHD1	1.5
RHOBTB3	1.5
PRKDC	1.5
N4BP2L2	1.5
MRPL20	1
RER1	1
CAMTA1	1
CLCNKA	1
CAPZB	1
DDOST	1
HP1BP3	1
CDC42	1
HNRNPR	1
ID3	1
PNRC2	1
SRSF10	1
SRRM1	1
SYF2	1
HMGN2	1
NUDC	1
DNAJC8	1
ATP5IF1	1
PTP4A2	1
MARCKSL1	1
SFPQ	1
THRAP3	1
MRPS15	1
MACF1	1
PRDX1	1
SCP2	1
PRKAA2	1
LEPROT	1
SERBP1	1
SRSF11	1
PTGER3	1
ZRANB2	1
ACADM	1
SH3GLB1	1
PKN2	1
ABCD3	1
CNN3	1
STXBP3	1
GPSM2	1
LAMTOR5	1
ATP5PB	1
MAGI3	1
CSDE1	1
ATP1A1	1
RBM8A	1
MRPS21	1
ENSA	1
MINDY1	1
THEM4	1
S100A13	1
JTB	1
TPM3	1
C1orf43	1
PMVK	1
MUC1	1
SSR2	1
LAMTOR2	1
RAB25	1
CCT3	1
RHBG	1
NAXE	1
INSRR	1
TSTD1	1
PFDN2	1
UFC1	1
NDUFS2	1
SDHC	1
UHMK1	1
TMCO1	1
MPC2	1
PRRC2C	1
ANGPTL1	1
GLUL	1
ARPC5	1
TPR	1
NUCKS1	1
PPP2R5A	1
CAPN2	1
SRP9	1
ARF1	1
SLC35F3	1
COX20	1
ADI1	1
MBOAT2	1
ASAP2	1
YWHAQ	1
PDIA6	1
PQLC3	1
DDX1	1
SF3B6	1
TP53I3	1
HADHA	1
HADHB	1
ATRAID	1
PPM1G	1
MRPL33	1
PPP1CB	1
ATL2	1
SRSF7	1
COX7A2L	1
MDH1	1
UGP2	1
PCBP1	1
SNRPG	1
MRPL19	1
SUCLG1	1
TMSB10	1
TGOLN2	1
IMMT	1
MRPS5	1
EIF5B	1
SULT1C2	1
GCC2	1
LIMS1	1
DDX18	1
MZT2B	1
PLEKHB2	1
UBXN4	1
COBLL1	1
PPIG	1
KLHL23	1
SSB	1
DYNC1I2	1
ITGA6	1
HNRNPA3	1
NFE2L2	1
ORMDL1	1
GLS	1
SF3B1	1
BZW1	1
NDUFB3	1
SUMO1	1
XRCC5	1
ARPC2	1
PNKD	1
ACSL3	1
GIGYF2	1
NDUFA10	1
BRK1	1
VGLL4	1
LSM3	1
CMC1	1
GOLGA4	1
CTDSPL	1
EIF1B	1
NKTR	1
HIGD1A	1
CCDC12	1
UQCRC1	1
RHOA	1
TEX264	1
SELENOK	1
PXK	1
MAGI1	1
FOXP1	1
CGGBP1	1
PLCXD2	1
PHLDB2	1
GOLGB1	1
FAM162A	1
RAB7A	1
CNBP	1
MRPL3	1
CDV3	1
ATP1B3	1
U2SURP	1
CHST2	1
PFN2	1
SERP1	1
SELENOT	1
RAP2B	1
DHX36	1
DNAJC19	1
AP2M1	1
EIF4A2	1
LRPAP1	1
MRFAP1	1
BOD1L1	1
FAM200B	1
TBC1D1	1
RBM47	1
OCIAD1	1
HNRNPD	1
PYURF	1
BMPR1B	1
ADH5	1
H2AFZ	1
UBE2D3	1
SNHG8	1
C4orf3	1
JADE1	1
MGST2	1
SCOC	1
SMARCA5	1
HMGB2	1
SPCS3	1
SLC25A4	1
SDHA	1
PDCD6	1
DAP	1
MYO10	1
NDUFS4	1
IL6ST	1
GPBP1	1
MRPS36	1
NSA2	1
ZFYVE16	1
CAST	1
MAN2A1	1
UBE2B	1
DDX46	1
H2AFY	1
HNRNPA0	1
HSPA9	1
UBE2D2	1
CXXC5	1
LARS	1
CSNK1A1	1
ATOX1	1
FOXI1	1
LMAN2	1
NHP2	1
HNRNPH1	1
CANX	1
SQSTM1	1
SERPINB6	1
PRPF4B	1
TMEM14C	1
TMEM14B	1
NOL7	1
DEK	1
GMNN	1
CARMIL1	1
HLA-E	1
CLIC1	1
HSPA1A	1
C6orf48	1
PSMB8	1
SRSF3	1
VEGFA	1
PHF3	1
OGFRL1	1
MYO6	1
HMGN3	1
PNRC1	1
RRAGD	1
SNX3	1
CD164	1
GTF3C6	1
RWDD1	1
GPRC6A	1
HEBP2	1
SF3B5	1
DYNLT1	1
EZR	1
TCP1	1
PACRG	1
AFDN	1
PSMB1	1
RAC1	1
TAX1BP1	1
MTURN	1
PDE1C	1
TMED4	1
H2AFV	1
SEC61G	1
CCT6A	1
NUPR2	1
SBDS	1
MDH2	1
HSPB1	1
FAM133B	1
SEM1	1
ARPC1A	1
AZGP1	1
LAMTOR4	1
ZNHIT1	1
POLR2J	1
PMPCB	1
KMT2E	1
SYPL1	1
PNPLA8	1
CAPZA2	1
UBE2H	1
MTPN	1
DGKI	1
FMC1	1
HIPK2	1
MRPS33	1
SSBP1	1
GSTK1	1
RHEB	1
DNAJB6	1
SYAP1	1
PDHA1	1
TSPAN7	1
DDX3X	1
UXT	1
RBM3	1
ATRX	1
PGK1	1
RPL36A	1
BEX4	1
BEX3	1
TCEAL4	1
PGRMC1	1
HPRT1	1
RBMX	1
BCAP31	1
SSR4	1
ATP6AP1	1
FUNDC2	1
PCM1	1
KIF13B	1
SARAF	1
ATP6V1H	1
TCEA1	1
LYPLA1	1
MRPL15	1
RAB2A	1
TRAM1	1
TPD52	1
CPNE3	1
DECR1	1
OTUD6B-AS1	1
MTDH	1
PABPC1	1
YWHAZ	1
ZNF706	1
EIF3E	1
ENY2	1
EIF3H	1
MAL2	1
VPS28	1
DMAC1	1
NDUFB6	1
DNAJA1	1
BAG1	1
CHMP5	1
STOML2	1
TLN1	1
HINT2	1
ZFAND5	1
HNRNPK	1
ISCA1	1
CTSL	1
ANP32B	1
TXN	1
PTBP3	1
NDUFA8	1
PSMB7	1
HSPA5	1
SWI5	1
AIF1L	1
SNHG7	1
TMEM141	1
PHPT1	1
DPP7	1
TUBB4B	1
MRPL41	1
RNH1	1
TALDO1	1
CD81	1
KCNQ1OT1	1
CDKN1C	1
NAP1L4	1
TAF10	1
TMEM9B	1
EIF4G2	1
C11orf58	1
EIF3M	1
CD59	1
HSD17B12	1
NDUFS3	1
SELENOH	1
TMEM258	1
AHNAK	1
UBXN1	1
TMEM179B	1
SLC3A2	1
RARRES3	1
PLA2G16	1
RTN3	1
VEGFB	1
ESRRA	1
TRMT112	1
SF1	1
ARL2	1
BANF1	1
PPP1CA	1
NDUFV1	1
NDUFS8	1
KRTAP5-8	1
LAMTOR1	1
PICALM	1
TAF1D	1
CWC15	1
TMEM123	1
CUL5	1
FDX1	1
SDHD	1
BCO2	1
PAFAH1B2	1
FXYD2	1
KLF6	1
ITIH5	1
PHYH	1
KIF5B	1
ITGB1	1
HNRNPF	1
OGDHL	1
CISD1	1
PPA1	1
PCBD1	1
ANAPC16	1
MRPS16	1
CHCHD1	1
COMTD1	1
ZNF503	1
FAM213A	1
GLUD1	1
TM9SF3	1
GOT1	1
MRPL43	1
GSTO1	1
EIF3A	1
PRDX3	1
HMX2	1
BNIP3	1
ECHS1	1
SCNN1A	1
MRPL51	1
C12orf57	1
PHB2	1
GABARAPL1	1
YBX3	1
STRAP	1
PLEKHA5	1
MRPS35	1
SINHCAF	1
KIF21A	1
SCAF11	1
COX14	1
EIF4B	1
PCBP2	1
BLOC1S1	1
CNPY2	1
AVPR1A	1
TMBIM4	1
NAP1L1	1
UBE2N	1
NDUFA12	1
METAP2	1
SNRPF	1
VPS29	1
ALDH2	1
SRSF9	1
CLIP1	1
RSRC2	1
ARL6IP4	1
MPHOSPH8	1
SAP18	1
MRPL57	1
FGF9	1
POLR1D	1
POMP	1
UBL3	1
ZC3H13	1
ARGLU1	1
HNRNPC	1
DAD1	1
MRPL52	1
PSMB5	1
PSME2	1
NEDD8	1
HECTD1	1
PNN	1
FKBP3	1
RTRAF	1
SYNE2	1
ATP6V1D	1
ARG2	1
ZFP36L1	1
ERH	1
SRSF5	1
RBM25	1
NPC2	1
TMED10	1
SPTLC2	1
FOXN3	1
TRIP11	1
DDX24	1
GLRX5	1
PAPOLA	1
YY1	1
ANKRD9	1
EIF5	1
SIVA1	1
SNRPN	1
EMC7	1
NOP10	1
CCNDBP1	1
PDIA3	1
EIF3J	1
DUT	1
CGNL1	1
MINDY2	1
SLTM	1
GTF2A2	1
TPM1	1
RPS27L	1
USP3	1
PPIB	1
HACD3	1
ANP32A	1
PKM	1
MORF4L1	1
IDH2	1
CIB1	1
SELENOS	1
MCRIP2	1
ECI1	1
SRRM2	1
GSPT1	1
UQCRC2	1
NDUFAB1	1
BCL7C	1
FUS	1
DNAJA2	1
BRD7	1
PLLP	1
FAM96B	1
HSD11B2	1
TERF2IP	1
HSBP1	1
MAP1LC3B	1
APRT	1
TCF25	1
SLC43A2	1
PSMB6	1
SLC25A11	1
PFN1	1
SPAG7	1
C1QBP	1
TXNDC17	1
ACADVL	1
CLDN7	1
NAA38	1
VAMP2	1
NCOR1	1
NSRP1	1
COPRS	1
PSMB3	1
MIEN1	1
KRT10	1
COA3	1
ARL4D	1
HOXB-AS3	1
CALCOCO2	1
SNF8	1
PHB	1
MRPL27	1
LUC7L3	1
SPAG9	1
MMD	1
PSMC5	1
BPTF	1
PRKAR1A	1
ABCA5	1
GPRC5C	1
NT5C	1
JPT1	1
SMIM5	1
SMIM6	1
SRSF2	1
NDUFAF8	1
ANAPC11	1
DCXR	1
METRNL	1
MYL12A	1
ANKRD12	1
RALBP1	1
VAPA	1
IMPA2	1
AFG3L2	1
SNRPD1	1
DSG2	1
NARS	1
SEC11C	1
LMAN1	1
LINC01544	1
CYB5A	1
FKBP1A	1
SNRPB	1
TMEM230	1
SMIM26	1
NAA20	1
ASXL1	1
EIF2S2	1
DYNLRB1	1
MMP24OS	1
ROMO1	1
SCAND1	1
NORAD	1
TLDC2	1
RPN2	1
TOP1	1
SDC4	1
CTSA	1
ZFAS1	1
PCMTD2	1
NDUFS7	1
PLEKHJ1	1
LSM7	1
TIMM13	1
AES	1
GNA11	1
MRPL54	1
NDUFA11	1
CERS4	1
HNRNPM	1
EIF3G	1
TRIR	1
CALR	1
GADD45GIP1	1
C19orf53	1
MRPL34	1
PGLS	1
REX1BD	1
COPE	1
NDUFA13	1
ZNF91	1
PDCD5	1
USF2	1
DMKN	1
TMEM147	1
PSMD8	1
MRPS12	1
NCCRP1	1
BLVRB	1
RABAC1	1
SNRPD2	1
CALM3	1
SELENOW	1
KDELR1	1
FCGRT	1
PRMT1	1
ETFB	1
TMEM238	1
CHMP2A	1
UBE2M	1
MRPL40	1
SNRPD3	1
TXN2	1
EIF3D	1
TOMM22	1
RBX1	1
SNU13	1
PARVB	1
APP	1
CCT8	1
CLDN8	1
SOD1	1
PCP4	1
BACE2	1
FAM3B	1
COL18A1	1
AKIRIN1	0.5
PTGFR	0.5
CCT7	0.5
ZC3H15	0.5
PDHB	0.5
ATP10D	0.5
PPP3CA	0.5
GTF2I	0.5
TBL1X	0.5
NBDY	0.5
PLS3	0.5
LAMP2	0.5
PSMA1	0.5
TSPAN14	0.5
PGAM1	0.5
PA2G4	0.5
DCTN2	0.5
SNX6	0.5
PCNX4	0.5
ISCA2	0.5
MESD	0.5
EIF5A	0.5
CCDC68	0.5
XRN2	0.5
PET100	0.5
TECR	0.5
UBE2L3	0.5
RPS19BP1	0.5
TTC3	0.5
AL627309.1	0
AL669831.5	0
FAM87B	0
LINC00115	0
FAM41C	0
AL645608.3	0
AL645608.1	0
SAMD11	0
NOC2L	0
KLHL17	0
PLEKHN1	0
PERM1	0
AL645608.8	0
HES4	0
ISG15	0
AGRN	0
RNF223	0
C1orf159	0
AL390719.2	0
TTLL10	0
TNFRSF18	0
TNFRSF4	0
SDF4	0
B3GALT6	0
C1QTNF12	0
UBE2J2	0
LINC01786	0
SCNN1D	0
ACAP3	0
PUSL1	0
INTS11	0
CPTP	0
DVL1	0
MXRA8	0
CCNL2	0
ANKRD65	0
VWA1	0
ATAD3C	0
ATAD3B	0
ATAD3A	0
TMEM240	0
SSU72	0
AL645728.1	0
FNDC10	0
AL691432.2	0
MIB2	0
MMP23B	0
CDK11B	0
SLC35E2B	0
CDK11A	0
SLC35E2A	0
NADK	0
GNB1	0
AL109917.1	0
TMEM52	0
GABRD	0
AL391845.1	0
PRKCZ	0
AL590822.2	0
PRKCZ-AS1	0
FAAP20	0
AL590822.1	0
SKI	0
MORN1	0
PEX10	0
PLCH2	0
PANK4	0
AL139246.5	0
TNFRSF14-AS1	0
TNFRSF14	0
FAM213B	0
MMEL1	0
TTC34	0
LINC00982	0
PRDM16	0
ARHGEF16	0
MEGF6	0
AL513320.1	0
TPRG1L	0
WRAP73	0
SMIM1	0
LRRC47	0
AL365330.1	0
CEP104	0
DFFB	0
C1orf174	0
AJAP1	0
Z98259.3	0
NPHP4	0
KCNAB2	0
CHD5	0
AL031847.1	0
RNF207	0
ICMT	0
LINC00337	0
GPR153	0
ACOT7	0
AL031848.2	0
HES2	0
ESPN	0
TNFRSF25	0
PLEKHG5	0
NOL9	0
ZBTB48	0
KLHL21	0
PHF13	0
THAP3	0
DNAJC11	0
CAMTA1-DT	0
AL512330.1	0
AL359881.3	0
VAMP3	0
PER3	0
UTS2	0
TNFRSF9	0
AL034417.4	0
AL034417.3	0
ERRFI1	0
AL034417.2	0
LINC01714	0
SLC45A1	0
RERE	0
ENO1-AS1	0
SLC2A5	0
GPR157	0
MIR34AHG	0
H6PD	0
SPSB1	0
BX323043.1	0
AL928921.2	0
AL928921.1	0
SLC25A33	0
TMEM201	0
PIK3CD	0
PIK3CD-AS2	0
CLSTN1	0
CTNNBIP1	0
LZIC	0
NMNAT1	0
RBP7	0
UBE4B	0
KIF1B	0
AL139424.2	0
PGD	0
CENPS-CORT	0
CENPS	0
DFFA	0
AL354956.1	0
PEX14	0
CASZ1	0
AL139423.1	0
TARDBP	0
AL109811.3	0
SRM	0
EXOSC10	0
AL109811.2	0
MTOR	0
ANGPTL7	0
UBIAD1	0
FBXO2	0
FBXO44	0
FBXO6	0
MAD2L2	0
DRAXIN	0
AGTRAP	0
C1orf167	0
MTHFR	0
CLCN6	0
KIAA2013	0
PLOD1	0
MFN2	0
MIIP	0
TNFRSF8	0
TNFRSF1B	0
VPS13D	0
AC243836.1	0
DHRS3	0
AC254633.1	0
PDPN	0
PRDM2	0
KAZN	0
TMEM51-AS1	0
TMEM51	0
FHAD1	0
AL031283.1	0
EFHD2	0
CASP9	0
DNAJC16	0
AL121992.3	0
AGMAT	0
DDI2	0
PLEKHM2	0
SLC25A34	0
SLC25A34-AS1	0
TMEM82	0
FBLIM1	0
UQCRHL	0
AL450998.2	0
SPEN	0
ZBTB17	0
SRARP	0
HSPB7	0
FAM131C	0
EPHA2	0
ARHGEF19	0
CPLANE2	0
FBXO42	0
SZRD1	0
NECAP2	0
LINC01772	0
AL137802.2	0
NBPF1	0
CROCC	0
BX284668.5	0
BX284668.6	0
MFAP2	0
ATP13A2	0
SDHB	0
PADI2	0
PADI4	0
RCC2	0
ARHGEF10L	0
IGSF21	0
KLHDC7A	0
ALDH4A1	0
IFFO2	0
UBR4	0
AL035413.1	0
EMC1	0
MRTO4	0
AKR7A3	0
AKR7A2	0
PQLC2	0
NBL1	0
TMCO4	0
RNF186	0
AL391883.1	0
OTUD3	0
UBXN10-AS1	0
UBXN10	0
VWA5B1	0
MUL1	0
FAM43B	0
PINK1	0
PINK1-AS	0
KIF17	0
EIF4G3	0
ECE1	0
NBPF3	0
ALPL	0
RAP1GAP	0
USP48	0
HSPG2	0
LINC01635	0
WNT4	0
ZBTB40	0
C1QA	0
C1QC	0
C1QB	0
EPHB2	0
KDM1A	0
LUZP1	0
LINC01355	0
AL109936.6	0
ZNF436	0
ZNF436-AS1	0
AL109936.2	0
TCEA3	0
ASAP3	0
E2F2	0
ELOA	0
ELOA-AS1	0
PITHD1	0
LYPLA2	0
GALE	0
HMGCL	0
FUCA1	0
MYOM3	0
IFNLR1	0
STPG1	0
NIPAL3	0
RCAN3	0
AL445686.2	0
NCMAP	0
CLIC4	0
RUNX3	0
AL031432.3	0
RHD	0
TMEM50A	0
RHCE	0
MACO1	0
LDLRAP1	0
MAN1C1	0
AL031280.1	0
SELENON	0
AL020996.1	0
MTFR1L	0
AUNIP	0
AL033528.2	0
PAQR7	0
STMN1	0
PAFAH2	0
EXTL1	0
SLC30A2	0
TRIM63	0
PDIK1L	0
FAM110D	0
AL391650.1	0
ZNF593	0
CNKSR1	0
CEP85	0
SH3BGRL3	0
UBXN11	0
CD52	0
CRYBG2	0
ZNF683	0
DHDDS	0
RPS6KA1	0
ARID1A	0
PIGV	0
ZDHHC18	0
SFN	0
GPN2	0
GPATCH3	0
NR0B2	0
KDF1	0
TRNP1	0
TENT5B	0
SLC9A1	0
WDTC1	0
TMEM222	0
SYTL1	0
MAP3K6	0
FCN3	0
CD164L2	0
GPR3	0
WASF2	0
AHDC1	0
FGR	0
IFI6	0
FAM76A	0
STX12	0
PPP1R8	0
THEMIS2	0
RPA2	0
SMPDL3B	0
AL512288.1	0
XKR8	0
EYA3	0
PTAFR	0
AL353622.1	0
SESN2	0
MED18	0
PHACTR4	0
RCC1	0
TRNAU1AP	0
SNHG12	0
TAF12	0
RAB42	0
LINC01715	0
AL360012.1	0
GMEB1	0
YTHDF2	0
AL009181.1	0
EPB41	0
TMEM200B	0
SRSF4	0
MECR	0
PTPRU	0
MATN1	0
MATN1-AS1	0
LAPTM5	0
SDC3	0
PUM1	0
SNRNP40	0
ZCCHC17	0
FABP3	0
SERINC2	0
TINAGL1	0
PEF1	0
AC114488.3	0
COL16A1	0
ADGRB2	0
AL136115.2	0
KHDRBS1	0
AL445248.1	0
TMEM39B	0
KPNA6	0
TXLNA	0
CCDC28B	0
AL049795.1	0
IQCC	0
TMEM234	0
EIF3I	0
FAM167B	0
LCK	0
HDAC1	0
FAM229A	0
BSDC1	0
ZBTB8A	0
ZBTB8OS	0
RBBP4	0
SYNC	0
KIAA1522	0
YARS	0
S100PBP	0
FNDC5	0
HPCA	0
TMEM54	0
RNF19B	0
AK2	0
AZIN2	0
TRIM62	0
AL662907.3	0
ZNF362	0
PHC2	0
ZSCAN20	0
CSMD2	0
SMIM12	0
GJA4	0
DLGAP3	0
AC114490.3	0
TMEM35B	0
ZMYM6	0
ZMYM1	0
AL590434.1	0
ZMYM4	0
KIAA0319L	0
NCDN	0
AC004865.2	0
TFAP2E	0
PSMB2	0
C1orf216	0
CLSPN	0
AGO4	0
AGO1	0
AL139286.2	0
AGO3	0
TEKT2	0
ADPRHL2	0
COL8A2	0
TRAPPC3	0
MAP7D1	0
SH3D21	0
EVA1B	0
AL591845.1	0
STK40	0
LSM10	0
OSCP1	0
CSF3R	0
LINC01137	0
ZC3H12A	0
MEAF6	0
SNIP1	0
DNALI1	0
GNL2	0
C1orf109	0
CDCA8	0
MANEAL	0
YRDC	0
C1orf122	0
MTF1	0
INPP5B	0
SF3A3	0
FHL3	0
UTP11	0
POU3F1	0
AL354702.2	0
RRAGC	0
AL139260.1	0
MYCBP	0
RHBDL2	0
PABPC4	0
HPCAL4	0
PPIE	0
BMP8B	0
AL033527.3	0
AL033527.5	0
TRIT1	0
MYCL	0
MFSD2A	0
CAP1	0
PPT1	0
RLF	0
AL050341.2	0
ZMPSTE24	0
COL9A2	0
SMAP2	0
ZFP69B	0
ZFP69	0
AL603839.3	0
EXO5	0
ZNF684	0
RIMS3	0
NFYC-AS1	0
NFYC	0
KCNQ4	0
CITED4	0
CTPS1	0
SLFNL1-AS1	0
SCMH1	0
EDN2	0
HIVEP3	0
GUCA2B	0
FOXJ3	0
RIMKLA	0
ZMYND12	0
PPCS	0
CCDC30	0
PPIH	0
AC098484.2	0
CLDN19	0
P3H1	0
C1orf50	0
SVBP	0
ERMAP	0
AL512353.1	0
ZNF691	0
SLC2A1	0
SLC2A1-AS1	0
FAM183A	0
EBNA1BP2	0
CFAP57	0
TMEM125	0
C1orf210	0
TIE1	0
AL139289.2	0
CDC20	0
ELOVL1	0
MED8	0
SZT2	0
HYI	0
PTPRF	0
AL451062.3	0
KDM4A	0
KDM4A-AS1	0
ST3GAL3	0
ARTN	0
AL357079.1	0
IPO13	0
DPH2	0
B4GALT2	0
CCDC24	0
SLC6A9	0
AL139220.2	0
DMAP1	0
ERI3	0
RNF220	0
TMEM53	0
ARMH1	0
KIF2C	0
AL592166.1	0
BEST4	0
PLK3	0
TCTEX1D4	0
BTBD19	0
PTCH2	0
EIF2B3	0
HECTD3	0
UROD	0
ZSWIM5	0
HPDL	0
MUTYH	0
TOE1	0
TESK2	0
CCDC163	0
MMACHC	0
AKR1A1	0
NASP	0
CCDC17	0
GPBP1L1	0
TMEM69	0
IPP	0
MAST2	0
PIK3R3	0
AL358075.2	0
TSPAN1	0
POMGNT1	0
LURAP1	0
LRRC41	0
NSUN4	0
FAAH	0
AL136373.1	0
MKNK1-AS1	0
MKNK1	0
MOB3C	0
ATPAF1	0
EFCAB14	0
CYP4B1	0
CYP4A11	0
CYP4X1	0
CYP4A22-AS1	0
CYP4A22	0
LINC00853	0
PDZK1IP1	0
TAL1	0
STIL	0
CMPK1	0
FOXD2-AS1	0
FOXD2	0
TRABD2B	0
SLC5A9	0
SPATA6	0
AGBL4	0
BEND5	0
FAF1	0
CDKN2C	0
RNF11	0
TTC39A	0
EPS15	0
AC104170.2	0
OSBPL9	0
NRDC	0
AL050343.1	0
AL050343.2	0
RAB3B	0
TXNDC12	0
KTI12	0
BTF3L4	0
ZFYVE9	0
CC2D1B	0
ORC1	0
PRPF38A	0
TUT4	0
GPX7	0
SHISAL2A	0
COA7	0
ZYG11B	0
ZYG11A	0
ECHDC2	0
PODN	0
SLC1A7	0
CPT2	0
C1orf123	0
AL606760.3	0
MAGOH	0
AL606760.1	0
LRP8	0
LINC01771	0
AC119428.2	0
GLIS1	0
NDC1	0
YIPF1	0
DIO1	0
HSPB11	0
LRRC42	0
TCEANC2	0
AL357673.1	0
CYB5RL	0
MRPL37	0
SSBP3	0
ACOT11	0
FAM151A	0
MROH7	0
TTC4	0
PARS2	0
TTC22	0
LEXM	0
DHCR24	0
TMEM61	0
BSND	0
USP24	0
AC119674.1	0
AC119674.2	0
PLPP3	0
FYB2	0
C8A	0
DAB1	0
OMA1	0
TACSTD2	0
MYSM1	0
JUN	0
LINC01135	0
AC105277.1	0
FGGY	0
HOOK1	0
CYP2J2	0
NFIA	0
TM2D1	0
AC099791.2	0
PATJ	0
L1TD1	0
KANK4	0
USP1	0
DOCK7	0
ANGPTL3	0
AC103923.1	0
ATG4C	0
LINC01739	0
ALG6	0
ITGB3BP	0
EFCAB7	0
PGM1	0
ROR1	0
ROR1-AS1	0
AL445205.1	0
UBE2U	0
CACHD1	0
RAVER2	0
JAK1	0
AL357078.1	0
AK4	0
DNAJC6	0
LEPR	0
PDE4B	0
SGIP1	0
AL139147.1	0
TCTEX1D1	0
WDR78	0
MIER1	0
SLC35D1	0
IL12RB2	0
LINC01702	0
GNG12	0
GNG12-AS1	0
DIRAS3	0
WLS	0
DEPDC1	0
LRRC7	0
LRRC40	0
ANKRD13C	0
HHLA3	0
CTH	0
AL354872.2	0
LINC01788	0
AL031429.1	0
ZRANB2-AS1	0
NEGR1	0
LRRIQ3	0
FPGT	0
FPGT-TNNI3K	0
TNNI3K	0
AC135803.1	0
CRYZ	0
TYW3	0
SLC44A5	0
RABGGTB	0
MSH4	0
ASB17	0
AC092813.2	0
ST6GALNAC3	0
ST6GALNAC5	0
PIGK	0
AK5	0
AC118549.1	0
USP33	0
MIGA1	0
NEXN	0
FUBP1	0
DNAJB4	0
GIPC2	0
AC103591.3	0
IFI44L	0
IFI44	0
ADGRL4	0
LINC01781	0
ADGRL2	0
LINC01361	0
LINC01725	0
TTLL7	0
AL359504.2	0
PRKACB	0
SAMD13	0
RPF1	0
SPATA1	0
CTBS	0
SSX2IP	0
MCOLN2	0
WDR63	0
MCOLN3	0
SYDE2	0
C1orf52	0
BCL10	0
AL078459.1	0
DDAH1	0
AL360219.1	0
AC092807.3	0
CYR61	0
ZNHIT6	0
COL24A1	0
ODF2L	0
AL049597.2	0
SELENOF	0
HS2ST1	0
LINC01140	0
LMO4	0
PKN2-AS1	0
GTF2B	0
KYAT3	0
RBMXL1	0
GBP3	0
GBP1	0
GBP2	0
GBP7	0
GBP4	0
AC099063.4	0
GBP5	0
LRRC8B	0
LRRC8C-DT	0
LRRC8C	0
AC099568.2	0
LRRC8D	0
AL391497.1	0
ZNF326	0
ZNF644	0
HFM1	0
CDC7	0
TGFBR3	0
BRDT	0
EPHX4	0
BTBD8	0
AC104836.1	0
GLMN	0
RPAP2	0
GFI1	0
EVI5	0
FAM69A	0
MTF2	0
TMED5	0
CCDC18	0
DR1	0
FNBP1L	0
BCAR3	0
AL109613.1	0
DNTTIP2	0
GCLM	0
ABCA4	0
ARHGAP29	0
AC097059.1	0
F3	0
SLC44A3	0
AC105942.1	0
ALG14	0
AC095033.1	0
TMEM56	0
TMEM56-RWDD3	0
AC092802.1	0
RWDD3	0
PTBP2	0
DPYD	0
SNX7	0
PALMD	0
FRRS1	0
AGL	0
AC118553.1	0
SLC35A3	0
AC118553.2	0
MFSD14A	0
SASS6	0
TRMT13	0
LRRC39	0
DBT	0
RTCA-AS1	0
RTCA	0
CDC14A	0
VCAM1	0
EXTL2	0
AC104506.1	0
SLC30A7	0
DPH5	0
AC093157.1	0
AL109741.1	0
S1PR1	0
OLFM3	0
COL11A1	0
RNPC3	0
AMY2B	0
PRMT6	0
NTNG1	0
VAV3	0
AL390036.1	0
SLC25A24	0
AL359258.2	0
FAM102B	0
HENMT1	0
PRPF38B	0
AKNAD1	0
AL449266.1	0
CLCC1	0
WDR47	0
TAF13	0
AL356488.3	0
TMEM167B	0
AL356488.2	0
KIAA1324	0
SARS	0
CELSR2	0
PSRC1	0
SORT1	0
PSMA5	0
SYPL2	0
ATXN7L2	0
CYB561D1	0
AMIGO1	0
GNAI3	0
AMPD2	0
GSTM4	0
[truncated: 20,485 more rows]

## Sheet: LOHlike
	LOHlike
MT-CO3	301
MT-ATP6	253
MT-CO1	193
MT-CYB	185
MT-ND3	182
MT-CO2	176
MT-ND1	126
MT-ND4	121
MT-ND2	83
EEF1A1	58
TPT1	32
RPL41	28
MT-ND5	28
FTH1	24
FTL	24
PEBP1	23
RPL10	22
RPLP1	22
RPL3	22
RPL13	21
MTRNR2L12	18
RPS12	18
RPS4X	18
RPS3A	17
RPS23	17
RPS14	17
RPS18	17
DEFB1	17
RPS6	17
RPS27A	16
RPL34	16
RPL21	16
RPS28	16
RPL11	15
RPS27	15
RPL37A	15
RPL8	15
RPS24	15
RPL19	15
RPS8	14
COX7C	14
LDHB	14
RPL26	14
RPL13A	14
S100A6	13
RPL32	13
RPL15	13
RPL9	13
RPL7A	13
RPL6	13
RPL5	12
PTMA	12
RPS7	11
RPL37	11
RPL7	11
UQCRB	11
RPS2	11
EIF1	11
RPS15	11
RPS9	11
RPL24	10
RPL35A	10
NDUFA4	10
RPL30	10
RPL12	10
RPS3	10
NACA	10
RPS29	10
SERF2	10
GNAS	10
ATP5F1E	10
RPL28	10
COX5B	9
RPL14	9
RPL29	9
RPL10A	9
RPL39	9
RPL35	9
RPL27A	9
RPS13	9
FAU	9
RPS25	9
GAPDH	9
CKB	9
RPL23A	9
MT-ND4L	9
RPL22	8
H3F3A	8
COX7B	8
GSTP1	8
ATP5MG	8
RPS15A	8
RPL36	8
RPL18A	8
RPS16	8
RPS19	8
RPL18	8
ATP5MC3	7
RACK1	7
RPLP2	7
MYL6	7
SRP14	7
COX4I1	7
UBB	7
CYB5A	7
RPS11	7
ATP5PF	7
UQCRH	6
CYSTM1	6
HIST1H4C	6
TOMM7	6
CHCHD2	6
RPS20	6
COX6C	6
COX8A	6
RPL23	6
DSTN	6
UBA52	6
COX6B1	6
RPS5	6
CHCHD10	6
SOD1	6
YBX1	5
S100A10	5
RPSA	5
ATP5ME	5
HINT1	5
SKP1	5
NPM1	5
HSP90AB1	5
COX7A2	5
MPC1	5
PPIA	5
NDUFB2	5
SLC25A6	5
SLC25A5	5
ATP5MD	5
PFDN5	5
RPS26	5
ATP5F1B	5
SLC25A3	5
RPLP0	5
HSP90AA1	5
RPL38	5
RPS21	5
ATP5F1D	5
EEF2	5
PRDX2	5
ENO1	4
ATP5IF1	4
PRDX1	4
MGST3	4
ATP1B1	4
CALM2	4
SUCLG1	4
RPL31	4
EEF1B2	4
TMA7	4
CCNI	4
BTF3	4
UQCRQ	4
CD24	4
ACTB	4
BEX3	4
NDUFA1	4
EDF1	4
PRDX5	4
ATP5MC2	4
UBC	4
HMGB1	4
RPL36AL	4
CALM1	4
ELOB	4
RPL27	4
ATP5MC1	4
ATP5PD	4
ACTG1	4
ATP5F1A	4
PPDPF	4
GPX4	4
UQCR11	4
UBL5	4
NDUFB7	4
EIF3K	4
UQCR10	4
ATP5PO	4
PARK7	3
NDUFS5	3
GSTM3	3
LAMTOR5	3
MPC2	3
PRDX6	3
NUCKS1	3
ADI1	3
CYS1	3
DBI	3
HSPD1	3
HSPE1	3
NDUFB4	3
NDUFC1	3
SLC25A4	3
NDUFS6	3
GLRX	3
CYCS	3
BRI3	3
ATP5MF	3
NDUFA5	3
EEF1D	3
TXN	3
ATP6V1G1	3
POLR2L	3
FXYD2	3
HSPA8	3
ATP5F1C	3
ADIRF	3
NDUFB8	3
TPI1	3
HNRNPA1	3
PPP1R1A	3
ISCU	3
COX6A1	3
DYNLL1	3
SAP18	3
NDUFB1	3
ATP5MPL	3
EID1	3
RPL4	3
COX5A	3
IDH2	3
NDUFB10	3
UMOD	3
MT2A	3
MT1E	3
MT1G	3
SUMO2	3
H3F3B	3
MYL12B	3
NDUFV2	3
CIRBP	3
OAZ1	3
UQCRFS1	3
ST13	3
MT-ATP8	3
AURKAIP1	2
MRPL20	2
MINOS1	2
HMGN2	2
SCP2	2
SERBP1	2
GNG5	2
ATP5PB	2
ATP1A1	2
TXNIP	2
TSTD1	2
SRP9	2
GUK1	2
TOMM20	2
COX20	2
HADHB	2
OST4	2
MRPL33	2
MDH1	2
TMSB10	2
VAMP8	2
MZT2B	2
NDUFB3	2
NCL	2
COPS9	2
NDUFB5	2
DNAJC19	2
KNG1	2
EIF4A2	2
ANXA5	2
CMBL	2
SUB1	2
NDUFS4	2
TBCA	2
VDAC1	2
NDUFA2	2
GPX3	2
CYFIP2	2
ECI2	2
CLIC1	2
RPS10	2
GSTA1	2
HMGN3	2
PSMB1	2
RAC1	2
HNRNPA2B1	2
HSPB1	2
FIS1	2
ATP6V1F	2
SMS	2
NDUFB11	2
PGK1	2
DUSP9	2
EIF3E	2
NDUFB9	2
HINT2	2
CLTA	2
ZFAND5	2
ALDH1A1	2
HNRNPK	2
SEC61B	2
ALDOB	2
SET	2
PHPT1	2
MRPL41	2
MTRNR2L8	2
CFL1	2
NDUFS8	2
ACAT1	2
USP2	2
ANAPC16	2
VDAC2	2
GHITM	2
PRDX3	2
ECHS1	2
EIF4B	2
PRR13	2
PCBP2	2
NUDT4	2
ARPC3	2
ALDH2	2
ARL6IP4	2
POMP	2
ITM2B	2
COMMD6	2
NEDD8	2
SLIRP	2
GLRX5	2
EIF5	2
GATM	2
SLC12A1	2
RPS27L	2
PKM	2
MORF4L1	2
NDUFAB1	2
MT1X	2
GABARAPL2	2
HSBP1	2
YWHAE	2
SAT2	2
COA3	2
DCXR	2
IMPA2	2
DYNLRB1	2
YWHAB	2
PCK1	2
PSMA7	2
C19orf70	2
NDUFA11	2
NOP53	2
SELENOW	2
ETFB	2
NDUFA3	2
MIF	2
DDT	2
SNU13	2
SMDT1	2
NDUFA6	2
MRPS6	2
CBR1	2
HMGN1	2
CSTB	2
MT-ND6	2
SDHB	1
AKR7A2	1
CAMK2N1	1
CDC42	1
PPCS	1
AKR1A1	1
PDZK1IP1	1
AK4	1
GADD45A	1
ACADM	1
AHCYL1	1
CSDE1	1
PDZK1	1
MRPS21	1
S100A11	1
UFC1	1
NDUFS2	1
SDHC	1
SNRPE	1
CAPN2	1
HNRNPU	1
SH3YL1	1
ID2	1
YWHAQ	1
SF3B6	1
KHK	1
COX7A2L	1
RTN4	1
PCBP1	1
SNRPG	1
NAT8	1
FABP1	1
MAL	1
PDE1A	1
HIBCH	1
SUMO1	1
XRCC5	1
ARPC2	1
PNKD	1
EFHD1	1
NDUFA10	1
BRK1	1
LSM3	1
ACAA1	1
EIF1B	1
PTH1R	1
UQCRC1	1
NDUFAF3	1
RHOA	1
SPCS1	1
SUCLG2	1
COX17	1
FAM162A	1
ALDH1L1	1
MGLL	1
CNBP	1
SERP1	1
SEC62	1
MRFAP1	1
UCHL1	1
OCIAD2	1
IGFBP7	1
UGT2B7	1
HNRNPDL	1
ARHGAP24	1
SPP1	1
ADH5	1
UBE2D3	1
BDH2	1
SNHG8	1
C4orf3	1
DAB2	1
SELENOP	1
MOCS2	1
MRPS36	1
NSA2	1
BHMT2	1
BHMT	1
RHOBTB3	1
CAST	1
CXCL14	1
HSPA9	1
ATOX1	1
HIGD2A	1
PRELID1	1
SQSTM1	1
NQO2	1
FKBP5	1
SRSF3	1
DNPH1	1
GSTA2	1
PNRC1	1
RRAGD	1
SNX3	1
HDDC2	1
HEBP2	1
SF3B5	1
DYNLT1	1
EZR	1
C7orf50	1
HIBADH	1
TAX1BP1	1
MTURN	1
SEC61G	1
GTF2I	1
MDH2	1
SRI	1
SEM1	1
LAMTOR4	1
ZNHIT1	1
CAPZA2	1
SSBP1	1
RHEB	1
PDHA1	1
EIF1AX	1
SAT1	1
PCSK1N	1
SH3BGRL	1
BEX4	1
BEX2	1
TCEAL4	1
EPHX2	1
TACC1	1
CEBPD	1
RAB2A	1
DECR1	1
RIDA	1
PABPC1	1
ENY2	1
EIF3H	1
CYC1	1
VPS28	1
NDUFB6	1
BAG1	1
GRHPR	1
FBP1	1
PTGR1	1
NDUFA8	1
PSMB7	1
ASS1	1
TMEM141	1
TUBB4B	1
TALDO1	1
EIF3F	1
EIF4G2	1
C11orf58	1
BBOX1	1
CAT	1
NDUFS3	1
GLYAT	1
GLYATL1	1
FKBP2	1
TRMT112	1
MALAT1	1
NDUFV1	1
NDUFC2	1
C11orf54	1
CRYAB	1
TIMM8B	1
SDHD	1
PHYH	1
FAM107B	1
CUBN	1
CISD1	1
PBLD	1
PPA1	1
PCBD1	1
ANXA11	1
ARL3	1
GSTO1	1
BNIP3	1
MRPL51	1
PTMS	1
C12orf57	1
RBP5	1
TMBIM6	1
COX14	1
BLOC1S1	1
CD63	1
PTGES3	1
CSRP2	1
BTG1	1
NDUFA12	1
SRSF9	1
HPD	1
RAN	1
CRYL1	1
MRPL57	1
ESD	1
FARP1	1
NDRG2	1
HNRNPC	1
MRPL52	1
DHRS4L2	1
NFKBIA	1
HSPA2	1
ERH	1
ALDH6A1	1
DDX24	1
SNRPN	1
B2M	1
CIB1	1
STUB1	1
HAGH	1
ECI1	1
METTL9	1
UQCRC2	1
TUFM	1
SEPHS2	1
MT1F	1
MT1H	1
FAM96B	1
GCSH	1
APRT	1
PSMB6	1
PFN1	1
C1QBP	1
TXNDC17	1
TMEM256	1
NAA38	1
VAMP2	1
SHMT1	1
KRT10	1
PHB	1
PSMC5	1
DDX5	1
NDUFAF8	1
ANAPC11	1
MYL12A	1
VAPA	1
ACAA2	1
NARS	1
CNDP2	1
TMEM230	1
CST3	1
EIF2S2	1
ROMO1	1
SCAND1	1
NDUFS7	1
TIMM13	1
ALKBH7	1
TRIR	1
GADD45GIP1	1
C19orf53	1
MRPL34	1
JUND	1
COPE	1
NDUFA13	1
PEPD	1
COX7A1	1
PSMD8	1
ECH1	1
BLVRB	1
APOE	1
SNRPD2	1
CHMP2A	1
MRPL40	1
COMT	1
SNRPD3	1
TXN2	1
TST	1
LGALS2	1
EIF3L	1
RBX1	1
MIOX	1
SON	1
PDXK	1
AL627309.1	0
AL669831.5	0
FAM87B	0
LINC00115	0
FAM41C	0
AL645608.3	0
AL645608.1	0
SAMD11	0
NOC2L	0
KLHL17	0
PLEKHN1	0
PERM1	0
AL645608.8	0
HES4	0
ISG15	0
AGRN	0
RNF223	0
C1orf159	0
AL390719.2	0
TTLL10	0
TNFRSF18	0
TNFRSF4	0
SDF4	0
B3GALT6	0
C1QTNF12	0
UBE2J2	0
LINC01786	0
SCNN1D	0
ACAP3	0
PUSL1	0
INTS11	0
CPTP	0
DVL1	0
MXRA8	0
CCNL2	0
ANKRD65	0
VWA1	0
ATAD3C	0
ATAD3B	0
ATAD3A	0
TMEM240	0
SSU72	0
AL645728.1	0
FNDC10	0
AL691432.2	0
MIB2	0
MMP23B	0
CDK11B	0
SLC35E2B	0
CDK11A	0
SLC35E2A	0
NADK	0
GNB1	0
AL109917.1	0
TMEM52	0
GABRD	0
AL391845.1	0
PRKCZ	0
AL590822.2	0
PRKCZ-AS1	0
FAAP20	0
AL590822.1	0
SKI	0
MORN1	0
RER1	0
PEX10	0
PLCH2	0
PANK4	0
AL139246.5	0
TNFRSF14-AS1	0
TNFRSF14	0
FAM213B	0
MMEL1	0
TTC34	0
LINC00982	0
PRDM16	0
ARHGEF16	0
MEGF6	0
AL513320.1	0
TPRG1L	0
WRAP73	0
SMIM1	0
LRRC47	0
AL365330.1	0
CEP104	0
DFFB	0
C1orf174	0
AJAP1	0
Z98259.3	0
NPHP4	0
KCNAB2	0
CHD5	0
AL031847.1	0
RNF207	0
ICMT	0
LINC00337	0
GPR153	0
ACOT7	0
AL031848.2	0
HES2	0
ESPN	0
TNFRSF25	0
PLEKHG5	0
NOL9	0
ZBTB48	0
KLHL21	0
PHF13	0
THAP3	0
DNAJC11	0
CAMTA1-DT	0
CAMTA1	0
AL512330.1	0
AL359881.3	0
VAMP3	0
PER3	0
UTS2	0
TNFRSF9	0
AL034417.4	0
AL034417.3	0
ERRFI1	0
AL034417.2	0
LINC01714	0
SLC45A1	0
RERE	0
ENO1-AS1	0
SLC2A5	0
GPR157	0
MIR34AHG	0
H6PD	0
SPSB1	0
BX323043.1	0
AL928921.2	0
AL928921.1	0
SLC25A33	0
TMEM201	0
PIK3CD	0
PIK3CD-AS2	0
CLSTN1	0
CTNNBIP1	0
LZIC	0
NMNAT1	0
RBP7	0
UBE4B	0
KIF1B	0
AL139424.2	0
PGD	0
CENPS-CORT	0
CENPS	0
DFFA	0
AL354956.1	0
PEX14	0
CASZ1	0
AL139423.1	0
TARDBP	0
AL109811.3	0
SRM	0
EXOSC10	0
AL109811.2	0
MTOR	0
ANGPTL7	0
UBIAD1	0
FBXO2	0
FBXO44	0
FBXO6	0
MAD2L2	0
DRAXIN	0
AGTRAP	0
C1orf167	0
MTHFR	0
CLCN6	0
KIAA2013	0
PLOD1	0
MFN2	0
MIIP	0
TNFRSF8	0
TNFRSF1B	0
VPS13D	0
AC243836.1	0
DHRS3	0
AC254633.1	0
PDPN	0
PRDM2	0
KAZN	0
TMEM51-AS1	0
TMEM51	0
FHAD1	0
AL031283.1	0
EFHD2	0
CASP9	0
DNAJC16	0
AL121992.3	0
AGMAT	0
DDI2	0
PLEKHM2	0
SLC25A34	0
SLC25A34-AS1	0
TMEM82	0
FBLIM1	0
UQCRHL	0
AL450998.2	0
SPEN	0
ZBTB17	0
SRARP	0
HSPB7	0
CLCNKA	0
CLCNKB	0
FAM131C	0
EPHA2	0
ARHGEF19	0
CPLANE2	0
FBXO42	0
SZRD1	0
NECAP2	0
LINC01772	0
AL137802.2	0
NBPF1	0
CROCC	0
BX284668.5	0
BX284668.6	0
MFAP2	0
ATP13A2	0
PADI2	0
PADI4	0
RCC2	0
ARHGEF10L	0
IGSF21	0
KLHDC7A	0
ALDH4A1	0
IFFO2	0
UBR4	0
AL035413.1	0
EMC1	0
MRTO4	0
AKR7A3	0
PQLC2	0
CAPZB	0
NBL1	0
TMCO4	0
RNF186	0
AL391883.1	0
OTUD3	0
UBXN10-AS1	0
UBXN10	0
VWA5B1	0
MUL1	0
FAM43B	0
CDA	0
PINK1	0
PINK1-AS	0
DDOST	0
KIF17	0
HP1BP3	0
EIF4G3	0
ECE1	0
NBPF3	0
ALPL	0
RAP1GAP	0
USP48	0
HSPG2	0
LINC01635	0
WNT4	0
ZBTB40	0
C1QA	0
C1QC	0
C1QB	0
EPHB2	0
KDM1A	0
LUZP1	0
LINC01355	0
AL109936.6	0
HNRNPR	0
ZNF436	0
ZNF436-AS1	0
AL109936.2	0
TCEA3	0
ASAP3	0
E2F2	0
ID3	0
ELOA	0
ELOA-AS1	0
PITHD1	0
LYPLA2	0
GALE	0
HMGCL	0
FUCA1	0
PNRC2	0
SRSF10	0
MYOM3	0
IFNLR1	0
STPG1	0
NIPAL3	0
RCAN3	0
AL445686.2	0
NCMAP	0
SRRM1	0
CLIC4	0
RUNX3	0
SYF2	0
RSRP1	0
AL031432.3	0
RHD	0
TMEM50A	0
RHCE	0
MACO1	0
LDLRAP1	0
MAN1C1	0
AL031280.1	0
SELENON	0
AL020996.1	0
MTFR1L	0
AUNIP	0
AL033528.2	0
PAQR7	0
STMN1	0
PAFAH2	0
EXTL1	0
SLC30A2	0
TRIM63	0
PDIK1L	0
FAM110D	0
AL391650.1	0
ZNF593	0
CNKSR1	0
CEP85	0
SH3BGRL3	0
UBXN11	0
CD52	0
CRYBG2	0
ZNF683	0
DHDDS	0
RPS6KA1	0
ARID1A	0
PIGV	0
ZDHHC18	0
SFN	0
GPN2	0
GPATCH3	0
NUDC	0
NR0B2	0
KDF1	0
TRNP1	0
TENT5B	0
SLC9A1	0
WDTC1	0
TMEM222	0
SYTL1	0
MAP3K6	0
FCN3	0
CD164L2	0
GPR3	0
WASF2	0
AHDC1	0
FGR	0
IFI6	0
FAM76A	0
STX12	0
PPP1R8	0
THEMIS2	0
RPA2	0
SMPDL3B	0
AL512288.1	0
XKR8	0
EYA3	0
PTAFR	0
DNAJC8	0
AL353622.1	0
SESN2	0
MED18	0
PHACTR4	0
RCC1	0
TRNAU1AP	0
SNHG12	0
TAF12	0
RAB42	0
LINC01715	0
AL360012.1	0
GMEB1	0
YTHDF2	0
AL009181.1	0
EPB41	0
TMEM200B	0
SRSF4	0
MECR	0
PTPRU	0
MATN1	0
MATN1-AS1	0
LAPTM5	0
SDC3	0
PUM1	0
SNRNP40	0
ZCCHC17	0
FABP3	0
SERINC2	0
TINAGL1	0
PEF1	0
AC114488.3	0
COL16A1	0
ADGRB2	0
AL136115.2	0
PTP4A2	0
KHDRBS1	0
AL445248.1	0
TMEM39B	0
KPNA6	0
TXLNA	0
CCDC28B	0
AL049795.1	0
IQCC	0
TMEM234	0
EIF3I	0
FAM167B	0
LCK	0
HDAC1	0
MARCKSL1	0
FAM229A	0
BSDC1	0
ZBTB8A	0
ZBTB8OS	0
RBBP4	0
SYNC	0
KIAA1522	0
YARS	0
S100PBP	0
FNDC5	0
HPCA	0
TMEM54	0
RNF19B	0
AK2	0
AZIN2	0
TRIM62	0
AL662907.3	0
ZNF362	0
PHC2	0
ZSCAN20	0
CSMD2	0
SMIM12	0
GJA4	0
DLGAP3	0
AC114490.3	0
TMEM35B	0
ZMYM6	0
ZMYM1	0
AL590434.1	0
SFPQ	0
ZMYM4	0
KIAA0319L	0
NCDN	0
AC004865.2	0
TFAP2E	0
PSMB2	0
C1orf216	0
CLSPN	0
AGO4	0
AGO1	0
AL139286.2	0
AGO3	0
TEKT2	0
ADPRHL2	0
COL8A2	0
TRAPPC3	0
MAP7D1	0
THRAP3	0
SH3D21	0
EVA1B	0
AL591845.1	0
STK40	0
LSM10	0
OSCP1	0
MRPS15	0
CSF3R	0
LINC01137	0
ZC3H12A	0
MEAF6	0
SNIP1	0
DNALI1	0
GNL2	0
C1orf109	0
CDCA8	0
MANEAL	0
YRDC	0
C1orf122	0
MTF1	0
INPP5B	0
SF3A3	0
FHL3	0
UTP11	0
POU3F1	0
AL354702.2	0
RRAGC	0
AL139260.1	0
MYCBP	0
RHBDL2	0
AKIRIN1	0
MACF1	0
PABPC4	0
HPCAL4	0
PPIE	0
BMP8B	0
AL033527.3	0
AL033527.5	0
TRIT1	0
MYCL	0
MFSD2A	0
CAP1	0
PPT1	0
RLF	0
AL050341.2	0
ZMPSTE24	0
COL9A2	0
SMAP2	0
ZFP69B	0
ZFP69	0
AL603839.3	0
EXO5	0
ZNF684	0
RIMS3	0
NFYC-AS1	0
NFYC	0
KCNQ4	0
CITED4	0
CTPS1	0
SLFNL1-AS1	0
SCMH1	0
EDN2	0
HIVEP3	0
GUCA2B	0
FOXJ3	0
RIMKLA	0
ZMYND12	0
CCDC30	0
PPIH	0
AC098484.2	0
CLDN19	0
P3H1	0
C1orf50	0
SVBP	0
ERMAP	0
AL512353.1	0
ZNF691	0
SLC2A1	0
SLC2A1-AS1	0
FAM183A	0
EBNA1BP2	0
CFAP57	0
TMEM125	0
C1orf210	0
TIE1	0
AL139289.2	0
CDC20	0
ELOVL1	0
MED8	0
SZT2	0
HYI	0
PTPRF	0
AL451062.3	0
KDM4A	0
KDM4A-AS1	0
ST3GAL3	0
ARTN	0
AL357079.1	0
IPO13	0
DPH2	0
ATP6V0B	0
B4GALT2	0
CCDC24	0
SLC6A9	0
AL139220.2	0
DMAP1	0
ERI3	0
RNF220	0
TMEM53	0
ARMH1	0
KIF2C	0
AL592166.1	0
BEST4	0
PLK3	0
TCTEX1D4	0
BTBD19	0
PTCH2	0
EIF2B3	0
HECTD3	0
UROD	0
ZSWIM5	0
HPDL	0
MUTYH	0
TOE1	0
TESK2	0
CCDC163	0
MMACHC	0
NASP	0
CCDC17	0
GPBP1L1	0
TMEM69	0
IPP	0
MAST2	0
PIK3R3	0
AL358075.2	0
TSPAN1	0
POMGNT1	0
LURAP1	0
LRRC41	0
NSUN4	0
FAAH	0
AL136373.1	0
MKNK1-AS1	0
MKNK1	0
MOB3C	0
ATPAF1	0
EFCAB14	0
CYP4B1	0
CYP4A11	0
CYP4X1	0
CYP4A22-AS1	0
CYP4A22	0
LINC00853	0
TAL1	0
STIL	0
CMPK1	0
FOXD2-AS1	0
FOXD2	0
TRABD2B	0
SLC5A9	0
SPATA6	0
AGBL4	0
BEND5	0
FAF1	0
CDKN2C	0
RNF11	0
TTC39A	0
EPS15	0
AC104170.2	0
OSBPL9	0
NRDC	0
AL050343.1	0
AL050343.2	0
RAB3B	0
TXNDC12	0
KTI12	0
BTF3L4	0
ZFYVE9	0
CC2D1B	0
ORC1	0
PRPF38A	0
TUT4	0
GPX7	0
SHISAL2A	0
COA7	0
ZYG11B	0
ZYG11A	0
ECHDC2	0
PODN	0
SLC1A7	0
CPT2	0
C1orf123	0
AL606760.3	0
MAGOH	0
AL606760.1	0
LRP8	0
LINC01771	0
AC119428.2	0
GLIS1	0
NDC1	0
YIPF1	0
DIO1	0
HSPB11	0
LRRC42	0
TMEM59	0
TCEANC2	0
AL357673.1	0
CYB5RL	0
MRPL37	0
SSBP3	0
ACOT11	0
FAM151A	0
MROH7	0
TTC4	0
PARS2	0
TTC22	0
LEXM	0
DHCR24	0
TMEM61	0
BSND	0
USP24	0
AC119674.1	0
AC119674.2	0
PLPP3	0
PRKAA2	0
FYB2	0
C8A	0
DAB1	0
OMA1	0
TACSTD2	0
MYSM1	0
JUN	0
LINC01135	0
AC105277.1	0
FGGY	0
HOOK1	0
CYP2J2	0
NFIA	0
TM2D1	0
AC099791.2	0
PATJ	0
L1TD1	0
KANK4	0
USP1	0
DOCK7	0
ANGPTL3	0
AC103923.1	0
ATG4C	0
LINC01739	0
ALG6	0
ITGB3BP	0
EFCAB7	0
PGM1	0
ROR1	0
ROR1-AS1	0
AL445205.1	0
UBE2U	0
CACHD1	0
RAVER2	0
JAK1	0
AL357078.1	0
DNAJC6	0
LEPROT	0
LEPR	0
PDE4B	0
SGIP1	0
AL139147.1	0
TCTEX1D1	0
WDR78	0
MIER1	0
SLC35D1	0
IL12RB2	0
LINC01702	0
GNG12	0
GNG12-AS1	0
DIRAS3	0
WLS	0
DEPDC1	0
LRRC7	0
LRRC40	0
SRSF11	0
ANKRD13C	0
HHLA3	0
CTH	0
AL354872.2	0
LINC01788	0
PTGER3	0
AL031429.1	0
ZRANB2-AS1	0
ZRANB2	0
NEGR1	0
LRRIQ3	0
FPGT	0
FPGT-TNNI3K	0
TNNI3K	0
AC135803.1	0
CRYZ	0
TYW3	0
SLC44A5	0
RABGGTB	0
MSH4	0
ASB17	0
AC092813.2	0
ST6GALNAC3	0
ST6GALNAC5	0
PIGK	0
AK5	0
AC118549.1	0
USP33	0
MIGA1	0
NEXN	0
FUBP1	0
DNAJB4	0
GIPC2	0
AC103591.3	0
PTGFR	0
IFI44L	0
IFI44	0
ADGRL4	0
LINC01781	0
ADGRL2	0
LINC01361	0
LINC01725	0
TTLL7	0
AL359504.2	0
PRKACB	0
SAMD13	0
RPF1	0
SPATA1	0
CTBS	0
SSX2IP	0
MCOLN2	0
WDR63	0
MCOLN3	0
SYDE2	0
C1orf52	0
BCL10	0
AL078459.1	0
DDAH1	0
AL360219.1	0
AC092807.3	0
CYR61	0
ZNHIT6	0
COL24A1	0
ODF2L	0
AL049597.2	0
SH3GLB1	0
SELENOF	0
HS2ST1	0
LINC01140	0
LMO4	0
PKN2-AS1	0
PKN2	0
GTF2B	0
KYAT3	0
RBMXL1	0
GBP3	0
GBP1	0
GBP2	0
GBP7	0
GBP4	0
AC099063.4	0
GBP5	0
LRRC8B	0
LRRC8C-DT	0
LRRC8C	0
AC099568.2	0
LRRC8D	0
AL391497.1	0
ZNF326	0
ZNF644	0
HFM1	0
CDC7	0
TGFBR3	0
BRDT	0
EPHX4	0
BTBD8	0
AC104836.1	0
GLMN	0
RPAP2	0
GFI1	0
EVI5	0
FAM69A	0
MTF2	0
TMED5	0
CCDC18	0
DR1	0
FNBP1L	0
BCAR3	0
AL109613.1	0
DNTTIP2	0
GCLM	0
ABCA4	0
ARHGAP29	0
AC097059.1	0
ABCD3	0
F3	0
SLC44A3	0
CNN3	0
AC105942.1	0
ALG14	0
AC095033.1	0
TMEM56	0
TMEM56-RWDD3	0
AC092802.1	0
RWDD3	0
PTBP2	0
DPYD	0
SNX7	0
PALMD	0
FRRS1	0
AGL	0
AC118553.1	0
SLC35A3	0
AC118553.2	0
MFSD14A	0
SASS6	0
TRMT13	0
LRRC39	0
DBT	0
RTCA-AS1	0
RTCA	0
CDC14A	0
VCAM1	0
EXTL2	0
AC104506.1	0
SLC30A7	0
DPH5	0
AC093157.1	0
AL109741.1	0
S1PR1	0
OLFM3	0
COL11A1	0
RNPC3	0
AMY2B	0
PRMT6	0
NTNG1	0
VAV3	0
AL390036.1	0
SLC25A24	0
AL359258.2	0
FAM102B	0
HENMT1	0
PRPF38B	0
STXBP3	0
AKNAD1	0
AL449266.1	0
GPSM2	0
CLCC1	0
WDR47	0
TAF13	0
AL356488.3	0
TMEM167B	0
AL356488.2	0
KIAA1324	0
SARS	0
CELSR2	0
PSRC1	0
SORT1	0
PSMA5	0
SYPL2	0
ATXN7L2	0
CYB561D1	0
AMIGO1	0
GNAI3	0
AMPD2	0
GSTM4	0
GSTM2	0
GSTM1	0
GSTM5	0
CSF1	0
STRIP1	0
AL160006.1	0
ALX3	0
SLC6A17	0
LINC02586	0
KCNC4	0
RBM15-AS1	0
RBM15	0
SLC16A4	0
AL355488.1	0
AL365361.1	0
KCNA3	0
CD53	0
AL360270.1	0
LRIF1	0
AL360270.3	0
DRAM2	0
CEPT1	0
AL355816.1	0
AL355816.2	0
DENND2D	0
CHI3L2	0
CHIA	0
PIFO	0
OVGP1	0
WDR77	0
C1orf162	0
TMIGD3	0
ADORA3	0
RAP1A	0
LINC01160	0
INKA2	0
DDX20	0
KCND3	0
LINC01750	0
CTTNBP2NL	0
WNT2B	0
ST7L	0
CAPZA1	0
MOV10	0
AL603832.1	0
RHOC	0
PPM1J	0
LINC01356	0
AL390729.1	0
SLC16A1	0
SLC16A1-AS1	0
AL357055.3	0
LRIG2	0
MAGI3	0
PHTF1	0
RSBN1	0
PTPN22	0
BCL2L15	0
AP4B1	0
DCLRE1B	0
HIPK1-AS1	0
HIPK1	0
OLFML3	0
SYT6	0
AL121999.1	0
TRIM33	0
BCAS2	0
DENND2C	0
NRAS	0
SIKE1	0
TSPAN2	0
NGF	0
VANGL1	0
SLC22A15	0
MAB21L3	0
LINC01762	0
AL390066.1	0
CD58	0
IGSF3	0
CD2	0
AL157904.1	0
PTGFRN	0
CD101	0
AL445231.1	0
TTF2	0
TRIM45	0
VTCN1	0
AL358072.1	0
MAN1A2	0
TENT5C	0
GDAP2	0
WDR3	0
SPAG17	0
WARS2	0
AL359915.2	0
LINC01780	0
HAO2	0
HSD3B2	0
ZNF697	0
PHGDH	0
HMGCS2	0
REG4	0
NOTCH2	0
SEC22B	0
NBPF26	0
LINC00623	0
FCGR1B	0
FAM72B	0
SRGAP2C	0
SRGAP2-AS1	0
AC244021.1	0
AL592494.3	0
AC239800.2	0
AC239800.3	0
AC239798.2	0
HIST2H3PS2	0
FAM72C	0
AC245595.1	0
AC246785.3	0
NBPF15	0
LINC01632	0
FP700111.1	0
SRGAP2B	0
FAM72D	0
AC245014.3	0
AC245014.1	0
NBPF20	0
GPR89A	0
CD160	0
RNF115	0
POLR3C	0
NUDT17	0
PIAS3	0
ANKRD35	0
ITGA10	0
PEX11B	0
RBM8A	0
LIX1L-AS1	0
LIX1L	0
ANKRD34A	0
POLR3GL	0
LINC01719	0
NBPF10	0
NOTCH2NL	0
AC239799.2	0
NBPF12	0
PRKAB2	0
AC242426.2	0
FMO5	0
CHD1L	0
LINC00624	0
BCL9	0
ACP6	0
GJA5	0
AC241644.2	0
GJA8	0
GPR89B	0
AC239803.3	0
NBPF11	0
AC239803.1	0
PPIAL4G	0
NBPF14	0
NUDT4B	0
PDE4DIP	0
NBPF9	0
AC245297.3	0
AC245297.2	0
NBPF19	0
FCGR1A	0
HIST2H2BF	0
AC243772.2	0
HIST2H4A	0
AC239868.3	0
HIST2H4B	0
AC239868.2	0
HIST2H2BE	0
HIST2H2AC	0
HIST2H2AB	0
BOLA1	0
SV2A	0
SF3B4	0
MTMR11	0
OTUD7B	0
VPS45	0
PLEKHO1	0
ANP32E	0
APH1A	0
C1orf54	0
CIART	0
PRPF3	0
RPRD2	0
TARS2	0
ECM1	0
FALEC	0
AL356356.1	0
ADAMTSL4	0
MCL1	0
ENSA	0
GOLPH3L	0
CTSS	0
CTSK	0
ARNT	0
SETDB1	0
CERS2	0
ANXA9	0
MINDY1	0
PRUNE1	0
C1orf56	0
CDC42SE1	0
MLLT11	0
GABPB2	0
SEMA6C	0
TNFAIP8L2	0
SCNM1	0
LYSMD1	0
VPS72	0
PIP5K1A	0
PSMD4	0
AL391069.2	0
ZNF687	0
PI4KB	0
AL391069.4	0
RFX5	0
AL391069.3	0
SELENBP1	0
PSMB4	0
POGZ	0
CGN	0
TUFT1	0
SNX27	0
AL391335.1	0
RIIAD1	0
MRPL9	0
OAZ3	0
TDRKH	0
TDRKH-AS1	0
LINGO4	0
RORC	0
C2CD4D	0
AL450992.2	0
THEM4	0
TCHH	0
FLG-AS1	0
FLG	0
FLG2	0
LCE2D	0
S100A9	0
S100A12	0
S100A8	0
S100A5	0
S100A4	0
S100A3	0
S100A2	0
S100A16	0
S100A14	0
S100A13	0
S100A1	0
AL162258.2	0
CHTOP	0
SNAPIN	0
ILF2	0
NPR1	0
INTS3	0
SLC27A3	0
GATAD2B	0
AL358472.5	0
DENND4B	0
CRTC2	0
SLC39A1	0
AL358472.4	0
AL358472.3	0
CREB3L4	0
JTB	0
AL358472.2	0
RAB13	0
TPM3	0
C1orf43	0
UBAP2L	0
HAX1	0
ATP8B2	0
IL6R-AS1	0
IL6R	0
SHE	0
TDRD10	0
UBE2Q1	0
ADAR	0
KCNN3	0
PMVK	0
AL451085.1	0
PBXIP1	0
PYGO2	0
AL451085.2	0
SHC1	0
CKS1B	0
FLAD1	0
ZBTB7B	0
DCST2	0
DCST1-AS1	0
ADAM15	0
EFNA4	0
EFNA3	0
EFNA1	0
SLC50A1	0
DPM3	0
KRTCAP2	0
TRIM46	0
MUC1	0
AC234582.1	0
THBS3	0
MTX1	0
AC234582.2	0
GBA	0
FAM189B	0
SCAMP3	0
CLK2	0
HCN3	0
PKLR	0
FDPS	0
RUSC1-AS1	0
RUSC1	0
ASH1L	0
ASH1L-AS1	0
MSTO1	0
YY1AP1	0
DAP3	0
GON4L	0
SYT11	0
RIT1	0
KHDC4	0
ARHGEF2	0
AL355388.2	0
AL355388.1	0
SSR2	0
UBQLN4	0
LAMTOR2	0
RAB25	0
MEX3A	0
LMNA	0
SEMA4A	0
SLC25A44	0
PMF1-BGLAP	0
PMF1	0
PAQR6	0
SMG5	0
TMEM79	0
GLMP	0
CCT3	0
TSACC	0
RHBG	0
AL139412.1	0
MEF2D	0
AL365181.1	0
IQGAP3	0
NAXE	0
GPATCH4	0
HAPLN2	0
NES	0
CRABP2	0
ISG20L2	0
RRNAD1	0
MRPL24	0
HDGF	0
PRCC	0
SH2D2A	0
NTRK1	0
INSRR	0
PEAR1	0
ARHGEF11	0
ETV3	0
FCRL3	0
KIRREL1	0
CD1D	0
AL138899.1	0
CD1A	0
CD1C	0
CD1B	0
CD1E	0
OR10K1	0
SPTA1	0
MNDA	0
PYHIN1	0
IFI16	0
AIM2	0
CADM3	0
ACKR1	0
FCER1A	0
DUSP23	0
FCRL6	0
SLAMF8	0
AL590560.1	0
VSIG8	0
AL590560.2	0
CFAP45	0
TAGLN2	0
IGSF9	0
KCNJ10	0
PIGM	0
IGSF8	0
ATP1A2	0
AL121987.2	0
PEA15	0
DCAF8	0
AL139011.2	0
AL139011.1	0
PEX19	0
COPA	0
NCSTN	0
VANGL2	0
SLAMF6	0
CD84	0
SLAMF1	0
AL121985.1	0
CD48	0
SLAMF7	0
LY9	0
CD244	0
ITLN1	0
F11R	0
USF1	0
ARHGAP30	0
NECTIN4	0
KLHDC9	0
PFDN2	0
NIT1	0
DEDD	0
USP21	0
PPOX	0
B4GALT3	0
FCER1G	0
TOMM40L	0
NR1I3	0
PCP4L1	0
MPZ	0
CFAP126	0
AL592295.4	0
FCGR2A	0
HSPA6	0
[truncated: 20,485 more rows]

[truncated: 10 more sheets: Mesangial, MNP, NK, PC, PEC, Podocytes, PT, Tcells, U1, U2]
