# Supplementary material for: Single-cell profiling of healthy human kidney reveals features of sex-based transcriptional programs and tissue-specific immunity
Source: Nat Commun. 2022 Dec 10;13:7634. doi: 10.1038/s41467-022-35297-z (PMC9741629; doi:10.1038/s41467-022-35297-z)
Supplement: Supplementary file 15 — Supplementary Dataset 12 [file 41467_2022_35297_MOESM15_ESM.xlsx]

## Sheet: Avg_expression_by_celltype_SCT
	CNT	PT	PC	Endothelial	ICA	CTAL	ICB	PEC	DCT	CCDlike	U1	LOHlike	Mesangial	Podocytes	U2	NK	MNP	T cell	B
AL627309.1	0	0.0012036	0.00659341	0.00174825	0.00328947	0.0017301	0.00769231	0	0	0	0.0046729	0	0.0153846	0	0	0.00429185	0.002002	0.00639659	0
AL669831.5	0.0327869	0.0073179	0.0505495	0.0402098	0.0493421	0.0614187	0.0461538	0.015625	0.0458716	0.0444444	0.0373832	0.0217606	0.0230769	0.25	0.0560748	0.0343348	0.0650651	0.010661	0.0147059
FAM87B	0	9.62881e-05	0	0.0034965	0	0	0	0	0	0	0	0	0	0	0	0	0.00500501	0	0
LINC00115	0.00819672	0.00312936	0.032967	0.034965	0.0164474	0.0233564	0.0461538	0.03125	0.0275229	0	0.0607477	0.00296736	0.1	0	0.00934579	0.0128755	0.028028	0.00852878	0
FAM41C	0.00819672	0.0218093	0.0175824	0.00524476	0	0.0103806	0.0153846	0	0	0.0444444	0.0373832	0.00791296	0.0153846	0.0625	0	0.0171674	0.014014	0.0021322	0
AL645608.3	0	4.8144e-05	0.0373626	0	0	0.000865052	0	0.03125	0	0	0	0	0.00769231	0	0.0186916	0	0.003003	0	0
AL645608.1	0	0.00024072	0.0945055	0.00524476	0	0.00346021	0.00769231	0	0	0	0	0.00098912	0.0692308	0	0.0373832	0	0	0	0
SAMD11	0.106557	0.000722161	0.558242	0.0367133	0.00657895	0.0259516	0.0153846	0.296875	0.0458716	0	0.0046729	0.0138477	0.269231	0.375	0.448598	0	0.001001	0	0
NOC2L	0.163934	0.0845409	0.23956	0.22028	0.180921	0.179931	0.2	0.25	0.137615	0.0666667	0.228972	0.0642928	0.284615	0.1875	0.476636	0.203863	0.243243	0.159915	0.147059
KLHL17	0	0.00659573	0.010989	0.013986	0.00657895	0.0147059	0.0153846	0.03125	0.0275229	0	0.0280374	0.00593472	0.0153846	0	0.0186916	0.00858369	0.015015	0.0127932	0.0147059
PLEKHN1	0	4.8144e-05	0.0021978	0	0.00986842	0.0017301	0	0	0	0	0.00934579	0	0	0	0.0186916	0	0.003003	0.0127932	0.0147059
PERM1	0	0.000144432	0.0131868	0	0	0.00432526	0	0.015625	0.0275229	0	0.0046729	0.00197824	0.0153846	0	0.046729	0	0	0	0
AL645608.8	0.00819672	4.8144e-05	0.0263736	0.0174825	0	0.017301	0.00769231	0	0	0	0	0.00098912	0.0769231	0	0.0280374	0.00429185	0.042042	0.0010661	0
HES4	0.237705	0.00129989	0.448352	0.325175	0.0723684	0.227509	0.0153846	0.421875	0.0366972	0	0.0981308	0.13452	2.42308	0.125	0.53271	0.0128755	0.541542	0.0127932	0.0147059
ISG15	0.0409836	0.0305233	0.0989011	1.2465	0.0756579	0.0216263	0.0230769	0.21875	0	0.0222222	0.163551	0.0148368	0.569231	0.0625	0.102804	0.654506	1.53253	0.423241	0.0441176
AGRN	0.245902	0.0228684	0.76044	0.164336	0.108553	0.320069	0.0846154	1.04688	0.422018	0.0222222	0.654206	0.0365974	0.0846154	0.5625	0.607477	0.00429185	0.016016	0.0021322	0
RNF223	0	0	0.00879121	0	0	0.000865052	0.00769231	0	0	0	0	0	0	0	0	0	0	0	0
C1orf159	0.00819672	0.00534399	0.0197802	0.0454545	0.0131579	0.0121107	0.0384615	0	0.0275229	0.0222222	0.0186916	0.00197824	0.0538462	0	0.0373832	0.0193133	0.026026	0.0181237	0.0441176
AL390719.2	0.0327869	0.0040441	0.0879121	0.00174825	0.0394737	0.115917	0.0923077	0.03125	0.0825688	0	0.00934579	0.00395648	0.00769231	0	0.11215	0	0	0	0
TTLL10	0	0	0.010989	0.00874126	0	0.00259516	0.00769231	0	0	0	0.00934579	0	0	0	0	0	0	0	0
TNFRSF18	0	0	0	0.00699301	0	0	0	0	0	0	0	0	0	0	0	0.345494	0.003003	0.0565032	0.0294118
TNFRSF4	0	0	0	0.0874126	0	0	0	0.0625	0	0	0	0	0.0153846	0	0	0.0686695	0.013013	0.0575693	0.0735294
SDF4	0.491803	0.190458	0.441758	0.423077	0.315789	0.387543	0.307692	0.5625	0.376147	0.133333	0.481308	0.0791296	0.338462	0.6875	0.280374	0.650215	0.31031	0.271855	0.205882
B3GALT6	0.114754	0.038756	0.0659341	0.0786713	0.0723684	0.0640138	0.107692	0.078125	0.0366972	0.0222222	0.107477	0.0267062	0.146154	0.0625	0.205607	0.133047	0.145145	0.0692964	0.0882353
C1QTNF12	0	0.155313	0.0021978	0.0192308	0.00328947	0.00259516	0	0	0	0.0222222	0.0794393	0.00890208	0.00769231	0	0.00934579	0.0150215	0.002002	0	0
UBE2J2	0.0983607	0.219055	0.208791	0.195804	0.125	0.147059	0.176923	0.359375	0.12844	0.155556	0.238318	0.140455	0.2	0.0625	0.242991	0.272532	0.24024	0.192964	0.117647
LINC01786	0	0.000577729	0.0043956	0.00699301	0	0	0	0	0	0	0.00934579	0	0	0	0	0	0.003003	0.0010661	0.0147059
SCNN1D	0	0.00616244	0.0021978	0.0034965	0	0.00432526	0	0	0	0	0.00934579	0.00098912	0	0	0	0.00858369	0.003003	0.0021322	0
ACAP3	0.00819672	0.0460739	0.032967	0.048951	0.0164474	0.0570934	0.0153846	0.046875	0.0550459	0	0.0981308	0.0267062	0.0692308	0.0625	0.046729	0.0364807	0.0610611	0.0554371	0.0294118
PUSL1	0.0491803	0.0470849	0.0483516	0.0437063	0.0657895	0.049308	0.0846154	0.03125	0.0183486	0.0666667	0.0233645	0.0435213	0.0230769	0	0.0654206	0.0429185	0.0630631	0.0362473	0.0588235
INTS11	0.229508	0.134948	0.182418	0.204545	0.1875	0.194637	0.184615	0.25	0.174312	0.133333	0.233645	0.125618	0.123077	0.0625	0.186916	0.130901	0.186186	0.146055	0.176471
CPTP	0.139344	0.0756824	0.0945055	0.0944056	0.138158	0.195502	0.0538462	0.078125	0.174312	0.133333	0.0981308	0.144411	0.1	0	0.0841121	0.0579399	0.048048	0.04371	0.0882353
DVL1	0.0655738	0.0797747	0.0791209	0.108392	0.101974	0.0934256	0.0846154	0.125	0.119266	0.0222222	0.088785	0.0791296	0.0384615	0.125	0.0654206	0.0450644	0.042042	0.0202559	0.0147059
MXRA8	0	0.00452554	0	0.013986	0.00328947	0.00259516	0	0.796875	0.00917431	0	0.219626	0.00296736	0.161538	1.125	0.0560748	0	0	0	0
AURKAIP1	1.68033	2.38592	1.52088	0.835664	1.33224	1.79239	1.72308	1.20312	1.86239	2.22222	1.16822	2.47774	1.00769	2	1.47664	1.15021	0.78979	0.990405	0.720588
CCNL2	0.188525	0.104039	0.276923	0.449301	0.279605	0.269896	0.261538	0.46875	0.238532	0.133333	0.397196	0.0820969	0.261538	0.1875	0.420561	0.345494	0.291291	0.224947	0.308824
MRPL20	1.56557	1.48967	1.45275	0.75	0.970395	1.36505	1.40769	1.0625	1.36697	1.08889	1.02804	1.78734	1.25385	1.3125	1.43925	0.806867	0.766767	0.865672	0.382353
ANKRD65	0.00819672	0.00346637	0.0263736	0.0699301	0.0263158	0.0553633	0.0692308	0.171875	0.0275229	0	0.140187	0.0583581	0.0461538	0.125	0.0373832	0	0.011011	0	0
VWA1	0.0737705	0.018391	0.230769	1.00175	0.0625	0.156574	0.161538	0.40625	0.100917	0	0.130841	0.0336301	0.107692	0.5625	0.0934579	0	0.001001	0.0021322	0
ATAD3C	0.0901639	0.0319195	0.118681	0.0244755	0.0690789	0.108131	0.130769	0.078125	0.110092	0.0444444	0.0794393	0.0860534	0	0	0.0934579	0.0107296	0.00500501	0.00959488	0.0147059
ATAD3B	0.0245902	0.010351	0.0615385	0.0384615	0.0592105	0.0423875	0.0846154	0.03125	0.0733945	0	0.0420561	0.00395648	0.00769231	0	0.0560748	0.0364807	0.0670671	0.033049	0.0588235
ATAD3A	0.0409836	0.0610948	0.0637363	0.0332168	0.0888158	0.0588235	0.0461538	0.03125	0.0366972	0.0888889	0.0607477	0.0336301	0.0153846	0.25	0.046729	0.0321888	0.0580581	0.0298507	0
TMEM240	0	0.00048144	0.0043956	0.0034965	0.00328947	0.00605536	0	0	0	0	0.0046729	0.00098912	0.00769231	0	0	0	0.002002	0.0010661	0.0441176
SSU72	1.13934	0.843484	1.11648	0.543706	0.710526	0.711938	0.6	1	0.715596	0.911111	0.649533	0.938675	0.5	0.75	0.906542	0.622318	0.711712	0.616205	0.514706
AL645728.1	0	0.00553657	0.00879121	0.013986	0.00328947	0.0112457	0.0307692	0.015625	0.0183486	0	0.0280374	0.00890208	0.0230769	0	0.0186916	0.0515021	0.0810811	0.0607676	0.0588235
FNDC10	0.0737705	0.00182947	0.0241758	0.0034965	0.0625	0.0536332	0.0153846	0.046875	0.100917	0.0666667	0.0186916	0.0375865	0	0	0	0.00429185	0.047047	0.0117271	0
AL691432.2	0.057377	0.0227721	0.0637363	0.0192308	0.0493421	0.0752595	0.1	0.0625	0.0458716	0	0.0280374	0.0524233	0.0538462	0.1875	0.0654206	0.00643777	0.022022	0.0191898	0
MIB2	0.0409836	0.108757	0.105495	0.106643	0.0986842	0.116782	0.0615385	0.171875	0.119266	0.133333	0.158879	0.0781405	0.0846154	0.0625	0.0934579	0.347639	0.0890891	0.157783	0.0588235
MMP23B	0	0.00178133	0	0	0	0.0017301	0	0.046875	0	0	0.0046729	0.00098912	0.0230769	0	0	0.23176	0.001001	0.0277186	0
CDK11B	0.0983607	0.0838669	0.178022	0.241259	0.157895	0.133218	0.161538	0.171875	0.119266	0.0888889	0.17757	0.108803	0.261538	0.0625	0.149533	0.272532	0.219219	0.231343	0.205882
SLC35E2B	0.0327869	0.0233499	0.0637363	0.0769231	0.0657895	0.0579585	0.0307692	0.015625	0.0825688	0.0222222	0.088785	0.0148368	0.0384615	0	0.0841121	0.0815451	0.0550551	0.0831557	0.0882353
CDK11A	0.0655738	0.0529585	0.0615385	0.192308	0.0953947	0.105536	0.153846	0.078125	0.0917431	0.0222222	0.17757	0.0365974	0.153846	0	0.140187	0.328326	0.261261	0.264392	0.205882
SLC35E2A	0.0327869	0.0172356	0.043956	0.0699301	0.0296053	0.0588235	0.0538462	0.03125	0.0642202	0	0.0514019	0.024728	0.0461538	0.0625	0.046729	0.0386266	0.021021	0.0458422	0
NADK	0.0655738	0.0956622	0.103297	0.127622	0.0690789	0.0717993	0.130769	0.078125	0.0366972	0.133333	0.102804	0.0731949	0.0923077	0.0625	0.0934579	0.083691	0.223223	0.0447761	0.0588235
GNB1	0.590164	0.593761	0.534066	1.30594	0.526316	0.327855	0.307692	0.65625	0.394495	0.355556	0.640187	0.481701	0.646154	0.5625	0.579439	0.474249	0.775776	0.377399	0.308824
AL109917.1	0	0.00356266	0.0043956	0.00174825	0	0.000865052	0	0	0	0	0	0.00593472	0	0	0.00934579	0	0.001001	0	0
TMEM52	0.00819672	0.0551249	0.00659341	0.00524476	0.0164474	0.00519031	0.0153846	0.015625	0.00917431	0.0888889	0.0140187	0.00395648	0	0	0	0	0.003003	0	0.0147059
GABRD	0	4.8144e-05	0	0	0	0.000865052	0	0	0	0	0	0	0.00769231	0	0	0.00214592	0.001001	0	0
AL391845.1	0	0.00303307	0	0	0	0	0	0	0	0	0	0	0	0	0	0	0	0	0
PRKCZ	0.0491803	0.149054	0.0659341	0.0104895	0.0690789	0.0570934	0.0615385	0.0625	0.0366972	0.0666667	0.0841121	0.049456	0.0230769	0.0625	0.102804	0.0107296	0.01001	0.0575693	0
AL590822.2	0	0.000385152	0.00879121	0.0034965	0.0131579	0.0017301	0	0	0	0	0.0046729	0	0	0	0.0186916	0.00214592	0.014014	0.00533049	0
PRKCZ-AS1	0	0.00048144	0	0	0	0.000865052	0	0.015625	0	0	0.0046729	0.00395648	0	0	0	0.00214592	0.002002	0.0010661	0.0147059
FAAP20	0.647541	0.584469	0.562637	0.286713	0.457237	0.383218	0.461538	0.625	0.394495	0.533333	0.757009	0.452028	0.361538	0.375	0.82243	0.253219	0.328328	0.297441	0.147059
AL590822.1	0	0.000866593	0	0	0	0	0	0	0	0	0	0	0	0	0	0	0	0	0
SKI	0.0327869	0.0659573	0.136264	0.367133	0.0197368	0.100346	0.0307692	0.15625	0.110092	0	0.238318	0.0642928	0.276923	0.0625	0.130841	0.0343348	0.0950951	0.0948827	0.0735294
MORN1	0.0409836	0.0563767	0.0549451	0.00874126	0.0328947	0.0579585	0.0384615	0.078125	0.0183486	0	0.0607477	0.0257171	0.0230769	0	0.0560748	0.00429185	0.012012	0.00426439	0
RER1	1.54098	0.283665	1.24835	0.346154	0.993421	0.875433	1.08462	0.578125	0.917431	0.311111	0.696262	0.269041	0.507692	0.3125	0.345794	0.476395	0.621622	0.395522	0.338235
PEX10	0.139344	0.108709	0.173626	0.0821678	0.105263	0.106401	0.146154	0.1875	0.183486	0.0222222	0.0747664	0.130564	0.0384615	0.0625	0.130841	0.0193133	0.0670671	0.0170576	0.0294118
PLCH2	0	0.264311	0.0043956	0.00699301	0	0.00692042	0	0	0	0	0.0327103	0.0158259	0	0	0.0560748	0.0450644	0	0.0277186	0.0147059
PANK4	0.0245902	0.0218574	0.0395604	0.0332168	0.0460526	0.0579585	0.0692308	0.03125	0.0733945	0.0444444	0.0140187	0.0217606	0.0461538	0	0.046729	0.0214592	0.028028	0.0191898	0.0147059
AL139246.5	0.0409836	0.0472775	0.118681	0.020979	0.0230263	0.0908304	0.0769231	0.015625	0.0550459	0	0.0327103	0.0820969	0.161538	0.0625	0.0280374	0.169528	0.179179	0.0692964	0.0294118
TNFRSF14-AS1	0.00819672	0.0306678	0.0747253	0.0227273	0.0296053	0.00432526	0.138462	0.03125	0.0275229	0.0666667	0.0514019	0.00296736	0.0230769	0	0.0280374	0.0686695	0.031031	0.0383795	0.0882353
TNFRSF14	0.057377	0.157961	0.250549	0.384615	0.0559211	0.033737	0.161538	0.28125	0.0733945	0.0222222	0.327103	0.0286845	0.0923077	0	0.280374	0.5	0.555556	0.382729	0.308824
FAM213B	0.00819672	0.0855038	0.18022	0.113636	0.0131579	0.0519031	0.0384615	0.09375	0.0458716	0.0222222	0.11215	0.0553907	0.0923077	0	0.0560748	0.0107296	0.027027	0.0341151	0
MMEL1	0	0.000144432	0.0791209	0.0472028	0	0.000865052	0	0	0	0	0	0.00296736	0.0153846	0	0	0	0.019019	0.0010661	0
TTC34	0.00819672	0.00317751	0.0131868	0.00699301	0	0.0138408	0.0153846	0.03125	0.00917431	0	0.0233645	0.00296736	0.0230769	0	0.0186916	0.00429185	0.004004	0.00639659	0.0294118
LINC00982	1.40984	0.00616244	1.75165	0.0594406	0.259868	1.29152	0.123077	0	1.13761	0.288889	0.0046729	0.541048	0.1	0	0.0373832	0	0.004004	0.0010661	0
PRDM16	0.303279	0.00182947	0.30989	0.0996503	0.164474	0.304498	0.123077	0	0.256881	0.0222222	0.00934579	0.117705	0.161538	0	0.0186916	0	0	0.0010661	0
ARHGEF16	0.0409836	0.0865149	0.0791209	0.00699301	0.0723684	0.0726644	0.0846154	0.03125	0.137615	0.0222222	0.0841121	0.0484669	0.00769231	0.1875	0.130841	0	0.003003	0	0
MEGF6	0	0.00308122	0.0197802	0.041958	0.00986842	0.00519031	0.00769231	0.0625	0.00917431	0	0.0514019	0.00197824	0.0230769	0.0625	0.00934579	0	0.00700701	0.00959488	0.0147059
AL513320.1	0	0.000770305	0.0021978	0.00524476	0.00328947	0.0017301	0.00769231	0	0	0	0.0046729	0	0.0153846	0	0.00934579	0.00429185	0.002002	0.0010661	0
TPRG1L	0.0491803	0.659718	0.101099	0.265734	0.0855263	0.08391	0.161538	0.125	0.100917	0.333333	0.116822	0.176063	0.223077	0.125	0.242991	0.109442	0.0930931	0.119403	0.0147059
WRAP73	0.0245902	0.0430889	0.0879121	0.111888	0.0723684	0.0596886	0.0538462	0.046875	0.0550459	0.111111	0.0420561	0.0583581	0.0384615	0	0.11215	0.0879828	0.119119	0.0714286	0.0294118
SMIM1	0.00819672	0.519715	0.0571429	0.0227273	0.0723684	0.140138	0.130769	0.109375	0.155963	0.0444444	0.107477	0.198813	0.0615385	0.375	0.168224	0.0171674	0.021021	0.0149254	0.0294118
LRRC47	0.0491803	0.134659	0.125275	0.115385	0.105263	0.105536	0.130769	0.1875	0.119266	0.0888889	0.0841121	0.118694	0.2	0.125	0.196262	0.11588	0.108108	0.0799574	0.0441176
AL365330.1	0	0.00207019	0	0	0	0	0	0.015625	0	0	0	0	0	0	0.0186916	0	0	0	0
CEP104	0.0655738	0.224448	0.257143	0.199301	0.105263	0.137543	0.192308	0.1875	0.119266	0.155556	0.172897	0.104847	0.238462	0.3125	0.140187	0.145923	0.13013	0.123667	0.0294118
DFFB	0	0.0267199	0.021978	0.0384615	0.00657895	0.0242215	0.0153846	0.015625	0.0183486	0	0.0327103	0.00593472	0.0230769	0	0.00934579	0.0236052	0.025025	0.0234542	0
C1orf174	0.0901639	0.0881518	0.125275	0.0891608	0.0756579	0.0899654	0.1	0.15625	0.0825688	0.0888889	0.149533	0.0840752	0.130769	0	0.186916	0.246781	0.196196	0.153518	0.147059
AJAP1	0.00819672	0.0311492	0.0241758	0.0979021	0.00328947	0.110727	0	0.203125	0.00917431	0	0.228972	0.0375865	0.0384615	0	0.233645	0	0	0	0
Z98259.3	0	0	0	0	0	0.00432526	0	0	0.00917431	0	0	0.00098912	0	0	0	0	0	0	0
NPHP4	0.00819672	0.0140581	0.0175824	0.027972	0.0197368	0.032872	0.00769231	0.0625	0.0183486	0.0222222	0.0280374	0.0118694	0.00769231	0.0625	0.00934579	0.00643777	0.018018	0.00852878	0.0147059
KCNAB2	0	0.245149	0	0.0402098	0	0.00346021	0	0.015625	0	0.0222222	0.0046729	0.0197824	0.0230769	0	0.00934579	0.27897	0.404404	0.197228	0.117647
CHD5	0	0.000144432	0.0351648	0.00524476	0.00328947	0.0112457	0.00769231	0.015625	0	0	0	0.0049456	0.0692308	0	0.0373832	0	0.003003	0.00533049	0
RPL22	7.72131	8.23904	6.4022	5.62762	7.77632	4.99308	8.28462	9.8125	4.51376	10.6444	8.56542	8.56677	6.64615	4.3125	8.85981	6.04077	8.24324	8.83582	11.6471
AL031847.1	0	0.00558471	0.0043956	0	0	0	0	0	0	0	0.0046729	0.00197824	0	0	0	0	0	0	0
RNF207	0.0655738	0.00900294	0.153846	0.0437063	0.0394737	0.0821799	0.0846154	0.234375	0.0550459	0	0.257009	0.00197824	0.123077	0	0.149533	0	0.022022	0.00639659	0.0294118
ICMT	0.0983607	0.193587	0.162637	0.148601	0.115132	0.16609	0.107692	0.125	0.155963	0.0888889	0.196262	0.0860534	0.161538	0.1875	0.168224	0.0901288	0.0780781	0.0426439	0.0441176
LINC00337	0.00819672	0.00462183	0	0	0.00328947	0	0	0	0	0	0	0.0049456	0	0	0	0	0.001001	0	0
GPR153	0	0.0400077	0	0.0034965	0	0.00259516	0	0.015625	0	0	0.0186916	0.00593472	0.00769231	0	0	0.0214592	0.021021	0.00639659	0
ACOT7	0	0.754851	0.0197802	0.0681818	0.0164474	0.00692042	0.0230769	0.078125	0.0366972	0.222222	0.364486	0.0751731	0.0769231	0.625	0.046729	0.0536481	0.018018	0.0191898	0
AL031848.2	0.00819672	0.00606615	0.00879121	0.0104895	0.00986842	0.00692042	0.00769231	0	0.00917431	0.0222222	0.0140187	0.00593472	0.00769231	0.0625	0	0.00643777	0.016016	0.0170576	0
HES2	0	0.0589283	0.0021978	0	0	0.00346021	0	0.015625	0	0	0.0420561	0.00296736	0	0	0.0280374	0	0.002002	0.00319829	0
ESPN	0	0.510471	0.010989	0.0174825	0.00657895	0.00605536	0.00769231	0.015625	0.00917431	0.0666667	0.0794393	0.0544016	0.00769231	0	0.0373832	0	0.00500501	0.0117271	0
TNFRSF25	0	0.00293679	0.0263736	0.0646853	0.00328947	0.0112457	0	0.03125	0.00917431	0	0.0046729	0	0	0	0.00934579	0.0343348	0.028028	0.157783	0
PLEKHG5	0	0.00341823	0.021978	0.0716783	0	0.00519031	0	0	0	0	0.00934579	0.00296736	0.00769231	0	0.00934579	0	0.041041	0.00426439	0
NOL9	0.0327869	0.0985027	0.107692	0.167832	0.0526316	0.107266	0.146154	0.046875	0.0458716	0.0222222	0.116822	0.0702275	0.130769	0	0.196262	0.10515	0.114114	0.0884861	0.0882353
ZBTB48	0.0163934	0.070194	0.0725275	0.0576923	0.0394737	0.049308	0.0230769	0.015625	0.0550459	0.0222222	0.0514019	0.0405539	0.0461538	0.125	0.0841121	0.0450644	0.0980981	0.0341151	0.102941
KLHL21	0.0245902	0.134611	0.0527473	0.0227273	0.0394737	0.185121	0.0615385	0.046875	0.12844	0.0666667	0.0794393	0.117705	0.0307692	0.1875	0.046729	0.0236052	0.036036	0.0394456	0.0294118
PHF13	0.0491803	0.0488662	0.103297	0.0629371	0.0263158	0.0700692	0.1	0.09375	0.0550459	0.0222222	0.0747664	0.0257171	0.0384615	0.125	0.0654206	0.0300429	0.033033	0.0234542	0.0588235
THAP3	0.0655738	0.074864	0.0923077	0.0874126	0.0559211	0.0934256	0.123077	0.109375	0.0917431	0.0666667	0.0841121	0.0731949	0.215385	0	0.121495	0.0665236	0.0680681	0.0852878	0.161765
DNAJC11	0.0819672	0.202205	0.0901099	0.0891608	0.0657895	0.375433	0.130769	0.1875	0.275229	0.111111	0.0700935	0.286845	0.0923077	0.0625	0.102804	0.0643777	0.0630631	0.0575693	0.0147059
CAMTA1-DT	0	0.00269607	0	0.00174825	0.00328947	0.0017301	0	0	0	0	0.00934579	0.0049456	0	0	0.00934579	0	0.004004	0	0
CAMTA1	1.11475	1.40725	0.83956	0.676573	0.805921	0.544983	0.815385	1.10938	0.66055	0.911111	0.803738	0.922849	1.27692	0.875	0.906542	0.244635	0.423423	0.377399	0.25
AL512330.1	0	0	0	0	0.00986842	0	0	0	0	0	0	0.00197824	0	0	0	0	0	0	0
AL359881.3	0	4.8144e-05	0	0	0.0131579	0	0	0	0	0	0	0	0	0	0	0	0	0	0
VAMP3	0.0819672	0.409754	0.204396	0.473776	0.128289	0.0891003	0.338462	0.3125	0.192661	0.222222	0.247664	0.194857	0.253846	0.625	0.261682	0.126609	0.398398	0.102345	0.0294118
PER3	0.114754	0.213519	0.156044	0.368881	0.125	0.260381	0.123077	0.421875	0.146789	0.155556	0.140187	0.177052	0.338462	0.0625	0.299065	0.027897	0.21021	0.033049	0
UTS2	0	9.62881e-05	0	0.00174825	0	0.000865052	0	0	0	0	0	0	0	0	0	0.0300429	0.00500501	0.033049	0.0294118
TNFRSF9	0	4.8144e-05	0.0021978	0	0	0	0	0.03125	0	0	0	0	0.00769231	0	0	0.0793991	0.003003	0.0266525	0
PARK7	3.27049	3.19792	2.51209	1.39336	2.47368	2.45675	2.96923	3.48438	2.34862	2.6	2.40654	3.6637	2.69231	4	2.42991	2.05794	1.46046	1.77399	1.33824
AL034417.4	0	0.00178133	0.00879121	0.00174825	0	0.0017301	0	0	0	0	0.0046729	0	0	0	0.00934579	0	0.004004	0.010661	0
AL034417.3	0	0.00308122	0.0043956	0.00174825	0	0.00432526	0	0.03125	0.00917431	0	0.0140187	0	0	0	0.0373832	0	0.003003	0.00746269	0
ERRFI1	0	2.05344	0.0725275	0.173077	0.0493421	0.17474	0.0692308	0.765625	0.211009	0.4	0.785047	0.376855	0.192308	0.5	1.33645	0.118026	0.0810811	0.206823	0.147059
AL034417.2	0	0.00553657	0.0021978	0	0	0.00865052	0.00769231	0.015625	0	0	0.0186916	0	0.00769231	0	0.0186916	0.00214592	0.001001	0.0010661	0
LINC01714	0	0.00804006	0	0	0	0	0	0	0	0	0.00934579	0.00197824	0	0	0	0	0	0	0
SLC45A1	0	0.00433296	0.0021978	0.0506993	0.00328947	0.00432526	0	0.0625	0.00917431	0	0.0046729	0.00098912	0.0384615	0.3125	0.00934579	0	0	0.0021322	0
RERE	0.540984	0.370613	0.542857	0.601399	0.546053	0.523356	0.5	0.453125	0.651376	0.133333	0.607477	0.29179	0.584615	0.25	0.869159	0.274678	0.414414	0.182303	0.323529
ENO1	2.78689	3.19041	6.25714	0.868881	0.944079	3.56747	2.13846	3.125	2.42202	1.82222	4.13551	4.1276	1.03077	1.625	3.16822	1.78326	1.66366	1.53838	0.970588
ENO1-AS1	0.00819672	0.0152135	0.0175824	0.00524476	0.0164474	0.00778547	0.0153846	0	0	0	0.0140187	0.0098912	0.00769231	0	0.0280374	0	0.002002	0.0010661	0.0147059
SLC2A5	0	0.167349	0	0.0104895	0	0.00346021	0	0	0.00917431	0.0666667	0.0327103	0.0237389	0	0	0.00934579	0	0.021021	0	0.0147059
GPR157	0.0327869	0.0195946	0.0395604	0.00874126	0.0460526	0.0709343	0.0307692	0.046875	0.0550459	0	0.0514019	0.024728	0.00769231	0	0.0280374	0.0107296	0.02002	0.0223881	0.0588235
MIR34AHG	0	0.000577729	0	0.00524476	0.00328947	0.0017301	0	0	0	0	0.0140187	0	0.00769231	0	0	0	0.00800801	0.0010661	0
H6PD	0.114754	0.053825	0.16044	0.190559	0.108553	0.103806	0.0846154	0.140625	0.110092	0.0444444	0.359813	0.0187933	0.146154	0	0.186916	0.0751073	0.142142	0.0554371	0.0735294
SPSB1	0	0.120649	0.0153846	0.0541958	0	0.00865052	0	0.15625	0.0183486	0	0.0654206	0.0197824	0.0846154	0.1875	0.0280374	0.00429185	0.003003	0.010661	0
BX323043.1	0	0.0117953	0	0	0	0.000865052	0	0	0	0	0.0046729	0	0	0	0	0	0	0	0
AL928921.2	0	0.0316306	0.0043956	0.0104895	0.00328947	0.00951557	0	0	0.00917431	0	0.0140187	0.00890208	0.00769231	0	0	0	0.002002	0.00319829	0
AL928921.1	0	0.00317751	0	0	0	0	0.00769231	0	0	0.0444444	0	0	0	0	0	0	0	0	0
SLC25A33	0.204918	0.286072	0.142857	0.0611888	0.174342	0.931661	0.238462	0.078125	0.284404	0.266667	0.0607477	1.03264	0.123077	0.0625	0.28972	0.0321888	0.136136	0.0405117	0.0882353
TMEM201	0.0409836	0.0092918	0.0373626	0.0297203	0.0559211	0.0795848	0.0230769	0.03125	0.0733945	0.0222222	0.0186916	0.0148368	0.0153846	0	0.0841121	0.00858369	0.013013	0.0127932	0.0147059
PIK3CD	0.00819672	0.0259496	0.0197802	0.0034965	0.00328947	0.0198962	0.00769231	0.03125	0	0	0.0560748	0.0138477	0.0384615	0	0.046729	0.0922747	0.137137	0.0788913	0.0588235
PIK3CD-AS2	0	0.131385	0.0131868	0.00524476	0.0164474	0.0294118	0.00769231	0.03125	0.0183486	0.0888889	0.126168	0.0276954	0.0461538	0.0625	0.0747664	0.0128755	0.001001	0.00639659	0.0147059
CLSTN1	0.516393	0.153676	0.582418	0.493007	0.263158	0.637543	0.192308	0.71875	0.522936	0	0.509346	0.0731949	0.238462	0.1875	0.719626	0.240343	0.15015	0.187633	0.0588235
CTNNBIP1	0.0245902	0.163064	0.0725275	0.104895	0.0394737	0.133218	0.0769231	0.078125	0.0642202	0	0.14486	0.139466	0.0846154	1.3125	0.121495	0.126609	0.13013	0.0948827	0.0147059
LZIC	0.262295	0.313707	0.217582	0.267483	0.213816	0.206747	0.269231	0.171875	0.284404	0.177778	0.14486	0.24728	0.346154	0.125	0.308411	0.244635	0.255255	0.222814	0.0588235
NMNAT1	0.0655738	0.107169	0.0901099	0.0926573	0.101974	0.115052	0.1	0.0625	0.0275229	0.133333	0.116822	0.101879	0.0538462	0	0.149533	0.0665236	0.0840841	0.0245203	0.0147059
RBP7	0.327869	0.00351452	0.0285714	2.36888	0.483553	0.0527682	0.00769231	0.015625	0.0550459	0.377778	0.0560748	0.0553907	0.269231	0	0.00934579	0	0.4004	0.00746269	0.117647
UBE4B	0.0819672	0.123923	0.0901099	0.124126	0.0986842	0.0951557	0.0692308	0.078125	0.0825688	0.0666667	0.11215	0.0692384	0.146154	0	0.205607	0.0579399	0.107107	0.0703625	0.0735294
KIF1B	0.295082	0.25059	0.162637	0.379371	0.4375	0.25346	0.3	0.34375	0.192661	0.133333	0.369159	0.108803	0.3	0.25	0.364486	0.0536481	0.228228	0.0575693	0.0147059
AL139424.2	0.00819672	0.00216648	0.0021978	0.00524476	0.00986842	0.00432526	0	0	0	0.0444444	0	0	0	0	0	0	0.001001	0.00426439	0
PGD	0.270492	0.149295	0.123077	0.0559441	0.233553	0.0986159	0.215385	0.09375	0.110092	0.377778	0.163551	0.098912	0.0538462	0.0625	0.102804	0.0386266	0.2002	0.0277186	0.0147059
CENPS-CORT	0	0.00842521	0.0021978	0	0.00328947	0	0	0	0	0	0	0.0049456	0	0	0	0	0	0	0
CENPS	0.0163934	0.358673	0.0549451	0.0262238	0.0526316	0.0510381	0.0384615	0.140625	0.0183486	0.155556	0.135514	0.0939664	0.0384615	0.0625	0.11215	0.0214592	0.00900901	0.0181237	0
DFFA	0.237705	0.308796	0.292308	0.211538	0.368421	0.217993	0.192308	0.25	0.256881	0.288889	0.224299	0.229476	0.146154	0.125	0.242991	0.141631	0.123123	0.0916844	0.0588235
AL354956.1	0	0.000625873	0	0	0.00328947	0.000865052	0	0	0	0	0.0046729	0	0	0	0	0.00429185	0	0	0
PEX14	0.0163934	0.0537288	0.0351648	0.041958	0.0526316	0.0389273	0.0538462	0.046875	0.0733945	0.0888889	0.0700935	0.041543	0.0615385	0.0625	0.0560748	0.0622318	0.031031	0.0501066	0
CASZ1	0.483607	0.0174281	0.358242	0.0227273	0.286184	0.279412	0.184615	0	0.33945	0.0222222	0.0747664	0.0890208	0.115385	0.375	0.168224	0.0729614	0.011011	0.0298507	0.0147059
AL139423.1	0	0.000144432	0.0021978	0	0.00328947	0.00346021	0.0153846	0	0	0	0	0	0	0	0	0.00429185	0	0.00426439	0
TARDBP	0.188525	0.189351	0.197802	0.26049	0.210526	0.224048	0.161538	0.234375	0.284404	0.111111	0.196262	0.176063	0.315385	0.125	0.308411	0.130901	0.17017	0.108742	0.176471
AL109811.3	0	0.000337008	0.00659341	0.0122378	0	0.00519031	0	0	0	0	0	0.00197824	0.0153846	0	0	0.00643777	0	0.00319829	0
SRM	0.270492	0.17794	0.162637	0.174825	0.151316	0.138408	0.261538	0.359375	0.12844	0.222222	0.257009	0.170129	0.215385	0.375	0.242991	0.135193	0.296296	0.224947	0.264706
EXOSC10	0.057377	0.0887776	0.107692	0.18007	0.121711	0.100346	0.0538462	0.15625	0.0825688	0.0888889	0.14486	0.0524233	0.0846154	0.125	0.130841	0.10515	0.144144	0.118337	0.0441176
AL109811.2	0	0.0073179	0.0021978	0	0	0.000865052	0.00769231	0.015625	0.00917431	0	0	0	0	0	0	0	0.00500501	0.0021322	0
MTOR	0.0983607	0.0784748	0.116484	0.104895	0.118421	0.173875	0.0923077	0.0625	0.0642202	0	0.0934579	0.0850643	0.0692308	0.125	0.0934579	0.083691	0.122122	0.0682303	0.0735294
ANGPTL7	0	9.62881e-05	0	0	0	0	0	0.03125	0	0	0.0186916	0	0	0	0	0	0	0	0
UBIAD1	0.0245902	0.0380338	0.0923077	0.0576923	0.0592105	0.0925606	0.0615385	0.109375	0.0550459	0.0444444	0.088785	0.0217606	0.0615385	0	0.11215	0.0579399	0.0670671	0.0415778	0.0441176
FBXO2	0.245902	0.0235906	0.441758	0.0402098	0.0921053	0.323529	0.1	0.3125	0.486239	0.0222222	0.0420561	0.230465	0.0384615	0.5	0.0841121	0.103004	0	0.0597015	0.0735294
FBXO44	0.0737705	0.0476626	0.138462	0.027972	0.0592105	0.132353	0.0384615	0.140625	0.155963	0.0222222	0.088785	0.0801187	0.00769231	0	0.11215	0.0815451	0.022022	0.0735608	0
FBXO6	0	0.0705792	0.032967	0.0297203	0.0263158	0.0129758	0.0307692	0.09375	0	0.111111	0.0514019	0.0158259	0.0153846	0	0.0373832	0.171674	0.105105	0.0415778	0.0294118
MAD2L2	0.254098	0.0512253	0.0483516	0.0926573	0.151316	0.128893	0.176923	0.203125	0.256881	0.0666667	0.0514019	0.0623145	0.1	0	0.102804	0.167382	0.139139	0.0938166	0.0441176
DRAXIN	0	0	0	0.00524476	0.00328947	0.00692042	0	0	0.00917431	0	0	0.00296736	0	0	0	0.055794	0.00600601	0.0234542	0
AGTRAP	0.172131	0.187184	0.38022	0.23951	0.0789474	0.139273	0.0384615	0.875	0.0733945	0.0666667	0.570093	0.0623145	0.0846154	0.1875	0.308411	0.600858	0.565566	0.226013	0.0735294
C1orf167	0.00819672	0.0121323	0.010989	0.0104895	0.00328947	0.00432526	0	0.03125	0.00917431	0	0	0.0049456	0.0153846	0	0	0	0	0.0010661	0.0147059
MTHFR	0.0245902	0.204708	0.0549451	0.159091	0.0361842	0.0544983	0.0230769	0.1875	0.0550459	0.0222222	0.214953	0.0356083	0.223077	0	0.121495	0.128755	0.194194	0.0991471	0.176471
CLCN6	0.00819672	0.0359155	0.0527473	0.0611888	0.0460526	0.050173	0.0307692	0.015625	0.0458716	0.0222222	0.102804	0.0128586	0.0769231	0.0625	0.0747664	0.0236052	0.0780781	0.00959488	0.0294118
KIAA2013	0.131148	0.173463	0.186813	0.243007	0.167763	0.131488	0.107692	0.21875	0.211009	0.0888889	0.224299	0.0445104	0.276923	0.0625	0.327103	0.195279	0.225225	0.102345	0.0147059
PLOD1	0	0.0810264	0.0395604	0.115385	0.0131579	0.0190311	0.0153846	0.109375	0.0458716	0	0.0700935	0.0128586	0.0153846	0	0.046729	0.0300429	0.0740741	0.0127932	0.0147059
MFN2	0.057377	0.1725	0.10989	0.136364	0.138158	0.186851	0.138462	0.109375	0.146789	0.0666667	0.126168	0.159248	0.138462	0.1875	0.130841	0.0429185	0.106106	0.0319829	0.0588235
MIIP	0.0245902	0.0481922	0.0483516	0.0541958	0.0559211	0.0397924	0.0153846	0.140625	0.0275229	0.0444444	0.046729	0.0395648	0.0307692	0.25	0.0841121	0.083691	0.197197	0.08742	0.161765
TNFRSF8	0	0	0	0.0034965	0	0	0	0	0	0	0	0	0	0.0625	0	0	0.168168	0.00533049	0
TNFRSF1B	0	0.000144432	0	0.298951	0	0.000865052	0	0	0.00917431	0	0	0	0.0461538	0	0	1.14163	2.73073	0.705757	0.0735294
VPS13D	0.122951	0.141447	0.268132	0.293706	0.299342	0.270761	0.169231	0.3125	0.211009	0.0444444	0.191589	0.0939664	0.223077	0.1875	0.271028	0.107296	0.13013	0.114072	0.0735294
AC243836.1	0	0.000577729	0	0	0	0	0	0	0	0	0	0	0	0	0	0	0	0	0
DHRS3	0.385246	0.293149	0.0637363	1.10315	0.631579	0.16436	0.423077	1.1875	0.165138	0.222222	0.359813	0.0870425	0.192308	0.625	0.196262	0.296137	0.0760761	0.127932	0
AC254633.1	0.00819672	0.00332194	0	0.0244755	0.00328947	0.00865052	0.0153846	0.015625	0	0	0.0046729	0	0	0.0625	0	0.00214592	0.004004	0.0021322	0
PDPN	0	0	0	0	0	0	0	0.0625	0	0	0	0	0.00769231	0	0	0	0.01001	0	0
PRDM2	0.393443	0.0721198	0.417582	0.417832	0.391447	0.186851	0.292308	0.171875	0.183486	0.155556	0.224299	0.115727	0.323077	0.1875	0.383178	0.564378	0.402402	0.43177	0.676471
KAZN	0.45082	0.236195	0.630769	0.122378	0.253289	0.270761	0.261538	1.28125	0.302752	0.311111	0.542056	0.220574	0.469231	0	1.17757	0.0150215	0.002002	0.00746269	0
TMEM51-AS1	0	0.00207019	0.0417582	0.00174825	0.0625	0.0121107	0.0923077	0	0.0366972	0	0.00934579	0.00197824	0.0307692	0	0.00934579	0	0.003003	0	0
TMEM51	0.614754	0.0285976	0.569231	0.0646853	0.305921	0.0891003	0.476923	0.0625	0.146789	0.111111	0.32243	0.0276954	0.476923	0	0.168224	0	0.0760761	0.00426439	0
FHAD1	0	0.00317751	0.00659341	0.00699301	0	0.00519031	0.00769231	0	0	0	0.0233645	0.00197824	0.0461538	0	0.00934579	0.00214592	0.014014	0.00746269	0
AL031283.1	0	0.000962881	0	0	0	0	0	0	0	0	0	0	0	0	0	0.0171674	0.003003	0.0010661	0
EFHD2	0.0245902	0.143277	0.032967	0.173077	0.0559211	0.0683391	0.1	0.0625	0.0642202	0.2	0.140187	0.138477	0.0692308	0	0.0654206	3.44421	1.64164	0.933902	0.117647
CASP9	0.0655738	0.0330268	0.112088	0.020979	0.0131579	0.0294118	0.0538462	0.0625	0.0550459	0.0444444	0.0373832	0.0346192	0.0461538	0.0625	0.0373832	0.0321888	0.0590591	0.0223881	0.0147059
DNAJC16	0.0983607	0.152905	0.156044	0.122378	0.115132	0.101211	0.0846154	0.171875	0.0642202	0	0.242991	0.0365974	0.115385	0.125	0.196262	0.0386266	0.0850851	0.0479744	0.0588235
AL121992.3	0	0.067498	0.0043956	0.0034965	0	0	0	0	0	0	0.0046729	0.00296736	0.0153846	0	0.00934579	0	0	0.0010661	0
AGMAT	0	3.28386	0.043956	0.23951	0.0361842	0.0596886	0.107692	0.109375	0.174312	0.422222	0.252336	0.571711	0.230769	0.8125	0.196262	0.392704	0.152152	0.395522	0.367647
DDI2	0.0491803	0.27134	0.0835165	0.129371	0.0888158	0.0977509	0.0846154	0.015625	0.100917	0.133333	0.191589	0.0880317	0.161538	0.0625	0.205607	0.0622318	0.133133	0.0799574	0.0735294
PLEKHM2	0.0819672	0.103028	0.0967033	0.229021	0.115132	0.0778547	0.107692	0.109375	0.0642202	0.0666667	0.130841	0.0702275	0.130769	0.125	0.168224	0.0879828	0.291291	0.104478	0.132353
SLC25A34	0.00819672	0.0947956	0.0043956	0.0034965	0.00328947	0.0216263	0.00769231	0	0	0.0222222	0.0280374	0.0118694	0	0	0.0186916	0	0.01001	0.00319829	0
SLC25A34-AS1	0	0.000144432	0.0021978	0.0174825	0	0	0	0	0	0	0	0	0	0	0	0	0	0	0
TMEM82	0	0.148428	0	0.0104895	0	0.0017301	0	0	0	0	0.158879	0.0118694	0	0	0.0280374	0	0.001001	0	0
FBLIM1	0.00819672	0.017043	0.0637363	0.18007	0.00657895	0.00951557	0	0.0625	0	0	0.163551	0.00296736	0.184615	0	0.252336	0.00429185	0.00600601	0.0149254	0
UQCRHL	0.0163934	0.00698089	0.00879121	0.013986	0.0131579	0.0276817	0.00769231	0.0625	0.0183486	0.0222222	0.0327103	0.0187933	0.0384615	0	0.00934579	0.00214592	0.014014	0.00319829	0
AL450998.2	0.0983607	0.0588802	0.0989011	0.117133	0.0855263	0.129758	0.184615	0.1875	0.146789	0.0222222	0.149533	0.0781405	0.0923077	0.25	0.252336	0.100858	0.207207	0.0799574	0.0735294
SPEN	0.270492	0.162053	0.342857	0.573427	0.253289	0.425606	0.438462	0.671875	0.357798	0.133333	0.514019	0.183976	0.684615	0.1875	0.607477	0.459227	0.513514	0.257996	0.25
ZBTB17	0.0409836	0.0346156	0.0725275	0.0821678	0.0493421	0.0449827	0.0769231	0.0625	0.0550459	0.0888889	0.046729	0.0395648	0.00769231	0.0625	0.0280374	0.0429185	0.0520521	0.0394456	0.0441176
SRARP	0.770492	0	0.0131868	0.0104895	0.894737	0.00519031	0.407692	0	0.0458716	0.466667	0	0.00791296	0	0	0	0	0	0	0
HSPB7	0.00819672	0.00024072	0.0021978	0.0034965	0.00986842	0.0968858	0	0.015625	0.0733945	0	0.0046729	0.041543	0.346154	0	0	0	0	0.0010661	0
CLCNKA	1.53279	0.0040441	0.316484	0.0174825	1.48355	1.8564	1.1	0.03125	1.70642	0.0888889	0.0327103	0.203759	0.0307692	0	0.0280374	0.00858369	0.00700701	0.00746269	0
CLCNKB	2.87705	0.00544028	0.604396	0.013986	2.73355	1.88581	2.06154	0	2.33028	0.288889	0.0327103	0.29179	0.0384615	0	0.0186916	0	0.003003	0.0010661	0
FAM131C	0.0819672	0.0016369	0.0879121	0	0.111842	0.185121	0.223077	0	0.0366972	0.0444444	0.046729	0.104847	0	0	0.0560748	0	0	0.0010661	0
EPHA2	0.00819672	0.00375524	0.0637363	0.0909091	0.0230263	0.033737	0.0461538	0.109375	0.0458716	0	0.130841	0.00197824	0.0538462	0.0625	0.224299	0	0.003003	0.0010661	0
ARHGEF19	0	0.00269607	0.0373626	0.0244755	0.00986842	0.00865052	0.0384615	0.015625	0.0183486	0.0222222	0.0046729	0.00791296	0.00769231	0	0	0.0214592	0.024024	0.0234542	0.0147059
CPLANE2	0.0245902	0.0194983	0.0351648	0.00874126	0.0263158	0.00865052	0.0230769	0.015625	0.00917431	0.0444444	0.0233645	0.024728	0.0153846	0	0.00934579	0.00643777	0.011011	0.00639659	0
FBXO42	0.0819672	0.0346156	0.101099	0.113636	0.0855263	0.0735294	0.0846154	0.078125	0.0366972	0.0444444	0.0747664	0.0296736	0.0923077	0	0.168224	0.0729614	0.113113	0.0628998	0.176471
SZRD1	0.262295	0.229455	0.248352	0.27972	0.190789	0.175606	0.392308	0.3125	0.238532	0.333333	0.196262	0.245302	0.276923	0.25	0.308411	0.236052	0.23023	0.16951	0.147059
NECAP2	0.114754	0.0930624	0.175824	0.435315	0.0921053	0.0968858	0.130769	0.375	0.100917	0.0888889	0.252336	0.0949555	0.0923077	0.0625	0.242991	0.2103	0.427427	0.301706	0.117647
LINC01772	0	0.00129989	0.00879121	0.013986	0.00328947	0.00432526	0	0.015625	0	0	0.0046729	0	0.0153846	0	0.0186916	0.0128755	0.00800801	0.00746269	0.0441176
AL137802.2	0	0.00601801	0.0153846	0.00174825	0.00328947	0.0155709	0	0.015625	0	0	0.0140187	0.0108803	0	0	0.0280374	0.0171674	0.00700701	0.00639659	0
NBPF1	0.0327869	0.0503105	0.107692	0.0874126	0.0328947	0.0285467	0.0769231	0.09375	0.0366972	0	0.0934579	0.0207715	0.0384615	0	0.046729	0.0193133	0.0570571	0.0149254	0
CROCC	0.00819672	0.0068846	0.0549451	0.0367133	0.0230263	0.0198962	0.0153846	0.078125	0.0275229	0	0.0841121	0.0296736	0.0538462	0	0.11215	0.027897	0.025025	0.0287846	0
BX284668.5	0.0327869	0.0947475	0.0945055	0.0611888	0.0296053	0.0121107	0.0307692	0.078125	0.00917431	0.0444444	0.046729	0.0286845	0.0615385	0.1875	0.046729	0.0257511	0.122122	0.0309168	0.0147059
BX284668.6	0	0.00312936	0.0197802	0.00874126	0.00986842	0.00692042	0	0	0.0183486	0	0.0233645	0	0	0	0.0280374	0.0107296	0.001001	0.0170576	0.0147059
MFAP2	0	0.000144432	0	0.0314685	0	0.0017301	0	0.015625	0	0	0.0140187	0	0.0307692	0	0.0280374	0	0	0	0
ATP13A2	0.0245902	0.0214722	0.0615385	0.0996503	0.0657895	0.0553633	0.0769231	0.03125	0.0733945	0.0444444	0.107477	0.0158259	0.0538462	0.125	0.0841121	0.0579399	0.0590591	0.054371	0.0735294
SDHB	0.360656	1.34996	0.298901	0.293706	0.539474	0.574394	0.492308	0.265625	0.550459	1.13333	0.271028	1.03561	0.338462	0.25	0.214953	0.251073	0.428428	0.337953	0.294118
PADI2	0.00819672	0.00245535	0.00659341	0.00524476	0	0.192042	0	0	0.0917431	0	0.0046729	0.126607	0.00769231	0	0	0.00214592	0.049049	0	0
PADI4	0	0	0	0	0	0	0	0	0	0	0	0	0	0	0	0.0214592	0.013013	0.00533049	0.0147059
RCC2	0.0819672	0.0544028	0.276923	0.134615	0.0296053	0.0683391	0.0923077	0.046875	0.0366972	0.0222222	0.168224	0.0603363	0.0769231	0	0.0747664	0.165236	0.215215	0.0724947	0.0735294
ARHGEF10L	0.114754	0.193202	0.294505	0.0297203	0.0625	0.102941	0.0538462	0.125	0.0917431	0.0222222	0.158879	0.106825	0.153846	0.0625	0.224299	0	0.0940941	0.0021322	0
IGSF21	0	9.62881e-05	0	0	0	0	0	0	0	0	0	0	0	0	0	0.00429185	0.374374	0.00533049	0
KLHDC7A	0.0491803	0.0737567	0.173626	0.0034965	0.0296053	0.101211	0.0230769	0.0625	0.0733945	0	0.126168	0.0395648	0.00769231	0	0.0560748	0	0	0	0
ALDH4A1	0.0737705	1.36503	0.318681	0.0437063	0.0263158	0.0692042	0.0307692	0.03125	0.146789	0.244444	0.294393	0.200791	0.1	0.3125	0.0747664	0.00429185	0.011011	0.00533049	0
IFFO2	0.00819672	0.0291753	0.0241758	0.0541958	0.0230263	0.0155709	0	0.015625	0.0550459	0.0222222	0.172897	0.00890208	0.0461538	0.0625	0.00934579	0.0300429	0.017017	0.0511727	0.0147059
UBR4	0.188525	0.344182	0.21978	0.298951	0.200658	0.214533	0.230769	0.390625	0.321101	0.0444444	1.48131	0.103858	0.292308	0.0625	0.345794	0.169528	0.193193	0.201493	0.102941
AL035413.1	0	0.00799191	0.0175824	0.0262238	0.00986842	0.0320069	0.00769231	0.015625	0.0183486	0.0222222	0.0046729	0.0197824	0	0	0.0373832	0.00214592	0.014014	0.00959488	0
EMC1	0.0819672	0.0403929	0.140659	0.129371	0.0921053	0.0821799	0.0461538	0.15625	0.0642202	0.0222222	0.116822	0.0197824	0.107692	0.0625	0.121495	0.0686695	0.0750751	0.0426439	0.0294118
MRTO4	0.122951	0.130856	0.171429	0.117133	0.0921053	0.100346	0.153846	0.15625	0.0917431	0.177778	0.214953	0.119683	0.0846154	0.0625	0.168224	0.107296	0.2002	0.0916844	0.161765
AKR7A3	0.0245902	3.20654	0.0527473	0.258741	0.0230263	0.0951557	0.1	0.09375	0.33945	0.444444	0.168224	0.704253	0.269231	1	0.130841	0.343348	0.146146	0.357143	0.352941
AKR7A2	0.344262	2.9171	0.525275	0.440559	0.197368	0.360727	0.476923	0.78125	0.642202	1.08889	0.850467	1.26706	0.523077	1	0.728972	0.804721	0.35035	0.590618	0.529412
PQLC2	0	0.0220981	0.032967	0.041958	0.0460526	0.0259516	0.0307692	0.046875	0.0458716	0	0.0654206	0.00890208	0.00769231	0	0.0373832	0.0128755	0.046046	0.0117271	0
CAPZB	1.30328	0.748255	0.881319	0.76049	0.835526	0.572664	1.16154	0.890625	0.66055	0.755556	0.813084	0.704253	1	1.625	0.626168	1.10515	1.58358	0.925373	0.470588
MINOS1	3	1.6147	2.79341	0.685315	2.30592	1.69118	2.68462	0.890625	2.42202	2.64444	1.0514	2.33927	1.05385	1.0625	0.757009	0.742489	0.805806	0.890192	0.573529
NBL1	0.442623	0.0629243	0.978022	0.0716783	0.220395	0.0121107	0.169231	1.29688	0	0.0888889	0.514019	0.0098912	0.353846	0.375	0.271028	0.00643777	0.014014	0.0319829	0
TMCO4	0.319672	0.0493958	0.215385	0.041958	0.434211	0.0795848	0.361538	0.0625	0.0550459	0.155556	0.0654206	0.0385757	0.0384615	0	0.121495	0.0493562	0.0800801	0.0639659	0.0147059
RNF186	0	1.00785	0.0175824	0.0244755	0	0.0147059	0.0153846	0	0.0550459	0.2	0.0841121	0.11276	0.0538462	0.0625	0	0.00429185	0.00600601	0.00533049	0
AL391883.1	0	0.12686	0.0021978	0.0034965	0	0	0	0	0	0	0.0046729	0.00791296	0	0	0	0	0.002002	0	0
OTUD3	0.057377	0.0495884	0.0901099	0.0576923	0.0559211	0.0467128	0.0307692	0.046875	0.0366972	0	0.0607477	0.0326409	0.0846154	0	0.11215	0.027897	0.024024	0.04371	0.0294118
UBXN10-AS1	0	0.0040441	0.0417582	0	0.0131579	0.0155709	0.107692	0.015625	0	0.0222222	0.0140187	0.0128586	0	0	0	0.0107296	0.001001	0.0127932	0
UBXN10	0.0409836	0.00890665	0.0505495	0.00174825	0.0361842	0.0259516	0.0153846	0.0625	0.0275229	0	0.0186916	0.0267062	0.0153846	0	0.00934579	0	0.001001	0.0021322	0
VWA5B1	0.0163934	0	0.00879121	0	0.0690789	0	0.0153846	0	0	0	0	0	0	0	0	0	0	0	0
CAMK2N1	9.29508	2.76804	7.34066	0.337413	4.84211	0.690311	5.38462	1.67188	2.45872	4.6	1.59346	1.19683	0.653846	0.9375	1.34579	0.51073	0.171171	0.507463	0.397059
MUL1	0.131148	0.0370709	0.156044	0.0874126	0.128289	0.116782	0.130769	0.125	0.0917431	0.0666667	0.0981308	0.0227498	0.0769231	0	0.121495	0.0343348	0.0650651	0.0383795	0.0441176
FAM43B	0.00819672	0.00105917	0.0021978	0.020979	0	0.0233564	0	0	0.0458716	0	0.00934579	0.00890208	0.0153846	0	0	0	0.001001	0	0
CDA	1.32787	0.00674017	0.345055	0.342657	1.07566	0.0821799	3.56154	0	0.229358	0.711111	0	0.0712166	0.0307692	0	0.00934579	0.00858369	0.23023	0.00533049	0
PINK1	0.713115	0.58755	0.523077	1.05769	0.483553	0.485294	0.592308	0.15625	0.633028	0.533333	0.336449	0.565776	0.484615	0.1875	0.299065	0.0965665	0.12012	0.04371	0
PINK1-AS	0	0.00308122	0.0043956	0.00699301	0.00328947	0.00432526	0	0	0.00917431	0	0	0.00098912	0.00769231	0	0	0.00429185	0.004004	0.00319829	0
DDOST	0.581967	0.163786	0.718681	0.318182	0.407895	0.364187	0.669231	0.765625	0.293578	0.266667	0.640187	0.0820969	0.338462	0.1875	0.560748	0.542918	0.44044	0.335821	0.411765
KIF17	0	0.000866593	0.0021978	0.0734266	0	0.000865052	0	0	0	0	0	0.00098912	0.0153846	0	0.00934579	0	0.027027	0	0.0147059
HP1BP3	1.54098	0.805979	1.42857	1.3549	1.45066	0.950692	1.12308	1.35938	0.908257	1.13333	0.78972	0.930762	1.08462	1.125	1.01869	1.38841	1.05005	1.23774	0.647059
EIF4G3	0.180328	0.0906071	0.364835	0.463287	0.134868	0.243945	0.215385	0.375	0.275229	0.0444444	0.308411	0.0880317	0.315385	0.25	0.336449	0.358369	0.166166	0.147122	0.0735294
ECE1	0.147541	0.0675942	0.0351648	1.52273	0.240132	0.154844	0.253846	0.21875	0.146789	0	0.0981308	0.0445104	0.315385	0	0.102804	0.0472103	0.116116	0.0511727	0.0441176
NBPF3	0.0327869	0.0168504	0.010989	0.0244755	0.0427632	0.0198962	0.0230769	0.046875	0.0275229	0.0666667	0.0373832	0.0118694	0.00769231	0	0.0186916	0.0257511	0.00500501	0.0149254	0.0147059
ALPL	0	0.278995	0.00659341	0.0646853	0	0.0138408	0	0	0	0.0666667	0.0420561	0.0306627	0.0384615	0	0.00934579	0.00214592	0.003003	0.00639659	0
RAP1GAP	0.672131	0.0763565	0.153846	0.00874126	0.796053	0.785467	0.123077	0.625	0.229358	0.644444	0.0420561	0.458952	0.00769231	0	0.205607	0.00429185	0.004004	0.00319829	0
USP48	0.319672	0.185258	0.261538	0.381119	0.328947	0.281142	0.2	0.390625	0.302752	0.155556	0.233645	0.152324	0.3	0.3125	0.317757	0.274678	0.296296	0.264392	0.470588
HSPG2	0.0983607	0.00192576	0.334066	3.20629	0.0493421	0.0743945	0.0461538	0.359375	0.12844	0	0.14486	0.0197824	0.369231	0	0.504673	0	0.00500501	0.0021322	0
LINC01635	0	0.00144432	0	0.00174825	0	0	0	0	0	0	0	0	0	0	0	0	0.002002	0.0021322	0
CDC42	1.4918	1.17905	2.10549	1.96154	1.42763	0.75519	1.36923	1.9375	1.02752	1.68889	1.58879	1.18991	1.4	1.0625	1.79439	2.74249	2.71572	2.02132	1.25
WNT4	0.0163934	9.62881e-05	0.0131868	0	0.0164474	0.000865052	0.0153846	0	0.00917431	0	0	0	0.00769231	0	0	0	0	0	0
ZBTB40	0.0491803	0.0635983	0.0967033	0.124126	0.0756579	0.0787197	0.0923077	0.0625	0.0733945	0.0444444	0.0607477	0.0484669	0.1	0	0.11215	0.0965665	0.1001	0.109808	0.0735294
C1QA	0	0.00264792	0	0.0384615	0	0.0017301	0	0	0.00917431	0.0444444	0.0046729	0.00296736	0	0.125	0	0.0429185	10.2513	0.154584	0.0147059
C1QC	0	0.00125175	0	0.0227273	0	0	0	0	0.0275229	0	0.00934579	0	0	0	0	0.0193133	5.34234	0.0639659	0.0441176
C1QB	0	0.00187762	0	0.0244755	0	0	0	0	0	0	0.0046729	0.00098912	0	0	0	0.0128755	8.44044	0.13113	0
EPHB2	0	0.000144432	0.0483516	0.00174825	0.00328947	0.0371972	0.00769231	0.015625	0.0183486	0	0.00934579	0.00692384	0.00769231	0	0.0280374	0	0.028028	0	0
KDM1A	0.213115	0.162534	0.254945	0.178322	0.305921	0.187716	0.261538	0.21875	0.247706	0.133333	0.200935	0.162216	0.153846	0.25	0.364486	0.137339	0.203203	0.156716	0.0882353
LUZP1	0.459016	0.178566	0.268132	1.07692	0.375	0.25	0.284615	0.4375	0.394495	0.177778	0.364486	0.175074	0.3	0.1875	0.149533	0.238197	0.378378	0.278252	0.0294118
LINC01355	0.00819672	0.0036108	0.0483516	0.041958	0.0361842	0.0614187	0.00769231	0.125	0.0550459	0	0.0794393	0.00098912	0.0461538	0	0.00934579	0.00643777	0.015015	0.0138593	0.0147059
AL109936.6	0	9.62881e-05	0.0021978	0.00174825	0	0.0017301	0	0	0	0	0	0	0	0	0	0	0	0	0
HNRNPR	0.967213	0.434404	0.881319	1.03671	0.819079	0.8391	0.9	1.28125	0.651376	0.933333	0.621495	0.642928	1.09231	0.9375	1.13084	1.0279	0.893894	0.734542	0.529412
ZNF436	0.00819672	0.0207501	0.0241758	0.0472028	0.00986842	0.0233564	0	0.0625	0.00917431	0	0.0327103	0.0237389	0.0307692	0	0.0186916	0.00429185	0.00700701	0.00852878	0
ZNF436-AS1	0.0409836	0.0157431	0.032967	0.0332168	0.0526316	0.0371972	0.0461538	0.046875	0.00917431	0	0.0186916	0.0217606	0.0307692	0.0625	0.0186916	0.00214592	0.00700701	0.0021322	0
AL109936.2	0	0.00832892	0.00879121	0	0.00328947	0.00605536	0	0.015625	0.00917431	0	0.0140187	0.00395648	0	0	0	0	0	0	0
TCEA3	0.598361	1.15344	0.635165	0.0646853	0.296053	0.604671	0.461538	0.5625	0.440367	0.488889	0.836449	0.997033	0.169231	0	0.598131	0.0150215	0.016016	0.033049	0.0147059
ASAP3	0.057377	0.0421742	0.0483516	0.0437063	0.0394737	0.0588235	0.0307692	0.03125	0.0825688	0.0444444	0.0233645	0.0613254	0.0230769	0	0.0186916	0	0.001001	0	0
E2F2	0	0	0	0	0	0	0	0	0	0	0	0	0	0	0	0	0.015015	0.0010661	0.0147059
ID3	1.10656	0.00775119	5.80659	3.8549	0.769737	0.538062	1.86154	0.6875	0.0550459	0.222222	0.0981308	0.170129	4.35385	0.1875	11.9159	0	0.0540541	0.0341151	0.485294
RPL11	20.0082	12.6802	12.6791	11.6783	18.0263	11.7301	18.7462	19.25	9.51376	20.9333	17.472	15.7488	12.2538	6.25	17.5421	14.9893	21.028	25.3284	34.5147
ELOA	0.172131	0.138992	0.138462	0.167832	0.305921	0.17301	0.315385	0.15625	0.0825688	0.222222	0.121495	0.147379	0.2	0	0.224299	0.178112	0.258258	0.154584	0.323529
ELOA-AS1	0.0163934	0.0499735	0.0351648	0.0332168	0.0263158	0.0285467	0.0153846	0.046875	0.0642202	0	0.0233645	0.0425321	0.0230769	0	0.0654206	0.0193133	0.023023	0.0277186	0.0441176
PITHD1	0.418033	0.189158	0.32967	0.258741	0.309211	0.163495	0.338462	0.359375	0.119266	0.355556	0.163551	0.162216	0.346154	0.3125	0.308411	0.32618	0.229229	0.314499	0.323529
LYPLA2	0.131148	0.305185	0.164835	0.125874	0.174342	0.134948	0.146154	0.125	0.146789	0.111111	0.32243	0.192878	0.0769231	0.0625	0.196262	0.171674	0.148148	0.156716	0.0588235
GALE	0.131148	0.22074	0.237363	0.0559441	0.128289	0.0847751	0.253846	0.046875	0.0917431	0.111111	0.233645	0.0553907	0.0384615	0.0625	0.0560748	0.0107296	0.0640641	0.0159915	0.0147059
HMGCL	0.155738	1.03004	0.175824	0.152098	0.223684	0.177336	0.307692	0.234375	0.201835	0.222222	0.233645	0.421365	0.153846	0.375	0.327103	0.133047	0.16016	0.0895522	0.176471
FUCA1	0.647541	0.0999952	1.28791	0.0909091	0.641447	0.602941	0.215385	0.46875	0.330275	0	0.313084	0.0929773	0.115385	0	0.317757	0.0729614	0.376376	0.0469083	0.0882353
PNRC2	1.18033	0.411246	1.02418	0.625874	0.878289	0.703287	0.815385	0.671875	0.880734	0.933333	0.598131	0.721068	0.569231	0.5625	0.962617	0.772532	0.712713	0.659915	0.676471
SRSF10	0.672131	0.311155	0.789011	0.774476	0.690789	0.879758	0.684615	1.4375	0.559633	0.222222	0.799065	0.331355	0.976923	0.75	0.953271	0.727468	0.638639	0.622601	0.529412
MYOM3	0	0.308555	0.0131868	0.0104895	0.00657895	0.00259516	0	0.015625	0	0	0.21028	0.0326409	0.0230769	0	0.0654206	0	0.003003	0.0021322	0
IFNLR1	0.0163934	0.0192576	0.0153846	0.0034965	0.0164474	0.0242215	0.0153846	0.046875	0.00917431	0	0.0280374	0.00890208	0	0	0.0186916	0	0.014014	0.00959488	0.0294118
STPG1	0.0327869	0.034086	0.0835165	0.0559441	0.0460526	0.0432526	0.0153846	0.0625	0.0550459	0.0444444	0.0607477	0.0336301	0.00769231	0.1875	0.0841121	0	0.014014	0.0159915	0.0882353
NIPAL3	0.352459	0.0323047	0.331868	0.138112	0.286184	0.16955	0.107692	0.140625	0.155963	0.0444444	0.172897	0.0454995	0.0384615	0.0625	0.64486	0.0965665	0.044044	0.144989	0.0882353
RCAN3	0.278689	0.0108324	0.283516	0.027972	0.276316	0.0536332	0.230769	0.296875	0.100917	0.266667	0.0981308	0.0316518	0.0769231	0.25	0.0560748	0.0236052	0.0840841	0.513859	0.161765
AL445686.2	0.0163934	0.00202205	0.010989	0.00174825	0.0263158	0.00432526	0.0538462	0	0.00917431	0	0.0046729	0.00890208	0	0	0.00934579	0	0.004004	0.021322	0.0441176
NCMAP	0	0.00399596	0.00659341	0	0.00328947	0.00346021	0	0.015625	0	0.0222222	0.0514019	0	0	0	0.0280374	0	0.003003	0	0
SRRM1	1.45082	0.807039	1.63516	1.56294	1.33882	1.14965	1.10769	1.84375	1.06422	0.711111	1.24766	0.963403	1.7	0.6875	1.6729	1.79185	1.77077	1.73454	1.16176
CLIC4	0	2.54672	0.032967	1.6049	0.0361842	0.0432526	0.0615385	0.78125	0.155963	0.333333	1.36916	0.403561	1.11538	0.75	1.28972	0.23176	0.219219	0.287846	0.279412
RUNX3	0	0.000577729	0	0.0034965	0	0.000865052	0	0	0	0	0	0	0.00769231	0	0	2.1073	0.234234	1.13859	0.117647
SYF2	0.811475	0.819989	0.894505	0.980769	0.677632	0.657439	1.16923	1.3125	0.59633	1.04444	1.0514	1.04748	1.09231	0.4375	1.08411	1.24678	1.04605	1.06823	1.07353
RSRP1	1.16393	0.0982139	1.27692	1.52972	1.24013	0.83391	1.87692	1.5	0.614679	0.133333	0.985981	0.136499	0.846154	0.875	1.39252	1.77468	1.66166	1.37527	1.58824
AL031432.3	0	0.0024072	0.0021978	0.00174825	0.00657895	0.00346021	0.00769231	0	0	0	0	0.00296736	0.00769231	0	0	0	0.001001	0.00319829	0
RHD	0	4.8144e-05	0.0021978	0.0034965	0.00328947	0.000865052	0	0	0	0	0	0	0	0	0	0.00429185	0.002002	0.0010661	0
TMEM50A	1.03279	0.145588	1.03077	1.26049	0.746711	0.603806	0.653846	1.26562	0.513761	0.0444444	1.13084	0.116716	1.00769	0.75	1.19626	0.871245	0.895896	0.658849	0.235294
RHCE	0	0.000577729	0.0021978	0	0.00657895	0.00346021	0	0	0.0183486	0	0	0	0.00769231	0	0	0.00214592	0.001001	0.0021322	0
MACO1	0.139344	0.1284	0.215385	0.244755	0.164474	0.230104	0.476923	0.265625	0.192661	0.0666667	0.28972	0.0702275	0.123077	0.25	0.242991	0.126609	0.179179	0.13113	0.0735294
LDLRAP1	0.0409836	0.0298493	0.0703297	0.0769231	0.0427632	0.0726644	0.0307692	0.03125	0.0825688	0.0444444	0.0373832	0.0633037	0.0461538	0	0.0747664	0.0858369	0.02002	0.190832	0.0294118
MAN1C1	0.286885	0.107554	0.397802	0.0716783	0.407895	0.0769896	0.261538	0.015625	0.0366972	0.0666667	0	0.0306627	0.0692308	0.0625	0	0.0171674	0.037037	0.0469083	0
AL031280.1	0	0.000144432	0.0395604	0.00174825	0.00986842	0.00346021	0.0307692	0	0	0	0	0	0	0	0	0.00429185	0.00500501	0.0138593	0
SELENON	0.139344	0.0302826	0.18022	0.473776	0.138158	0.201557	0.176923	0.125	0.137615	0.0444444	0.0934579	0.0524233	0.0769231	0.1875	0.0654206	0.0107296	0.0690691	0.0223881	0.0294118
AL020996.1	0	0.0113139	0.010989	0.00174825	0.0131579	0.0103806	0.0153846	0.015625	0.0183486	0	0.0186916	0.00791296	0.0230769	0.0625	0.0186916	0.00643777	0.00900901	0.00639659	0
MTFR1L	0.344262	0.373165	0.325275	0.122378	0.236842	0.32526	0.307692	0.359375	0.348624	0.177778	0.182243	0.284866	0.284615	0.125	0.252336	0.083691	0.137137	0.0639659	0.147059
AUNIP	0	0.000674017	0.0043956	0	0	0.000865052	0	0	0	0	0	0.00197824	0	0	0	0	0.00500501	0	0
AL033528.2	0	0.000914737	0.0043956	0	0	0.000865052	0	0	0	0	0	0.00098912	0	0	0	0.00429185	0.00600601	0	0.0147059
PAQR7	0.0163934	0.195032	0.213187	0.0244755	0.0394737	0.0709343	0.0307692	0.015625	0.0550459	0.0222222	0.121495	0.0435213	0.0461538	0.3125	0.0747664	0.00429185	0.0560561	0.0181237	0.0147059
STMN1	0.516393	0.401521	0.665934	0.305944	0.276316	0.698962	0.469231	1.15625	0.788991	0.377778	1.15888	0.709199	0.307692	0.6875	1.28037	0.212446	0.157157	0.364606	0.191176
PAFAH2	0.057377	0.154687	0.043956	0.0646853	0.0690789	0.0778547	0.0769231	0.046875	0.0366972	0.0666667	0.0607477	0.10089	0.00769231	0	0.0654206	0.141631	0.028028	0.075693	0
EXTL1	0	0.000433296	0	0.0034965	0	0.000865052	0	0	0	0	0.00934579	0	0.00769231	0	0	0	0	0	0
SLC30A2	0	0.136922	0.0153846	0.0122378	0.00328947	0.00778547	0.00769231	0.015625	0.0366972	0.0444444	0.0747664	0.0128586	0.0153846	0	0	0.00214592	0.002002	0.0010661	0.0147059
TRIM63	0	0.11959	0.0021978	0.00174825	0	0.0017301	0	0	0.00917431	0	0.0140187	0.0138477	0	0.1875	0	0	0.001001	0	0
PDIK1L	0.0327869	0.073516	0.0593407	0.0559441	0.0328947	0.0579585	0.0230769	0.09375	0.0275229	0.0222222	0.0654206	0.0919881	0.0769231	0.125	0.11215	0.0300429	0.0530531	0.0511727	0.0147059
FAM110D	0	4.8144e-05	0	0.59965	0	0.000865052	0	0	0	0	0	0.00395648	0.0230769	0	0	0	0.001001	0	0
AL391650.1	0	0.000577729	0	0.00174825	0	0.00346021	0.00769231	0	0	0	0	0.00395648	0	0	0	0	0.002002	0	0
ZNF593	0.5	0.416302	0.591209	0.125874	0.401316	0.237889	0.469231	0.359375	0.211009	0.4	0.303738	0.323442	0.215385	0.3125	0.280374	0.111588	0.29029	0.110874	0.102941
CNKSR1	0.106557	0.00409224	0.147253	0.0034965	0.105263	0.049308	0.130769	0.015625	0.110092	0.0444444	0.0186916	0.0178042	0.00769231	0.0625	0.0560748	0	0	0	0
CEP85	0.0737705	0.0142988	0.0197802	0.013986	0.131579	0.0302768	0.0769231	0	0.00917431	0.133333	0.0140187	0.0128586	0	0.0625	0.0373832	0.027897	0.042042	0.021322	0.0147059
SH3BGRL3	0.606557	0.623225	0.663736	1.62413	0.424342	0.360727	0.4	0.5625	0.293578	0.488889	0.598131	0.465875	0.561538	1	0.317757	5.57296	6.70771	5.85608	1.23529
UBXN11	0.00819672	0.103702	0.0703297	0.013986	0.0427632	0.0588235	0.0384615	0.1875	0.0458716	0.0444444	0.130841	0.0603363	0.0153846	0.0625	0.168224	0.00858369	0.144144	0.0490405	0.0294118
CD52	0	0.000144432	0	0.0174825	0.00328947	0.000865052	0	0	0	0	0	0	0	0	0	1.48283	4.43544	5.54158	6.55882
CRYBG2	0	0.005681	0	0	0	0.000865052	0	0	0	0	0.0046729	0.00296736	0	0	0.00934579	0.00429185	0	0.0202559	0
ZNF683	0	0.000192576	0	0	0	0	0	0	0	0	0	0	0	0	0	0.0364807	0	0.137527	0
DHDDS	0.057377	0.172596	0.136264	0.0856643	0.0723684	0.154844	0.0846154	0.109375	0.0733945	0.111111	0.158879	0.135509	0.0923077	0.125	0.140187	0.124464	0.106106	0.0703625	0.132353
HMGN2	1.54918	1.20403	1.66374	0.73951	0.907895	1.08478	1.24615	4.32812	1.11927	1.26667	1.52336	1.76855	1.33077	1.75	1.98131	1.48069	1.95295	1.54158	1.22059
RPS6KA1	0.0327869	0.153676	0.114286	0.0122378	0.0394737	0.0432526	0.0615385	0.15625	0.0550459	0	0.126168	0.0474777	0.0230769	0	0.0934579	0.309013	0.407407	0.188699	0.0882353
ARID1A	0.459016	0.18834	0.450549	0.445804	0.184211	0.366782	0.246154	0.3125	0.394495	0.0222222	0.238318	0.208704	0.423077	0.3125	0.411215	0.469957	0.541542	0.363539	0.279412
PIGV	0.0491803	0.0575803	0.0901099	0.0472028	0.0657895	0.0925606	0.0538462	0.0625	0.0550459	0.0444444	0.102804	0.0217606	0.0461538	0.125	0.0747664	0.0579399	0.0520521	0.0341151	0
ZDHHC18	0.0163934	0.0108806	0.0637363	0.0734266	0.0526316	0.0294118	0.0153846	0.0625	0.0183486	0	0.0514019	0.00593472	0.0769231	0.125	0.0280374	0.0879828	0.0630631	0.0959488	0.0882353
SFN	0.00819672	0.000577729	0.0153846	0	0	0.00259516	0	0	0.0366972	0	0.0046729	0.00197824	0	0	0	0	0	0	0
GPN2	0.0655738	0.0646093	0.12967	0.0909091	0.0526316	0.0579585	0.0615385	0.03125	0.0825688	0.111111	0.0747664	0.0405539	0.0230769	0	0.0654206	0.0729614	0.0880881	0.0362473	0.0588235
GPATCH3	0.00819672	0.0295123	0.0241758	0.0297203	0.0328947	0.0224913	0.0615385	0.078125	0.00917431	0.0222222	0.0327103	0.0257171	0.0307692	0	0.046729	0.0450644	0.048048	0.0245203	0
NUDC	1.21311	0.682297	1.01099	0.737762	0.733553	0.811419	0.869231	1.46875	0.761468	0.711111	0.995327	0.952522	1.01538	0.25	1.29907	0.622318	0.510511	0.453092	0.205882
NR0B2	0.418033	0.000385152	0.21978	0.00174825	0.157895	0.0942907	0.169231	0	0.458716	0.133333	0.0046729	0.0682493	0	0	0	0	0	0	0
KDF1	0.0983607	0.0398633	0.125275	0.00699301	0.0756579	0.0692042	0.0615385	0.03125	0.110092	0.133333	0.0654206	0.0830861	0	0	0.0560748	0	0	0	0.0147059
TRNP1	0.0983607	0.00178133	0.123077	0.0122378	0.0986842	0.25	0	0.265625	0.137615	0.0666667	0.0140187	0.204748	0.0692308	0	0.0747664	0	0.016016	0	0
TENT5B	0	0.000625873	0	0.0034965	0.0197368	0.0916955	0.00769231	0.015625	0.00917431	0	0.0140187	0.066271	0.0461538	0	0.00934579	0	0.001001	0	0
SLC9A1	0.0819672	0.00582543	0.114286	0.0734266	0.0230263	0.103806	0.0153846	0.0625	0.0642202	0	0.0373832	0.0187933	0.0615385	0	0.0280374	0.0257511	0.0550551	0.021322	0
WDTC1	0.0409836	0.111502	0.134066	0.0716783	0.0986842	0.130623	0.0769231	0.078125	0.0642202	0.155556	0.154206	0.130564	0.138462	0	0.11215	0.154506	0.0910911	0.0660981	0.0147059
TMEM222	0.114754	0.0785229	0.125275	0.11014	0.0822368	0.115052	0.176923	0.25	0.146789	0.0222222	0.130841	0.0731949	0.115385	0.125	0.130841	0.0879828	0.0950951	0.0831557	0.0441176
SYTL1	0	0.015358	0.0043956	0	0	0.0268166	0	0.015625	0	0	0.0046729	0.00890208	0	0.0625	0.00934579	0.572961	0.256256	0.328358	0.176471
MAP3K6	0.00819672	0.00346637	0.010989	0.393357	0.00657895	0.0216263	0	0.03125	0	0	0.00934579	0.00890208	0.0230769	0	0	0.0300429	0.039039	0.0362473	0.0147059
FCN3	0	0.000144432	0	1.64685	0	0.0017301	0	0	0	0	0	0	0.00769231	0	0	0	0.001001	0	0
CD164L2	0	0.000144432	0.0021978	0.0244755	0.00328947	0.00259516	0	0.015625	0	0	0	0	0	0	0.00934579	0	0	0	0
GPR3	0	4.8144e-05	0.0021978	0.00174825	0.00328947	0.00259516	0	0	0.0183486	0	0	0.00098912	0	0	0	0	0	0	0
WASF2	0.877049	0.342834	0.78022	2.21678	0.516447	0.799308	0.361538	1.85938	0.779817	0.533333	0.897196	0.727003	1.33846	0.75	1.1028	1.22103	3.16116	0.799574	0.588235
AHDC1	0.00819672	0.0262866	0.142857	0.194056	0.0164474	0.279412	0.0153846	0.265625	0.110092	0	0.186916	0.101879	0.346154	0.1875	0.121495	0.0729614	0.0990991	0.0501066	0.0147059
FGR	0	0.000192576	0	0.145105	0	0.000865052	0	0	0	0	0	0	0.0384615	0	0	0.515021	1.07207	0.11194	0.0441176
IFI6	0.295082	0.0298012	0.30989	1.52797	0.276316	0.291522	0.307692	1.65625	0.100917	0.155556	0.602804	0.0306627	0.415385	1.5625	0.299065	0.263948	0.896897	0.166311	0.102941
FAM76A	0.0491803	0.217852	0.171429	0.160839	0.0888158	0.0977509	0.115385	0.203125	0.0733945	0.155556	0.11215	0.135509	0.292308	0.0625	0.158879	0.0793991	0.124124	0.122601	0.0588235
STX12	0.188525	0.360021	0.261538	0.493007	0.243421	0.17128	0.207692	0.1875	0.146789	0.333333	0.17757	0.221563	0.276923	0.375	0.327103	0.201717	0.547548	0.119403	0.205882
PPP1R8	0.057377	0.118579	0.0747253	0.120629	0.0723684	0.0709343	0.107692	0.078125	0.0458716	0.177778	0.088785	0.0939664	0.123077	0	0.0841121	0.122318	0.117117	0.0788913	0.117647
THEMIS2	0.0245902	0.00024072	0.0043956	0.0034965	0.00328947	0.00259516	0	0.125	0	0	0.0327103	0	0.00769231	0	0.00934579	0.396996	0.98999	0.122601	0.220588
RPA2	0.311475	0.108372	0.389011	0.222028	0.151316	0.168685	0.276923	0.40625	0.137615	0.0888889	0.21028	0.193867	0.238462	0.25	0.28972	0.553648	0.298298	0.326226	0.264706
SMPDL3B	0.0163934	0.0192576	0.043956	0.0034965	0.0328947	0.00692042	0.0384615	0.046875	0.0183486	0	0.17757	0.00296736	0	0	0.0654206	0.00214592	0.001001	0	0.0441176
AL512288.1	0	0.00110731	0	0	0	0.000865052	0	0	0	0	0	0.00098912	0	0	0	0	0	0	0
XKR8	0.0409836	0.0176207	0.021978	0.0402098	0.0131579	0.033737	0.0538462	0.015625	0.0366972	0	0.0514019	0.0108803	0.0230769	0.0625	0.0654206	0.0922747	0.0500501	0.0469083	0.0294118
EYA3	0.459016	0.0888258	0.617582	0.117133	0.154605	0.083045	0.0923077	0.046875	0.192661	0.0444444	0.163551	0.0514342	0.107692	0.125	0.0373832	0.0793991	0.0730731	0.0575693	0.0441176
PTAFR	0.057377	0.000529585	0.0703297	0.0122378	0.00328947	0.00346021	0.0153846	0	0.00917431	0	0	0.00296736	0	0	0.00934579	0.00214592	0.288288	0.00852878	0.0588235
DNAJC8	0.819672	0.761831	1.01538	1.00175	0.769737	0.605536	1.04615	1.20312	0.779817	1.11111	0.780374	0.872404	1.04615	0.6875	1.09346	1.10944	0.862863	0.894456	0.617647
ATP5IF1	3.92623	4.75957	4.9033	1.4965	2.39803	2.35294	1.79231	4.17188	2.85321	2.88889	2.4486	4.07418	1.75385	3.8125	2.60748	1.87124	0.886887	1.77825	1.26471
AL353622.1	0.057377	0.0161764	0.0879121	0.00874126	0.0230263	0.0302768	0.0538462	0.015625	0.0275229	0	0.0420561	0.0049456	0.00769231	0.0625	0.0280374	0.0321888	0.01001	0.010661	0.0882353
SESN2	0	0.220355	0.0483516	0.0454545	0.00986842	0.0415225	0.0307692	0.078125	0.00917431	0.0222222	0.135514	0.0613254	0.0230769	0.0625	0.102804	0.100858	0.048048	0.0426439	0
MED18	0.0327869	0.0812672	0.0505495	0.048951	0.0493421	0.0354671	0.0307692	0.09375	0.0642202	0.0666667	0.0420561	0.0623145	0.1	0	0.11215	0.0472103	0.0690691	0.0394456	0.117647
PHACTR4	0.204918	0.302008	0.265934	0.741259	0.207237	0.33045	0.246154	0.375	0.293578	0.111111	0.61215	0.227498	0.338462	1.75	0.373832	0.246781	0.284284	0.192964	0.117647
RCC1	0	0.0168023	0.010989	0.0122378	0.0263158	0.00778547	0.0538462	0.015625	0.0275229	0.0222222	0.0420561	0.00791296	0.0153846	0	0.0280374	0.0171674	0.04004	0.0298507	0.0147059
TRNAU1AP	0.163934	0.0724568	0.169231	0.153846	0.111842	0.0986159	0.269231	0.171875	0.119266	0.0888889	0.238318	0.0583581	0.146154	0.0625	0.168224	0.182403	0.16016	0.148188	0.0882353
SNHG12	0.0491803	0.0148284	0.0923077	0.0979021	0.0460526	0.0441176	0.146154	0.09375	0.0183486	0.0666667	0.149533	0.0227498	0.1	0	0.0747664	0.169528	0.249249	0.268657	0.205882
TAF12	0.131148	0.194598	0.178022	0.195804	0.125	0.0899654	0.184615	0.140625	0.119266	0.266667	0.186916	0.145401	0.215385	0.125	0.205607	0.263948	0.27027	0.236674	0.132353
RAB42	0	0.00216648	0.00879121	0.0034965	0.00328947	0.000865052	0	0	0	0.0222222	0.0186916	0.00197824	0.00769231	0	0	0	0.01001	0	0
LINC01715	0	0.00245535	0	0.00174825	0	0	0	0	0	0	0	0.00098912	0	0	0.00934579	0.00858369	0.001001	0	0
AL360012.1	0.00819672	0.00110731	0.0263736	0.0192308	0.0131579	0.00519031	0.00769231	0	0.00917431	0	0.0560748	0.00098912	0.0461538	0	0	0.00429185	0.105105	0.0415778	0.0294118
GMEB1	0.122951	0.0428482	0.103297	0.118881	0.0657895	0.0761246	0.0461538	0.109375	0.0642202	0.0888889	0.0934579	0.0613254	0.138462	0.0625	0.158879	0.17382	0.204204	0.105544	0.117647
YTHDF2	0.614754	0.432959	0.498901	0.365385	0.424342	0.356401	0.507692	0.5	0.321101	0.288889	0.457944	0.389713	0.315385	0.25	0.523364	0.414163	0.437437	0.352878	0.323529
AL009181.1	0	0.000288864	0.0021978	0	0	0.00259516	0.00769231	0	0	0	0	0	0	0	0	0	0.001001	0	0
EPB41	0.0901639	0.120553	0.164835	0.141608	0.148026	0.182526	0.153846	0.140625	0.119266	0.0222222	0.102804	0.127596	0.146154	0	0.0934579	0.984979	0.22022	0.808102	0.485294
TMEM200B	0	0.0146839	0.0021978	0.00524476	0.00328947	0.0017301	0	0.03125	0.00917431	0	0.0700935	0.00395648	0.0615385	0	0	0	0	0	0
SRSF4	0.606557	0.200376	0.685714	0.840909	0.516447	0.540657	0.353846	0.65625	0.46789	0.111111	0.570093	0.221563	0.738462	0.3125	0.785047	0.736052	0.55956	0.511727	0.308824
MECR	0.0901639	0.141014	0.118681	0.0664336	0.154605	0.105536	0.0769231	0.109375	0.201835	0.177778	0.0934579	0.0969337	0.0538462	0.0625	0.0934579	0.0300429	0.045045	0.0266525	0
PTPRU	0.0245902	0.00207019	0.0395604	0.0034965	0.0328947	0.0190311	0.0461538	0	0.0275229	0	0.0327103	0.0049456	0.00769231	0	0.0841121	0	0	0	0
MATN1	0	0.000144432	0.0021978	0	0	0	0	0	0	0	0	0	0	0	0	0	0.001001	0.0021322	0
MATN1-AS1	0	0.00158875	0.0043956	0.0034965	0.00657895	0.00259516	0	0.015625	0.0183486	0	0.0046729	0	0.0230769	0	0.0186916	0.0343348	0.025025	0.0234542	0.0735294
LAPTM5	0	0.000674017	0	0.202797	0	0.000865052	0	0	0	0	0.0046729	0	0.0230769	0	0	1.31974	4.23023	1.5064	2.91176
SDC3	0.00819672	9.62881e-05	0.0527473	0.176573	0.00328947	0.00692042	0	0.09375	0	0	0.0373832	0.00098912	0.0461538	0.1875	0.0280374	0	0.105105	0.0010661	0
PUM1	0.491803	0.470752	0.514286	0.641608	0.319079	0.342561	0.369231	0.734375	0.348624	0.244444	0.719626	0.331355	0.330769	0.6875	0.700935	0.349785	0.386386	0.275053	0.205882
SNRNP40	0.213115	0.115161	0.268132	0.20979	0.167763	0.112457	0.169231	0.25	0.0825688	0.222222	0.196262	0.140455	0.246154	0.125	0.271028	0.244635	0.22022	0.15565	0.0588235
ZCCHC17	0.45082	0.216119	0.386813	0.304196	0.253289	0.288927	0.3	0.4375	0.266055	0.155556	0.261682	0.308605	0.376923	0.25	0.439252	0.590129	0.239239	0.297441	0.176471
FABP3	0.106557	0.419046	0.0175824	0.013986	0.0592105	0.829585	0.123077	0.015625	1.00917	0.0888889	0.439252	0.816024	0.123077	0.0625	0.00934579	0	0.003003	0.0021322	0
SERINC2	1.11475	0.15642	1.10769	0.0192308	0.641447	0.635813	0.523077	0.078125	0.733945	0.0666667	0.439252	0.144411	0.00769231	0	0.448598	0	0.00900901	0.00319829	0
TINAGL1	0.180328	0.110057	0.373626	1.6993	0.0756579	0.115052	0.0923077	0.65625	0.201835	0.0666667	0.906542	0.0276954	2.76923	0	1.20561	0.00429185	0.002002	0	0.0147059
PEF1	0.360656	0.196765	0.362637	0.33042	0.286184	0.195502	0.223077	0.421875	0.302752	0.377778	0.214953	0.272997	0.323077	0.375	0.271028	0.16309	0.17017	0.121535	0.117647
AC114488.3	0	4.8144e-05	0	0.00174825	0	0.000865052	0	0	0	0	0	0	0	0	0	0.00429185	0.001001	0.0021322	0
COL16A1	0.0245902	0.00380338	0.0461538	0.0034965	0.00986842	0.0017301	0.00769231	0.078125	0	0	0.0420561	0.00098912	0.0307692	0	0.0747664	0	0	0	0
ADGRB2	0	0.00317751	0.010989	0.013986	0	0	0	0.203125	0	0	0.0560748	0.00098912	0.00769231	0	0.0186916	0.0128755	0	0.0021322	0
AL136115.2	0	0.000144432	0.0043956	0.0034965	0	0.000865052	0.00769231	0	0	0	0	0	0	0	0	0.00429185	0.00900901	0.00319829	0
PTP4A2	1.62295	0.583121	2.01099	0.716783	1.02632	0.537197	0.838462	0.921875	0.66055	1	0.626168	0.598417	0.530769	1.25	0.841121	1.46781	1.4975	1.32836	0.602941
KHDRBS1	0.901639	0.616003	0.835165	0.765734	0.661184	0.50519	0.646154	1.04688	0.440367	0.644444	0.799065	0.557864	0.884615	0.75	0.990654	0.633047	0.810811	0.531983	0.441176
AL445248.1	0	0.000529585	0.00659341	0.00174825	0.00328947	0.00259516	0.00769231	0	0	0	0.0140187	0	0.0307692	0	0.00934579	0.00858369	0.00900901	0.00319829	0
TMEM39B	0.0327869	0.0114101	0.0593407	0.0751748	0.0296053	0.0224913	0.0153846	0.09375	0.00917431	0.0222222	0.046729	0.0108803	0.1	0	0.046729	0.0386266	0.0910911	0.0266525	0
KPNA6	0.311475	0.316306	0.320879	0.344406	0.322368	0.25692	0.153846	0.234375	0.302752	0.177778	0.299065	0.193867	0.3	0.4375	0.46729	0.244635	0.255255	0.149254	0.132353
TXLNA	0.0819672	0.127534	0.156044	0.216783	0.0855263	0.115917	0.115385	0.203125	0.0825688	0	0.172897	0.107814	0.123077	0.0625	0.168224	0.182403	0.192192	0.118337	0.0882353
CCDC28B	0.139344	0.00674017	0.107692	0.0472028	0.0197368	0.0821799	0.0307692	0.1875	0.311927	0.0222222	0.0607477	0.113749	0.0615385	0	0.0373832	0.283262	0.021021	0.0714286	0.0735294
AL049795.1	0.00819672	0.000385152	0.0043956	0.00174825	0	0.000865052	0	0.015625	0	0	0.0046729	0.00098912	0	0	0	0.00214592	0.001001	0	0
IQCC	0.00819672	0.00500698	0.032967	0.00874126	0.0131579	0.0138408	0	0.0625	0.0183486	0	0.0280374	0.0118694	0	0	0.0373832	0.00214592	0.003003	0.00426439	0
TMEM234	0.0409836	0.0243609	0.125275	0.041958	0.0361842	0.066609	0.0923077	0.15625	0.0550459	0.0222222	0.107477	0.0187933	0.115385	0.0625	0.168224	0.0472103	0.049049	0.0309168	0
EIF3I	0.745902	0.855231	0.626374	0.533217	0.631579	0.42301	0.630769	0.765625	0.458716	1.04444	0.831776	0.712166	0.515385	0.8125	0.53271	0.583691	0.570571	0.481876	0.264706
FAM167B	0	0.000722161	0.00879121	1.9458	0	0	0	0	0.00917431	0	0.00934579	0.00791296	0	0	0	0.00858369	0.00600601	0.00746269	0
LCK	0	0.00024072	0.0043956	0.0034965	0	0	0	0	0	0	0	0	0	0	0	0.628755	0.004004	0.938166	0.0294118
HDAC1	0.52459	0.146695	0.505495	0.393357	0.444079	0.275952	0.523077	0.25	0.192661	0.244444	0.168224	0.231454	0.292308	0.1875	0.401869	0.506438	0.285285	0.30597	0.279412
MARCKSL1	0.967213	0.0142506	0.265934	0.788462	1.03947	0.0475779	1.06923	0.546875	0.174312	0.844444	0.82243	0.0395648	0.0692308	0.1875	0.691589	0.201717	0.321321	0.159915	0.455882
FAM229A	0.5	0.00519956	0.147253	0.0297203	0.569079	0.0380623	0.684615	0.078125	0.0458716	0.244444	0.0233645	0.0425321	0.0230769	0.0625	0.0934579	0.00429185	0.00600601	0.00533049	0
BSDC1	0.114754	0.13697	0.294505	0.351399	0.197368	0.161765	0.223077	0.25	0.183486	0.177778	0.266355	0.0811078	0.284615	0.125	0.271028	0.158798	0.183183	0.185501	0.161765
ZBTB8A	0.0409836	0.0266718	0.0813187	0.277972	0.0592105	0.0190311	0.0384615	0.171875	0.0183486	0.0444444	0.149533	0.00296736	0.123077	0	0.0841121	0.00214592	0.012012	0.0127932	0
ZBTB8OS	0.180328	0.358336	0.272527	0.216783	0.230263	0.217128	0.261538	0.140625	0.256881	0.266667	0.17757	0.225519	0.253846	0.125	0.233645	0.396996	0.323323	0.283582	0.220588
RBBP4	0.54918	0.310096	0.575824	0.451049	0.407895	0.423875	0.430769	0.6875	0.458716	0.244444	0.504673	0.350148	0.423077	0.6875	0.635514	0.648069	0.42042	0.365672	0.514706
SYNC	0.0409836	0.0508883	0.10989	0.132867	0.0822368	0.0743945	0.107692	0.3125	0.0458716	0.0222222	0.130841	0.0929773	0.138462	0.0625	0.168224	0.137339	0.0840841	0.10661	0.0882353
KIAA1522	0.180328	0.108902	0.373626	0.0681818	0.167763	0.295848	0.223077	0.109375	0.201835	0.111111	0.242991	0.181998	0.0153846	0.0625	0.252336	0.00429185	0.00700701	0.00426439	0.0147059
YARS	0.0327869	0.0887295	0.0549451	0.0594406	0.0921053	0.0700692	0.0461538	0.203125	0.0366972	0.133333	0.0700935	0.0642928	0.0846154	0.125	0.046729	0.182403	0.116116	0.107676	0.0735294
S100PBP	0.057377	0.0380819	0.127473	0.178322	0.0953947	0.121107	0.0615385	0.1875	0.0642202	0	0.116822	0.0365974	0.0923077	0.125	0.102804	0.214592	0.128128	0.134328	0.102941
FNDC5	0.0327869	0.000674017	0.00659341	0.0104895	0.0690789	0.0579585	0.0538462	0.015625	0.0550459	0	0	0.0385757	0.0461538	0	0	0	0	0.0010661	0
HPCA	0	0.000770305	0	0	0	0	0	0.015625	0	0	0.0140187	0	0.00769231	0	0	0	0	0	0
TMEM54	0.270492	0.0651389	0.441758	0.0961538	0.292763	0.0622837	0.0153846	0.28125	0.0366972	0.0666667	0.434579	0.0395648	0.238462	0.0625	0.420561	0	0	0	0
RNF19B	0.0327869	0.161764	0.0417582	0.0716783	0.0460526	0.0432526	0.00769231	0.109375	0.100917	0.111111	0.0934579	0.0474777	0.0307692	0.0625	0.102804	0.0515021	0.1001	0.04371	0
AK2	0.590164	0.998219	0.507692	0.270979	0.407895	0.426471	0.3	0.1875	0.587156	0.488889	0.420561	0.598417	0.161538	0.3125	0.28972	0.109442	0.139139	0.147122	0.176471
AZIN2	0	0.0159838	0.0153846	0.0227273	0.00657895	0.0129758	0	0.03125	0	0	0.0186916	0.016815	0.0153846	0.0625	0.0186916	0	0.01001	0.0170576	0
TRIM62	0.0163934	0.00659573	0.010989	0.0174825	0.00328947	0.00951557	0	0	0.00917431	0.0888889	0.00934579	0.00890208	0.0384615	0	0.00934579	0.0193133	0.016016	0.0127932	0.0147059
AL662907.3	0	0.000288864	0.0021978	0	0	0.00346021	0	0.015625	0	0	0	0	0	0	0	0.00858369	0.003003	0	0
ZNF362	0.00819672	0.0971547	0.0593407	0.160839	0.0131579	0.0588235	0.0153846	0.03125	0.0458716	0.0888889	0.130841	0.0563798	0.153846	0	0.130841	0.0364807	0.0740741	0.0266525	0.0147059
PHC2	0.229508	0.182996	0.29011	0.463287	0.171053	0.250865	0.130769	0.25	0.238532	0.177778	0.331776	0.274975	0.346154	0.0625	0.17757	0.0665236	0.808809	0.0927505	0.0735294
ZSCAN20	0	0.00351452	0.010989	0.013986	0.0197368	0.00519031	0.00769231	0	0	0	0.00934579	0.00395648	0.0307692	0	0	0	0.00600601	0.00426439	0
CSMD2	0	0.000674017	0.0021978	0	0	0.00346021	0	0.015625	0	0	0	0	0	0	0	0	0	0	0
SMIM12	0.385246	0.235713	0.320879	0.202797	0.259868	0.266436	0.384615	0.3125	0.275229	0.111111	0.261682	0.173096	0.292308	0.0625	0.242991	0.2103	0.249249	0.170576	0.0441176
GJA4	0	4.8144e-05	0	0.545455	0.00328947	0.000865052	0	0	0	0	0	0	1.12308	0	0.00934579	0.00429185	0	0	0.0147059
DLGAP3	0.00819672	0.00312936	0.00659341	0	0.00328947	0.0112457	0.0230769	0	0.0275229	0	0.0046729	0.00296736	0	0.0625	0	0.00214592	0.046046	0	0
AC114490.3	0	0.00211834	0.0351648	0.0506993	0	0.00778547	0	0.03125	0.0183486	0	0.0140187	0	0.00769231	0.0625	0.0373832	0.027897	0.00600601	0.0159915	0
TMEM35B	0	0.000433296	0.0021978	0.00174825	0.00328947	0	0	0	0	0	0	0	0	0	0	0.00858369	0.001001	0	0
ZMYM6	0.0409836	0.0516104	0.105495	0.0629371	0.0723684	0.107266	0.107692	0.046875	0.0275229	0.0444444	0.0607477	0.041543	0.0538462	0.125	0.0560748	0.0643777	0.101101	0.0319829	0.0147059
ZMYM1	0.0655738	0.0576766	0.149451	0.101399	0.0657895	0.0692042	0.107692	0.15625	0.0366972	0.0444444	0.0841121	0.049456	0.0615385	0.125	0.0934579	0.0965665	0.0830831	0.0511727	0.0441176
AL590434.1	0.00819672	0.0125656	0	0	0.0131579	0.0017301	0.0230769	0	0	0	0.0140187	0	0.00769231	0	0	0	0	0	0
SFPQ	1.44262	0.374561	1.43956	1.1958	1.29934	1.26038	1.31538	1.51562	0.87156	0.555556	1.1215	0.514342	1.04615	0.5625	1.60748	1.18884	1.5025	1.08422	0.794118
ZMYM4	0.254098	0.128737	0.268132	0.291958	0.194079	0.25692	0.307692	0.296875	0.183486	0.222222	0.247664	0.115727	0.423077	0.5625	0.299065	0.156652	0.271271	0.130064	0.191176
KIAA0319L	0.262295	0.161716	0.362637	0.236014	0.233553	0.263841	0.138462	0.171875	0.211009	0.0888889	0.369159	0.0563798	0.169231	0.125	0.299065	0.133047	0.178178	0.0959488	0.0735294
NCDN	0.00819672	0.0285976	0.032967	0.0402098	0.0197368	0.0320069	0.0384615	0.03125	0.0458716	0.0222222	0.0607477	0.0276954	0.0307692	0.125	0.0186916	0.00214592	0.032032	0.0149254	0
AC004865.2	0	0.000144432	0	0	0	0	0	0	0	0	0.0046729	0	0	0	0	0.145923	0.032032	0.0671642	0
TFAP2E	0	0	0.00659341	0	0	0	0	0	0	0	0	0	0	0	0	0.00858369	0.00700701	0	0
PSMB2	0.614754	0.520919	0.512088	0.538462	0.401316	0.306228	0.530769	0.640625	0.366972	0.622222	0.621495	0.421365	0.507692	0.5	0.626168	0.512876	0.489489	0.318763	0.279412
C1orf216	0.0245902	0.00173319	0.0131868	0.0576923	0.00328947	0.00519031	0	0.078125	0.0183486	0	0	0.00692384	0.0692308	0.0625	0	0.0407725	0.0540541	0.0373134	0
CLSPN	0.0163934	0.00024072	0.0021978	0.0034965	0	0.00259516	0.00769231	0.015625	0	0	0	0	0	0	0	0.0386266	0.016016	0.0373134	0
AGO4	0.00819672	0.0154061	0.0659341	0.120629	0.0328947	0.049308	0.0846154	0.078125	0.0183486	0.0222222	0.0794393	0.024728	0.0615385	0	0.0654206	0.100858	0.176176	0.0660981	0.0294118
AGO1	0.0737705	0.106928	0.0967033	0.138112	0.0493421	0.0977509	0.0692308	0.109375	0.110092	0.0888889	0.149533	0.0544016	0.130769	0	0.140187	0.083691	0.137137	0.0490405	0.0294118
AL139286.2	0	0.000288864	0	0	0	0.0017301	0	0	0	0	0.00934579	0	0	0	0	0	0.003003	0.0010661	0
AGO3	0.278689	0.104376	0.312088	0.332168	0.1875	0.305363	0.323077	0.234375	0.201835	0.111111	0.247664	0.0603363	0.215385	0.125	0.168224	0.148069	0.247247	0.168443	0.0882353
TEKT2	0	0.00900294	0.0131868	0	0	0.00346021	0	0.046875	0	0	0.00934579	0	0	0	0.0934579	0	0.001001	0	0
ADPRHL2	0.147541	0.110972	0.162637	0.0821678	0.0953947	0.0942907	0.107692	0.21875	0.110092	0.0666667	0.126168	0.0850643	0.169231	0.375	0.140187	0.141631	0.206206	0.110874	0.0441176
COL8A2	0	9.62881e-05	0.00659341	0	0	0.0017301	0	0.046875	0	0	0.0046729	0	0	0	0.00934579	0	0.025025	0	0
TRAPPC3	0.401639	0.336094	0.393407	0.241259	0.296053	0.313149	0.423077	0.515625	0.284404	0.266667	0.327103	0.255193	0.307692	0.3125	0.327103	0.26824	0.347347	0.21855	0.279412
MAP7D1	0.0901639	0.0476145	0.101099	0.291958	0.0394737	0.113322	0.0769231	0.125	0.238532	0.0666667	0.0934579	0.0999011	0.2	0.375	0.0560748	0.251073	0.292292	0.186567	0.0735294
THRAP3	1.09016	0.516874	1.13187	0.798951	0.707237	0.809689	1	1.39062	0.577982	0.444444	0.943925	0.60633	0.776923	0.5	1.20561	1.19528	0.855856	0.824094	0.794118
SH3D21	0	0.00698089	0.0241758	0.0262238	0.0131579	0.0570934	0.0153846	0	0.0642202	0	0.0046729	0.0158259	0	0	0	0	0.019019	0.00426439	0.0147059
EVA1B	0.180328	0.0475663	0.197802	1.20629	0.111842	0.397059	0.107692	1.46875	0.357798	0.222222	0.257009	0.167161	0.530769	1	0.130841	0.0729614	0.164164	0.0490405	0
AL591845.1	0	0.00149247	0.032967	0.013986	0.00657895	0.0553633	0.0153846	0.046875	0.0550459	0	0.0046729	0.00791296	0	0	0	0	0.004004	0.0010661	0
STK40	0.106557	0.113764	0.0747253	0.125874	0.125	0.103806	0.115385	0.03125	0.0642202	0.0222222	0.0560748	0.115727	0.107692	0.3125	0.0934579	0.100858	0.187187	0.065032	0.0588235
LSM10	0.262295	0.276443	0.27033	0.155594	0.161184	0.293253	0.215385	0.28125	0.256881	0.222222	0.154206	0.299703	0.192308	0.1875	0.149533	0.457082	0.576577	0.289979	0.308824
OSCP1	0.057377	0.091907	0.103297	0.020979	0.0625	0.0683391	0.0538462	0.03125	0.0733945	0.133333	0.14486	0.049456	0.0307692	0.0625	0.0841121	0.00214592	0.00700701	0.0010661	0
MRPS15	0.606557	0.940494	0.417582	0.243007	0.648026	0.478374	0.846154	0.28125	0.449541	0.733333	0.443925	0.68546	0.330769	0.4375	0.345794	0.229614	0.287287	0.239872	0.132353
CSF3R	0	0.000192576	0	0.00174825	0	0.000865052	0	0	0	0	0	0	0	0	0	0	0.515516	0.0202559	0
LINC01137	0.0245902	0.0215204	0.0351648	0.0297203	0.0197368	0.0285467	0	0.03125	0.0366972	0.0666667	0.0327103	0.0356083	0.0230769	0	0.0186916	0.0450644	0.011011	0.0447761	0
ZC3H12A	0.0409836	0.00182947	0.0813187	0.0174825	0.0164474	0.0527682	0.0307692	0.078125	0.0275229	0	0.107477	0.0118694	0.00769231	0	0.130841	0.0793991	0.036036	0.0554371	0.0147059
MEAF6	0.557377	0.278128	0.558242	0.465035	0.345395	0.341696	0.4	0.921875	0.366972	0.288889	0.635514	0.3818	0.461538	0.1875	0.607477	0.54721	0.398398	0.421109	0.529412
SNIP1	0.0491803	0.0666795	0.101099	0.131119	0.0855263	0.0605536	0.107692	0.078125	0.0275229	0.0444444	0.126168	0.0603363	0.153846	0.125	0.130841	0.208155	0.131131	0.123667	0.0735294
DNALI1	0.0655738	0.155072	0.142857	0.0244755	0.0657895	0.0960208	0.0230769	0.203125	0.0733945	0.0888889	0.224299	0.0850643	0.0461538	0	0.364486	0	0	0.0010661	0
GNL2	0.122951	0.10842	0.120879	0.113636	0.171053	0.0925606	0.169231	0.25	0.0550459	0.111111	0.121495	0.0949555	0.169231	0	0.280374	0.122318	0.257257	0.136461	0.161765
C1orf109	0.0819672	0.0583024	0.0967033	0.120629	0.0493421	0.0579585	0.0923077	0.140625	0.0366972	0.111111	0.0747664	0.0603363	0.107692	0.0625	0.0280374	0.0665236	0.0890891	0.0618337	0
CDCA8	0	0.00207019	0.0021978	0.00174825	0	0	0	0.015625	0	0	0.0046729	0.00395648	0	0	0	0.0236052	0.00600601	0.0255864	0.0147059
MANEAL	0.00819672	0.00216648	0.00659341	0.0122378	0.00657895	0.0268166	0.00769231	0	0.00917431	0	0.0186916	0.016815	0	0	0	0	0.00600601	0.00426439	0
YRDC	0.106557	0.0989842	0.0681319	0.101399	0.101974	0.0821799	0.161538	0.078125	0.0366972	0.111111	0.0560748	0.0880317	0.0769231	0.0625	0.196262	0.111588	0.144144	0.104478	0.0735294
C1orf122	0.745902	0.687545	0.648352	0.277972	0.667763	0.67301	0.576923	0.65625	0.605505	0.977778	0.401869	0.8091	0.515385	1.0625	0.28972	0.298283	0.195195	0.152452	0.0735294
MTF1	0.057377	0.0694237	0.116484	0.106643	0.0822368	0.0865052	0.123077	0.046875	0.0642202	0.0444444	0.0934579	0.0593472	0.0923077	0	0.102804	0.0515021	0.218218	0.0607676	0.147059
INPP5B	0.0163934	0.0257089	0.0571429	0.0472028	0.0657895	0.0397924	0.0461538	0.046875	0.0458716	0.0222222	0.0514019	0.0128586	0.0692308	0	0.0841121	0.0944206	0.0500501	0.0575693	0.117647
SF3A3	0.245902	0.187136	0.294505	0.284965	0.226974	0.252595	0.230769	0.3125	0.155963	0.2	0.275701	0.239367	0.323077	0.25	0.28972	0.266094	0.301301	0.222814	0.235294
FHL3	0.0245902	0.0100621	0.032967	0.041958	0.0296053	0.017301	0.0230769	0.15625	0	0.0444444	0.0233645	0.00791296	0.338462	0	0.0373832	0.214592	0.172172	0.0373134	0
UTP11	0.114754	0.178374	0.145055	0.199301	0.177632	0.114187	0.223077	0.3125	0.146789	0.2	0.196262	0.164194	0.284615	0.0625	0.121495	0.272532	0.239239	0.167377	0.0441176
POU3F1	0	0.000192576	0	0.0034965	0	0.0017301	0	0	0	0	0	0	0.0153846	0	0.00934579	0.00858369	0.004004	0.0223881	0.0588235
AL354702.2	0	0.00837706	0	0	0	0	0	0	0	0	0.0046729	0	0	0	0	0	0	0	0
RRAGC	0.106557	0.276251	0.103297	0.101399	0.171053	0.0942907	0.192308	0.203125	0.119266	0.133333	0.317757	0.0929773	0.176923	0.125	0.233645	0.145923	0.302302	0.113006	0.132353
AL139260.1	0.0163934	0.0197391	0.00879121	0.0034965	0.00657895	0.00778547	0.0384615	0.03125	0.0183486	0	0.00934579	0.00791296	0.00769231	0	0	0	0.013013	0.00426439	0.0294118
MYCBP	0.114754	0.092244	0.186813	0.048951	0.157895	0.0614187	0.0769231	0.078125	0.146789	0.2	0.0560748	0.13452	0.0769231	0.0625	0.0841121	0.0751073	0.119119	0.0618337	0.0441176
RHBDL2	0	0.000288864	0.0021978	0.013986	0.00328947	0.00259516	0	0	0	0	0.0327103	0	0.00769231	0	0	0	0	0	0
AKIRIN1	0.590164	0.273362	0.648352	0.272727	0.473684	0.527682	0.623077	0.296875	0.486239	0.2	0.359813	0.420376	0.261538	0.3125	0.813084	0.457082	0.442442	0.457356	0.279412
NDUFS5	4.57377	2.92774	3.22198	1.38112	3.79934	2.30969	2.95385	2.60938	3.04587	4.55556	2.56075	3.45598	2.14615	1.75	2.26168	1.35622	1.03403	1.53731	0.955882
MACF1	1.55738	0.135381	1.08132	2.20804	1.5625	0.688581	0.830769	1.73438	0.788991	0.177778	1.21495	0.105836	1.16154	1.125	0.915888	1.33691	0.773774	0.942431	0.382353
PABPC4	0.344262	0.313321	0.553846	0.227273	0.292763	0.266436	0.346154	0.40625	0.201835	0.0888889	0.411215	0.272997	0.453846	0.0625	0.504673	0.203863	1.13213	0.26226	0.397059
HPCAL4	0.0163934	0.000818449	0.0021978	0.00174825	0.00328947	0.104671	0	0	0.0275229	0	0	0.0702275	0	0	0	0	0	0	0
PPIE	0.204918	0.182996	0.217582	0.199301	0.177632	0.170415	0.123077	0.28125	0.247706	0.155556	0.242991	0.184965	0.315385	0.125	0.345794	0.233906	0.197197	0.196162	0.235294
BMP8B	0	0.00024072	0.0043956	0	0.00657895	0.00519031	0.0153846	0	0.0183486	0	0	0	0.0307692	0	0.00934579	0.00643777	0.002002	0	0
AL033527.3	0	0	0	0	0	0	0	0	0	0	0	0	0	0	0.00934579	0	0.00600601	0.0021322	0
AL033527.5	0	0.000577729	0	0	0	0	0	0.015625	0	0	0.0046729	0.00098912	0	0	0.0186916	0.00858369	0.004004	0.00533049	0
TRIT1	0.0163934	0.0406336	0.0549451	0.034965	0.0328947	0.0458478	0.0153846	0.0625	0.0458716	0	0.046729	0.0178042	0.0384615	0	0.0654206	0.0150215	0.0740741	0.021322	0.0735294
MYCL	0.0163934	0.000770305	0.0483516	0	0.00328947	0.00259516	0.0230769	0	0	0	0	0.00395648	0	0	0.00934579	0	0.104104	0.00639659	0.0147059
MFSD2A	0	0.00414039	0.00879121	0	0	0	0	0.203125	0	0	0.0140187	0	0.00769231	0.1875	0	0.00214592	0.035035	0	0
CAP1	0.688525	0.597997	0.683516	1.03147	0.503289	0.436851	0.538462	1.04688	0.458716	0.266667	0.626168	0.558853	0.776923	1	0.766355	1.53219	2.51051	1.06183	0.676471
PPT1	0.401639	0.0525252	0.430769	0.293706	0.180921	0.32699	0.153846	0.46875	0.449541	0	0.205607	0.049456	0.3	0.25	0.420561	0.0622318	1.03504	0.133262	0.102941
RLF	0.131148	0.079534	0.217582	0.208042	0.161184	0.113322	0.0769231	0.09375	0.100917	0.0888889	0.14486	0.0573689	0.176923	0.0625	0.271028	0.193133	0.197197	0.166311	0.0588235
AL050341.2	0.147541	0.0276347	0.0901099	0.0541958	0.0953947	0.0951557	0.0615385	0.125	0.110092	0.0222222	0.0607477	0.0811078	0.0923077	0.125	0.0747664	0.0107296	0.017017	0.0138593	0
ZMPSTE24	1.08197	0.112657	0.531868	0.199301	1.38816	0.285467	0.1	0.21875	0.302752	0.133333	0.219626	0.066271	0.138462	0.1875	0.196262	0.118026	0.189189	0.0799574	0.0441176
COL9A2	0.467213	0.000337008	0.894505	0.00174825	0.460526	0.00605536	0.00769231	0.015625	0.0183486	0.0888889	0.0233645	0.00098912	0.0230769	0	0.046729	0	0.114114	0.010661	0.0294118
SMAP2	0.057377	0.070194	0.0681319	0.166084	0.0756579	0.0821799	0.130769	0.078125	0.0733945	0.0222222	0.0373832	0.0850643	0.223077	0.125	0.102804	2.29399	5.21321	2.05437	2.94118
ZFP69B	0	0.00274421	0.00879121	0.0157343	0	0.0017301	0	0	0	0	0.0046729	0.0049456	0.0153846	0	0.00934579	0.0128755	0.016016	0.00852878	0.0294118
ZFP69	0.00819672	0.0064513	0	0.0297203	0.0131579	0.00951557	0.00769231	0	0.0183486	0	0.0046729	0.00296736	0.00769231	0	0.0186916	0.0236052	0.024024	0.0138593	0
AL603839.3	0	0.00625873	0.010989	0.00874126	0.00328947	0.00432526	0.0384615	0	0	0	0	0	0.00769231	0	0.00934579	0.00429185	0.003003	0.0021322	0.0147059
EXO5	0.00819672	0.0218574	0.0307692	0.0122378	0.0230263	0.0155709	0.0230769	0.03125	0.0183486	0	0.0514019	0.0197824	0.0230769	0	0.00934579	0.0107296	0.015015	0.0127932	0
ZNF684	0.163934	0.127678	0.12967	0.0716783	0.184211	0.112457	0.0846154	0.109375	0.0458716	0.133333	0.0233645	0.0801187	0.0307692	0.0625	0.0560748	0.0257511	0.047047	0.0341151	0.0147059
RIMS3	0	0.0036108	0.0043956	0.0227273	0.00328947	0.00432526	0	0.015625	0	0	0.0233645	0	0.0384615	0	0.0186916	0.00214592	0.00500501	0.00746269	0
NFYC-AS1	0.00819672	0.0032738	0.0175824	0.0122378	0.0131579	0.017301	0.0307692	0.015625	0	0	0.0140187	0.0049456	0.0153846	0	0.046729	0.00858369	0.034034	0.0181237	0.0588235
NFYC	0.155738	0.107554	0.149451	0.206294	0.200658	0.185121	0.169231	0.125	0.137615	0.0666667	0.140187	0.0969337	0.115385	0.0625	0.168224	0.109442	0.221221	0.119403	0.161765
KCNQ4	0	4.8144e-05	0	0.013986	0.00328947	0.00259516	0	0.03125	0	0	0	0	0.00769231	0	0	0	0	0	0.0147059
CITED4	1.11475	0.190939	0.162637	0.340909	1.28947	0.0614187	0.476923	1.1875	0.0183486	1.08889	1.7243	0.0860534	0.184615	0	0.794393	0.0128755	0.0750751	0.0501066	0.0441176
CTPS1	0.00819672	0.107506	0.010989	0.041958	0.0888158	0.0147059	0.0461538	0.03125	0.0183486	0.0888889	0.121495	0.0148368	0.0615385	0	0.0280374	0.0429185	0.0670671	0.0447761	0.0441176
SLFNL1-AS1	0	0.00125175	0.0043956	0	0.00328947	0	0	0	0	0	0.0046729	0	0	0	0	0	0.002002	0.0021322	0
SCMH1	0.0737705	0.0687497	0.105495	0.0559441	0.0822368	0.0519031	0.0615385	0.109375	0.00917431	0.0222222	0.140187	0.0405539	0.0615385	0.25	0.140187	0.00858369	0.012012	0.021322	0.0441176
EDN2	0.00819672	0.000288864	0.0175824	0	0	0.050173	0	0.03125	0	0	0.0841121	0.00593472	0	0	0.514019	0	0	0	0
HIVEP3	0	0.0126619	0.0153846	0.124126	0	0.0129758	0	0.046875	0	0.0222222	0.0327103	0.0138477	0.0692308	0.0625	0.0186916	0.150215	0.0750751	0.0767591	0
GUCA2B	0	0.00216648	0	0	0	0.000865052	0	0	0	0	0.0046729	0	0	0	0	0	0	0	0
FOXJ3	0.0409836	0.142988	0.123077	0.202797	0.0888158	0.119377	0.161538	0.125	0.165138	0	0.168224	0.0781405	0.192308	0.1875	0.233645	0.171674	0.184184	0.15565	0.102941
RIMKLA	0.00819672	0.0196428	0.0241758	0	0.00328947	0.0138408	0	0.0625	0.0183486	0	0.0747664	0.00890208	0	0	0	0	0.00600601	0	0
ZMYND12	0	0.0827596	0.0153846	0.00524476	0.00657895	0.0285467	0.0153846	0	0.0275229	0.0666667	0.00934579	0.0395648	0.00769231	0	0.0186916	0.00429185	0.003003	0.0021322	0.0147059
PPCS	0.811475	1.10789	0.679121	0.381119	0.654605	0.800173	0.5	0.53125	0.669725	1.08889	0.5	1.13353	0.392308	0.5625	0.495327	0.44206	0.522523	0.457356	0.323529
CCDC30	0.0409836	0.0982139	0.18022	0.0576923	0.0657895	0.208478	0.0461538	0.15625	0.110092	0.0222222	0.364486	0.0830861	0.0846154	0.0625	0.242991	0.0364807	0.042042	0.0351812	0.0147059
PPIH	0.196721	0.0838669	0.191209	0.101399	0.118421	0.110727	0.0923077	0.296875	0.137615	0.355556	0.121495	0.102868	0.161538	0	0.17757	0.126609	0.137137	0.103412	0.0588235
AC098484.2	0	0.000192576	0	0.00174825	0	0.00346021	0	0	0	0	0	0	0	0	0	0.00643777	0	0.0010661	0
YBX1	3.84426	3.70902	3.45275	2.86888	2.86513	4.33824	3.21538	3.26562	3.17431	3.95556	3.20093	5.69832	4.26923	1.9375	3.53271	3.69099	7.72372	3.48081	3.38235
CLDN19	0	0.0152617	0.0175824	0.00524476	0	0.851211	0	0	0.0733945	0	0.107477	0.20178	0	0	0.551402	0.00858369	0.001001	0	0
P3H1	0.0163934	0.00702903	0.0197802	0.0681818	0.0197368	0.0363322	0.0384615	0.078125	0.0275229	0	0.0607477	0.00395648	0.0230769	0	0.0560748	0.0364807	0.0620621	0.0447761	0.0147059
C1orf50	0.0245902	0.0614799	0.0417582	0.0629371	0.0460526	0.0614187	0.0538462	0.046875	0.0550459	0.0444444	0.0233645	0.041543	0.0538462	0	0.102804	0.0472103	0.0500501	0.021322	0
SVBP	0.188525	0.110105	0.191209	0.187063	0.223684	0.128028	0.330769	0.296875	0.100917	0.2	0.242991	0.156281	0.269231	0.0625	0.280374	0.0751073	0.346346	0.115139	0.0735294
ERMAP	0.0409836	0.0261422	0.0593407	0.0367133	0.0427632	0.0467128	0.0461538	0.078125	0.0550459	0	0.00934579	0.0227498	0.0461538	0	0.0934579	0.0107296	0.0810811	0.0181237	0.0147059
AL512353.1	0	0.0129026	0.0043956	0.0034965	0.00657895	0.0129758	0.00769231	0	0.00917431	0	0	0.0118694	0.0153846	0	0	0.00429185	0.00900901	0.00319829	0
ZNF691	0	0.0298012	0.0549451	0.034965	0.0361842	0.032872	0.0461538	0.03125	0.0550459	0.0222222	0.0140187	0.0276954	0.0384615	0	0.121495	0.0236052	0.04004	0.0170576	0.0147059
SLC2A1	0.0491803	0.00813634	0.193407	0.18007	0.0230263	0.106401	0.0923077	0	0.100917	0.0222222	0.0186916	0.0217606	0.00769231	0	0.0560748	0.055794	0.00600601	0.0671642	0
SLC2A1-AS1	0.00819672	0.0052477	0.0153846	0.0157343	0.00986842	0.017301	0.0230769	0	0.00917431	0	0.0046729	0.0118694	0	0	0.0186916	0.0128755	0.001001	0.010661	0
FAM183A	0	0.00649945	0.0175824	0	0.00657895	0.0103806	0	0	0.00917431	0.0222222	0.00934579	0.00791296	0.00769231	0	0.0280374	0	0	0	0
EBNA1BP2	0.163934	0.665784	0.263736	0.227273	0.177632	0.237024	0.238462	0.375	0.183486	0.444444	0.392523	0.363996	0.353846	0.375	0.35514	0.141631	0.169169	0.13113	0.0588235
CFAP57	0.00819672	0.0044774	0.0197802	0.00174825	0	0.00259516	0	0.015625	0	0	0.0186916	0.00098912	0	0	0	0	0.00500501	0	0.0441176
TMEM125	0.0409836	0.121227	0.12967	0.00524476	0.0460526	0.142734	0.0615385	0.09375	0.0825688	0	0.186916	0.0979228	0.0153846	0	0.429907	0	0.001001	0	0
C1orf210	0.106557	0.13827	0.169231	0.00174825	0.0986842	0.108997	0.0692308	0.015625	0.0550459	0.0888889	0.257009	0.066271	0.0307692	0.0625	0.186916	0	0	0	0
TIE1	0	0.000722161	0	0.947552	0	0.000865052	0	0	0	0	0	0.00098912	0.0384615	0	0	0.00858369	0.001001	0	0
AL139289.2	0.0245902	0.0052477	0.0153846	0.00699301	0.0526316	0.0103806	0.0153846	0.015625	0.0366972	0.111111	0.0280374	0.0187933	0.00769231	0	0.00934579	0.00858369	0.00700701	0.00319829	0
CDC20	0	0.0073179	0.0043956	0	0	0.000865052	0.00769231	0	0	0	0.0794393	0	0	0	0	0.00643777	0.00500501	0.010661	0
ELOVL1	0.213115	0.0551731	0.167033	0.190559	0.148026	0.110727	0.107692	0.359375	0.100917	0	0.252336	0.0356083	0.107692	0.1875	0.28972	0.111588	0.268268	0.137527	0.0294118
MED8	0.188525	0.214771	0.147253	0.113636	0.0953947	0.0934256	0.207692	0.34375	0.155963	0.0444444	0.191589	0.154303	0.130769	0.125	0.196262	0.124464	0.246246	0.130064	0.117647
SZT2	0.057377	0.0448703	0.0769231	0.129371	0.0657895	0.0899654	0.0461538	0.125	0.0366972	0.0444444	0.121495	0.00791296	0.115385	0	0.11215	0.083691	0.11011	0.0831557	0.0441176
HYI	0.270492	0.509845	0.279121	0.145105	0.174342	0.16436	0.261538	0.5	0.174312	0.311111	0.616822	0.228487	0.4	0.375	0.35514	0.0257511	0.101101	0.0405117	0.0294118
PTPRF	0.606557	0.0784267	0.953846	0.118881	0.378289	0.348616	0.261538	0.328125	0.486239	0.0222222	0.602804	0.049456	0.1	0.0625	0.672897	0.00429185	0.001001	0.00319829	0
AL451062.3	0	0.000914737	0.0021978	0.00174825	0	0	0	0.015625	0	0	0	0.00395648	0	0	0	0	0.001001	0.0010661	0
KDM4A	0.0491803	0.0626354	0.0615385	0.0594406	0.0526316	0.0484429	0.0461538	0.015625	0.0825688	0.0666667	0.0981308	0.0375865	0.0384615	0.0625	0.0560748	0.0450644	0.0630631	0.0341151	0.0294118
KDM4A-AS1	0	0.00178133	0.0043956	0.00699301	0.00986842	0.0017301	0.0153846	0	0	0	0.0140187	0.00098912	0.00769231	0	0	0	0.004004	0.00639659	0
ST3GAL3	0	0.0227721	0.021978	0.0559441	0.0394737	0.0294118	0.0307692	0.140625	0.0458716	0	0.0373832	0.0108803	0.0769231	0	0.0373832	0.0364807	0.021021	0.021322	0.0588235
ARTN	0.00819672	0.0174763	0.0175824	0.00174825	0.00986842	0.0190311	0.00769231	0	0.0183486	0	0	0.0197824	0.0769231	0	0.0747664	0	0	0	0
AL357079.1	0	0.00274421	0.00659341	0	0.00657895	0.00519031	0.00769231	0	0.00917431	0	0	0.00296736	0	0	0.00934579	0.00214592	0.001001	0.0010661	0
IPO13	0.0327869	0.138125	0.0417582	0.034965	0.0789474	0.0925606	0.0307692	0.046875	0.0917431	0.0888889	0.0654206	0.074184	0.0538462	0.0625	0.046729	0.0364807	0.035035	0.0202559	0
DPH2	0.0163934	0.0376486	0.0461538	0.0454545	0.0197368	0.0579585	0.0461538	0.0625	0.0642202	0.0222222	0.046729	0.0375865	0.0230769	0	0.046729	0.0257511	0.044044	0.0138593	0
ATP6V0B	12.9918	0.36912	3.81758	0.646853	11.977	3.99827	11.8231	1.57812	3.98165	2.51111	1.35514	0.555885	0.623077	1.4375	1.52336	0.744635	1.92192	0.392324	0.397059
B4GALT2	0.0491803	0.0675461	0.0769231	0.0716783	0.0855263	0.0847751	0.0692308	0.0625	0.100917	0.0444444	0.102804	0.0890208	0.0923077	0.1875	0.046729	0.0107296	0.004004	0.0021322	0.0147059
CCDC24	0.0655738	0.0352414	0.0901099	0.020979	0.0888158	0.0977509	0.0846154	0.140625	0.0825688	0.0444444	0.0747664	0.0534125	0.0153846	0.0625	0.0934579	0.00858369	0.00700701	0.0021322	0
SLC6A9	0	0.0048144	0.0021978	0.0034965	0.00328947	0.00432526	0	0	0.00917431	0	0	0.00098912	0.0461538	0	0.00934579	0	0	0	0.0147059
AL139220.2	0	0.00948438	0.0021978	0.00174825	0.00657895	0	0.00769231	0.015625	0	0	0.0046729	0.00197824	0.0153846	0	0.0186916	0	0.002002	0	0
DMAP1	0.155738	0.184344	0.215385	0.132867	0.174342	0.187716	0.246154	0.34375	0.238532	0.177778	0.233645	0.199802	0.246154	0.25	0.28972	0.126609	0.115115	0.104478	0.0441176
ERI3	0.163934	0.354244	0.189011	0.122378	0.115132	0.152249	0.130769	0.34375	0.0733945	0.2	0.271028	0.20277	0.207692	0.3125	0.336449	0.0944206	0.111111	0.0692964	0.0882353
RNF220	0.0819672	0.144384	0.0989011	0.0996503	0.154605	0.0899654	0.130769	0.5625	0.110092	0.177778	0.0841121	0.114738	0.146154	0.875	0.11215	0.152361	0.169169	0.103412	0.0147059
TMEM53	0.368852	0.0884888	0.0945055	0.0122378	0.470395	0.211073	0.138462	0.09375	0.146789	0.222222	0.0280374	0.131553	0.0769231	0.0625	0.0280374	0.00858369	0.037037	0.0159915	0
ARMH1	0	0.0012036	0.0043956	0	0	0.00951557	0	0.046875	0	0	0.0140187	0.00296736	0	0	0	0	0.032032	0.0458422	0.0882353
KIF2C	0.00819672	0.000914737	0	0.00174825	0.00328947	0	0	0	0	0	0.0046729	0.00593472	0.00769231	0	0	0.0107296	0.002002	0.00959488	0
AL592166.1	0	0.000288864	0	0	0	0	0	0	0	0	0	0	0	0	0	0.00214592	0.002002	0	0
RPS8	16.7787	11.0009	11.178	12.0822	17.7105	10.8149	14.9692	21.3906	8.3578	19.5333	19.6963	14.5747	15.5154	5.875	17.3645	13.8498	21.7528	24.6866	42.2647
BEST4	0	0.000529585	0.0021978	0.00174825	0	0.00259516	0	0	0	0	0.0046729	0.00296736	0.0153846	0.0625	0.00934579	0	0	0.00746269	0
PLK3	0.0245902	0.00356266	0.0527473	0.134615	0.0197368	0.0216263	0.0230769	0.078125	0.00917431	0	0.0794393	0.00098912	0.0538462	0	0.0560748	0.0536481	0.398398	0.196162	0.0588235
TCTEX1D4	0	0.00341823	0.0043956	0	0.00657895	0	0.00769231	0.03125	0	0	0.0140187	0.00197824	0.00769231	0	0	0	0.002002	0	0
BTBD19	0	0.00399596	0	0.048951	0	0.000865052	0.00769231	0.015625	0	0	0.0373832	0.00098912	0.0384615	0	0	0	0.022022	0.00852878	0
PTCH2	0	0.000288864	0.010989	0.00874126	0.0131579	0.000865052	0	0.015625	0	0	0.0280374	0	0.00769231	0	0.0186916	0.00643777	0.0640641	0.0202559	0
EIF2B3	0.057377	0.127341	0.0461538	0.0716783	0.125	0.0977509	0.0615385	0.140625	0.0733945	0.2	0.0794393	0.0771513	0.176923	0.1875	0.0841121	0.055794	0.122122	0.0533049	0.0588235
HECTD3	0	0.0918588	0.0263736	0.0611888	0.0361842	0.0285467	0.0615385	0	0.0642202	0	0.0514019	0.024728	0.0692308	0.0625	0.0747664	0.0300429	0.037037	0.0245203	0
UROD	0.163934	0.442107	0.169231	0.173077	0.203947	0.229239	0.3	0.34375	0.238532	0.4	0.271028	0.311573	0.292308	0.0625	0.327103	0.0793991	0.115115	0.0628998	0.0588235
ZSWIM5	0	0.0142506	0.00659341	0.00699301	0.0197368	0.00951557	0.0461538	0	0	0	0.0186916	0.0118694	0.0153846	0	0.00934579	0	0	0.00319829	0
HPDL	0	0.00216648	0.0021978	0	0	0.0103806	0.00769231	0	0	0	0.00934579	0.00692384	0	0	0	0.00214592	0	0.0021322	0
MUTYH	0.0327869	0.0512734	0.0285714	0.0594406	0.0361842	0.0380623	0.0538462	0.046875	0.0366972	0.0444444	0.0514019	0.0276954	0.0769231	0	0.046729	0.027897	0.043043	0.0597015	0.0588235
TOE1	0.0327869	0.0522844	0.0395604	0.0646853	0.0296053	0.0363322	0.0923077	0.078125	0.0825688	0.0222222	0.0934579	0.0365974	0.0769231	0	0.046729	0.0686695	0.0850851	0.0575693	0.0441176
TESK2	0	0.0221463	0.010989	0.0384615	0.00986842	0.00692042	0	0.046875	0	0	0.0046729	0.00593472	0.0307692	0	0.0186916	0.0214592	0.0690691	0.021322	0.0147059
CCDC163	0.0245902	0.00144432	0.00659341	0.0174825	0.00986842	0.00519031	0.00769231	0.015625	0.00917431	0	0.0046729	0.00296736	0	0	0.0186916	0.00858369	0.00800801	0.010661	0
MMACHC	0.0245902	0.0423668	0.0307692	0.0157343	0.0230263	0.067474	0	0	0.0366972	0.0444444	0.0233645	0.0395648	0	0	0.0280374	0.00643777	0.00700701	0.010661	0
PRDX1	4.17213	7.90496	4.37363	3.08916	2.76645	2.22491	1.81538	3.10938	3.24771	4.82222	4.18692	4.23541	2.51538	3.6875	6.36449	1.2897	1.48448	1.63433	1.38235
AKR1A1	0.0409836	5.92345	0.186813	0.685315	0.131579	0.16263	0.246154	0.59375	0.311927	1.24444	1.7243	1.24926	0.669231	1.125	0.663551	0.974249	0.771772	0.867804	0.823529
NASP	0.721311	0.21583	1.14286	0.729021	0.707237	0.297578	0.538462	0.640625	0.266055	0.244444	0.528037	0.218595	0.523077	0.1875	0.757009	0.761803	0.464464	0.486141	0.514706
CCDC17	0	0.00510327	0.00879121	0.00524476	0.0131579	0.00778547	0	0	0.00917431	0	0.0140187	0.00098912	0	0	0	0	0.002002	0	0
GPBP1L1	0.237705	0.292957	0.406593	0.335664	0.240132	0.265571	0.238462	0.390625	0.275229	0.2	0.327103	0.248269	0.284615	0.3125	0.35514	0.188841	0.299299	0.206823	0.132353
TMEM69	0.0245902	0.0544028	0.112088	0.0681818	0.0493421	0.08391	0.115385	0.09375	0.0458716	0.0888889	0.116822	0.0534125	0.0923077	0	0.0934579	0.0386266	0.114114	0.0394456	0.0441176
IPP	0.106557	0.103076	0.107692	0.101399	0.115132	0.0951557	0.123077	0.171875	0.137615	0.0888889	0.0934579	0.0623145	0.0692308	0.1875	0.158879	0.100858	0.02002	0.0639659	0.0735294
MAST2	0	0.0788118	0.0241758	0.034965	0.0164474	0.0112457	0.0153846	0.015625	0.0183486	0.0444444	0.0233645	0.00692384	0.0307692	0	0.0186916	0.0450644	0.037037	0.0127932	0.0147059
PIK3R3	0.0327869	0.0131433	0.0857143	0.814685	0.00328947	0.032872	0	0	0.0366972	0	0.0280374	0.0098912	0.0692308	0	0.00934579	0.0686695	0.025025	0.0223881	0
AL358075.2	0	0.00438111	0.0021978	0	0.00657895	0	0	0	0	0	0	0	0.00769231	0	0	0	0.001001	0.0010661	0
TSPAN1	0.877049	0.534254	2.51648	0.0506993	0.434211	0.192042	0.284615	0.0625	0.220183	0.311111	4.99065	0.102868	0.0307692	0.125	0.252336	0.00214592	0.00900901	0.00426439	0
POMGNT1	0.262295	0.101728	0.217582	0.134615	0.332237	0.188581	0.238462	0.234375	0.220183	0.0888889	0.313084	0.0603363	0.0769231	0.125	0.186916	0.0708155	0.0590591	0.0586354	0.0441176
LURAP1	0.0901639	0.0159838	0.101099	0.0332168	0.0855263	0.0717993	0.0153846	0.015625	0.0366972	0.0444444	0.0560748	0.0346192	0.0538462	0	0.0747664	0	0.012012	0.0010661	0
LRRC41	0.155738	0.172645	0.208791	0.132867	0.0855263	0.123702	0.146154	0.15625	0.12844	0.133333	0.345794	0.0791296	0.192308	0.1875	0.271028	0.103004	0.112112	0.0618337	0.0147059
UQCRH	5.95902	3.39777	5.58022	1.35315	3.63487	5.87284	5.79231	2.17188	5.95413	5.55556	3.11682	6.7913	2.39231	1.4375	2.5514	1.91845	1.62663	1.77079	2.23529
NSUN4	0.0327869	0.0871407	0.0571429	0.0891608	0.0592105	0.0544983	0.0846154	0.046875	0.0458716	0	0.126168	0.0316518	0.0538462	0.125	0.0934579	0.027897	0.105105	0.0319829	0.0294118
FAAH	0.0737705	0.0961437	0.0857143	0.0122378	0.0723684	0.066609	0.107692	0.09375	0.0642202	0.0222222	0.350467	0.0227498	0.0384615	0	0.149533	0.00858369	0.011011	0	0
AL136373.1	0	0.00024072	0	0	0	0	0	0	0	0	0	0	0	0	0	0	0	0.0021322	0
MKNK1-AS1	0	0.00048144	0	0	0.00657895	0	0	0	0.0275229	0	0	0	0	0	0	0	0	0	0.0147059
MKNK1	0.106557	0.0490588	0.131868	0.0786713	0.184211	0.0752595	0.138462	0.078125	0.110092	0.177778	0.0981308	0.024728	0.153846	0	0.0747664	0.124464	0.263263	0.103412	0.0441176
MOB3C	0.0163934	0.0309566	0.0461538	0.101399	0.0526316	0.0233564	0.0153846	0.046875	0.0642202	0.0444444	0.046729	0.00395648	0.0769231	0	0.0747664	0.0321888	0.0770771	0.0287846	0
ATPAF1	0.303279	0.478937	0.276923	0.0961538	0.440789	0.357266	0.230769	0.0625	0.412844	0.688889	0.172897	0.430267	0.184615	0.0625	0.17757	0.0579399	0.0970971	0.0682303	0.0588235
EFCAB14	1.51639	0.237735	1.56703	0.673077	0.572368	0.475779	0.315385	0.34375	0.752294	0.244444	0.341121	0.250247	0.5	0.125	0.523364	0.347639	0.429429	0.238806	0.205882
CYP4B1	0	0.00245535	0.0021978	0.0699301	0	0	0	0	0	0	0.00934579	0.00098912	0.0384615	0	0	0	0	0	0
CYP4A11	0	0.730393	0.0131868	0.0454545	0.00328947	0.0190311	0.0307692	0.015625	0.0366972	0.0666667	0.228972	0.0919881	0.0153846	0.125	0.0186916	0.00214592	0.00800801	0.00639659	0
CYP4X1	0	0.0122767	0.0021978	0.0034965	0.00328947	0.0406574	0	0	0.0183486	0	0.0140187	0.00395648	0.146154	0	0	0	0	0	0
CYP4A22-AS1	0	0.0160801	0	0	0	0	0	0	0	0	0	0.00098912	0	0	0	0	0	0	0
CYP4A22	0	0.0778971	0	0.00524476	0	0.000865052	0	0	0	0.0222222	0.0233645	0.00395648	0	0	0	0	0.002002	0.0010661	0
LINC00853	0	0.114246	0.0043956	0.0122378	0	0.0017301	0	0.03125	0	0	0.0140187	0.0098912	0.0153846	0	0	0.00429185	0	0	0
PDZK1IP1	0.00819672	8.53811	0.189011	0.636364	0.101974	0.181661	0.261538	9.625	0.495413	1.91111	10.1589	1.46093	0.615385	1.9375	2.21495	0.905579	0.33033	0.818763	0.720588
TAL1	0	0	0	0.208042	0	0	0	0	0	0	0	0.00098912	0.00769231	0	0	0	0.002002	0.0021322	0
STIL	0	0.0048144	0.00879121	0.0122378	0	0.00346021	0	0	0	0	0.0046729	0	0	0	0	0	0.00600601	0.00959488	0
CMPK1	0.147541	0.763805	0.235165	0.590909	0.263158	0.185121	0.192308	0.5625	0.119266	0.333333	0.602804	0.428289	0.276923	0.3125	0.439252	0.414163	0.446446	0.578891	0.485294
FOXD2-AS1	0	0.000144432	0	0	0	0	0.00769231	0	0	0	0	0	0.0153846	0.0625	0	0.00429185	0.001001	0.00533049	0
FOXD2	0	0.00101102	0	0.00174825	0	0	0	0.21875	0	0	0	0	0.192308	0.3125	0	0.00858369	0.002002	0.00639659	0
TRABD2B	0.0491803	0.10014	0.0725275	0.020979	0.0723684	0.0700692	0.00769231	0.078125	0.220183	0.0888889	0.21028	0.024728	0.0230769	0	0.158879	0	0.003003	0	0
SLC5A9	0	0.0324491	0	0.0034965	0	0.00346021	0	0	0	0	0.0654206	0.00296736	0	0	0.0280374	0	0.026026	0	0
SPATA6	0.245902	0.0698089	0.292308	0.241259	0.167763	0.24827	0.153846	0.421875	0.192661	0.177778	0.228972	0.0850643	0.146154	0.1875	0.271028	0.0107296	0.287287	0.0138593	0
AGBL4	0.0245902	0.0193058	0.0593407	0.00174825	0.0131579	0.0250865	0	0.0625	0.0183486	0	0.0700935	0.00692384	0	0.0625	0.0186916	0	0.001001	0.0010661	0
BEND5	0.229508	0.126426	0.16044	0.0874126	0.0855263	0.179931	0.153846	0.28125	0.275229	0.0222222	0.285047	0.151335	0.0846154	0	0.158879	0.0236052	0.031031	0.00533049	0.117647
FAF1	0.221311	0.181118	0.182418	0.143357	0.259868	0.172145	0.192308	0.171875	0.12844	0.0666667	0.116822	0.178042	0.130769	0.125	0.261682	0.154506	0.16016	0.130064	0.0882353
CDKN2C	0	0.119879	0.0395604	0.113636	0.00328947	0.0449827	0.0230769	0.109375	0.0458716	0.0888889	0.11215	0.102868	0.230769	0	0.00934579	0.0622318	0.0590591	0.0575693	0.0147059
RNF11	0.319672	0.365221	0.325275	0.402098	0.217105	0.166955	0.323077	0.265625	0.155963	0.377778	0.233645	0.233432	0.361538	0.8125	0.261682	0.141631	0.139139	0.103412	0.0147059
TTC39A	0.0245902	0.0529103	0.0571429	0.00174825	0.00986842	0.0449827	0.00769231	0.015625	0.0642202	0.0666667	0.0700935	0.0336301	0	0	0.0373832	0	0	0.0010661	0
EPS15	0.147541	0.245968	0.164835	0.402098	0.292763	0.217128	0.123077	0.234375	0.284404	0.355556	0.252336	0.176063	0.369231	0.4375	0.271028	0.298283	0.457457	0.369936	0.191176
AC104170.2	0	9.62881e-05	0	0.00174825	0.00328947	0.000865052	0	0	0	0	0	0	0	0	0	0.00429185	0	0.0010661	0
OSBPL9	0.295082	0.412065	0.279121	0.211538	0.361842	0.593426	0.315385	0.4375	0.293578	0.311111	0.327103	0.665678	0.623077	0.3125	0.439252	0.141631	0.161161	0.13113	0.0882353
NRDC	1.5	0.185306	0.485714	0.454545	1.93421	0.366782	0.492308	0.546875	0.220183	0.933333	0.35514	0.172107	0.461538	0.1875	0.542056	0.630901	0.622623	0.4371	0.426471
AL050343.1	0.00819672	0.00259978	0.0021978	0.0034965	0.00328947	0.00605536	0	0	0.00917431	0	0.00934579	0	0	0	0	0.00214592	0.003003	0.0010661	0
AL050343.2	0	0.00178133	0	0	0	0.0017301	0	0	0	0	0.00934579	0	0	0	0	0.00214592	0.001001	0.00319829	0
RAB3B	0.401639	0.000818449	0.00879121	0.00874126	0.516447	0.00346021	0.0384615	0.25	0	0.2	0.0186916	0	0.0153846	0	0.214953	0.00429185	0.004004	0	0.0147059
TXNDC12	0.459016	0.0983101	0.417582	0.421329	0.460526	0.222318	0.323077	0.515625	0.137615	0.0888889	0.359813	0.0771513	0.238462	0.25	0.448598	0.259657	0.405405	0.227079	0.117647
KTI12	0.057377	0.050118	0.0373626	0.0454545	0.0460526	0.0380623	0.0615385	0.03125	0.00917431	0.0666667	0.0560748	0.0346192	0.0230769	0	0.0654206	0.0600858	0.0600601	0.0469083	0.0588235
BTF3L4	0.704918	0.29132	0.571429	0.298951	0.546053	0.342561	0.530769	0.546875	0.366972	0.577778	0.378505	0.406528	0.407692	0.625	0.560748	0.208155	0.486486	0.21322	0.220588
ZFYVE9	0.0655738	0.130326	0.138462	0.157343	0.0559211	0.139273	0.0846154	0.09375	0.119266	0.0888889	0.116822	0.0880317	0.0769231	0.0625	0.17757	0	0.002002	0.00959488	0
CC2D1B	0.00819672	0.0543065	0.0285714	0.0594406	0.0559211	0.0588235	0.138462	0.03125	0.0366972	0.0888889	0.0934579	0.0257171	0.0230769	0	0.0560748	0.0429185	0.045045	0.0607676	0
ORC1	0	0.018054	0	0.00524476	0	0.000865052	0	0	0	0	0	0.00197824	0	0	0	0.00643777	0.001001	0.00533049	0
PRPF38A	0.254098	0.131144	0.353846	0.361888	0.180921	0.227509	0.261538	0.296875	0.183486	0.177778	0.275701	0.159248	0.315385	0.5625	0.401869	0.369099	0.244244	0.244136	0.147059
TUT4	0.459016	0.207212	0.498901	0.486014	0.5625	0.50692	0.576923	0.8125	0.559633	0.155556	0.728972	0.167161	0.561538	0.25	1.05607	0.706009	0.295295	0.667377	1.01471
GPX7	0.057377	0.0112657	0.0725275	0.0646853	0.0592105	0.0700692	0.0461538	0.109375	0.0366972	0.0666667	0.17757	0.0138477	0.0461538	0	0.411215	0.0708155	0.026026	0.0692964	0.0882353
SHISAL2A	0	0.000625873	0	0.00524476	0	0	0	0	0	0	0.00934579	0	0	0	0.0280374	0.0536481	0.016016	0.10661	0.0882353
COA7	0.0163934	0.16369	0.0813187	0.0611888	0.0592105	0.0683391	0.0692308	0.03125	0.0917431	0.0666667	0.088785	0.105836	0.0538462	0	0.0934579	0.0150215	0.0770771	0.0191898	0.0441176
ZYG11B	0.196721	0.359155	0.175824	0.246503	0.200658	0.160035	0.338462	0.3125	0.238532	0.111111	0.28972	0.179031	0.2	0.25	0.242991	0.0450644	0.164164	0.0554371	0.0294118
ZYG11A	0	0.0503587	0	0.0034965	0.00328947	0.0017301	0	0	0.00917431	0	0.0046729	0.0049456	0	0	0	0	0	0	0
ECHDC2	0.508197	1.27375	0.705495	0.407343	0.483553	0.561419	0.423077	0.515625	0.587156	0.666667	0.845794	0.693373	0.284615	0.5	0.785047	0.16309	0.0950951	0.238806	0.0588235
SCP2	1.29508	2.97232	0.771429	0.884615	1.50329	0.91609	1.07692	0.578125	1.52294	2.95556	0.901869	1.99407	0.792308	1.5	0.859813	1.36052	0.637638	0.91791	0.661765
PODN	0	0	0	0.00174825	0	0	0	0	0.00917431	0	0	0	0.00769231	0	0	0.00858369	0	0.00533049	0
SLC1A7	0	0.00110731	0	0	0	0	0	0	0	0	0	0	0	0	0	0.0901288	0.001001	0.0159915	0
CPT2	0.147541	0.40961	0.123077	0.0769231	0.125	0.196367	0.246154	0.09375	0.174312	0.177778	0.182243	0.185955	0.146154	0.0625	0.130841	0.0429185	0.0860861	0.0426439	0.0735294
C1orf123	0.270492	0.310674	0.340659	0.351399	0.151316	0.24308	0.192308	0.4375	0.201835	0.177778	0.38785	0.311573	0.530769	0.6875	0.336449	0.238197	0.238238	0.192964	0.235294
AL606760.3	0	0.00115546	0	0.00174825	0.00657895	0.00259516	0.0153846	0.015625	0	0.0222222	0.0046729	0.00098912	0.00769231	0	0.00934579	0.00429185	0.004004	0.00746269	0
MAGOH	0.508197	0.395022	0.459341	0.41958	0.368421	0.322664	0.461538	0.609375	0.366972	0.644444	0.406542	0.454995	0.438462	0.375	0.570093	0.435622	0.524525	0.416844	0.191176
AL606760.1	0	0.0321602	0.00879121	0.00524476	0.00328947	0.00778547	0.00769231	0	0	0	0.00934579	0.0098912	0.00769231	0	0.0373832	0	0.004004	0.0010661	0
LRP8	0.00819672	0.000288864	0.0263736	0.00524476	0.00328947	0.00778547	0	0	0.0183486	0	0.0046729	0	0.00769231	0.125	0	0.0214592	0.00600601	0.0181237	0
LINC01771	0	9.62881e-05	0.0021978	0	0	0	0	0	0	0	0	0	0	0	0	0.00214592	0.001001	0.00959488	0
AC119428.2	0	0	0	0.00174825	0	0	0	0	0	0	0	0	0	0	0	0	0.022022	0	0.0441176
GLIS1	0	0.0300419	0.0021978	0.00174825	0	0	0	0.046875	0	0.0222222	0.088785	0.00791296	0.00769231	0	0.0280374	0	0	0.0010661	0
NDC1	0.00819672	0.0181022	0.043956	0.0506993	0.0230263	0.0475779	0.0153846	0.046875	0.0550459	0.0222222	0.0700935	0.00890208	0.0307692	0.0625	0.046729	0.00858369	0.028028	0.00959488	0.0441176
YIPF1	0.0655738	0.0428963	0.101099	0.0541958	0.0690789	0.0596886	0.161538	0.109375	0.0366972	0.0888889	0.130841	0.0336301	0.0692308	0	0.0841121	0.0493562	0.0910911	0.0458422	0.0147059
DIO1	0	0.559626	0.00879121	0.0174825	0.00986842	0.00778547	0.00769231	0	0.0275229	0.0666667	0.107477	0.0642928	0.0384615	0.0625	0	0.00214592	0.00500501	0.0010661	0
HSPB11	0.418033	0.280824	0.305495	0.188811	0.394737	0.198097	0.330769	0.5	0.256881	0.222222	0.345794	0.252226	0.392308	0	0.317757	0.364807	0.261261	0.324094	0.161765
LRRC42	0.0655738	0.0977324	0.125275	0.0524476	0.0657895	0.0743945	0.115385	0.15625	0.119266	0.133333	0.17757	0.0692384	0.0538462	0	0.168224	0.027897	0.032032	0.0319829	0.0147059
TMEM59	5.35246	0.719368	4.01099	1.72902	3.86842	3.33651	4.00769	3.6875	3.49541	0.8	2.56542	0.557864	1.50769	1.9375	3.26168	1.06009	1.14014	0.907249	1.05882
TCEANC2	0.0327869	0.0288864	0.0483516	0.0926573	0.0493421	0.0692042	0.0769231	0.03125	0.0642202	0	0.0514019	0.0187933	0.0384615	0	0.0280374	0.0793991	0.0510511	0.054371	0.0294118
AL357673.1	0	0	0	0.0192308	0	0.000865052	0	0	0	0	0	0	0	0	0	0	0.001001	0	0
CYB5RL	0.0245902	0.0150209	0.0307692	0.0874126	0.0164474	0.0397924	0.0538462	0.015625	0.0366972	0.0444444	0.0186916	0.0237389	0.0153846	0	0.0373832	0	0.017017	0.00639659	0.0735294
MRPL37	0.196721	0.364739	0.127473	0.101399	0.174342	0.142734	0.292308	0.140625	0.183486	0.155556	0.163551	0.195846	0.161538	0.0625	0.046729	0.0793991	0.0970971	0.0639659	0.0441176
SSBP3	0.245902	0.150498	0.320879	0.232517	0.125	0.348616	0.338462	0.28125	0.486239	0.2	0.205607	0.28091	0.469231	0.625	0.327103	0.306867	0.0640641	0.146055	0.0294118
ACOT11	0.122951	0.198931	0.193407	0.027972	0.0625	0.41782	0.184615	0.15625	0.247706	0	0.154206	0.0781405	0.0384615	0	0.186916	0.00214592	0.024024	0.00426439	0
FAM151A	0	1.29175	0.010989	0.0541958	0.0131579	0.0121107	0.00769231	0.015625	0.0642202	0.288889	0.308411	0.0949555	0.0538462	0.1875	0.0280374	0	0.00700701	0.0202559	0
MROH7	0	0.00385152	0.0285714	0	0.00328947	0.0363322	0.00769231	0	0.00917431	0	0.0233645	0.00098912	0	0	0	0	0.001001	0	0
TTC4	0	0.0420298	0.0461538	0.0262238	0.0394737	0.0294118	0.0230769	0.03125	0.0458716	0.0222222	0.0373832	0.0267062	0.0230769	0	0.0280374	0.0386266	0.0530531	0.0394456	0.0294118
PARS2	0.0327869	0.0370709	0.0153846	0.00874126	0.00986842	0.0250865	0.0153846	0.046875	0.00917431	0.0666667	0.0420561	0.0267062	0.00769231	0	0.0560748	0.00858369	0.016016	0.00852878	0
TTC22	0.0163934	0.0830003	0.032967	0.00524476	0.0164474	0.0250865	0.00769231	0.015625	0.0183486	0	0.0607477	0.0365974	0	0	0.046729	0.027897	0	0.0309168	0.0147059
LEXM	0	0.00173319	0	0	0	0	0	0	0	0	0	0	0	0	0	0.0300429	0	0.00852878	0
DHCR24	0.0409836	0.118964	0.112088	0.027972	0.105263	0.120242	0.0230769	0.28125	0.0550459	0	0.17757	0.0316518	0.0307692	0	0.327103	0.027897	0.014014	0.00639659	0
TMEM61	1.81148	0.00101102	0.147253	0.00699301	2.03618	0.915225	0.330769	0	0.302752	0.644444	0.00934579	0.167161	0	0	0.121495	0.00429185	0.003003	0.0021322	0
BSND	0.762295	0.00139618	0.0659341	0.00699301	0.802632	0.705017	0.330769	0.015625	0.376147	0.0444444	0	0.0969337	0.00769231	0	0	0	0	0.00426439	0
USP24	0.0983607	0.0785229	0.149451	0.122378	0.118421	0.301038	0.0846154	0.125	0.53211	0.0222222	0.158879	0.161227	0.138462	0	0.149533	0.190987	0.239239	0.167377	0.132353
AC119674.1	0	0.000144432	0	0.0402098	0	0.00259516	0	0	0	0	0	0	0	0.125	0	0	0	0	0
AC119674.2	0	0.000144432	0	0.0437063	0	0.0017301	0	0	0	0	0.0046729	0	0	0	0	0	0	0	0
PLPP3	0.45082	0.120119	0.32967	3.72902	0.282895	0.243945	0.230769	0.890625	0.385321	0.111111	0.443925	0.113749	0.3	0.0625	0.233645	0.00214592	0.003003	0.0010661	0.0294118
PRKAA2	1.06557	0.659814	0.52967	0.0384615	0.980263	0.817474	0.753846	0.671875	0.486239	0.533333	0.780374	0.46093	0.223077	0	1.09346	0.0171674	0.002002	0	0
FYB2	0.5	0.0174281	0.393407	0	0.565789	0.00346021	0.330769	0	0.0183486	0.0888889	0.186916	0.00197824	0.00769231	0	0.00934579	0	0	0.0021322	0
C8A	0	0.000866593	0	0	0	0	0	0	0	0	0	0.00098912	0	0	0	0	0	0	0
DAB1	0.00819672	0.000192576	0.021978	0	0.00328947	0.0017301	0	0.046875	0	0	0	0.00098912	0	0	0	0	0	0.00852878	0
OMA1	0.188525	0.151413	0.195604	0.0629371	0.154605	0.24827	0.0769231	0.171875	0.174312	0.133333	0.196262	0.116716	0.107692	0.1875	0.186916	0.11588	0.118118	0.109808	0.102941
TACSTD2	3.36885	0.0028405	3.54945	0.187063	0.0921053	1.02163	1	1.76562	1.06422	0.0666667	1.19626	0.0781405	0.1	0	5.16822	0	0.027027	0.0021322	0
MYSM1	0.180328	0.0752973	0.241758	0.269231	0.25	0.269896	0.238462	0.203125	0.146789	0.0444444	0.242991	0.098912	0.169231	0.0625	0.345794	0.223176	0.228228	0.245203	0.191176
JUN	10.541	0.262241	8.3978	5.27622	3.17763	3.60554	3.03846	14.8906	2.38532	0.288889	6.59346	0.699308	2.24615	0.125	11.8972	0.566524	6.98599	2.90832	2.45588
LINC01135	0	0.000385152	0.00659341	0	0	0.000865052	0	0	0.00917431	0	0.0046729	0	0	0	0	0	0.00800801	0.00319829	0
AC105277.1	0.00819672	0.0171874	0.0021978	0.00524476	0.0526316	0.017301	0.0230769	0.015625	0.0183486	0	0.00934579	0.0158259	0	0	0.0186916	0	0.00600601	0	0
FGGY	0.0163934	0.325839	0.0307692	0.0611888	0.0625	0.0683391	0.0384615	0.09375	0.0275229	0.0222222	0.336449	0.0890208	0.0461538	0.125	0.261682	0.00643777	0.031031	0.0191898	0.0147059
HOOK1	0.336066	0.574118	0.446154	0.0192308	0.164474	0.438581	0.307692	0.984375	0.587156	0.688889	0.5	0.425321	0.0307692	0.125	0.663551	0.00214592	0.001001	0.0319829	0
CYP2J2	0	0.0122767	0.00879121	0.00174825	0	0.00346021	0	0	0.00917431	0.0222222	0.0186916	0.00296736	0	0	0	0	0.001001	0	0
NFIA	0.0491803	0.708488	0.136264	1.25175	0.115132	0.207612	0.0230769	1.10938	0.0366972	0.222222	1.07477	0.208704	0.953846	0.625	0.813084	0.0493562	0.167167	0.0703625	0.0294118
TM2D1	0.688525	0.105098	0.534066	0.458042	0.641447	0.360727	0.469231	0.453125	0.431193	0.155556	0.336449	0.119683	0.4	0.75	0.429907	0.321888	0.28028	0.179104	0.161765
AC099791.2	0	0.00274421	0.0241758	0.048951	0.00657895	0.0216263	0.0153846	0.046875	0	0	0.0233645	0.00692384	0.0230769	0	0.0186916	0.00858369	0.001001	0.00319829	0.0294118
PATJ	0.483607	0.728419	0.852747	0.0699301	0.332237	0.463668	0.276923	0.375	0.449541	0.2	0.803738	0.220574	0.215385	0.1875	0.82243	0.0321888	0.002002	0.102345	0.0735294
L1TD1	0	0.00024072	0	0.013986	0.00328947	0	0	0	0	0	0.0046729	0	0	0	0.00934579	0.00214592	0.0810811	0.00852878	0.0147059
KANK4	0	0.0218574	0.0021978	0.027972	0	0.000865052	0	0.015625	0	0	0.0233645	0.00296736	0.0846154	0	0	0	0	0	0.0147059
USP1	0.254098	0.142699	0.296703	0.335664	0.194079	0.217993	0.284615	0.453125	0.247706	0.177778	0.196262	0.162216	0.376923	0.1875	0.373832	0.298283	0.297297	0.301706	0.382353
DOCK7	0.327869	0.0686053	0.492308	0.0996503	0.154605	0.112457	0.123077	0.171875	0.220183	0.0222222	0.224299	0.0316518	0.253846	0	0.130841	0.0107296	0.0970971	0.0181237	0.0294118
ANGPTL3	0	1.16345	0.0307692	0.0367133	0.00657895	0.134083	0.0461538	0.078125	0.110092	0.0666667	0.140187	0.108803	0.0769231	0.125	0.046729	0	0.003003	0.0010661	0
AC103923.1	0.00819672	0.00173319	0	0	0	0	0	0.015625	0	0	0	0.00395648	0	0	0	0	0	0	0
ATG4C	0.00819672	0.0881999	0.0483516	0.0926573	0.0493421	0.0519031	0.0461538	0.046875	0.0642202	0.0666667	0.0654206	0.0573689	0.0769231	0	0.046729	0.0472103	0.114114	0.0341151	0.117647
LINC01739	0.0983607	0.0024072	0	0	0.240132	0.0371972	0	0	0	0.0444444	0	0.0375865	0	0	0	0	0	0	0
ALG6	0.0409836	0.0156468	0.0813187	0.0664336	0.0263158	0.0683391	0.0307692	0.109375	0.0275229	0.0444444	0.0514019	0.0148368	0.0538462	0.125	0.0280374	0.0622318	0.045045	0.0426439	0
ITGB3BP	0.106557	0.200327	0.18022	0.145105	0.180921	0.125433	0.176923	0.21875	0.0733945	0.355556	0.172897	0.158259	0.153846	0.125	0.299065	0.100858	0.0650651	0.0970149	0.0441176
EFCAB7	0.0245902	0.0432334	0.0505495	0.0367133	0.0493421	0.0570934	0.0153846	0.125	0.0366972	0	0.0654206	0.0454995	0.0384615	0	0.0560748	0.0128755	0.012012	0.0170576	0
PGM1	0.213115	0.462279	0.131868	0.0506993	0.276316	0.321799	0.138462	0.109375	0.293578	0.488889	0.313084	0.351137	0.0769231	0.0625	0.0841121	0.128755	0.0560561	0.0746269	0
ROR1	0	0.0211834	0.00879121	0.00699301	0	0.0250865	0	0.0625	0	0.0222222	0.0700935	0.0049456	0.0692308	0	0.0186916	0.00214592	0.017017	0	0
ROR1-AS1	0	0.000144432	0	0	0	0	0	0	0	0	0	0.00098912	0	0	0	0	0	0	0
AL445205.1	0	0.00664388	0.0021978	0.00174825	0.00328947	0.0155709	0	0	0.0366972	0.0666667	0.0514019	0.0138477	0	0	0	0	0	0	0
UBE2U	0	0.00101102	0.0021978	0	0	0.0017301	0	0	0	0	0.0046729	0.00197824	0	0	0	0	0	0	0
CACHD1	0.0327869	0.0437148	0.0527473	0.0874126	0.0197368	0.00432526	0	0.03125	0.174312	0	0.0327103	0.00791296	0.115385	0	0	0	0.001001	0	0
RAVER2	0.057377	0.0304752	0.0725275	0.11014	0.0263158	0.067474	0.0230769	0.09375	0.0458716	0	0.102804	0.0336301	0.0615385	0.0625	0.140187	0.00214592	0.01001	0.0021322	0
JAK1	1.29508	0.522796	1.38242	1.3514	0.9375	0.489619	0.738462	1.45312	0.256881	0.911111	1.61215	0.387735	1.20769	0.3125	1.5514	3.73391	1.33634	1.742	1.02941
AL357078.1	0	0.000818449	0.0021978	0	0.00328947	0	0	0.015625	0	0	0.0046729	0	0.0153846	0	0.00934579	0	0.001001	0	0
AK4	0.00819672	5.34726	0.0725275	0.452797	0.0526316	0.128893	0.176923	0.203125	0.247706	0.844444	0.728972	1.03165	0.415385	0.8125	0.485981	0.738197	0.202202	0.559701	0.5
DNAJC6	0	0.101873	0.0021978	0.00699301	0	0.0276817	0.0153846	0.09375	0	0.0222222	0.0514019	0.0276954	0.0230769	0	0.0560748	0	0	0.00426439	0
LEPROT	1.22131	0.550768	1.95824	2.1451	0.835526	1.26557	0.830769	4.3125	0.825688	0.177778	3.34579	0.354105	1.52308	2.875	5.41121	0.206009	0.763764	0.229211	0.161765
LEPR	0.0245902	0.0249868	0.0527473	0.715035	0.0328947	0.032872	0.00769231	0.125	0.0366972	0	0.0841121	0.0187933	0.146154	0.0625	0.0560748	0.0171674	0.022022	0.00959488	0
PDE4B	0	0.0180059	0.00879121	0.0716783	0.00328947	0.000865052	0	0.03125	0	0	0.0280374	0.00197824	0	0.0625	0.168224	0.103004	0.281281	0.327292	0.779412
SGIP1	0	0.00182947	0.0021978	0.0541958	0	0.525952	0	0.125	0.174312	0	0.0046729	0.0751731	0.361538	0.3125	0.504673	0	0.002002	0	0
AL139147.1	0	9.62881e-05	0	0	0	0.00605536	0	0.015625	0	0	0	0.00197824	0.00769231	0	0	0	0	0.0010661	0
TCTEX1D1	0	0	0	0.0367133	0	0	0	0	0	0	0	0	0	0	0	0	0.012012	0.0021322	0
WDR78	0.0163934	0.113042	0.0659341	0.0297203	0.0328947	0.0778547	0.00769231	0.203125	0.00917431	0	0.0560748	0.0474777	0.0615385	0	0.28972	0	0.002002	0.0010661	0
MIER1	0.319672	0.238265	0.551648	0.683566	0.322368	0.420415	0.492308	0.625	0.293578	0.377778	0.38785	0.315529	0.876923	0.375	0.429907	0.851931	0.644645	0.65032	0.323529
SLC35D1	0.0245902	0.0671609	0.0681319	0.0297203	0.0427632	0.0761246	0.0769231	0.03125	0.0825688	0.0444444	0.116822	0.0346192	0.0384615	0	0.0280374	0.0171674	0.029029	0.0501066	0.0147059
IL12RB2	0	0.000337008	0.0021978	0	0	0	0	0	0	0	0.0560748	0	0	0	0	0.055794	0.019019	0.00746269	0
SERBP1	1.78689	2.30519	2.11868	1.9965	1.4375	1.41349	1.72308	2.92188	1.59633	1.95556	2.61682	2.20574	2.03846	1.375	2.62617	2.90773	1.92092	2.15991	1.48529
LINC01702	0	0.208319	0	0.00699301	0	0	0	0	0	0	0	0.024728	0	0	0	0	0.002002	0.0010661	0
GADD45A	0.647541	3.4048	0.294505	0.575175	1.24342	0.83737	3.17692	0.5625	0.422018	2.64444	0.649533	1.76459	0.853846	2.6875	0.308411	0.686695	0.214214	0.630064	0.514706
GNG12	1.28689	0.864089	0.494505	0.372378	1.59868	0.210208	0.184615	0.75	0.33945	0.866667	0.757009	0.414441	0.507692	0.375	0.364486	0.0107296	0.034034	0.0010661	0
GNG12-AS1	0.0163934	0.00332194	0.0175824	0.00524476	0.0559211	0.00519031	0	0	0	0	0.0140187	0.00098912	0.00769231	0	0	0	0.001001	0	0
DIRAS3	0.0491803	0.106687	0.0747253	0.0122378	0.0460526	0.189446	0.0153846	0	0.100917	0.0666667	0.0747664	0.153314	0.0230769	0	0.00934579	0	0.003003	0	0
WLS	0.516393	0.226325	0.296703	0.20979	0.644737	0.839965	0.0230769	0.03125	0.724771	0.0666667	0.369159	0.11276	0.292308	0	0.485981	0.00643777	0.354354	0.00746269	0
DEPDC1	0	0.000144432	0	0.00174825	0	0.000865052	0	0	0	0	0.0186916	0	0	0	0	0.00429185	0.004004	0.0021322	0
LRRC7	0	0.0119879	0.0021978	0.0034965	0	0.0017301	0	0.03125	0.00917431	0	0.0140187	0.00098912	0.0153846	0	0	0.00643777	0.00900901	0.0191898	0
LRRC40	0.0163934	0.13904	0.0527473	0.0874126	0.0625	0.0605536	0.0461538	0.0625	0.0642202	0.0444444	0.140187	0.0692384	0.0769231	0.0625	0.186916	0.0600858	0.0820821	0.0490405	0.0147059
SRSF11	1.52459	0.440999	1.59341	1.44056	1.29605	1.24135	1.06923	1.54688	1.04587	0.6	1.33178	0.622156	1.21538	0.9375	1.5514	1.29614	1.05005	1.10448	0.823529
ANKRD13C	0.0655738	0.0965288	0.0725275	0.111888	0.0921053	0.103806	0.0692308	0.09375	0.0733945	0.0888889	0.102804	0.0890208	0.115385	0	0.0841121	0.0901288	0.0660661	0.0735608	0.0294118
HHLA3	0.057377	0.106783	0.0659341	0.0611888	0.0328947	0.111592	0	0.15625	0.0458716	0.0666667	0.0841121	0.0999011	0.0692308	0.1875	0.0934579	0.0171674	0.026026	0.00852878	0.0147059
CTH	0.0163934	0.201001	0.032967	0.027972	0.0592105	0.050173	0.0153846	0.015625	0.0366972	0.155556	0.0280374	0.0979228	0.0307692	0	0.0280374	0.00214592	0.00800801	0.0117271	0
AL354872.2	0	0.0205575	0.0021978	0	0	0.00778547	0.00769231	0	0	0	0.0046729	0.00296736	0	0.0625	0	0	0	0	0
LINC01788	0.0163934	0.0497328	0.0263736	0	0.00328947	0.00519031	0.00769231	0.015625	0	0.0222222	0.0280374	0.0049456	0.00769231	0	0	0	0	0	0
PTGER3	6.2541	0.0767898	1.06374	0.0367133	6.75329	3.06228	1.23846	0	2.42202	1.86667	0.0140187	0.875371	0.0538462	0.0625	0.0373832	0.00858369	0.013013	0.00426439	0.0147059
AL031429.1	0	0.0113139	0.0131868	0	0.00328947	0.033737	0	0	0	0	0	0.0514342	0	0	0	0	0	0	0
ZRANB2-AS1	0.00819672	0.00216648	0.0021978	0.00174825	0.0131579	0.016436	0.0153846	0	0	0	0	0.0148368	0	0	0	0	0	0.00319829	0
ZRANB2	0.909836	0.192961	0.771429	0.984266	1.05263	0.853806	0.653846	1.40625	0.788991	0.311111	0.598131	0.29179	1.09231	0.875	0.785047	0.626609	0.631632	0.691898	0.617647
NEGR1	0	0.0155505	0.0021978	0	0	0.00778547	0.00769231	0.0625	0	0	0.0046729	0.00296736	0.0230769	0	0	0	0.00500501	0	0
LRRIQ3	0	0.0286457	0.0197802	0.00524476	0.0131579	0.0432526	0.00769231	0.03125	0.0183486	0.0444444	0.046729	0.0326409	0.00769231	0	0.0560748	0.0128755	0.004004	0.00533049	0
FPGT	0.0655738	0.0790044	0.0725275	0.0541958	0.0328947	0.0605536	0.123077	0.125	0.0550459	0.0666667	0.0514019	0.0544016	0.0769231	0.1875	0.0747664	0.0257511	0.0790791	0.0149254	0
FPGT-TNNI3K	0	0.0194502	0.0131868	0.0034965	0.0230263	0.00605536	0	0.078125	0	0	0.0233645	0	0.0153846	0	0.0280374	0	0.003003	0.0010661	0
TNNI3K	0	0.0358673	0.0021978	0.00174825	0.00657895	0	0	0	0.00917431	0	0.0186916	0.0108803	0	0	0	0	0	0	0
AC135803.1	0	0.0115546	0.010989	0.00699301	0.00328947	0.0129758	0.0153846	0	0	0	0.0140187	0.00296736	0	0	0.00934579	0.00214592	0	0	0
CRYZ	0.393443	1.25988	0.650549	0.0751748	0.328947	0.348616	0.261538	0.25	0.449541	0.333333	0.658879	0.567755	0.0846154	0.25	0.523364	0.0793991	0.049049	0.0831557	0.0441176
TYW3	0.344262	0.303741	0.27033	0.288462	0.305921	0.302768	0.323077	0.234375	0.321101	0.577778	0.252336	0.322453	0.415385	0.3125	0.579439	0.22103	0.252252	0.187633	0.25
SLC44A5	0.00819672	0.00346637	0.0021978	0.00699301	0	0.00432526	0	0.0625	0	0	0.0233645	0.00098912	0	0	0.168224	0	0	0	0
ACADM	0.352459	4.18993	0.681319	0.59965	0.513158	0.765571	0.976923	0.4375	0.917431	1.35556	0.584112	1.75074	0.653846	0.875	0.560748	0.918455	0.354354	0.734542	0.632353
RABGGTB	0.114754	0.425979	0.0967033	0.145105	0.157895	0.151384	0.161538	0.125	0.100917	0.333333	0.186916	0.289812	0.223077	0.1875	0.0934579	0.148069	0.189189	0.126866	0.102941
MSH4	0	0.000144432	0	0	0	0	0	0	0	0	0	0.00098912	0.00769231	0	0	0	0.001001	0	0
ASB17	0	0.00442925	0	0.00174825	0	0	0	0	0	0	0.0046729	0	0	0	0	0	0	0	0
AC092813.2	0	0.000288864	0	0.00174825	0	0.000865052	0	0.015625	0	0	0	0	0	2	0	0	0	0	0
ST6GALNAC3	0	0.000385152	0.00659341	0.197552	0	0.000865052	0	0.015625	0	0	0	0.00197824	0.00769231	1.125	0	0	0.014014	0.00426439	0
ST6GALNAC5	0	4.8144e-05	0	0.00174825	0	0.00346021	0	0	0.00917431	0	0	0.00890208	0	0	0	0	0	0.0021322	0
PIGK	0.147541	0.0541139	0.228571	0.132867	0.220395	0.184256	0.169231	0.1875	0.155963	0.0222222	0.17757	0.0385757	0.146154	0.375	0.186916	0.0987124	0.0600601	0.0533049	0.0294118
AK5	0.0163934	0.0272495	0.0043956	0.0034965	0.00657895	0.00865052	0.0769231	0.03125	0	0.0444444	0.0186916	0.00395648	0.0461538	0	0.0373832	0.143777	0	0.0159915	0
AC118549.1	0.0983607	0.154687	0.197802	0.195804	0.131579	0.186851	0.130769	0.390625	0.165138	0	0.196262	0.140455	0.153846	0.0625	0.271028	0.150215	0.134134	0.142857	0.279412
USP33	0.278689	0.284868	0.340659	0.452797	0.394737	0.299308	0.323077	0.34375	0.293578	0.377778	0.294393	0.15727	0.338462	0.4375	0.64486	0.43133	0.321321	0.280384	0.176471
MIGA1	0.360656	0.215493	0.384615	0.353147	0.460526	0.331315	0.169231	0.359375	0.394495	0.2	0.490654	0.0722057	0.3	0.3125	0.551402	0.130901	0.171171	0.140725	0.0735294
NEXN	0.147541	0.00288864	0.0285714	0.0909091	0.190789	0.0631488	0.346154	0.03125	0.229358	0.0444444	0.0140187	0.0207715	2.56154	0.0625	0.0280374	0.00858369	0.037037	0.010661	0.0147059
FUBP1	0.491803	0.174185	0.362637	0.298951	0.480263	0.380623	0.423077	0.453125	0.40367	0.244444	0.35514	0.248269	0.415385	0.375	0.373832	0.515021	0.389389	0.395522	0.279412
DNAJB4	0.196721	0.144528	0.173626	0.284965	0.263158	0.215398	0.276923	0.4375	0.137615	0.0444444	0.219626	0.127596	0.461538	0.5	0.28972	0.0579399	0.131131	0.0597015	0.0441176
GIPC2	0.0163934	1.76477	0.0241758	0.199301	0.0493421	0.0285467	0.0461538	0.015625	0.110092	0.333333	0.635514	0.253215	0.1	0.125	0.130841	0.0515021	0.0690691	0.151386	0.117647
AC103591.3	0.0409836	0.0024072	0.0417582	0.0314685	0.0164474	0.0103806	0.0153846	0.03125	0	0	0.0654206	0	0.0153846	0	0.102804	0.0321888	0.367367	0.0682303	0.176471
PTGFR	0.229508	0.000433296	0.318681	0.00699301	0.141447	0.00432526	0.723077	0	0.229358	0.0666667	0.0140187	0.00296736	0.00769231	0	0.046729	0	0.001001	0	0
IFI44L	0.00819672	0.00158875	0.010989	1.06469	0	0.0103806	0.0153846	0.578125	0	0	0.275701	0.00395648	0.123077	0	0.0934579	0.113734	0.628629	0.11194	0.0882353
IFI44	0.0163934	0.00337008	0.0417582	0.461538	0.00657895	0.0155709	0.0153846	0.171875	0.00917431	0	0.0560748	0.016815	0.0692308	0	0	0.135193	0.38038	0.157783	0.0441176
ADGRL4	0	0.000433296	0.0021978	2.73077	0	0	0.0307692	0	0	0	0	0	0.146154	0	0	0	0.003003	0	0
LINC01781	0	0.079197	0	0.00174825	0	0.00259516	0	0.03125	0	0	0.0607477	0.0098912	0	0	0.102804	0	0.001001	0.0021322	0.75
ADGRL2	0.221311	0.044774	0.345055	0.403846	0.1875	0.0916955	0.0846154	0.203125	0.293578	0.0222222	0.154206	0.0217606	0.1	0	0.11215	0.00429185	0.002002	0	0
LINC01361	0	0.000385152	0.0021978	0	0	0.00432526	0.00769231	0.015625	0	0	0	0.00098912	0	0	0.00934579	0	0	0	0
LINC01725	0.0409836	0.0040441	0.0813187	0.00524476	0.0263158	0.0916955	0.0307692	0.015625	0.0275229	0	0.0373832	0.00890208	0.00769231	0.0625	0.0186916	0	0.00500501	0.0010661	0
TTLL7	0	0.0199798	0.0241758	0.195804	0.00328947	0.032872	0	0.109375	0.00917431	0	0.420561	0.016815	0.576923	0.125	0.0186916	0.00214592	0.001001	0.00319829	0.0147059
AL359504.2	0	0.00582543	0.021978	0.0122378	0	0.0198962	0.00769231	0.078125	0.0275229	0.0222222	0.0140187	0.00890208	0.0230769	0.1875	0	0	0.001001	0.0021322	0
PRKACB	0.196721	0.20986	0.23956	0.0874126	0.361842	0.154844	0.176923	0.125	0.146789	0.2	0.205607	0.188922	0.230769	0.125	0.205607	0.969957	0.202202	0.392324	0.176471
SAMD13	0	0.00596986	0.0659341	0.013986	0.00328947	0.0138408	0.0153846	0	0	0	0.0420561	0.0187933	0.00769231	0	0.0186916	0.0128755	0.012012	0.0010661	0
RPF1	0.0901639	0.200809	0.156044	0.194056	0.180921	0.135813	0.215385	0.109375	0.12844	0.311111	0.168224	0.196835	0.207692	0	0.17757	0.216738	0.207207	0.185501	0.0588235
GNG5	2.31967	1.35689	2.15165	1.67832	1.39145	1.87284	1.7	2.14062	1.6789	1.97778	1.87383	1.95351	1.29231	1.4375	2.04673	1.30687	2.18519	1.06503	0.764706
SPATA1	0	0.00476626	0.0263736	0.0367133	0.00986842	0.0242215	0.0461538	0.03125	0.00917431	0.0222222	0.0233645	0.00395648	0.0230769	0.0625	0.00934579	0.00429185	0.00900901	0.00533049	0.0441176
CTBS	0.409836	0.15228	0.254945	0.281469	0.473684	0.698097	0.2	0.203125	0.431193	0.0888889	0.257009	0.217606	0.192308	0.1875	0.308411	0.152361	0.510511	0.105544	0.117647
SSX2IP	0.0245902	0.346011	0.0791209	0.0611888	0.0690789	0.122837	0.1	0.28125	0.0642202	0.111111	0.457944	0.139466	0.115385	0.25	0.205607	0.242489	0.033033	0.0501066	0.0294118
MCOLN2	0	0.0129989	0	0	0.00328947	0.000865052	0	0	0	0	0.0046729	0.00098912	0	0	0	0.00214592	0.028028	0.0597015	0.0882353
WDR63	0.0245902	0.00601801	0.0285714	0	0.0723684	0.0103806	0	0.015625	0	0.0444444	0.0186916	0.0049456	0	0	0.0186916	0	0	0.0010661	0
MCOLN3	0.229508	0.0265755	0.0835165	0.00524476	0.276316	0.0112457	0.0153846	0.03125	0	0	0.17757	0.00098912	0.0307692	0	0.0747664	0	0.001001	0.00426439	0
SYDE2	0.0245902	0.127967	0.103297	0.0157343	0.0394737	0.0726644	0.0692308	0.25	0.0917431	0.0222222	0.135514	0.0484669	0.138462	0	0.186916	0	0.002002	0.021322	0
C1orf52	0.114754	0.0799191	0.158242	0.256993	0.128289	0.121107	0.107692	0.28125	0.155963	0.0666667	0.154206	0.0860534	0.238462	0.25	0.242991	0.285408	0.241241	0.187633	0.205882
BCL10	0.180328	0.125367	0.312088	0.176573	0.184211	0.118512	0.3	0.3125	0.174312	0.222222	0.121495	0.107814	0.161538	0.125	0.196262	0.246781	0.334334	0.166311	0.25
AL078459.1	0	0.00192576	0.0021978	0	0.00328947	0.00519031	0.00769231	0	0.00917431	0	0.00934579	0	0.0153846	0	0	0	0.00700701	0.00319829	0
DDAH1	0.0491803	1.3399	0.287912	0.0664336	0.0460526	0.275952	0.0615385	0.109375	0.33945	0.288889	0.420561	0.590504	0.0769231	0.5625	0.579439	0.0321888	0.031031	0.0565032	0.0294118
AL360219.1	0	0.00385152	0.0021978	0	0	0	0	0.015625	0.00917431	0	0	0.00098912	0	0	0	0	0	0	0
AC092807.3	0	0.00125175	0.0131868	0.00524476	0	0.00865052	0	0.03125	0.00917431	0	0.0046729	0.00197824	0.0230769	0	0.046729	0	0	0	0
CYR61	0.278689	0.0279717	0.369231	0.309441	0.0559211	0.716263	0.0692308	0.890625	0.431193	0	0.719626	0.0316518	0.715385	0.1875	3.71028	0	0	0	0
ZNHIT6	0.0819672	0.0491551	0.184615	0.29021	0.0888158	0.135813	0.184615	0.390625	0.0825688	0.0444444	0.130841	0.0514342	0.207692	0	0.214953	0.216738	0.166166	0.216418	0.205882
COL24A1	0	9.62881e-05	0.00879121	0.00174825	0.0855263	0.016436	0.00769231	0	0	0.0666667	0	0	0	0	0	0	0.002002	0.0010661	0
ODF2L	0.385246	0.105291	0.632967	1.06993	0.217105	0.385813	0.292308	0.984375	0.211009	0.155556	0.401869	0.124629	0.192308	0.1875	0.747664	0.654506	0.111111	0.708955	0.338235
AL049597.2	0	0.00197391	0.00659341	0.0034965	0.00328947	0.00432526	0.0230769	0.015625	0	0	0.0046729	0	0	0	0	0.00429185	0.01001	0.0127932	0.0147059
SH3GLB1	0.434426	0.528525	0.549451	1.21678	0.371711	0.306228	1	0.640625	0.33945	0.533333	0.560748	0.416419	0.584615	0.9375	0.654206	0.950644	1.06206	0.569296	0.367647
SELENOF	0.836066	0.258726	0.841758	0.657343	0.871711	0.640138	0.653846	1.17188	0.46789	0.111111	0.841121	0.237389	0.415385	0.5	0.738318	0.592275	0.665666	0.474414	0.485294
HS2ST1	0.0163934	0.0889221	0.0615385	0.0839161	0.0789474	0.101211	0.0538462	0.109375	0.146789	0.0444444	0.116822	0.0395648	0.0538462	0.1875	0.0654206	0.0386266	0.0550551	0.0277186	0.0294118
LINC01140	0	0.00024072	0	0.00524476	0	0.000865052	0	0.015625	0	0	0.0046729	0.00296736	0	0	0	0	0.001001	0	0
LMO4	0.442623	0.25396	0.518681	0.475524	0.440789	0.465398	0.176923	0.890625	0.0275229	0.0666667	0.392523	0.362018	1.77692	0.1875	0.53271	0.628755	0.66967	0.348614	0.558824
PKN2-AS1	0	0.000866593	0	0.00699301	0	0	0.00769231	0	0	0.0222222	0.0046729	0	0	0	0	0	0.003003	0	0
PKN2	0.52459	0.261759	0.643956	0.659091	0.588816	0.67128	0.8	0.78125	0.614679	0.222222	0.64486	0.240356	0.515385	0.0625	0.869159	0.281116	0.496496	0.276119	0.264706
GTF2B	0.0819672	0.212026	0.151648	0.146853	0.128289	0.15917	0.253846	0.34375	0.110092	0.288889	0.158879	0.160237	0.276923	0.25	0.35514	0.339056	0.372372	0.261194	0.132353
KYAT3	0.0737705	0.179674	0.18022	0.0751748	0.121711	0.116782	0.223077	0.140625	0.0825688	0.111111	0.158879	0.188922	0.161538	0.3125	0.233645	0.11588	0.115115	0.132196	0.0441176
RBMXL1	0.0737705	0.052814	0.142857	0.11014	0.108553	0.111592	0.1	0.1875	0.100917	0.133333	0.126168	0.105836	0.115385	0	0.186916	0.055794	0.1001	0.0799574	0.0735294
GBP3	0.172131	0.0739493	0.395604	0.307692	0.0855263	0.0475779	0.0153846	0.390625	0.0825688	0.177778	0.228972	0.0425321	0.107692	0.0625	0.140187	0.143777	0.181181	0.134328	0.0441176
GBP1	0.00819672	0.0725531	0.0417582	0.384615	0.0197368	0.0553633	0.0307692	0.3125	0.00917431	0	0.242991	0.0098912	0.261538	0.125	0.186916	0.188841	0.675676	0.259062	0.0441176
GBP2	0.0409836	0.0101102	0.0307692	0.171329	0.141447	0.00432526	0.2	0.09375	0	0.0444444	0.0794393	0.00197824	0.630769	0	0.0280374	0.585837	0.75976	0.269723	0
GBP7	0	0.00154061	0	0.0454545	0	0	0	0	0	0	0.0046729	0	0	0	0	0.00643777	0.00900901	0.0021322	0
GBP4	0	0.00337008	0	1.72902	0.00328947	0.00346021	0	0.140625	0.00917431	0	0.0373832	0.00197824	0.215385	0	0.00934579	0.396996	0.366366	0.187633	0.147059
AC099063.4	0	0.000770305	0	0.0122378	0	0	0	0	0	0	0	0	0	0	0	0.0128755	0.00600601	0.0287846	0
GBP5	0	0.000433296	0	0.0192308	0	0	0	0	0	0	0	0	0	0	0	0.534335	0.181181	0.399787	0.0147059
LRRC8B	0.0163934	0.0255163	0.0923077	0.0646853	0.0559211	0.0795848	0.0307692	0.046875	0.100917	0.0444444	0.0654206	0.0306627	0.00769231	0	0.0186916	0	0.049049	0.0287846	0.0735294
LRRC8C-DT	0	0.00144432	0.010989	0.0472028	0	0.0190311	0	0.03125	0.0458716	0	0	0.0276954	0.0384615	0	0	0.0171674	0.018018	0.0159915	0
LRRC8C	0	0.000818449	0.010989	0.325175	0.0131579	0.032872	0	0	0.00917431	0	0.0046729	0.00593472	0.115385	0	0	0.0922747	0.0870871	0.0948827	0.0147059
AC099568.2	0	0.0141062	0.0175824	0.00174825	0.0197368	0.0259516	0.0153846	0.015625	0.0366972	0.0222222	0.0373832	0.0316518	0	0	0.0280374	0.00214592	0.002002	0.0010661	0.0441176
LRRC8D	0.0327869	0.105772	0.0285714	0.0227273	0.0230263	0.0821799	0.0538462	0.09375	0.0458716	0	0.11215	0.0306627	0.0384615	0	0.0560748	0.0622318	0.13013	0.0565032	0.0735294
AL391497.1	0	0.000337008	0	0	0	0	0	0	0	0	0	0	0	0	0	0.00429185	0	0	0
ZNF326	0.286885	0.163882	0.391209	0.363636	0.230263	0.391869	0.376923	0.46875	0.238532	0.133333	0.476636	0.127596	0.430769	0.125	0.560748	0.283262	0.244244	0.152452	0.279412
ZNF644	0.42623	0.200905	0.369231	0.410839	0.335526	0.363322	0.353846	0.59375	0.238532	0.244444	0.38785	0.171118	0.5	0.4375	0.607477	0.45279	0.434434	0.369936	0.382353
HFM1	0	0.000866593	0.00659341	0.0034965	0.00986842	0.0112457	0.0307692	0.015625	0.00917431	0	0.00934579	0.00395648	0.00769231	0.125	0	0	0	0	0
CDC7	0	0.00024072	0.0021978	0.013986	0	0.00259516	0.00769231	0.015625	0	0.0444444	0.0046729	0.00197824	0.0153846	0	0	0.0236052	0.003003	0.0149254	0
TGFBR3	0	0.257523	0.0989011	0.776224	0.00328947	0.0294118	0.0230769	0.34375	0	0.0444444	0.121495	0.0346192	0.2	3.0625	0.0560748	0.274678	0.004004	0.136461	0
BRDT	0	0	0	0	0	0	0	0	0	0	0	0	0	0	0	0	0	0.00852878	0
EPHX4	0	4.8144e-05	0.0021978	0.0034965	0	0.0155709	0	0	0	0	0	0.00395648	0	0	0	0.0128755	0.001001	0.00639659	0
BTBD8	0.0901639	0.0423186	0.0747253	0.0559441	0.0822368	0.0302768	0.0615385	0.03125	0	0	0.107477	0.0118694	0.107692	0	0.11215	0.0579399	0.031031	0.0373134	0
AC104836.1	0	0.00024072	0.0021978	0	0	0.000865052	0	0	0	0	0	0	0	0	0	0	0	0	0
GLMN	0.0245902	0.0486255	0.0659341	0.0576923	0.0953947	0.0441176	0.1	0.078125	0.0550459	0.133333	0.0607477	0.0237389	0.0615385	0	0.0934579	0.135193	0.0640641	0.10661	0.0588235
RPAP2	0.295082	0.155746	0.314286	0.232517	0.233553	0.383218	0.2	0.40625	0.266055	0.111111	0.369159	0.0840752	0.223077	0.1875	0.401869	0.478541	0.181181	0.351812	0.161765
GFI1	0	9.62881e-05	0.0021978	0.00174825	0	0	0	0	0	0	0	0	0	0	0	0.139485	0	0.175906	0
EVI5	0.254098	0.136922	0.314286	0.395105	0.223684	0.16955	0.184615	0.265625	0.155963	0.0666667	0.163551	0.120673	0.476923	1	0.271028	0.0150215	0.359359	0.0170576	0.0588235
RPL5	14.5246	8.95816	9.53626	6.31469	12.9507	8.21626	13.3846	16.8906	7.16514	14.5556	13.7897	12.6548	11.3385	4.75	13.243	9.04936	10.6346	13.6525	17.8235
FAM69A	0.00819672	0.0220018	0.00659341	0.0122378	0.0394737	0.00259516	0	0.03125	0.00917431	0	0.0280374	0.00692384	0.0384615	0	0	0.0686695	0.00800801	0.0671642	0.0882353
MTF2	0.286885	0.0744307	0.294505	0.31993	0.223684	0.208478	0.246154	0.25	0.146789	0.0444444	0.247664	0.074184	0.207692	0	0.448598	0.33691	0.284284	0.251599	0.220588
TMED5	0.45082	0.236869	1.01758	0.208042	0.513158	0.215398	0.438462	0.375	0.229358	0.0888889	0.476636	0.0633037	0.153846	0.625	0.448598	0.33691	0.493493	0.252665	0.191176
CCDC18	0.0245902	0.011362	0.0615385	0.034965	0.0164474	0.00951557	0.0461538	0.03125	0.0275229	0.0222222	0.046729	0.00197824	0.0384615	0	0.0373832	0.107296	0.127127	0.0458422	0.117647
DR1	0.172131	0.237013	0.204396	0.277972	0.190789	0.145329	0.215385	0.25	0.119266	0.266667	0.21028	0.171118	0.338462	0.25	0.280374	0.330472	0.327327	0.304904	0.161765
FNBP1L	1.16393	0.540706	0.971429	0.456294	1.23026	0.8391	0.669231	0.6875	0.917431	0.422222	0.803738	0.609298	0.253846	0.5	0.897196	0.00429185	0.0600601	0.0202559	0.0294118
BCAR3	0.106557	0.130952	0.175824	0.0699301	0.118421	0.117647	0.123077	0.09375	0.137615	0	0.0514019	0.115727	0.169231	0.25	0.121495	0.00429185	0.032032	0.0021322	0.0294118
AL109613.1	0.00819672	0.0263829	0.00659341	0	0.00657895	0.0155709	0.0384615	0	0	0	0	0.0128586	0.00769231	0	0.0186916	0	0	0	0
DNTTIP2	0.237705	0.193298	0.325275	0.426573	0.246711	0.226644	0.284615	0.546875	0.321101	0.355556	0.285047	0.187933	0.376923	0.3125	0.46729	0.718884	0.497497	0.432836	0.426471
GCLM	0.0327869	0.469501	0.0681319	0.160839	0.0526316	0.0821799	0.0384615	0.328125	0.0642202	0.177778	0.228972	0.195846	0.0769231	0.375	0.0934579	0.324034	0.0550551	0.248401	0.102941
ABCA4	0	0.00101102	0.0131868	0.00174825	0	0.0155709	0	0.015625	0	0	0	0.00395648	0	0	0.00934579	0	0	0	0
ARHGAP29	0.672131	0.24409	1.24615	2.51748	0.276316	0.613322	0.146154	3.78125	0.266055	0.0666667	1.16355	0.336301	0.730769	1.125	1.86916	0.00429185	0.0950951	0.00319829	0
AC097059.1	0	0.00539213	0.0043956	0	0	0	0	0.015625	0	0	0.0186916	0	0.00769231	0	0	0	0	0	0
ABCD3	0.147541	0.644167	0.358242	0.171329	0.118421	0.269896	0.884615	0.21875	0.192661	0.266667	0.369159	0.240356	0.123077	0.1875	0.224299	0.0600858	0.0770771	0.0671642	0.0147059
F3	0.0245902	0.00250349	0.043956	0.0034965	0.0296053	0.00692042	0.0846154	0.375	0.00917431	0	0.00934579	0.00395648	0.0461538	1.625	0.121495	0	0.003003	0	0.0147059
SLC44A3	0.319672	0.113861	0.281319	0.00874126	0.220395	0.25173	0.146154	0.484375	0.293578	0.177778	0.598131	0.0524233	0.00769231	0	0.242991	0	0	0.0010661	0
CNN3	0.991803	1.21439	0.767033	3.12937	1.00987	0.572664	1.36154	1.40625	0.688073	1.31111	1.31308	0.888229	1.02308	0.8125	0.841121	0.0343348	0.0500501	0.11194	0.0588235
AC105942.1	0.0245902	0.0863223	0.0285714	0.0367133	0.0526316	0.0181661	0.0307692	0.078125	0	0.111111	0.0373832	0.0257171	0.0615385	0.0625	0.00934579	0	0.001001	0	0
ALG14	0.139344	0.104617	0.0901099	0.0716783	0.171053	0.115917	0.138462	0.109375	0.0825688	0.0666667	0.0747664	0.0514342	0.130769	0	0.0560748	0.027897	0.027027	0.0202559	0.102941
AC095033.1	0	0.000144432	0.0021978	0	0	0.000865052	0	0.015625	0	0	0	0	0	0	0	0	0	0	0
TMEM56	0.155738	0.0654759	0.408791	0.020979	0.0789474	0.0423875	0.0538462	0.109375	0.0550459	0	0.11215	0.0118694	0.0384615	0.0625	0.0654206	0	0	0.0021322	0.0882353
TMEM56-RWDD3	0	0.00207019	0.00879121	0.0034965	0	0.00432526	0	0	0	0	0	0.00197824	0	0	0	0	0.00500501	0.00426439	0.0147059
AC092802.1	0	0.00967695	0.010989	0.0122378	0	0.0129758	0.0153846	0.03125	0.00917431	0	0	0.0049456	0	0	0	0	0	0	0
RWDD3	0	0.0118916	0.0241758	0.00874126	0.0131579	0.0207612	0.00769231	0.046875	0.00917431	0	0.0046729	0.0049456	0.0153846	0	0	0.00429185	0.013013	0.0138593	0
PTBP2	0.0245902	0.0460739	0.0923077	0.162587	0.0625	0.099481	0.130769	0.109375	0.100917	0.111111	0.11215	0.0623145	0.192308	0	0.168224	0.055794	0.106106	0.0554371	0.117647
DPYD	0.0245902	0.0808339	0.0681319	0.256993	0.121711	0.0484429	0.0307692	0.109375	0.0642202	0.133333	0.0981308	0.0652819	0.0692308	0	0.0654206	0.180258	0.517518	0.127932	0
SNX7	0.131148	0.257426	0.153846	0.145105	0.121711	0.08391	0.192308	0.28125	0.0825688	0.2	0.336449	0.151335	0.2	0.125	0.261682	0.00214592	0.025025	0.00426439	0
PALMD	0.0245902	0.0024072	0.032967	1.76224	0.00328947	0.0190311	0.138462	0.109375	0.183486	0	0.0140187	0.0395648	0.284615	0.0625	0	0	0	0.0021322	0.0294118
FRRS1	0.0163934	0.0024072	0.0373626	0.00699301	0.00986842	0.0181661	0.107692	0	0.0366972	0	0.00934579	0.00692384	0	0	0.00934579	0.00429185	0.024024	0.00533049	0
AGL	0.42623	0.227721	0.338462	0.134615	0.355263	0.481834	0.376923	0.140625	0.458716	0.155556	0.238318	0.240356	0.184615	0	0.140187	0.145923	0.104104	0.138593	0.0735294
AC118553.1	0	0.0181503	0.0131868	0.0034965	0	0.00778547	0.0153846	0	0.0366972	0	0.0186916	0.0108803	0.00769231	0	0.0280374	0.00858369	0.001001	0.00426439	0.0147059
SLC35A3	0.188525	0.0961918	0.426374	0.241259	0.148026	0.199827	0.130769	0.140625	0.192661	0	0.247664	0.049456	0.184615	0.125	0.233645	0.143777	0.122122	0.0820896	0.0147059
AC118553.2	0	0.000529585	0.0021978	0.00874126	0.00328947	0.00346021	0.00769231	0.015625	0	0	0.00934579	0	0.0230769	0	0.0186916	0.0150215	0.00600601	0.00639659	0
MFSD14A	0	0.00264792	0.010989	0.00699301	0.00657895	0.00259516	0	0.015625	0	0	0.0140187	0.00197824	0	0	0	0.00643777	0.00600601	0.00746269	0
SASS6	0.0245902	0.028405	0.0395604	0.0594406	0.0460526	0.0276817	0.0384615	0.046875	0.00917431	0.0222222	0.046729	0.0237389	0.0384615	0.0625	0.0280374	0.0944206	0.049049	0.0831557	0.0735294
TRMT13	0.213115	0.0583987	0.125275	0.153846	0.151316	0.179931	0.146154	0.109375	0.229358	0.111111	0.149533	0.0316518	0.146154	0.0625	0.17757	0.152361	0.138138	0.147122	0.161765
LRRC39	0	0.000674017	0	0	0	0.00519031	0	0	0	0	0.0046729	0.00197824	0	0	0	0.00214592	0.001001	0.0010661	0
DBT	0.213115	0.414328	0.254945	0.188811	0.269737	0.490484	0.115385	0.046875	0.651376	0.0666667	0.200935	0.498516	0.176923	0.3125	0.233645	0.0815451	0.0830831	0.0959488	0.0882353
RTCA-AS1	0	0.0309085	0.00879121	0.00699301	0.00328947	0.00865052	0.0384615	0.015625	0.0275229	0	0.0046729	0.00692384	0.00769231	0	0	0	0.004004	0.0010661	0.0147059
RTCA	0.0737705	0.434307	0.105495	0.118881	0.154605	0.110727	0.169231	0.109375	0.0917431	0.355556	0.135514	0.182987	0.130769	0.125	0.0654206	0.167382	0.224224	0.15032	0.0441176
CDC14A	0.0245902	0.0395263	0.0175824	0.160839	0.0493421	0.0519031	0.138462	0.3125	0.0733945	0.0888889	0.154206	0.0336301	0.0384615	1.25	0.11215	0.0772532	0.0790791	0.264392	0.0735294
VCAM1	0	0.0846854	0.0153846	0.758741	0.00657895	0.0121107	0	9.5	0.0917431	0.0222222	6.13084	0.0128586	0.130769	0	0.364486	0.00214592	0.002002	0.00852878	0
EXTL2	0.204918	0.0443407	0.204396	0.0699301	0.256579	0.17301	0.176923	0.140625	0.183486	0.222222	0.126168	0.0405539	0.2	0.1875	0.102804	0.0536481	0.037037	0.0234542	0
AC104506.1	0	0.0172356	0.0351648	0.0506993	0.0197368	0.0207612	0.0230769	0.03125	0.0183486	0.0222222	0.0233645	0.0098912	0.0230769	0.0625	0.00934579	0.00214592	0.00600601	0.00426439	0
SLC30A7	0.122951	0.0671128	0.182418	0.237762	0.0855263	0.106401	0.0692308	0.1875	0.155963	0	0.224299	0.0356083	0.123077	0.0625	0.149533	0.100858	0.149149	0.100213	0.0294118
DPH5	0.0245902	0.114101	0.0417582	0.0559441	0.115132	0.0787197	0.1	0.0625	0.0825688	0.111111	0.14486	0.0811078	0.0461538	0.125	0.0654206	0.128755	0.11011	0.101279	0.0735294
AC093157.1	0.0245902	0.03009	0.0549451	0.0454545	0.0296053	0.0484429	0.0153846	0.0625	0.0366972	0.0222222	0.0280374	0.0237389	0	0.0625	0.0186916	0.0386266	0.019019	0.0127932	0.0882353
AL109741.1	0	0	0	0.0891608	0	0.000865052	0	0.015625	0	0	0	0	0	0	0	0.00214592	0	0.0138593	0
S1PR1	0	0	0.0043956	0.993007	0	0.00259516	0	0	0	0	0.00934579	0	0.138462	0.0625	0	0.128755	0.004004	0.10661	0.0294118
OLFM3	0	0.000144432	0	0.456294	0	0	0	0	0	0	0	0	0.0615385	0	0	0	0	0.0010661	0
COL11A1	0	0	0	0	0	0	0	0.078125	0	0	0	0	0	0	0	0	0	0	0
RNPC3	0.565574	0.0432815	0.443956	0.269231	0.338816	0.776817	0.538462	0.375	2.3211	0.0444444	0.275701	0.0722057	0.376923	0.1875	0.495327	0.257511	0.316316	0.210021	0.0882353
AMY2B	0	0.00380338	0.0263736	0.0122378	0	0.0432526	0.0307692	0	0.0917431	0	0.0186916	0.00296736	0	0	0.046729	0.00214592	0.00900901	0.00533049	0
PRMT6	0.00819672	0.050792	0.131868	0.0227273	0.0263158	0.0821799	0.0692308	0.0625	0.110092	0.0444444	0.0700935	0.0781405	0.0153846	0.25	0.149533	0.0300429	0.033033	0.0234542	0
NTNG1	0	4.8144e-05	0.0021978	0.00699301	0	0	0	0.03125	0	0	0.0140187	0	0	1.875	0.00934579	0	0	0	0.0294118
VAV3	0.614754	0.723364	0.685714	0.159091	0.25	0.620242	0.346154	0	1.15596	0.422222	0.35514	0.723046	0.0615385	0	0.691589	0.948498	0.203203	0.265458	0.264706
AL390036.1	0	0.00385152	0	0.00174825	0	0	0	0	0	0	0	0	0	0	0	0.00214592	0.017017	0	0
SLC25A24	0.139344	0.19532	0.189011	0.241259	0.1875	0.153979	0.138462	0.390625	0.165138	0.155556	0.261682	0.221563	0.307692	0.375	0.149533	0.0472103	0.367367	0.157783	0.0882353
AL359258.2	0	0.00693274	0.0197802	0.0104895	0.00657895	0.0121107	0.0153846	0.078125	0.0183486	0	0.0046729	0.00890208	0.0153846	0	0.0373832	0	0.012012	0.0021322	0
FAM102B	0	0.0140581	0.0505495	0.0157343	0	0.00346021	0.00769231	0.015625	0	0	0.046729	0.00197824	0.0153846	0	0.0186916	0.0579399	0.151151	0.04371	0.0147059
HENMT1	0.0245902	0.00154061	0.0637363	0.0122378	0.00986842	0.0155709	0.0538462	0	0.0183486	0	0	0.0098912	0.0230769	0	0	0.22103	0.0640641	0.0959488	0
PRPF38B	0.713115	0.0968658	0.808791	0.75	0.516447	0.42128	0.584615	0.625	0.486239	0.333333	0.53271	0.0969337	0.607692	0.5	0.747664	1.34764	1.3043	1.15245	0.720588
STXBP3	0.418033	0.346589	0.49011	0.277972	0.417763	0.272491	0.846154	0.796875	0.293578	0.488889	0.313084	0.240356	0.330769	0.4375	0.439252	0.255365	0.407407	0.252665	0.220588
AKNAD1	0	4.8144e-05	0.0021978	0.00524476	0.00328947	0	0.0230769	0	0	0	0	0	0.0153846	0	0	0	0	0	0
AL449266.1	0	0.000625873	0.0021978	0	0	0.000865052	0	0	0	0	0.0046729	0	0	0	0	0	0.003003	0.0021322	0
GPSM2	0.0901639	0.00322565	0.0769231	0.0576923	0.138158	0.0285467	1.23846	0.046875	0	0.155556	0.0654206	0.00098912	0.0230769	0	0.0560748	0.0300429	0.049049	0.0607676	0.0147059
CLCC1	0.139344	0.0279235	0.127473	0.120629	0.105263	0.0873702	0.0692308	0.171875	0.0366972	0.0222222	0.121495	0.0108803	0.107692	0.125	0.17757	0.0579399	0.108108	0.0255864	0.147059
WDR47	0.0163934	0.0643204	0.0571429	0.0891608	0.0361842	0.0441176	0.0384615	0.078125	0.0366972	0.0222222	0.0560748	0.0425321	0.146154	0	0.0560748	0.0472103	0.0910911	0.0245203	0.0588235
TAF13	0.0245902	0.202205	0.0593407	0.106643	0.0526316	0.08391	0.0615385	0.09375	0.110092	0.133333	0.135514	0.121662	0.107692	0.125	0.0747664	0.0793991	0.0960961	0.0735608	0.0147059
AL356488.3	0.0163934	0.021713	0.032967	0.0192308	0.0230263	0.0441176	0.0769231	0.015625	0.00917431	0.0222222	0.0654206	0.0227498	0.0769231	0	0.0373832	0.0128755	0.038038	0.0138593	0.0294118
TMEM167B	0.131148	0.114005	0.210989	0.190559	0.197368	0.150519	0.215385	0.15625	0.110092	0.155556	0.126168	0.113749	0.153846	0.125	0.168224	0.169528	0.24024	0.0852878	0.0147059
AL356488.2	0	0.00245535	0.00659341	0.0034965	0.0328947	0.00259516	0.0153846	0.015625	0.0183486	0.0222222	0.0186916	0.00296736	0	0	0	0.0107296	0.00700701	0.00852878	0.0294118
KIAA1324	0	0.00192576	0.0021978	0.00174825	0.00328947	0.000865052	0	0.015625	0	0	0.0046729	0	0.00769231	0	0	0.00214592	0.003003	0.010661	0
SARS	0.311475	0.467575	0.461538	0.395105	0.358553	0.362457	0.392308	0.703125	0.256881	0.444444	0.369159	0.485658	0.569231	0.625	0.523364	0.347639	0.364364	0.320896	0.235294
CELSR2	0.139344	0.0129026	0.474725	0.0034965	0.0559211	0.102076	0.00769231	0.390625	0.0550459	0	0.116822	0.00692384	0.0230769	0	0.448598	0.0150215	0.00600601	0.00959488	0
PSRC1	0	0.00924366	0.0043956	0.0034965	0	0.000865052	0.00769231	0	0	0	0.0140187	0.00197824	0.0384615	0	0	0	0.023023	0.010661	0
SORT1	0.221311	0.0994656	0.334066	0.185315	0.223684	0.49654	0.315385	0.625	0.100917	0.0888889	0.299065	0.116716	0.976923	1.5	0.401869	0.00429185	0.354354	0.00639659	0.0294118
PSMA5	0.336066	0.823119	0.320879	0.295455	0.279605	0.338235	0.3	0.46875	0.238532	0.644444	0.509346	0.503462	0.446154	0.5	0.485981	0.624464	0.517518	0.577825	0.235294
SYPL2	0	0.0418372	0.0043956	0	0.0164474	0.0475779	0.00769231	0.0625	0.00917431	0.0222222	0.0654206	0.0178042	0.0461538	0	0.046729	0	0	0	0
ATXN7L2	0	0.00269607	0.0021978	0.00524476	0.0164474	0.0112457	0	0	0	0	0.0186916	0.00395648	0.0230769	0	0.00934579	0.0150215	0.00900901	0.00426439	0.0294118
CYB561D1	0.00819672	0.0150209	0.0263736	0.0402098	0.0427632	0.0250865	0.0307692	0.03125	0.0183486	0.0444444	0.0420561	0.00890208	0.0384615	0.0625	0.0280374	0.0407725	0.027027	0.0373134	0.0294118
AMIGO1	0.0163934	0.00905108	0.0417582	0.00874126	0.0263158	0.0449827	0.0153846	0.015625	0.0366972	0.0444444	0.0327103	0.0108803	0.00769231	0	0.0186916	0.0150215	0	0.00959488	0
GNAI3	0.303279	0.242887	0.437363	0.382867	0.243421	0.210208	0.261538	0.4375	0.256881	0.133333	0.359813	0.216617	0.3	0.25	0.373832	0.502146	0.888889	0.408316	0.264706
AMPD2	0	0.0620095	0.0659341	0.0384615	0.00986842	0.067474	0.0230769	0.03125	0.0550459	0	0.0560748	0.0544016	0.0384615	0.1875	0.046729	0.0257511	0.232232	0.0223881	0.0147059
GSTM4	0.180328	0.254586	0.252747	0.041958	0.0460526	0.197232	0.146154	0.0625	0.302752	0.111111	0.0934579	0.174085	0.130769	0.0625	0.0934579	0.0429185	0.032032	0.0298507	0.0147059
GSTM2	0.0409836	0.00592172	0.114286	0.0332168	0.00986842	0.0432526	0.0384615	0.15625	0.100917	0.0444444	0.0327103	0.00395648	0.0615385	0	0.0654206	0.0858369	0.027027	0.0149254	0.0441176
GSTM1	0	0.00982139	0.00659341	0.0034965	0.00328947	0.00432526	0.00769231	0	0.0183486	0	0.0046729	0.0187933	0.0153846	0	0	0.0107296	0.012012	0.00533049	0
GSTM5	0.00819672	0	0.021978	0.0034965	0	0	0	0	0	0	0	0.00098912	0.0538462	0	0	0	0.001001	0.0010661	0
GSTM3	4.18033	0.1336	6.48352	0.23951	0.203947	4.70934	0.376923	0.359375	8.86239	0.244444	0.434579	3.88032	0.938462	0.125	3.1215	0.00643777	0.0730731	0.0266525	0.0147059
CSF1	0	0.000770305	0	0.38986	0.00328947	0.00605536	0.00769231	0.109375	0.00917431	0	0.107477	0.00098912	0.146154	0	0	0	0.003003	0.033049	0
AHCYL1	1.15574	1.0493	0.881319	0.508741	0.703947	1.57093	0.469231	0.765625	2.43119	0.6	0.747664	1.27498	0.753846	0.5	1.03738	0.238197	0.386386	0.238806	0.161765
STRIP1	0.057377	0.0345674	0.0461538	0.0769231	0.0592105	0.0475779	0.107692	0.03125	0.0733945	0.0222222	0.0514019	0.0207715	0.0923077	0	0.11215	0.0300429	0.0560561	0.0469083	0
AL160006.1	0	0.018054	0.0241758	0.00524476	0.00328947	0.016436	0.00769231	0.03125	0.00917431	0.0222222	0.0140187	0.0118694	0.00769231	0	0.0186916	0	0.004004	0.00852878	0
ALX3	0	0.00173319	0	0	0	0.000865052	0	0	0	0	0.0046729	0	0.00769231	0	0.00934579	0	0	0.0021322	0.0147059
SLC6A17	0	9.62881e-05	0.0021978	0	0.00657895	0.0103806	0.0307692	0	0.0458716	0	0	0.00296736	0.0692308	0	0	0	0	0	0
LINC02586	0	0.000144432	0.0153846	0.00174825	0.00328947	0.0017301	0	0	0	0	0	0.00197824	0.0153846	0	0	0	0	0	0
KCNC4	0.45082	0.00125175	0.345055	0.143357	0.296053	0.131488	0.130769	0.078125	0.155963	0.0222222	0.140187	0.0178042	0.0923077	0	0.00934579	0.00429185	0.014014	0.0149254	0.0147059
RBM15-AS1	0	0.000433296	0	0	0.00657895	0	0.00769231	0	0	0	0.0046729	0	0	0	0	0	0.001001	0.0010661	0
RBM15	0.0163934	0.0381301	0.0703297	0.0646853	0.0625	0.0458478	0.0923077	0.015625	0.0366972	0.0222222	0.0560748	0.0207715	0.0538462	0	0.0560748	0.0407725	0.0650651	0.0479744	0.0147059
SLC16A4	0.122951	0.880025	0.538462	0.0839161	0.0328947	0.0285467	0.0615385	0.140625	0.0550459	0.266667	0.728972	0.121662	0.146154	0.125	0.196262	0.0321888	0.00800801	0.0191898	0.0147059
AL355488.1	0.00819672	0.00173319	0.0307692	0.0262238	0.0197368	0.0242215	0.00769231	0.015625	0.00917431	0	0.0186916	0	0.0230769	0	0.0373832	0.00429185	0.00500501	0.0010661	0.0441176
LAMTOR5	1.41803	7.23384	2.17143	1.21678	1.13487	1.25952	1.43846	1.5	1.75229	2.8	2.78505	3.21761	1.16154	3.25	1.96262	1.5279	0.930931	1.30704	1.35294
AL365361.1	0	9.62881e-05	0	0.0034965	0	0	0	0	0	0	0.0046729	0	0	0	0	0.0150215	0.002002	0.0692964	0.0147059
KCNA3	0	0	0	0	0	0.000865052	0	0	0	0	0	0	0	0	0	0.0171674	0	0.0447761	0.0147059
CD53	0	0.000192576	0	0.160839	0	0	0	0	0	0	0.0046729	0.00098912	0.0538462	0	0	2.02361	1.6987	1.3806	1.44118
AL360270.1	0	4.8144e-05	0	0	0	0	0	0	0	0	0	0.00098912	0	0	0	0.00429185	0.002002	0.00426439	0
LRIF1	0.0983607	0.0854075	0.0725275	0.122378	0.0953947	0.108131	0.123077	0.109375	0.0275229	0.0888889	0.0841121	0.10089	0.123077	0	0.102804	0.285408	0.141141	0.168443	0.235294
AL360270.3	0	0.00115546	0	0.0034965	0	0.000865052	0	0	0.00917431	0	0	0	0	0	0	0.00214592	0.00500501	0.00746269	0
DRAM2	0.319672	0.123682	0.226374	0.162587	0.299342	0.172145	0.176923	0.21875	0.247706	0.0444444	0.242991	0.090999	0.169231	0.1875	0.242991	0.152361	0.586587	0.154584	0.514706
CEPT1	0.172131	0.041115	0.12967	0.113636	0.1875	0.130623	0.184615	0.0625	0.100917	0	0.154206	0.0148368	0.123077	0.125	0.196262	0.124464	0.244244	0.0607676	0.161765
AL355816.1	0	0.000866593	0.0021978	0	0	0.0017301	0.00769231	0	0	0	0	0	0	0	0.00934579	0.00214592	0	0.0021322	0
AL355816.2	0.00819672	0.0116027	0.0197802	0	0.0164474	0.0155709	0.0153846	0.03125	0.0183486	0	0.0280374	0.00296736	0	0	0.00934579	0.0579399	0.00900901	0.0351812	0.0294118
DENND2D	0.180328	0.0956141	0.125275	0.00524476	0.203947	0.0769896	0.176923	0.078125	0.0733945	0.133333	0.102804	0.0593472	0	0	0.0934579	0.839056	0.0730731	0.566098	0.0294118
CHI3L2	0	0.00101102	0	0	0	0.000865052	0	0.03125	0	0	0.0280374	0	0.00769231	0	0	0.227468	0.014014	0.0692964	0.0147059
CHIA	0	4.8144e-05	0.0021978	0	0.00657895	0.00865052	0.00769231	0	0	0	0.0046729	0.0098912	0	0	0	0	0	0	0
PIFO	0.0163934	0.0814597	0.0945055	0.00699301	0.0197368	0.0458478	0.00769231	0.171875	0.00917431	0.0222222	0.130841	0.0613254	0.00769231	0.0625	0.271028	0	0	0	0
OVGP1	0	0.017043	0	0.0122378	0.00657895	0.00346021	0.00769231	0	0	0	0.00934579	0	0	0	0.00934579	0	0.001001	0	0
WDR77	0.0901639	0.0953734	0.0813187	0.0804196	0.0986842	0.0761246	0.0846154	0.09375	0.0366972	0.0444444	0.140187	0.0860534	0.0538462	0.125	0.0747664	0.0515021	0.139139	0.0415778	0
ATP5PB	1.87705	1.63069	1.11868	0.660839	1.59868	1.58737	1.46154	0.59375	1.9633	2.15556	0.761682	2.17903	0.838462	1.0625	0.64486	0.888412	0.898899	0.851812	0.455882
C1orf162	0	0.00110731	0.0043956	0.0384615	0.00657895	0.00519031	0	0.015625	0	0	0	0	0.00769231	0	0.00934579	0.787554	3.64765	0.265458	0.338235
TMIGD3	0	0.00115546	0	0.00524476	0	0	0	0	0	0	0	0	0	0	0	0	0.0780781	0.0021322	0
ADORA3	0	0.000866593	0	0.00174825	0	0	0	0	0	0	0	0	0	0	0	0	0.228228	0.0021322	0
RAP1A	0.409836	0.385345	0.342857	0.706294	0.463816	0.459343	0.438462	0.375	0.229358	0.666667	0.247664	0.565776	0.484615	0.375	0.448598	0.832618	1.2042	0.776119	0.220588
LINC01160	0	0.000385152	0	0.0034965	0	0	0	0	0	0	0	0	0	0	0	0	0.003003	0	0
INKA2	0	0.000337008	0	0	0	0	0	0	0	0	0	0	0	0	0	0	0.004004	0	0
DDX20	0.0409836	0.0803043	0.0989011	0.115385	0.0625	0.0579585	0.115385	0.078125	0.0550459	0.0888889	0.088785	0.0425321	0.130769	0.0625	0.0747664	0.0793991	0.0880881	0.0724947	0.0588235
KCND3	0	0.00149247	0	0.0157343	0.0361842	0.0294118	0	0.03125	0	0	0.0046729	0.0049456	0	0.125	0.0186916	0	0.003003	0.0010661	0.0147059
LINC01750	0	0.000337008	0	0.00174825	0	0.00519031	0	0	0	0	0	0.00296736	0	0	0	0	0	0	0
CTTNBP2NL	0.0737705	0.0878147	0.114286	0.847902	0.0888158	0.050173	0.0384615	0.234375	0.0550459	0.0444444	0.313084	0.0375865	0.292308	0.125	0.242991	0.00643777	0.333333	0.00959488	0.0147059
WNT2B	0	0.00274421	0.0285714	0.117133	0.00986842	0.017301	0.0230769	0.0625	0.0183486	0	0.102804	0	0.0153846	0	0.0280374	0.00429185	0.027027	0.00959488	0
ST7L	0.122951	0.0282124	0.138462	0.118881	0.151316	0.125433	0.161538	0.203125	0.201835	0	0.11215	0.0276954	0.130769	0.0625	0.149533	0.0686695	0.0980981	0.0565032	0.0588235
CAPZA1	0.245902	0.187858	0.243956	0.318182	0.279605	0.116782	0.215385	0.328125	0.146789	0.177778	0.238318	0.152324	0.223077	0.1875	0.214953	0.55794	0.926927	0.550107	0.411765
MOV10	0.0245902	0.0814116	0.0505495	0.134615	0.0690789	0.0371972	0.0923077	0.046875	0.0458716	0.0222222	0.14486	0.016815	0.0461538	0	0.0654206	0.0386266	0.0670671	0.0266525	0.0147059
AL603832.1	0	0.0286457	0	0	0	0	0	0	0	0	0.0046729	0.00098912	0	0	0.00934579	0.00429185	0	0.00426439	0
RHOC	0.163934	1.109	0.512088	1.85839	0.0855263	0.119377	0.238462	0.96875	0.229358	0.111111	1.01869	0.374876	0.846154	0.25	0.392523	0.909871	0.960961	0.442431	0.0588235
PPM1J	0	0.00187762	0.0043956	0.00874126	0.00657895	0.0129758	0	0.046875	0.0366972	0	0.0046729	0.0108803	0.00769231	0	0.0186916	0	0.012012	0.0010661	0
LINC01356	0	0	0	0	0	0	0	0	0	0	0	0	0	0	0	0	0.00900901	0	0
AL390729.1	0	0	0	0	0	0	0	0	0	0	0.00934579	0	0	0	0	0	0.031031	0	0
SLC16A1	0	0.0653315	0.0043956	0.0961538	0	0.00519031	0.0769231	0.03125	0.00917431	0	0.0747664	0.0049456	0.0230769	0.0625	0.00934579	0.0236052	0.0650651	0.0234542	0
SLC16A1-AS1	0	0.00486255	0	0.117133	0.00986842	0.00865052	0.0230769	0.265625	0	0	0.102804	0	0.1	0	0.0373832	0.0429185	0.0570571	0.0788913	0.0735294
AL357055.3	0	0.000866593	0.0021978	0.0104895	0.00657895	0.00519031	0.00769231	0.09375	0.0183486	0	0.0233645	0.00395648	0.00769231	0	0	0.0107296	0.00600601	0.010661	0.0147059
LRIG2	0.0491803	0.0639353	0.107692	0.148601	0.101974	0.104671	0.107692	0.203125	0.0642202	0.0666667	0.102804	0.0207715	0.0846154	0.0625	0.0841121	0.0536481	0.0550551	0.0618337	0.0441176
MAGI3	0.5	0.102739	0.320879	0.195804	0.519737	0.205882	0.776923	0.109375	0.238532	0.266667	0.182243	0.0949555	0.130769	0.0625	0.35514	0.00858369	0.01001	0.0319829	0
PHTF1	0.0491803	0.016032	0.116484	0.0891608	0.0625	0.104671	0.0307692	0.125	0.12844	0.0222222	0.0794393	0.0257171	0.0384615	0.125	0.0747664	0.145923	0.0580581	0.0692964	0.0147059
RSBN1	0.295082	0.152905	0.298901	0.354895	0.253289	0.297578	0.392308	0.359375	0.376147	0.155556	0.196262	0.260138	0.246154	0.125	0.224299	0.381974	0.271271	0.476546	0.235294
PTPN22	0	0.000144432	0.0021978	0	0	0	0	0	0	0	0	0	0	0	0	0.665236	0.103103	0.501066	0.0588235
BCL2L15	0.00819672	0.000288864	0.0285714	0.00174825	0	0.0017301	0	0	0	0	0.00934579	0	0	0	0	0.00858369	0.001001	0.0021322	0
AP4B1	0.00819672	0.0188725	0.021978	0.0367133	0.0197368	0.017301	0.0153846	0.046875	0.0275229	0.0222222	0.0280374	0.0227498	0.0307692	0	0.0186916	0.0536481	0.033033	0.0362473	0.0294118
DCLRE1B	0	0.00726975	0.010989	0.0192308	0.00328947	0.0112457	0	0.03125	0.0183486	0	0.0140187	0.00890208	0.0153846	0	0	0.0107296	0.039039	0.010661	0
HIPK1-AS1	0.0163934	0.0114583	0.00879121	0.00524476	0.0296053	0.0138408	0.0307692	0	0	0.0222222	0.0233645	0.00890208	0.0153846	0	0.00934579	0.0343348	0.00700701	0.0223881	0
HIPK1	0.188525	0.130615	0.257143	0.241259	0.338816	0.193772	0.146154	0.28125	0.192661	0.222222	0.135514	0.126607	0.2	0.125	0.224299	0.542918	0.284284	0.224947	0.0294118
OLFML3	0	0.000385152	0	0.0367133	0.00328947	0.000865052	0	0.015625	0	0	0.00934579	0	0.0307692	0	0	0	0.0940941	0.0021322	0
SYT6	0	0.0278273	0	0.0034965	0	0	0	0	0	0	0.0140187	0.00593472	0	0	0	0	0.011011	0.0010661	0
AL121999.1	0	0.00341823	0	0	0	0.000865052	0	0	0	0	0	0	0	0	0	0	0	0	0
TRIM33	0.319672	0.24592	0.303297	0.274476	0.263158	0.290657	0.338462	0.34375	0.321101	0.155556	0.28972	0.162216	0.330769	0.4375	0.373832	0.32618	0.314314	0.277186	0.0882353
BCAS2	0.360656	0.419287	0.384615	0.272727	0.371711	0.281142	0.446154	0.390625	0.256881	0.488889	0.275701	0.461919	0.376923	0.3125	0.429907	0.418455	0.386386	0.385928	0.279412
DENND2C	0.0245902	0.00698089	0.010989	0.104895	0.0131579	0.0147059	0.0384615	0	0.00917431	0	0.0140187	0.00890208	0.0384615	0	0.0186916	0	0.004004	0.00426439	0.0441176
NRAS	0.0409836	0.151702	0.0637363	0.122378	0.0657895	0.0510381	0.123077	0.09375	0.0917431	0.0666667	0.17757	0.0623145	0.0692308	0.0625	0.149533	0.122318	0.134134	0.0767591	0.0882353
CSDE1	1.36885	1.93217	1.4	1.87937	1.16776	1.09689	1.18462	1.76562	1.15596	1.46667	1.28505	1.73096	1.97692	2.5	1.76636	1.04936	1.44344	1.28145	1.19118
SIKE1	0.147541	0.240191	0.213187	0.211538	0.190789	0.146194	0.207692	0.171875	0.12844	0.111111	0.186916	0.149357	0.107692	0	0.242991	0.248927	0.15015	0.162047	0.220588
TSPAN2	0	0.00755862	0.0285714	0.428322	0	0	0	0.65625	0	0	0.0280374	0	0.330769	1.8125	0.0186916	0.083691	0.012012	0.0277186	0.0147059
NGF	0	0	0	0.0104895	0	0	0	0	0	0	0	0	0.0615385	0	0	0	0	0	0
VANGL1	0.0245902	0.0670165	0.0417582	0.197552	0.0164474	0.0406574	0.0384615	0.078125	0.0275229	0	0.121495	0.00692384	0.0461538	0	0.121495	0.0515021	0.00500501	0.0266525	0
SLC22A15	0.0491803	9.62881e-05	0.0571429	0.00699301	0.0625	0.0726644	0.0615385	0	0.119266	0	0.00934579	0.0108803	0	0	0.00934579	0.0128755	0.035035	0.00426439	0
MAB21L3	0.0245902	0.0016369	0.010989	0	0.101974	0.00432526	0.0153846	0	0.0275229	0.0222222	0.0046729	0.0049456	0	0	0	0	0.003003	0.0010661	0
ATP1A1	6.35246	1.80738	3.45714	1.73077	4.45724	20.9567	1.35385	0.40625	16.1927	1.28889	2.46262	2.96835	0.707692	1.25	1.84112	0.581545	1.04705	0.755864	0.426471
LINC01762	0.0327869	0.0229166	0.0197802	0.00874126	0.00328947	0.365917	0.00769231	0	0.311927	0	0.00934579	0.289812	0.0230769	0	0.00934579	0.00429185	0.002002	0	0
AL390066.1	0	0.0364932	0.0021978	0.00524476	0	0.0017301	0	0	0.00917431	0	0	0.00296736	0	0	0	0	0.00700701	0.0021322	0
CD58	0.0409836	0.0369265	0.0549451	0.440559	0.0328947	0.129758	0.0307692	0.109375	0.110092	0	0.11215	0.0217606	0.0846154	0	0.0654206	0.160944	0.35035	0.180171	0.0294118
IGSF3	0.172131	0.0282124	0.118681	0.013986	0.151316	0.25173	0.00769231	0.0625	0.40367	0	0.0934579	0.0395648	0.00769231	0	0.140187	0	0.00600601	0	0
CD2	0	0.000674017	0	0.00874126	0	0.000865052	0	0	0	0	0	0	0	0	0.00934579	1.27468	0.022022	4.19296	0
AL157904.1	0	4.8144e-05	0	0	0	0.000865052	0	0	0	0	0.00934579	0	0	0	0	0	0	0	0
PTGFRN	0.0245902	0.00115546	0.0505495	0.0244755	0.0296053	0.0527682	0.0461538	0.0625	0.0275229	0	0.135514	0.0049456	0.00769231	0	0.0560748	0	0.002002	0.0021322	0
CD101	0	0	0	0	0	0.00605536	0	0	0	0	0	0	0	0	0	0.00429185	0.0650651	0.0255864	0
AL445231.1	0	0.00139618	0.0021978	0	0.00986842	0.000865052	0	0	0	0	0	0	0	0	0	0.00429185	0.004004	0	0
TTF2	0.0983607	0.0324972	0.0901099	0.0856643	0.151316	0.0726644	0.0307692	0.0625	0.0458716	0.0222222	0.088785	0.0385757	0.0615385	0.0625	0.140187	0.0643777	0.169169	0.08742	0.0147059
TRIM45	0.00819672	0.000914737	0.0153846	0.00874126	0.00657895	0.0268166	0.0230769	0.046875	0.0275229	0	0.0186916	0.0138477	0	0	0.0747664	0	0.002002	0	0
VTCN1	0.163934	0.0012036	0.426374	0.00174825	0	0.108997	0.00769231	0	0.0366972	0	0.0373832	0.0187933	0	0	0.196262	0.00429185	0.001001	0	0
AL358072.1	0	0.000722161	0.0043956	0.00874126	0.00328947	0.0121107	0	0	0.00917431	0	0.0046729	0.00098912	0	0	0.00934579	0.00429185	0.00500501	0.0010661	0
MAN1A2	0.688525	0.199413	0.556044	0.384615	0.401316	0.538927	0.230769	0.515625	0.477064	0.177778	0.514019	0.162216	0.269231	0.4375	0.682243	0.366953	0.222222	0.260128	0.176471
TENT5C	0.00819672	0.115401	0.00879121	0.0034965	0.00657895	0.120242	0.00769231	0.015625	0.0275229	0	0.0700935	0.139466	0.0230769	0.0625	0.158879	0.16309	0.003003	0.30064	0.735294
GDAP2	0.057377	0.080882	0.138462	0.0699301	0.0756579	0.105536	0.115385	0.09375	0.0917431	0.0666667	0.116822	0.0514342	0.0846154	0.0625	0.0934579	0.0965665	0.169169	0.0501066	0.0294118
WDR3	0.0409836	0.0749121	0.0725275	0.0979021	0.105263	0.0795848	0.0769231	0.03125	0.0642202	0.0444444	0.107477	0.049456	0.0384615	0	0.0654206	0.0751073	0.103103	0.0671642	0.0441176
SPAG17	0.0491803	0.00495884	0.16044	0.00524476	0.0394737	0.0916955	0	0.0625	0.0275229	0	0.121495	0.0237389	0.00769231	0	0.17757	0	0.002002	0.0021322	0
WARS2	0.057377	0.102162	0.0461538	0.0244755	0.0888158	0.0795848	0.0923077	0.125	0.0458716	0.266667	0.0747664	0.0573689	0.0461538	0	0.0654206	0.0321888	0.0510511	0.0426439	0.0294118
AL359915.2	0.0245902	0.005681	0.0153846	0.0174825	0.0460526	0.0406574	0.1	0.03125	0.0183486	0	0.0420561	0.00791296	0.0384615	0	0.046729	0.0128755	0.011011	0.0234542	0.0294118
LINC01780	0	0.0488662	0	0.0034965	0.00328947	0.00259516	0.00769231	0	0.00917431	0	0.0046729	0.0049456	0	0	0	0	0	0	0
HAO2	0	2.18622	0.021978	0.136364	0.0164474	0.0276817	0.0461538	0.046875	0.100917	0.2	0.0794393	0.257171	0.138462	0.1875	0.0186916	0.100858	0.0700701	0.188699	0.147059
HSD3B2	0	0.00466997	0	0	0	0	0	0	0	0.0222222	0	0	0	0	0	0	0	0	0
ZNF697	0	0.0830003	0.0197802	0.0174825	0.00657895	0.0622837	0.00769231	0.015625	0.0458716	0	0.130841	0.049456	0.0153846	0	0.046729	0	0.00500501	0	0
PHGDH	0.155738	0.513456	0.259341	0.020979	0.0164474	0.524221	0.0230769	0.3125	0.697248	0.0222222	1.00467	0.600396	0.253846	0.1875	1.07477	0.00429185	0.00700701	0.0149254	0
HMGCS2	2.54918	0.00813634	2.75604	0.00524476	0.174342	0.0320069	0.115385	0.015625	0.146789	0.0666667	0.00934579	0.00791296	0	0	0.00934579	0.00214592	0.001001	0.00319829	0
REG4	0	0	0.0021978	0	0	0	0	0	0	0	0	0	0	0	0	0	0	0	0
NOTCH2	0.0163934	0.0281161	0.107692	0.020979	0.00657895	0.0865052	0.00769231	0.40625	0.119266	0	0.228972	0.0118694	0.246154	0.5	0.233645	0.0858369	0.453453	0.0842217	0.176471
SEC22B	0.237705	0.241587	0.268132	0.241259	0.276316	0.270761	0.238462	0.40625	0.311927	0.266667	0.224299	0.31454	0.176923	0.6875	0.364486	0.240343	0.212212	0.178038	0.25
NBPF26	0	0.00192576	0.010989	0.00524476	0	0.00951557	0.00769231	0.0625	0.0183486	0	0.0280374	0.0049456	0.0153846	0.0625	0.0280374	0	0.045045	0.00959488	0
LINC00623	0.0655738	0.0842521	0.0725275	0.0174825	0.121711	0.0207612	0.0230769	0.140625	0.0825688	0.111111	0.238318	0.0217606	0.0846154	0.0625	0.149533	0.420601	0.135135	0.415778	0.117647
FCGR1B	0	0	0	0	0	0.0017301	0	0	0	0	0	0	0	0	0	0	0.224224	0.00639659	0
FAM72B	0	0	0	0.0034965	0	0	0	0	0	0	0	0	0	0	0	0	0.013013	0.0010661	0
SRGAP2C	0.0327869	0.00101102	0.10989	0.323427	0.00986842	0.0103806	0	0.21875	0.0550459	0	0.0327103	0.00890208	0.169231	2.8125	0.102804	0.0321888	0.499499	0.0735608	0.0588235
SRGAP2-AS1	0	0	0	0	0	0	0	0	0	0	0	0	0	0	0	0	0.015015	0	0
AC244021.1	0	0	0	0	0	0	0	0	0	0	0	0	0	0.1875	0	0	0.033033	0	0
AL592494.3	0	0.000337008	0.0153846	0	0	0.00432526	0	0	0	0	0	0.00593472	0	0	0	0	0.004004	0.010661	0
AC239800.2	0	0.00900294	0	0	0	0.000865052	0	0	0.00917431	0	0.0233645	0	0	0	0	0.0150215	0.013013	0.0021322	0
AC239800.3	0.00819672	0.00317751	0.0703297	0.0821678	0.0756579	0.0207612	0.0538462	0.046875	0.0733945	0.0666667	0.0280374	0.00593472	0.0307692	0	0.0373832	0.154506	0.036036	0.08742	0.0147059
AC239798.2	0	0	0	0	0	0	0	0	0	0	0	0	0	0	0.00934579	0	0.00600601	0	0
HIST2H3PS2	0	4.8144e-05	0	0	0	0.000865052	0	0.015625	0	0	0	0	0	0	0	0	0.001001	0.0010661	0
FAM72C	0	0	0	0	0	0	0	0	0	0	0	0	0	0	0	0.00214592	0.00600601	0	0
AC245595.1	0	0.225266	0.0791209	0.0961538	0.0230263	0.0346021	0.0230769	0.046875	0.0366972	0.0666667	0.761682	0.0425321	0.0615385	0	0.0747664	0.0128755	0.016016	0.00746269	0
AC246785.3	0	0	0	0.00174825	0	0	0	0	0	0	0	0	0.00769231	0	0	0.00858369	0.00500501	0.0181237	0.0147059
NBPF15	0.0163934	0.00178133	0.0175824	0.0926573	0.0197368	0.0103806	0	0.03125	0.00917431	0	0.0280374	0.00593472	0.0538462	0.0625	0.0560748	0.00214592	0.019019	0.0234542	0
LINC01632	0	0	0	0	0	0.00519031	0	0	0	0	0	0.00098912	0.00769231	0	0	0	0.001001	0.0021322	0
FP700111.1	0	0	0	0	0	0	0	0	0	0	0	0	0	0	0	0	0.038038	0.0010661	0
SRGAP2B	0.0327869	0.00197391	0.0571429	0.326923	0.0131579	0.00605536	0	0.25	0.0275229	0	0.00934579	0	0.1	1.4375	0.0654206	0.0257511	0.688689	0.0660981	0.0441176
FAM72D	0	4.8144e-05	0	0.00174825	0	0	0	0	0	0	0	0	0	0	0	0.00429185	0.012012	0.00319829	0
AC245014.3	0	0.000625873	0.0307692	0.00524476	0.00328947	0.00692042	0	0	0	0	0.046729	0	0	0	0.0560748	0.00643777	0.256256	0.0597015	0.0294118
AC245014.1	0	9.62881e-05	0.0021978	0.00699301	0	0	0	0	0	0	0.0046729	0	0	0	0.00934579	0.0171674	0	0.0138593	0
NBPF20	0.00819672	0.00187762	0.0043956	0.013986	0	0.00605536	0.00769231	0.015625	0.0275229	0.0222222	0.00934579	0.00296736	0.00769231	0	0.00934579	0.00858369	0.01001	0.0127932	0
GPR89A	0.0327869	0.0349526	0.0417582	0.041958	0.0625	0.0294118	0.0461538	0.015625	0.0550459	0	0.0607477	0.0098912	0.0307692	0	0.046729	0.027897	0.026026	0.0234542	0.0294118
PDZK1	0.057377	6.23148	0.272527	0.440559	0.0953947	0.158304	0.261538	1.89062	0.40367	1.2	3.05607	1.09891	0.607692	0.9375	2.78505	0.828326	0.253253	0.660981	0.588235
CD160	0	0.000385152	0.0021978	0.00699301	0	0.00259516	0	0.046875	0.00917431	0	0.00934579	0	0	0	0.0186916	0.630901	0.002002	0.107676	0
RNF115	0.434426	0.265226	0.345055	1.12587	0.394737	0.324394	0.415385	0.40625	0.458716	0.311111	0.397196	0.233432	0.669231	0.25	0.392523	1.16309	0.282282	0.458422	0.0882353
POLR3C	0	0.0513697	0.0307692	0.0611888	0.0526316	0.032872	0.0538462	0.03125	0.0275229	0	0.0514019	0.0435213	0.0615385	0	0.046729	0.109442	0.0990991	0.0394456	0.0441176
NUDT17	0.0163934	0.00341823	0.0241758	0.0157343	0.0296053	0.0190311	0.0153846	0	0.0366972	0	0.0186916	0.0128586	0	0	0.0280374	0.0128755	0.016016	0.00852878	0
PIAS3	0.0327869	0.00895479	0.0395604	0.143357	0.0460526	0.032872	0.0384615	0.109375	0.0733945	0.0222222	0.0420561	0.0187933	0.0923077	0	0.0654206	0.027897	0.03003	0.0223881	0
ANKRD35	0	0	0	0.00874126	0.00657895	0.000865052	0	0	0	0	0	0.00098912	0.107692	0	0	0.00643777	0.003003	0.00852878	0
ITGA10	0	0.000144432	0.0021978	0.188811	0.00657895	0.00519031	0	0	0	0	0.0046729	0	0.130769	0	0.00934579	0.00429185	0.00600601	0.00319829	0
PEX11B	0.0901639	0.105676	0.0923077	0.0559441	0.0690789	0.067474	0.0692308	0.109375	0.0825688	0.0888889	0.0981308	0.090999	0.0307692	0.125	0.214953	0.0472103	0.0510511	0.0383795	0.0147059
RBM8A	0.95082	0.572722	0.817582	0.807692	0.667763	0.517301	0.823077	0.921875	0.559633	0.844444	0.761682	0.617211	1.00769	0.25	1.15888	1.28326	0.916917	0.866738	0.588235
LIX1L-AS1	0	0.0109287	0.0021978	0.0227273	0.0131579	0.00778547	0.00769231	0.03125	0	0.0222222	0.00934579	0.0108803	0.0153846	0	0.0280374	0.0171674	0.017017	0.0266525	0.0294118
LIX1L	0.00819672	0.044437	0.00659341	0.227273	0.0427632	0.0181661	0.0153846	0.25	0.0183486	0	0.107477	0.0286845	0.238462	0.125	0.0186916	0.120172	0.116116	0.154584	0.0588235
ANKRD34A	0	0.000385152	0	0.0034965	0	0.0017301	0	0	0	0	0.0046729	0	0.0230769	0	0	0.0107296	0.001001	0.00852878	0
POLR3GL	0.393443	0.144914	0.292308	0.43007	0.266447	0.290657	0.146154	0.53125	0.321101	0.577778	0.163551	0.324431	0.476923	0.25	0.308411	0.896996	0.364364	0.589552	0.382353
TXNIP	15.1639	0.310433	9.32967	14.0262	12.8487	5.80709	3.53077	11.5938	8.21101	5.15556	3.06542	3.24728	6.79231	4.0625	10.9252	17.3627	8.42643	14.113	13.1029
LINC01719	0	0.00154061	0.00659341	0.00174825	0	0.00519031	0	0	0	0	0.00934579	0.00395648	0.00769231	0	0	0	0	0.0021322	0
NBPF10	0	0.00346637	0.0043956	0.0034965	0.00657895	0.00692042	0.00769231	0.0625	0.00917431	0	0.0140187	0.00197824	0.00769231	0	0.0186916	0.00858369	0.042042	0.00639659	0.0147059
NOTCH2NL	0	0.00505512	0.0263736	0.00524476	0.00328947	0.0294118	0	0.109375	0.00917431	0	0.0700935	0.00593472	0.0307692	0.1875	0.0280374	0.0171674	0.0930931	0.0202559	0.0441176
AC239799.2	0	0.000722161	0	0.00174825	0	0.00432526	0	0	0	0	0.00934579	0	0	0	0	0	0.00900901	0.0021322	0.0294118
NBPF12	0.00819672	0.0174763	0.0285714	0.0244755	0.0197368	0.0294118	0.0307692	0.046875	0.00917431	0	0.0794393	0.00593472	0.0307692	0	0.0560748	0.0343348	0.048048	0.0341151	0.0735294
PRKAB2	0.188525	0.0544991	0.173626	0.0769231	0.289474	0.0475779	0.138462	0.09375	0.0550459	0.111111	0.116822	0.0375865	0.184615	0	0.046729	0.0364807	0.049049	0.0479744	0.0588235
AC242426.2	0.0409836	0.0293679	0.0901099	0.0524476	0.0723684	0.0596886	0.1	0.109375	0.110092	0.0444444	0.0654206	0.0385757	0.0615385	0.0625	0.0841121	0.0450644	0.047047	0.0394456	0.0441176
FMO5	0.0409836	0.952482	0.145055	0.0402098	0.0493421	0.0233564	0.00769231	0.03125	0.0458716	0.0666667	0.0700935	0.131553	0.0153846	0.0625	0.0280374	0.0257511	0.032032	0.00319829	0.0735294
CHD1L	0.057377	0.0835781	0.0725275	0.0559441	0.0855263	0.0778547	0.0846154	0.140625	0.100917	0.0666667	0.0700935	0.0553907	0.1	0	0.0747664	0.0858369	0.102102	0.0394456	0.0441176
LINC00624	0	0.00024072	0.00659341	0.0034965	0.00657895	0.00259516	0.00769231	0.015625	0	0	0	0	0	0	0	0.00429185	0.001001	0	0
BCL9	0.0409836	0.0439074	0.0901099	0.0437063	0.125	0.0570934	0.0461538	0.140625	0.12844	0.155556	0.0607477	0.0534125	0.0307692	0	0.0934579	0.0107296	0.012012	0.00746269	0
ACP6	0.0163934	0.0572914	0.120879	0.0262238	0.0756579	0.0986159	0.0230769	0.125	0.110092	0.0222222	0.121495	0.0306627	0.0615385	0.0625	0.149533	0.0214592	0.012012	0.0415778	0
GJA5	0	0.000144432	0	0.578671	0	0	0	0	0	0	0	0.00296736	0.261538	0	0	0	0	0	0.0147059
AC241644.2	0.00819672	4.8144e-05	0.0197802	0	0	0.0190311	0	0	0.0458716	0	0	0.0049456	0	0	0.00934579	0	0	0	0
GJA8	0	0	0.0021978	0.00174825	0	0.00432526	0	0	0	0	0.0046729	0	0	0	0	0	0	0	0
GPR89B	0.0163934	0.0590246	0.0307692	0.0227273	0.0164474	0.0285467	0.00769231	0.015625	0.0183486	0.0222222	0.046729	0.0049456	0.0153846	0	0.0373832	0.0300429	0.015015	0.0277186	0.0441176
AC239803.3	0	0.000962881	0	0.00174825	0	0.00605536	0	0	0	0	0	0.00197824	0	0	0	0	0.001001	0	0
NBPF11	0.0163934	0.0151172	0.0351648	0.034965	0.0230263	0.0250865	0.0153846	0.046875	0.0458716	0.0222222	0.046729	0.0187933	0.00769231	0	0.0280374	0.0171674	0.025025	0.00959488	0
AC239803.1	0	4.8144e-05	0	0	0.00328947	0	0	0	0	0	0.00934579	0	0	0	0	0	0	0	0
PPIAL4G	0	0.00024072	0	0	0	0	0	0	0	0	0.0046729	0	0	0	0.00934579	0.0171674	0.002002	0.00959488	0
NBPF14	0.00819672	0.0222907	0.0417582	0.00524476	0.0197368	0.0449827	0	0.109375	0.0366972	0.0222222	0.11215	0.0118694	0.0769231	0.4375	0.046729	0.0236052	0.184184	0.021322	0.0294118
NUDT4B	0	0.00529585	0.00659341	0	0	0.0190311	0.00769231	0.015625	0	0	0.0046729	0.0217606	0.0307692	0	0.00934579	0	0.00500501	0.0010661	0
PDE4DIP	0.0983607	0.269318	0.173626	0.0926573	0.0756579	0.801903	0.00769231	0.59375	0.458716	0.0666667	0.32243	0.469832	0.384615	1.125	0.214953	0.0751073	0.154154	0.118337	0.0735294
NBPF9	0	0.010351	0.0175824	0.020979	0.0164474	0.0181661	0.0153846	0.03125	0.0275229	0	0.0607477	0.0049456	0.0153846	0.125	0.0280374	0.00643777	0.0590591	0.00852878	0
AC245297.3	0.229508	0.0628761	0.334066	0.143357	0.296053	0.318339	0.0769231	0.5	0.458716	0.111111	0.299065	0.173096	0.315385	0.25	0.420561	0.785408	0.16016	0.597015	0.176471
AC245297.2	0	0.00144432	0.00659341	0.00174825	0.00328947	0.0181661	0.0153846	0	0.0183486	0	0.00934579	0.00593472	0.0307692	0	0.00934579	0.0214592	0.00700701	0.010661	0.0147059
NBPF19	0.00819672	0.00611429	0.0417582	0.020979	0.00328947	0.0389273	0.0230769	0.03125	0.0183486	0.0222222	0.0186916	0.00791296	0.0692308	0	0.0373832	0.0493562	0.134134	0.0746269	0.0735294
FCGR1A	0	9.62881e-05	0	0	0	0.0017301	0	0	0	0	0	0	0	0	0	0	0.36036	0.0010661	0
HIST2H2BF	0	0.00698089	0.010989	0.00699301	0.0197368	0.0147059	0.0307692	0.03125	0	0	0.0280374	0.0148368	0	0	0.0186916	0.00429185	0.044044	0.0181237	0.0441176
AC243772.2	0	4.8144e-05	0	0	0	0.000865052	0	0	0	0	0	0	0	0	0.0280374	0	0.004004	0	0
HIST2H4A	0	0.00317751	0	0	0	0	0	0	0	0	0	0.00197824	0	0	0	0.00214592	0.002002	0.0021322	0
AC239868.3	0	0.00105917	0.00659341	0.0034965	0.00328947	0.00432526	0.00769231	0.015625	0	0	0.00934579	0.00197824	0	0	0.0186916	0.00214592	0.002002	0.00426439	0
HIST2H4B	0	0.00149247	0	0.00699301	0	0.00432526	0	0	0	0	0.00934579	0.0049456	0	0.0625	0.00934579	0	0.00500501	0.0117271	0.0147059
AC239868.2	0	0.00221463	0.0175824	0.0192308	0.0164474	0.00951557	0	0	0.0183486	0.0444444	0.0046729	0.00593472	0.0230769	0	0.046729	0.00643777	0.00700701	0.00533049	0.0441176
HIST2H2BE	0	0.0292234	0.0373626	0.0244755	0.0296053	0.050173	0.0230769	0.09375	0.0917431	0	0.0981308	0.0464886	0.0615385	0	0.233645	0.0236052	0.0540541	0.021322	0
HIST2H2AC	0.139344	0.284387	0.210989	0.258741	0.164474	0.32526	0.261538	0.296875	0.238532	0.377778	0.219626	0.62908	0.323077	0.125	0.149533	0.401288	0.318318	0.464819	0.294118
HIST2H2AB	0.00819672	0.0024072	0.00879121	0.00699301	0.00986842	0.00432526	0.00769231	0	0.00917431	0	0.00934579	0.00593472	0.00769231	0	0	0.00429185	0.00600601	0.0138593	0.0147059
BOLA1	0.139344	0.153194	0.149451	0.103147	0.151316	0.134083	0.0923077	0.15625	0.155963	0.0666667	0.0934579	0.140455	0.207692	0.3125	0.186916	0.0515021	0.0510511	0.054371	0.0441176
SV2A	0	0.000529585	0	0.0611888	0	0	0	0.03125	0.0183486	0	0.0140187	0	0.169231	0	0	0.00214592	0.002002	0.00533049	0
SF3B4	0.106557	0.137933	0.217582	0.124126	0.118421	0.134083	0.123077	0.34375	0.183486	0.222222	0.242991	0.114738	0.246154	0.3125	0.317757	0.190987	0.217217	0.114072	0.0294118
MTMR11	0.00819672	0.0946031	0.0153846	0.0559441	0	0.00519031	0	0.125	0	0	0.242991	0.0128586	0.0846154	0	0.00934579	0	0.166166	0.00426439	0
OTUD7B	0.0983607	0.0721679	0.0989011	0.141608	0.0723684	0.108131	0.0923077	0.28125	0.165138	0.0444444	0.163551	0.0395648	0.138462	0.0625	0.149533	0.0493562	0.003003	0.0223881	0
VPS45	0.106557	0.0557027	0.107692	0.0996503	0.111842	0.114187	0.130769	0.078125	0.155963	0.111111	0.126168	0.0375865	0.207692	0.25	0.0934579	0.0729614	0.0630631	0.0383795	0.0441176
PLEKHO1	0	0.000625873	0.0021978	0.256993	0.00986842	0.00259516	0	0.015625	0	0	0	0	0.361538	0.1875	0	0.17382	1.56557	0.371002	0.588235
ANP32E	0.377049	0.404266	0.786813	0.382867	0.236842	0.551903	0.230769	0.5625	0.33945	0.266667	0.331776	0.582591	0.469231	0.4375	1.25234	0.67382	0.2002	0.560768	0.294118
APH1A	0.581967	0.179433	0.608791	0.445804	0.381579	0.364187	0.284615	0.6875	0.238532	0.0888889	0.476636	0.137488	0.215385	0.25	0.392523	0.285408	0.452452	0.248401	0.264706
C1orf54	0.319672	0.0138655	0.167033	0.127622	0.0822368	0.281142	0.176923	0	0.577982	0.0666667	0.00934579	0.090999	0.469231	0	0	0.00858369	0.258258	0.0138593	0.0147059
CIART	0	0.0448703	0.032967	0.00874126	0.00986842	0.0371972	0.0307692	0.015625	0.0366972	0	0.0233645	0.0504451	0.0461538	0.0625	0	0	0.004004	0.0010661	0
MRPS21	1.12295	1.26157	1.18901	0.681818	0.875	0.8391	0.838462	1.15625	1.04587	1.17778	1.08411	1.27596	0.815385	1.3125	1.13084	0.592275	0.696697	0.721748	0.632353
PRPF3	0.0163934	0.0376486	0.12967	0.216783	0.0855263	0.131488	0.0846154	0.078125	0.0917431	0	0.107477	0.0504451	0.169231	0	0.242991	0.150215	0.143143	0.132196	0.0147059
RPRD2	0.139344	0.263252	0.285714	0.25	0.171053	0.186851	0.176923	0.203125	0.192661	0.111111	0.313084	0.170129	0.315385	0.1875	0.308411	0.251073	0.16016	0.201493	0.0588235
TARS2	0.0409836	0.086563	0.0571429	0.0769231	0.0460526	0.0787197	0.0615385	0.046875	0.0550459	0.111111	0.0841121	0.0306627	0.0307692	0.1875	0.046729	0.0686695	0.0660661	0.0447761	0.0588235
ECM1	0	0.000288864	0.0021978	0.115385	0	0.00259516	0	0	0	0	0.0046729	0	0.115385	0.25	0	0	0.001001	0.0010661	0
FALEC	0	0.000529585	0.0021978	0.0174825	0.00657895	0.00778547	0	0.015625	0.0183486	0	0.0186916	0	0.0384615	0	0	0.00643777	0.00600601	0.0159915	0
AL356356.1	0	0.000192576	0	0	0	0	0	0	0	0	0	0	0	0	0	0	0.004004	0.0021322	0
ADAMTSL4	0	0.0016369	0.0043956	0.00174825	0.00657895	0.016436	0.00769231	0.046875	0	0	0.0327103	0.00098912	0.0307692	0.125	0.0280374	0	0.128128	0.00533049	0
MCL1	0.401639	0.433922	0.646154	0.924825	0.338816	0.453287	0.315385	0.796875	0.165138	0.288889	0.995327	0.335312	0.530769	0.625	1.78505	1.32403	3.02002	1.12367	0.5
ENSA	0.893443	0.564874	0.753846	0.517483	0.434211	0.595156	0.915385	0.6875	0.642202	0.533333	0.537383	0.687438	0.761538	0.0625	0.691589	0.697425	0.614615	0.481876	0.485294
GOLPH3L	0.057377	0.145251	0.0901099	0.117133	0.0888158	0.08391	0.0923077	0.109375	0.0275229	0.311111	0.107477	0.101879	0.123077	0	0.168224	0.0772532	0.043043	0.0618337	0.0882353
CTSS	0.0327869	0.000818449	0.0593407	0.178322	0.0526316	0.017301	0	0.046875	0.0183486	0	0.0747664	0.00197824	0.0307692	0	0	0.791845	12.5966	0.802772	1.48529
CTSK	0.00819672	0.00182947	0.010989	0.0122378	0.00328947	0.00346021	0.00769231	0.015625	0.00917431	0	0.00934579	0.00296736	0.0615385	0	0	0.00429185	0.01001	0.0010661	0
ARNT	0.0409836	0.087574	0.103297	0.15035	0.0394737	0.0769896	0.0923077	0.140625	0.0825688	0.0444444	0.140187	0.0583581	0.176923	0.125	0.233645	0.0472103	0.105105	0.0554371	0.0588235
SETDB1	0.0409836	0.0453035	0.0659341	0.127622	0.0559211	0.0510381	0.0615385	0.0625	0.0733945	0.111111	0.088785	0.0316518	0.0461538	0.125	0.0560748	0.0536481	0.137137	0.0490405	0.0588235
CERS2	0.106557	0.500361	0.274725	0.253497	0.197368	0.182526	0.246154	0.328125	0.183486	0.222222	0.598131	0.136499	0.161538	0.125	0.457944	0.128755	0.178178	0.154584	0.117647
ANXA9	0.0655738	0.202012	0.501099	0.00524476	0.00986842	0.00432526	0.0153846	0.046875	0.0275229	0.0444444	0.0514019	0.0286845	0	0.1875	0.0186916	0	0.001001	0	0.0147059
MINDY1	0.327869	0.0525252	0.162637	0.0646853	0.476974	0.0544983	0.853846	0.09375	0.0550459	0.311111	0.130841	0.041543	0.00769231	0	0.0280374	0.00214592	0.021021	0.00959488	0.0147059
PRUNE1	0.0983607	0.0670165	0.123077	0.0506993	0.0888158	0.0484429	0.207692	0.046875	0.0733945	0.0222222	0.0934579	0.0425321	0.0615385	0	0.130841	0.0257511	0.028028	0.0383795	0
C1orf56	0.0901639	0.0668239	0.16044	0.129371	0.151316	0.0856401	0.0615385	0.265625	0.0917431	0.0444444	0.11215	0.0484669	0.161538	0.0625	0.149533	0.43133	0.194194	0.259062	0.132353
CDC42SE1	0.106557	0.0633576	0.241758	0.291958	0.299342	0.115917	0.123077	0.15625	0.137615	0.177778	0.186916	0.0959446	0.207692	0	0.158879	1.37554	0.665666	0.689765	0.367647
MLLT11	0.00819672	0.000577729	0.0549451	0.00699301	0.00657895	0.00778547	0.00769231	0.046875	0.0366972	0	0.00934579	0.00692384	0.0230769	0	0	0.0708155	0.0910911	0.0277186	0
GABPB2	0.114754	0.0358673	0.197802	0.120629	0.105263	0.188581	0.1	0.28125	0.110092	0.0222222	0.135514	0.0603363	0.2	0.125	0.11215	0.133047	0.118118	0.130064	0.0735294
SEMA6C	0	0.0282606	0.00659341	0.0524476	0.0263158	0.0121107	0.0384615	0.046875	0.00917431	0	0.0654206	0.00593472	0.0230769	0	0.0186916	0.00643777	0.00600601	0.00319829	0
TNFAIP8L2	0	0.000337008	0	0	0	0	0	0	0	0	0	0	0	0	0	0.133047	0.353353	0.0799574	0.0147059
SCNM1	0.114754	0.0799191	0.118681	0.155594	0.0986842	0.111592	0.138462	0.140625	0.155963	0.0666667	0.135514	0.0613254	0.238462	0	0.102804	0.206009	0.283283	0.16951	0.235294
LYSMD1	0.0163934	0.0339897	0.0417582	0.0174825	0.0296053	0.0363322	0.0230769	0.0625	0.0183486	0.0666667	0.0140187	0.0346192	0.0384615	0	0.0747664	0	0.00500501	0.00426439	0.0147059
VPS72	0.196721	0.105917	0.162637	0.118881	0.148026	0.0977509	0.107692	0.15625	0.0825688	0.177778	0.191589	0.102868	0.323077	0.125	0.158879	0.0858369	0.106106	0.0852878	0.0441176
PIP5K1A	0.131148	0.0675461	0.169231	0.106643	0.121711	0.161765	0.161538	0.109375	0.119266	0.177778	0.0981308	0.0722057	0.0538462	0.0625	0.186916	0.0493562	0.0760761	0.0458422	0.0588235
PSMD4	0.393443	0.651196	0.428571	0.526224	0.299342	0.358131	0.353846	0.640625	0.348624	0.355556	0.616822	0.51632	0.676923	0.375	0.691589	0.60515	0.596597	0.398721	0.25
AL391069.2	0	0.0174763	0.00879121	0.00174825	0.0131579	0.0147059	0.0307692	0	0.00917431	0	0.0186916	0.0118694	0.00769231	0	0	0.00643777	0.016016	0.00319829	0.0147059
ZNF687	0.0409836	0.0535843	0.0505495	0.0524476	0.0592105	0.0432526	0.0461538	0.03125	0.0550459	0	0.0700935	0.0395648	0.0461538	0.0625	0.11215	0.0386266	0.048048	0.0234542	0.0588235
PI4KB	0.106557	0.097588	0.142857	0.185315	0.108553	0.111592	0.0692308	0.078125	0.211009	0	0.135514	0.0820969	0.0846154	0.1875	0.11215	0.0944206	0.135135	0.0810235	0.0588235
AL391069.4	0	0.00048144	0	0	0	0.00432526	0	0	0	0	0	0.00098912	0	0	0	0	0	0	0
RFX5	0.0327869	0.0410187	0.0417582	0.104895	0.0328947	0.0415225	0.0153846	0.03125	0.0550459	0.0222222	0.0700935	0.0346192	0.1	0	0.0186916	0.0729614	0.0950951	0.0394456	0.0735294
AL391069.3	0	0.00216648	0.0021978	0.00874126	0.00657895	0.00346021	0	0.015625	0.0275229	0	0.00934579	0.00098912	0	0	0	0.00214592	0.032032	0.0021322	0.0147059
SELENBP1	0.245902	0.864956	0.118681	0.122378	0.375	0.488754	0.0769231	0.046875	0.201835	0.355556	0.0794393	0.397626	0.576923	0.1875	0.0654206	0.00429185	0.00500501	0.0010661	0
PSMB4	0.688525	0.911222	0.371429	0.676573	0.710526	0.397924	0.638462	0.546875	0.550459	0.822222	0.570093	0.749753	0.607692	0.625	0.607477	0.542918	0.464464	0.406183	0.352941
POGZ	0.377049	0.123923	0.52967	0.494755	0.328947	0.474048	0.253846	0.46875	0.385321	0.0888889	0.495327	0.10089	0.415385	0.3125	0.560748	0.190987	0.232232	0.133262	0.191176
CGN	0.0245902	0.0682683	0.164835	0.00524476	0.0493421	0.349481	0.0923077	0.125	0.284404	0.0444444	0.14486	0.0949555	0.00769231	0	0.214953	0	0.004004	0	0
TUFT1	0	0.0484329	0.0637363	0.00699301	0.0592105	0.17128	0.0615385	0.015625	0.0917431	0.0888889	0.0794393	0.0454995	0.0230769	0	0.121495	0	0.00700701	0.00319829	0
SNX27	0.131148	0.512493	0.197802	0.18007	0.177632	0.25173	0.2	0.15625	0.275229	0.4	0.411215	0.298714	0.184615	0.5	0.317757	0.0686695	0.416416	0.116205	0.0735294
AL391335.1	0	0.000192576	0	0	0	0	0	0	0	0	0	0	0	0	0	0	0.003003	0.0010661	0
RIIAD1	0	0.0044774	0.0131868	0	0.00328947	0.017301	0	0	0	0	0.00934579	0.0217606	0.0153846	0	0	0	0	0	0
MRPL9	0.114754	0.298589	0.149451	0.253497	0.141447	0.138408	0.2	0.296875	0.110092	0.155556	0.196262	0.183976	0.253846	0.375	0.224299	0.214592	0.176176	0.210021	0.102941
OAZ3	0	0.0207982	0.0021978	0.0192308	0	0.00605536	0	0.015625	0.00917431	0	0.0140187	0.00395648	0.0153846	0	0	0.00429185	0.00700701	0.0021322	0.0147059
TDRKH	0	0.00813634	0.0417582	0.013986	0.0197368	0.0103806	0.0230769	0.03125	0.00917431	0	0.0233645	0.0118694	0	0	0.0186916	0.0193133	0.016016	0.0234542	0.0147059
TDRKH-AS1	0	0.00312936	0.0043956	0.0034965	0.00657895	0.00259516	0.00769231	0.015625	0	0	0	0.00098912	0	0	0.00934579	0	0.00500501	0.00639659	0
LINGO4	0	0.00110731	0.00879121	0	0	0.00346021	0	0	0	0	0.0046729	0.00098912	0	0.0625	0	0	0	0	0
RORC	0.106557	0.143903	0.123077	0.00524476	0.220395	0.16436	0.115385	0.046875	0.201835	0.2	0.126168	0.128586	0	0.0625	0.121495	0	0	0.0223881	0
C2CD4D	0.0163934	0.00182947	0.0241758	0	0.0263158	0.017301	0.0615385	0	0.0458716	0.0444444	0.0233645	0.0118694	0	0	0	0.00214592	0	0.0117271	0
AL450992.2	0	0.000385152	0.00659341	0	0	0.00259516	0	0	0	0	0	0	0	0	0	0	0	0.00319829	0
THEM4	0.52459	0.120408	0.391209	0.183566	0.598684	0.324394	0.623077	0.171875	0.201835	0.333333	0.163551	0.122651	0.115385	0.125	0.308411	0.0987124	0.0500501	0.268657	0.0735294
S100A10	6.43443	1.22445	4.3033	4.6958	4.83882	6.07872	0.715385	6.75	4.6789	3.77778	6.49533	6.06133	0.992308	1.8125	6.85981	1.71674	3.44044	2.86247	0.602941
S100A11	8.08197	0.861345	10.0593	2.47727	4.57237	1.78201	2.49231	6.70312	2.53211	4.82222	6.43458	1.61424	1.46154	2.375	3.8972	1.69313	10.7117	2.18443	0.617647
TCHH	0	0	0.0043956	0.00699301	0	0	0	0	0	0	0	0	0	0	0	0	0.0770771	0.0010661	0
FLG-AS1	0	0.00389967	0.0417582	0.0034965	0.0164474	0.0129758	0.00769231	0.03125	0.0183486	0	0.0140187	0	0.0230769	0	0.00934579	0	0.001001	0	0
FLG	0	4.8144e-05	0	0	0	0	0	0.453125	0	0	0	0	0	0	0	0	0	0	0
FLG2	0	4.8144e-05	0	0	0	0.0017301	0	0.015625	0	0	0	0	0	0	0	0	0	0	0
LCE2D	0	0.00596986	0	0.00174825	0	0	0	0	0	0	0	0	0	0	0	0	0	0	0
S100A9	0	4.8144e-05	0	0.0104895	0	0.0821799	0	0	0	0	0	0	0	0	0.0841121	0.00214592	7.45946	0.0479744	0
S100A12	0	0	0	0	0	0	0	0	0	0	0	0	0	0	0	0	0.209209	0	0
S100A8	0	4.8144e-05	0	0.00174825	0	0	0	0	0	0	0	0	0	0	0	0	2.36937	0.00852878	0
S100A6	22.0328	0.164316	27.3495	15.9318	9.59539	22.0649	13.4308	15.7188	17.7523	6.84444	11.729	15.2512	6.43846	30.4375	10.4486	2.84764	9.47948	4.45522	1.14706
S100A5	0.00819672	0.000192576	0.0153846	0	0.00328947	0.0181661	0.0153846	0	0.00917431	0	0	0.0158259	0	0	0	0.00214592	0.004004	0.0021322	0.0147059
S100A4	1.10656	0.00115546	1.31648	2.06993	0.0493421	0.602076	0.769231	0.234375	1.45872	0.133333	0.0373832	0.228487	0.915385	2.25	0.11215	5.69099	13.3624	8.1855	0.882353
S100A3	0	0.00024072	0	0.0227273	0.00328947	0.0112457	0.0153846	0.03125	0	0	0.0233645	0.00296736	0	0	0	0	0	0	0
S100A2	1.66393	0.0114583	2.8967	0.0122378	0.259868	2.9827	3.35385	0.03125	0.798165	0.266667	0.0654206	1.98912	0.0461538	0	0.121495	0	0.004004	0.0138593	0
S100A16	0.213115	0.37952	0.496703	0.97028	0.0263158	0.166955	0.00769231	1.60938	0.385321	0.0222222	0.864486	0.215628	0.161538	0.5	0.934579	0.00429185	0.004004	0.00426439	0
S100A14	0.229508	0.00948438	0.325275	0.0157343	0.0164474	0.237889	0.0615385	0.046875	0.440367	0	0.542056	0.105836	0.0230769	0	1.17757	0	0.001001	0	0
S100A13	1.69672	0.36445	2.18901	1.01748	1.05592	0.978374	1.71538	4.82812	0.834862	0.933333	2.46262	0.742829	0.323077	0.9375	4.28037	0.0214592	0.027027	0.00426439	0
S100A1	0.057377	0.655722	0.485714	0.0174825	0.00657895	0.00951557	0.0538462	0.46875	0.00917431	0.0444444	0.663551	0.0682493	0.0153846	0.125	0.71028	0.00214592	0.003003	0.0010661	0
AL162258.2	0	0.00861778	0.0131868	0.00524476	0.0164474	0.0121107	0.0384615	0.03125	0.0458716	0.0222222	0.0140187	0.00791296	0.0153846	0	0.0186916	0	0.00500501	0.0021322	0
CHTOP	0.278689	0.127678	0.305495	0.277972	0.217105	0.223183	0.292308	0.53125	0.146789	0.222222	0.261682	0.167161	0.238462	0.0625	0.392523	0.212446	0.273273	0.192964	0.102941
SNAPIN	0.204918	0.148043	0.221978	0.192308	0.167763	0.170415	0.207692	0.28125	0.211009	0.133333	0.205607	0.174085	0.292308	0.25	0.252336	0.156652	0.227227	0.0895522	0.0588235
ILF2	0.319672	0.810794	0.472527	0.417832	0.299342	0.371972	0.6	0.71875	0.394495	0.288889	0.570093	0.551929	0.307692	0.9375	0.53271	0.420601	0.365365	0.299574	0.308824
NPR1	0	0.00216648	0.021978	0.756993	0	0.0017301	0	2.09375	0.0183486	0	0.11215	0	0.184615	0.1875	0.420561	0	0.002002	0	0
INTS3	0.0737705	0.0784267	0.171429	0.222028	0.125	0.176471	0.0769231	0.3125	0.0733945	0.0222222	0.233645	0.0534125	0.246154	0.3125	0.401869	0.0879828	0.126126	0.0724947	0.0147059
SLC27A3	0	0.00717346	0.043956	0.229021	0.00986842	0.0302768	0.00769231	0.3125	0.0642202	0	0.140187	0.00197824	0.169231	0	0.0560748	0.122318	0.192192	0.0511727	0.0147059
GATAD2B	0.139344	0.109528	0.197802	0.277972	0.131579	0.16263	0.115385	0.21875	0.146789	0	0.168224	0.126607	0.269231	0	0.214953	0.184549	0.186186	0.147122	0.0735294
AL358472.5	0	0.00755862	0.0043956	0.00524476	0.00657895	0.00865052	0	0	0.00917431	0	0.0233645	0	0	0	0.0373832	0.00858369	0.00700701	0.00426439	0
DENND4B	0.0163934	0.0296086	0.0483516	0.104895	0.0296053	0.0449827	0.0461538	0.015625	0.0733945	0	0.046729	0.0237389	0.0692308	0.125	0.0841121	0.130901	0.244244	0.108742	0.0441176
CRTC2	0.0163934	0.033749	0.0417582	0.0594406	0.0361842	0.0363322	0.0538462	0.0625	0.0275229	0	0.0514019	0.0257171	0.0230769	0.0625	0.140187	0.0450644	0.101101	0.0287846	0
SLC39A1	0.418033	0.092244	0.551648	0.414336	0.273026	0.275087	0.369231	0.828125	0.238532	0.155556	0.672897	0.0672601	0.269231	0.6875	0.476636	0.133047	0.481481	0.0938166	0.161765
AL358472.4	0.00819672	0.00279235	0.0131868	0.00874126	0.0131579	0.00692042	0	0.03125	0.00917431	0.0444444	0.0420561	0.00593472	0.00769231	0	0.130841	0.00429185	0.00900901	0.0010661	0
AL358472.3	0	0.00101102	0.010989	0.00524476	0.00328947	0.00259516	0	0	0	0	0	0	0	0	0	0.00429185	0.004004	0	0
CREB3L4	0.0409836	0.0226277	0.0549451	0.0594406	0.0296053	0.0692042	0.0307692	0.0625	0.0550459	0.0222222	0.0794393	0.0385757	0.0692308	0	0.0841121	0.0472103	0.02002	0.0149254	0
JTB	1.2623	0.784267	1.0989	0.66958	0.789474	0.941176	1.13846	0.734375	0.798165	0.777778	0.752336	0.810089	0.615385	0.9375	1	1.14592	1.00601	0.91791	0.897059
AL358472.2	0.00819672	0.00341823	0.00879121	0.00524476	0	0.0112457	0	0	0.00917431	0	0.0046729	0.00593472	0.00769231	0	0.0280374	0	0.004004	0.00319829	0
RAB13	2.27049	0.734197	1.69231	1.21154	1.73684	1.15052	2.03077	2.34375	0.798165	1.24444	1.61215	0.843719	1.08462	0.0625	1.33645	0.0128755	0.196196	0.0181237	0.0294118
RPS27	15.5656	14.3689	10.9495	11.5262	20.0428	8.72318	25.3769	16.2344	7.65138	23.9333	16.3785	15.7735	12.9154	5.5625	16.3364	23.8305	23.9169	50.1109	51.7941
TPM3	0.655738	0.813249	0.982418	2.06993	0.625	0.435986	0.930769	1.5	0.568807	1.15556	1.2757	0.683482	0.438462	1.4375	1.14019	3.37983	4.63063	2.54264	1.44118
C1orf43	0.745902	0.964422	0.527473	0.531469	0.611842	0.487024	0.823077	0.609375	0.651376	0.866667	0.546729	0.681503	0.430769	0.6875	0.616822	0.248927	0.583584	0.26226	0.220588
UBAP2L	0.139344	0.133792	0.202198	0.222028	0.161184	0.155709	0.223077	0.171875	0.119266	0.155556	0.233645	0.170129	0.2	0.125	0.28972	0.193133	0.253253	0.133262	0.102941
HAX1	0.713115	0.493621	0.520879	0.410839	0.654605	0.506055	0.546154	0.484375	0.59633	0.711111	0.313084	0.652819	0.492308	0.125	0.579439	0.45279	0.534535	0.517058	0.617647
ATP8B2	0	0.000625873	0.0043956	0.122378	0	0.0268166	0.00769231	0.03125	0.0183486	0	0.0327103	0.0049456	0.107692	0	0.0186916	0.0364807	0.001001	0.135394	0.0147059
IL6R-AS1	0	0.02205	0.00659341	0.00174825	0.00328947	0.000865052	0	0.015625	0	0	0.0046729	0.00098912	0	0	0	0	0.00600601	0.0021322	0
IL6R	0.00819672	0.44644	0.00879121	0.0576923	0.0460526	0.0276817	0.0923077	0.28125	0.0275229	0.0888889	0.369159	0.0356083	0.130769	0.125	0.0654206	0	0.304304	0.0597015	0.0294118
SHE	0	0	0.0131868	0.772727	0	0.000865052	0.130769	0.015625	0	0.0444444	0.0046729	0	0.0384615	0	0	0	0.016016	0	0
TDRD10	0	0	0	0.0594406	0	0.000865052	0.0153846	0.015625	0	0	0	0	0	0	0	0	0	0	0
UBE2Q1	0.262295	0.242261	0.215385	0.276224	0.177632	0.176471	0.207692	0.484375	0.174312	0.111111	0.21028	0.174085	0.176923	0.5	0.214953	0.296137	0.277277	0.172708	0.0882353
ADAR	0.385246	0.380916	0.472527	0.924825	0.325658	0.356401	0.215385	0.71875	0.330275	0.266667	0.443925	0.253215	0.523077	0.25	0.429907	0.714592	0.745746	0.508529	0.382353
KCNN3	0.114754	0.00105917	0.00879121	0.774476	0.108553	0.151384	0.0615385	0	0.284404	0.0222222	0.0046729	0.0207715	0.0846154	0	0	0	0.002002	0	0.0735294
PMVK	0.893443	0.838332	0.56044	0.152098	0.690789	0.58564	1.00769	0.59375	0.53211	0.888889	0.420561	0.835806	0.3	0.4375	0.420561	0.165236	0.297297	0.226013	0.0735294
AL451085.1	0.0163934	0.00423668	0.00879121	0.0034965	0.00328947	0.00519031	0.00769231	0.03125	0	0	0	0	0.0153846	0	0.0186916	0.00429185	0.015015	0.0223881	0.0294118
PBXIP1	0.442623	0.0387078	0.410989	0.194056	0.569079	0.416955	0.307692	0.3125	0.770642	0.0444444	0.21028	0.0425321	0.476923	0.125	0.411215	0.270386	0.127127	0.590618	0.0441176
PYGO2	0.0163934	0.040778	0.0747253	0.0437063	0.0361842	0.0544983	0.0461538	0.03125	0.0550459	0	0.0514019	0.0672601	0.0461538	0.0625	0.0654206	0.0493562	0.048048	0.0746269	0.0147059
AL451085.2	0.00819672	0.0228203	0.043956	0.0227273	0.0230263	0.0432526	0.0769231	0.0625	0.00917431	0.0222222	0.0700935	0.0356083	0.0384615	0	0.0934579	0.0257511	0.01001	0.0266525	0
SHC1	0.0245902	0.0754417	0.0945055	0.272727	0.0690789	0.0726644	0.0538462	0.125	0.0733945	0	0.102804	0.0929773	0.115385	0.125	0.11215	0.0922747	0.129129	0.0586354	0.0147059
CKS1B	0.204918	0.181407	0.279121	0.0664336	0.180921	0.165225	0.161538	0.203125	0.211009	0.266667	0.154206	0.206726	0.284615	0.125	0.308411	0.126609	0.205205	0.0820896	0.220588
FLAD1	0.0901639	0.126667	0.0791209	0.0961538	0.0953947	0.0951557	0.161538	0.046875	0.0825688	0.0666667	0.130841	0.0830861	0.0615385	0.1875	0.0654206	0.120172	0.116116	0.0906183	0.102941
ZBTB7B	0.0327869	0.13307	0.0923077	0.0524476	0.0361842	0.083045	0.0538462	0.015625	0.110092	0.0444444	0.0747664	0.125618	0.0538462	0.0625	0.130841	0.0901288	0.188188	0.0597015	0.0147059
DCST2	0	0.00024072	0	0.00174825	0	0.000865052	0	0	0	0	0	0	0	0	0	0	0.001001	0	0
DCST1-AS1	0	0.000914737	0	0.00874126	0	0.0017301	0	0	0	0	0.0046729	0	0	0	0	0	0.00700701	0.0010661	0
ADAM15	0.0163934	0.00582543	0.00879121	1.39336	0.0131579	0.0224913	0.0153846	0.078125	0	0	0.046729	0.00692384	0.138462	0.0625	0.00934579	0.0236052	0.0880881	0.0245203	0
EFNA4	0.0655738	0.0112176	0.0769231	0.020979	0.0493421	0.0423875	0.0461538	0.015625	0.0275229	0.0444444	0.0560748	0.0148368	0.00769231	0	0.0841121	0.0257511	0.043043	0.0138593	0.0294118
EFNA3	0	0.0044774	0	0.0227273	0.00657895	0.0017301	0.00769231	0	0	0	0	0	0	0	0	0.00429185	0.00600601	0.00533049	0.0441176
EFNA1	0.106557	0.200424	0.173626	0.550699	0.0822368	0.0519031	0.238462	0.234375	0.0917431	0.0222222	0.509346	0.0267062	0.0538462	0.125	0.691589	0	0.003003	0.0010661	0
SLC50A1	0.155738	0.071205	0.221978	0.129371	0.194079	0.15917	0.169231	0.125	0.137615	0.111111	0.126168	0.0534125	0.0769231	0	0.121495	0.109442	0.164164	0.0788913	0.147059
DPM3	1.19672	0.252179	1.03297	0.31993	0.934211	0.735294	0.607692	0.53125	0.834862	0.377778	0.392523	0.228487	0.438462	0.25	0.579439	0.227468	0.241241	0.211087	0.191176
KRTCAP2	0.688525	0.170526	0.58022	0.541958	0.585526	0.388408	0.584615	0.546875	0.431193	0.244444	0.5	0.0830861	0.369231	0.25	0.420561	0.251073	0.373373	0.235608	0.308824
TRIM46	0	0	0.0043956	0.00174825	0	0.00259516	0	0	0.00917431	0	0	0	0	0	0	0	0.001001	0.00533049	0
MUC1	3.7459	0.00539213	2.65495	0.041958	2.66776	2.91696	1.63846	0.015625	2.43119	0.4	0.0607477	0.295747	0.0384615	0	0.271028	0.0107296	0.01001	0.00959488	0.0294118
AC234582.1	0.0327869	0.000192576	0.00879121	0.0034965	0.00328947	0.0138408	0.00769231	0	0.00917431	0	0	0.0098912	0.0153846	0	0.00934579	0	0.001001	0	0
THBS3	0.00819672	0.0211834	0.0307692	0.0227273	0.00328947	0.0250865	0.00769231	0.046875	0.00917431	0	0.0327103	0.0158259	0.0461538	0	0.11215	0.00214592	0.011011	0.00426439	0.0147059
MTX1	0.188525	0.421164	0.248352	0.117133	0.177632	0.221453	0.207692	0.34375	0.137615	0.266667	0.331776	0.252226	0.215385	0.125	0.299065	0.141631	0.133133	0.0906183	0.0735294
AC234582.2	0	9.62881e-05	0	0	0.00328947	0	0	0	0	0	0	0.00197824	0	0	0	0	0	0	0
GBA	0.0163934	0.0697607	0.0703297	0.0681818	0.0690789	0.08391	0.0538462	0.0625	0.0642202	0.0444444	0.121495	0.0108803	0.0153846	0	0.121495	0.0429185	0.0710711	0.010661	0.0294118
FAM189B	0.0327869	0.0311492	0.0813187	0.0681818	0.0493421	0.0562284	0.0538462	0.078125	0.0458716	0.0222222	0.088785	0.0316518	0.0384615	0.125	0.0654206	0.0257511	0.028028	0.00852878	0
SCAMP3	0.131148	0.0469404	0.149451	0.141608	0.0986842	0.136678	0.0769231	0.1875	0.119266	0	0.135514	0.024728	0.0846154	0.0625	0.261682	0.0922747	0.0950951	0.0714286	0.0735294
CLK2	0.0327869	0.0237832	0.0615385	0.0664336	0.0460526	0.0519031	0.0384615	0.046875	0.0642202	0	0.102804	0.0098912	0.0384615	0	0.0934579	0.0622318	0.0730731	0.0351812	0.0294118
HCN3	0	0.00635501	0.00659341	0.00699301	0.00328947	0.0103806	0.0230769	0.03125	0.0183486	0	0.0280374	0.00098912	0.00769231	0.0625	0	0.00214592	0.003003	0.00319829	0
PKLR	0	0.468634	0.0043956	0.013986	0	0.0017301	0.00769231	0	0	0.0222222	0.0140187	0.0593472	0.00769231	0.0625	0	0	0.002002	0.0010661	0
FDPS	0.377049	0.717635	0.452747	1.0979	0.355263	0.526817	0.4	0.859375	0.53211	0.333333	0.551402	0.628091	0.623077	0.3125	0.383178	0.48927	0.28028	0.326226	0.147059
RUSC1-AS1	0.00819672	0.00736604	0.0175824	0.0262238	0.0131579	0.00692042	0.0538462	0	0.00917431	0	0.0186916	0.00296736	0	0	0	0.00214592	0.01001	0.0021322	0
RUSC1	0.0409836	0.0880555	0.0901099	0.0856643	0.0328947	0.0692042	0.0615385	0.046875	0.137615	0.0222222	0.0841121	0.0573689	0.146154	0	0.0560748	0.0214592	0.0660661	0.033049	0.0294118
ASH1L	1.03279	0.35617	0.953846	0.907343	0.743421	0.916955	0.576923	1.07812	0.633028	0.177778	0.808411	0.323442	0.907692	0.125	1.21495	0.590129	0.560561	0.593817	0.308824
ASH1L-AS1	0.0245902	0.0129507	0.0417582	0.020979	0.0361842	0.0380623	0.0692308	0.015625	0.0642202	0	0.0327103	0.0237389	0.0384615	0.0625	0.046729	0.0257511	0.00800801	0.0170576	0
MSTO1	0.00819672	0.061817	0.0241758	0.041958	0.0230263	0.0285467	0.00769231	0.0625	0.0458716	0	0.0327103	0.0326409	0.0461538	0	0.0280374	0.0128755	0.026026	0.0255864	0
YY1AP1	0.0819672	0.0945068	0.101099	0.131119	0.101974	0.121107	0.0923077	0.125	0.137615	0.0666667	0.130841	0.0801187	0.107692	0	0.196262	0.0879828	0.174174	0.0778252	0.0147059
DAP3	0.163934	0.286698	0.158242	0.145105	0.302632	0.172145	0.253846	0.28125	0.247706	0.288889	0.317757	0.229476	0.123077	0.375	0.242991	0.266094	0.333333	0.249467	0.132353
GON4L	0.295082	0.122671	0.305495	0.337413	0.184211	0.243945	0.176923	0.1875	0.229358	0.155556	0.420561	0.0702275	0.323077	0.1875	0.457944	0.418455	0.335335	0.347548	0.323529
SYT11	0	0.00139618	0.010989	0.461538	0	0.0276817	0.0153846	0	0.0183486	0	0.0280374	0.00296736	0.330769	0	0	0.175966	0.112112	0.0746269	0
RIT1	0.057377	0.228106	0.136264	0.167832	0.0855263	0.0795848	0.123077	0.109375	0.137615	0.177778	0.200935	0.101879	0.184615	0	0.205607	0.180258	0.231231	0.0970149	0.102941
KHDC4	0.188525	0.039093	0.195604	0.230769	0.207237	0.225779	0.123077	0.140625	0.12844	0	0.205607	0.0237389	0.184615	0.0625	0.28972	0.0579399	0.107107	0.108742	0.161765
ARHGEF2	0.057377	0.00471812	0.0791209	0.326923	0.0394737	0.0709343	0.0307692	0.0625	0.0642202	0.0222222	0.0514019	0.0346192	0.223077	0.0625	0.140187	0.156652	0.289289	0.121535	0.161765
AL355388.2	0	0	0.0043956	0.0034965	0	0	0.00769231	0	0.00917431	0	0	0	0	0	0	0	0.00700701	0.00639659	0
AL355388.1	0	0.00048144	0	0	0	0	0	0	0	0	0	0	0	0	0	0	0	0	0
SSR2	1.37705	0.622262	1.16264	0.76049	0.855263	0.987024	1.23846	1.73438	0.788991	0.822222	1.41121	0.589515	0.7	0	1.36449	1.75966	1.14014	1.58849	1.41176
UBQLN4	0.0327869	0.0618651	0.0615385	0.0839161	0.0328947	0.0389273	0.0538462	0.046875	0.0183486	0.0444444	0.0747664	0.0306627	0.0461538	0	0.0841121	0.0107296	0.034034	0.0341151	0
LAMTOR2	0.57377	1.03587	0.520879	0.414336	0.440789	0.447232	0.653846	0.34375	0.513761	0.577778	0.546729	0.769535	0.315385	0.75	0.383178	0.469957	0.690691	0.365672	0.352941
RAB25	1.01639	0.124838	0.859341	0.00699301	0.572368	0.406574	0.638462	0	0.550459	0.577778	0.191589	0.410485	0.0153846	0	0.626168	0	0.001001	0.00533049	0
MEX3A	0	0.0389967	0.00659341	0.0314685	0.0197368	0.00605536	0.0230769	0.015625	0.00917431	0.0222222	0.0607477	0.00593472	0	0	0.0280374	0	0.001001	0	0
LMNA	0.655738	0.448703	1.15604	1.56643	0.398026	0.721453	0.315385	1.90625	0.862385	0.2	1.17757	0.547972	2.06154	1.1875	1.15888	0.0321888	0.0980981	0.0394456	0.0147059
SEMA4A	0.106557	0.005681	0.0967033	0.0122378	0.0460526	0.117647	0.0923077	0.0625	0.0458716	0.0444444	0.0514019	0.0336301	0.00769231	0	0.514019	0	0.161161	0.0298507	0.0147059
SLC25A44	0.0245902	0.156131	0.0483516	0.0629371	0.0361842	0.0717993	0.0538462	0.046875	0.100917	0.0666667	0.121495	0.0583581	0.0384615	0.25	0.0186916	0.0364807	0.0600601	0.0319829	0
PMF1-BGLAP	0	0.00192576	0.0021978	0	0.00657895	0.0017301	0	0.015625	0	0	0	0.00593472	0.0153846	0	0	0	0.003003	0	0
PMF1	0.737705	0.337779	0.505495	0.213287	0.588816	0.387543	0.507692	0.75	0.623853	0.488889	0.649533	0.464886	0.3	0.125	0.831776	0.233906	0.242242	0.230277	0.132353
PAQR6	0.00819672	0.000770305	0.0043956	0.00874126	0	0.0017301	0	0	0	0	0.0046729	0.00098912	0	0	0	0	0.004004	0.00426439	0
SMG5	0.0245902	0.108565	0.0725275	0.0751748	0.0427632	0.0553633	0.0846154	0.09375	0.0366972	0.155556	0.11215	0.0642928	0.0615385	0.0625	0.11215	0.0515021	0.0790791	0.0394456	0.0294118
TMEM79	0	0.00553657	0.00879121	0.00874126	0.00328947	0.0147059	0.0153846	0.015625	0	0	0.0046729	0.00296736	0.0230769	0	0.0373832	0.0257511	0.022022	0.0149254	0.0441176
GLMP	0.0737705	0.180636	0.114286	0.125874	0.0756579	0.0726644	0.1	0.09375	0.0917431	0.0888889	0.228972	0.0613254	0.123077	0.3125	0.130841	0.0321888	0.0930931	0.0170576	0.0147059
CCT3	0.754098	1.24963	0.969231	0.659091	0.661184	0.812284	1.00769	1.14062	0.981651	0.866667	1.27103	0.916914	0.8	0.5625	1	0.871245	0.722723	0.727079	0.617647
TSACC	0	0.00909922	0.0021978	0.00174825	0	0.00432526	0.00769231	0	0	0	0.0046729	0.00296736	0	0.0625	0	0	0	0	0
RHBG	1.44262	0.0040441	0.395604	0.0034965	1.36842	0.00778547	0.892308	0	0.275229	0.333333	0.00934579	0.00197824	0.00769231	0	0.00934579	0	0.002002	0.0010661	0
AL139412.1	0	0.000529585	0.0043956	0.00174825	0.0131579	0.00346021	0.0153846	0	0.00917431	0	0.0046729	0	0.0153846	0	0.00934579	0	0.004004	0.00319829	0
MEF2D	0.114754	0.0586394	0.127473	0.276224	0.105263	0.0821799	0.0923077	0.078125	0.100917	0.0444444	0.0514019	0.0504451	0.615385	0.1875	0.158879	0.139485	0.169169	0.0959488	0.0588235
AL365181.1	0	0	0	0	0	0.000865052	0	0	0	0	0	0	0.00769231	0	0	0	0.001001	0.0010661	0
IQGAP3	0	0.000770305	0	0	0	0	0	0	0	0	0.0140187	0	0	0	0	0	0.00500501	0	0
NAXE	1.02459	0.403399	0.745055	0.164336	0.667763	0.615917	1.00769	0.21875	0.706422	0.444444	0.481308	0.351137	0.538462	0.25	0.504673	0.208155	0.178178	0.160981	0.102941
GPATCH4	0.180328	0.137307	0.182418	0.153846	0.180921	0.16263	0.269231	0.265625	0.146789	0.266667	0.214953	0.126607	0.176923	0.0625	0.242991	0.120172	0.232232	0.187633	0.147059
HAPLN2	0	9.62881e-05	0	0.0174825	0	0	0	0	0	0	0	0	0.476923	0	0	0	0	0	0
NES	0	0.00105917	0.0021978	1.44056	0.00328947	0	0	0.046875	0	0	0.00934579	0.0098912	1.49231	2.3125	0	0	0.001001	0	0
CRABP2	0.163934	0.000288864	0.197802	0.00524476	0.00986842	0.00865052	0	0	0.110092	0	0.0046729	0.00197824	0.0615385	0	0.0186916	0	0.001001	0.0010661	0
ISG20L2	0.0819672	0.0824226	0.147253	0.125874	0.0789474	0.120242	0.0692308	0.125	0.100917	0.111111	0.107477	0.0534125	0.0923077	0	0.158879	0.216738	0.215215	0.165245	0.132353
RRNAD1	0.122951	0.0476626	0.112088	0.0751748	0.0986842	0.0916955	0.0846154	0.09375	0.0825688	0.0888889	0.11215	0.0425321	0.115385	0.0625	0.0841121	0.0386266	0.0630631	0.0277186	0.0735294
MRPL24	0.131148	0.361514	0.156044	0.125874	0.194079	0.180796	0.253846	0.25	0.119266	0.177778	0.196262	0.251236	0.215385	0.25	0.186916	0.0665236	0.12012	0.0586354	0.0882353
HDGF	0.196721	0.825767	0.415385	0.393357	0.157895	0.352076	0.346154	0.625	0.366972	0.288889	0.859813	0.495549	0.484615	0.625	0.71028	0.304721	0.385385	0.263326	0.294118
PRCC	0.106557	0.109335	0.208791	0.143357	0.0822368	0.116782	0.169231	0.234375	0.0825688	0.155556	0.135514	0.10089	0.0538462	0.125	0.242991	0.128755	0.179179	0.0842217	0.132353
SH2D2A	0	4.8144e-05	0.0021978	0.00524476	0	0.000865052	0.00769231	0	0	0	0.0046729	0	0	0	0	0.744635	0.001001	0.283582	0
NTRK1	0	4.8144e-05	0.0131868	0	0	0	0.546154	0	0	0	0	0	0	0	0	0	0	0.0021322	0
INSRR	0.0245902	0.000577729	0.0263736	0	0	0	0.930769	0	0	0.0222222	0	0	0	0	0	0	0	0	0
PEAR1	0	0.000192576	0	0.202797	0	0.000865052	0.00769231	0	0	0	0	0	0.230769	0	0	0	0	0.0010661	0
ARHGEF11	0.0245902	0.0311011	0.0725275	0.0664336	0.0559211	0.0648789	0.0846154	0.046875	0.0550459	0	0.0420561	0.0276954	0.0615385	0.1875	0.0654206	0	0.0650651	0.00426439	0
ETV3	0.0245902	0.0258052	0.0725275	0.108392	0.0592105	0.0371972	0.0307692	0.0625	0.0366972	0	0.0233645	0.0306627	0.0692308	0.125	0.0186916	0.0793991	0.129129	0.0948827	0
FCRL3	0	0	0	0	0	0	0	0	0	0	0	0	0	0	0	0.319742	0	0.0703625	0.102941
KIRREL1	0	0.000914737	0.00659341	0.0611888	0	0.0268166	0	0.234375	0.0275229	0	0.0747664	0.00593472	0.230769	0.875	0.214953	0	0.001001	0	0
CD1D	0	9.62881e-05	0	0.0174825	0.00986842	0	0	0	0	0	0	0	0	0	0.00934579	0	0.199199	0.00319829	0.0588235
AL138899.1	0	4.8144e-05	0	0.00174825	0	0	0	0	0	0	0	0	0	0	0	0	0.0600601	0.0021322	0
CD1A	0	0	0	0	0	0	0	0	0	0	0	0	0	0	0	0	0.00600601	0	0
CD1C	0	0	0.0021978	0	0	0	0	0	0	0	0	0	0	0	0	0	0.205205	0.0021322	0.0588235
CD1B	0	0	0	0	0	0	0	0	0	0	0	0	0	0	0	0	0.01001	0	0
CD1E	0	0	0	0	0	0	0	0	0	0	0	0	0	0	0	0	0.0690691	0.0010661	0
OR10K1	0	0	0	0	0	0	0	0	0.00917431	0	0.0046729	0	0	0	0	0	0	0	0
SPTA1	0	0	0	0	0	0	0	0.015625	0	0	0	0	0	0	0	0	0.00500501	0	0
MNDA	0	0.000337008	0	0.0034965	0	0	0.00769231	0.390625	0.00917431	0	0	0	0.0307692	0	0	0.00858369	2.23023	0.0415778	0.25
PYHIN1	0	0.00158875	0	0.0034965	0.00328947	0	0	0	0	0	0	0.00197824	0	0	0	2.42489	0.004004	0.901919	0.0441176
IFI16	0	0.0012036	0.0263736	1.71329	0.00328947	0.0103806	0.0153846	0.8125	0	0	0.158879	0.00296736	0.415385	0	0.00934579	2.16738	1.66667	1.27825	0.926471
AIM2	0	4.8144e-05	0	0.00524476	0	0	0	0	0	0	0	0	0	0	0	0.00429185	0.105105	0.0170576	0.691176
CADM3	0	0	0	0.00699301	0	0	0	0.125	0	0	0	0	0.0153846	0	0	0	0	0	0
ACKR1	0	4.8144e-05	0	0.653846	0	0	0	0	0	0	0.00934579	0	0	0	0	0	0	0	0
FCER1A	0	0.000144432	0	0	0	0	0	0	0	0	0.0046729	0	0	0	0	0.00214592	0.605606	0.00959488	0
DUSP23	0.5	0.879207	0.318681	0.398601	0.348684	0.259516	0.676923	0.484375	0.256881	0.444444	0.831776	0.421365	0.230769	1	0.420561	0.201717	0.336336	0.167377	0.0735294
FCRL6	0	0.00024072	0	0.00174825	0	0	0	0	0	0	0	0	0	0	0	0.364807	0.00800801	0.135394	0
SLAMF8	0	0.00024072	0	0	0	0	0	0.015625	0	0	0	0.00197824	0	0	0	0.00643777	0.206206	0.00533049	0
AL590560.1	0	9.62881e-05	0.0131868	0.00699301	0.0131579	0.00519031	0.0153846	0	0	0	0	0	0.00769231	0.0625	0.00934579	0	0.003003	0.0010661	0
VSIG8	0	0.000433296	0.00659341	0.0104895	0	0.0017301	0.00769231	0.015625	0	0.0222222	0	0	0.00769231	0.9375	0	0	0.00500501	0.00426439	0
AL590560.2	0	0.000529585	0.021978	0.0104895	0.0131579	0.017301	0	0.046875	0.0183486	0	0.0233645	0.00197824	0	0	0	0.00214592	0.001001	0.00319829	0
CFAP45	0	0.00125175	0.0043956	0.0034965	0	0.000865052	0	0.015625	0	0	0.00934579	0.00098912	0	0.375	0.0373832	0.00429185	0.002002	0.0010661	0
TAGLN2	0.97541	0.2555	1.3956	2.27273	0.342105	0.149654	0.253846	1.1875	0.504587	0.266667	0.82243	0.172107	0.884615	0.1875	0.654206	0.725322	0.931932	0.6258	0.617647
IGSF9	0	0.00192576	0.0043956	0.00174825	0.00328947	0.0017301	0.00769231	0.015625	0	0	0	0	0.00769231	0	0.0934579	0.00214592	0	0	0
KCNJ10	0.106557	0.00202205	0.0351648	0.00699301	0.00986842	0.754325	0.00769231	0	1.00917	0	0	0.0801187	0.00769231	0	0	0.00429185	0.00600601	0.0021322	0
PIGM	0.0819672	0.0299456	0.131868	0.134615	0.0789474	0.131488	0.0769231	0.109375	0.0825688	0.0222222	0.130841	0.0108803	0.123077	0	0.149533	0.0321888	0.0760761	0.0266525	0.0147059
IGSF8	0.401639	0.0325935	0.43956	0.0646853	0.194079	0.179066	0.161538	0.328125	0.238532	0	0.32243	0.0276954	0.0923077	0.625	0.345794	0.0879828	0.0640641	0.0692964	0.147059
ATP1A2	0	4.8144e-05	0	0.027972	0	0	0	0.015625	0	0	0.0046729	0	0.915385	0	0	0	0.001001	0	0
AL121987.2	0	9.62881e-05	0	0.00699301	0.00657895	0	0	0	0	0	0	0	0	0	0	0	0.00800801	0	0
PEA15	0.0819672	0.023735	0.0571429	0.629371	0.0986842	0.0726644	0.0769231	0.453125	0.119266	0.0222222	0.271028	0.0830861	0.2	1.25	0.0654206	0.0622318	0.366366	0.0373134	0.102941
DCAF8	0.139344	0.198257	0.195604	0.164336	0.180921	0.183391	0.123077	0.3125	0.192661	0.133333	0.182243	0.126607	0.184615	0.3125	0.121495	0.0815451	0.0990991	0.0597015	0.0882353
AL139011.2	0	0.000385152	0	0.0034965	0.00328947	0	0	0	0	0	0	0	0	0	0.0186916	0	0	0	0
AL139011.1	0	0.000385152	0	0	0.00328947	0.000865052	0.00769231	0	0	0	0.0046729	0	0	0	0	0	0.002002	0.0021322	0
PEX19	0.131148	0.216696	0.134066	0.0961538	0.128289	0.139273	0.146154	0.171875	0.266055	0.2	0.102804	0.205737	0.184615	0.125	0.140187	0.0600858	0.0620621	0.0447761	0
COPA	0.467213	0.414809	0.468132	0.482517	0.381579	0.432526	0.284615	0.5	0.366972	0.222222	0.514019	0.279921	0.338462	0.4375	0.392523	0.26824	0.49049	0.244136	0.191176
NCSTN	0.196721	0.0677387	0.276923	0.215035	0.217105	0.134948	0.153846	0.296875	0.238532	0.0666667	0.266355	0.0306627	0.0692308	0.375	0.205607	0.055794	0.16016	0.0469083	0.0147059
VANGL2	0.0327869	0.00125175	0.0285714	0.020979	0.00657895	0.017301	0.0153846	0.015625	0.0366972	0	0.0514019	0.0049456	0	0	0.0186916	0	0	0.0021322	0
SLAMF6	0	0.000192576	0	0.00174825	0	0	0	0	0	0	0	0	0	0	0	0.435622	0.00600601	0.33049	0.0588235
CD84	0	0.00048144	0	0.00699301	0.00328947	0.000865052	0	0	0	0	0	0	0	0	0	0.111588	0.833834	0.550107	0.102941
SLAMF1	0	4.8144e-05	0	0.0157343	0	0	0	0	0	0	0.0046729	0	0	0	0	0	0.002002	0.246269	0.0588235
AL121985.1	0	0.000144432	0	0	0	0	0	0	0	0	0	0	0	0	0	0	0	0.00639659	0
CD48	0	0.000433296	0	0.00699301	0	0	0	0	0	0	0.0046729	0.00098912	0	0	0	1.98712	2.58759	3.01279	1.82353
SLAMF7	0	0	0	0	0	0	0	0	0	0	0.0046729	0	0	0	0	0.332618	0.0690691	0.197228	0.176471
LY9	0	4.8144e-05	0	0	0	0	0	0	0	0	0	0	0	0	0	0.0622318	0.004004	0.179104	0.455882
CD244	0	0.000144432	0.0021978	0	0	0	0.00769231	0	0	0	0	0	0	0	0	0.23176	0.0730731	0.0607676	0
ITLN1	0.606557	4.8144e-05	2.41538	0.00174825	0	0.000865052	0.00769231	0	0	0	0.0046729	0	0	0	0	0	0.038038	0.0010661	0
F11R	0.229508	0.0697126	0.745055	0.174825	0.131579	0.104671	0.0615385	0.03125	0.256881	0.0222222	0.247664	0.0296736	0.0461538	0	0.205607	0.0193133	0.0520521	0.0149254	0.0294118
TSTD1	2.2623	1.65298	2.52088	0.173077	1.25	1.71367	1.47692	1.65625	1.76147	1.8	1.14486	2.0999	0.284615	1.625	1.98131	0.817597	0.289289	0.857143	0.529412
USF1	0.0245902	0.0201242	0.043956	0.0576923	0.0230263	0.0242215	0.0230769	0	0.0366972	0.0222222	0.0140187	0.0158259	0.0153846	0	0.046729	0.0429185	0.0900901	0.0351812	0.0294118
ARHGAP30	0	0.000288864	0	0.0034965	0	0	0	0	0	0	0	0	0	0	0	1.04077	0.817818	0.707889	0.235294
NECTIN4	0.0245902	9.62881e-05	0.123077	0.00174825	0	0.0147059	0	0	0.00917431	0	0	0.00296736	0	0	0	0	0	0	0.0147059
KLHDC9	0.188525	0.142555	0.261538	0.034965	0.105263	0.166955	0.146154	0.1875	0.266055	0.111111	0.088785	0.177052	0.0461538	0.125	0.158879	0	0	0.00319829	0.0294118
PFDN2	1.08197	0.718598	0.815385	0.58042	0.703947	0.551038	0.953846	0.6875	0.788991	0.977778	0.481308	0.815035	0.676923	0.9375	0.831776	0.45279	0.740741	0.408316	0.352941
NIT1	0.0901639	0.411054	0.127473	0.129371	0.148026	0.0873702	0.138462	0.171875	0.0733945	0.0444444	0.224299	0.154303	0.161538	0.1875	0.158879	0.0965665	0.132132	0.0565032	0.0441176
DEDD	0.00819672	0.0560397	0.0505495	0.0944056	0.0164474	0.0406574	0.0769231	0.0625	0.0366972	0	0.0654206	0.0474777	0.0461538	0.0625	0.0280374	0.0343348	0.0820821	0.0319829	0
UFC1	1.29508	0.887006	1.17363	0.54021	0.901316	0.702422	0.915385	1.15625	0.825688	0.888889	0.869159	1.09891	0.746154	0.75	1.04673	1.00644	0.732733	0.745203	0.661765
USP21	0	0.0180059	0.00879121	0.0262238	0.0263158	0.0181661	0.0307692	0	0.0275229	0	0.046729	0.0118694	0.00769231	0	0.0280374	0.0128755	0.017017	0.0191898	0
PPOX	0.0327869	0.0614799	0.0659341	0.0611888	0.0197368	0.0527682	0.0461538	0.0625	0.0550459	0.0222222	0.0841121	0.049456	0.107692	0.0625	0.0747664	0.0300429	0.035035	0.0319829	0.0735294
B4GALT3	0.106557	0.065187	0.173626	0.0961538	0.0953947	0.08391	0.123077	0.140625	0.0550459	0.0666667	0.107477	0.041543	0.0692308	0.125	0.121495	0.156652	0.126126	0.101279	0.0882353
NDUFS2	1.33607	1.71682	0.854945	0.531469	1.15461	1.27422	1.19231	0.46875	1.31193	1.55556	0.602804	1.47082	0.630769	1.375	0.64486	0.701717	0.512513	0.517058	0.514706
FCER1G	0	0.000818449	0	0.027972	0	0	0	0.015625	0.00917431	0	0	0.00098912	0	0	0	3.78326	10.04	0.184435	0.176471
TOMM40L	0.00819672	0.0315825	0.0175824	0.0384615	0.0164474	0.0389273	0.0153846	0	0.0642202	0.0444444	0.0420561	0.0405539	0.0461538	0	0.0186916	0.0150215	0.0770771	0.0138593	0
NR1I3	0	0.261037	0.0043956	0.00874126	0.00328947	0.0017301	0	0	0	0	0.0046729	0.0207715	0	0	0	0.00429185	0.00800801	0.0010661	0
PCP4L1	0	0.00269607	0	0	0	0	0	0	0	0	0	0	0.0538462	0	0	0	0	0	0
MPZ	0	0.00231091	0.0043956	0.0122378	0.0197368	0.00692042	0	0	0	0	0.0046729	0.00098912	0.0307692	0	0.0186916	0.00429185	0.013013	0.00426439	0
SDHC	0.811475	2.47976	0.789011	0.583916	0.950658	0.724048	0.892308	0.53125	0.926606	1.66667	0.817757	1.49951	0.669231	1.125	0.691589	0.744635	0.458458	0.684435	0.411765
CFAP126	0	0.00385152	0	0	0	0	0	0.03125	0	0	0.0233645	0.00098912	0	0	0.121495	0	0	0	0
AL592295.4	0	0.00115546	0.0043956	0.00699301	0	0.0017301	0.00769231	0	0	0	0.0046729	0	0.0230769	0	0.00934579	0.0107296	0.00900901	0.0149254	0
FCGR2A	0.0163934	0.0325935	0	0.00874126	0.0263158	0	0.0230769	0.0625	0.00917431	0.0444444	0.0280374	0.00197824	0.0153846	0	0	0.0622318	2.26527	0.0319829	0.0294118
HSPA6	0.057377	0.00178133	0.0351648	0	0.0526316	0	0.00769231	0	0	0	0	0	0	0	0	0.154506	0.244244	0.065032	0.0588235
FCGR3A	0	0.000385152	0	0	0	0	0	0	0	0	0	0	0	0	0	4.92918	5.77978	0.660981	0
FCGR3B	0	0	0	0	0	0	0	0	0	0	0	0	0	0	0	0.188841	0.126126	0.0127932	0
FCGR2B	0	9.62881e-05	0	0	0	0	0	0	0	0	0	0	0	0	0	0.0579399	0.425425	0.0159915	0.205882
FCRLA	0	0	0	0	0	0	0	0	0	0	0	0	0	0	0	0	0	0.0021322	0.367647
FCRLB	0.00819672	0.080882	0.0153846	0.020979	0	0.0138408	0	0.234375	0	0	0.0280374	0.0118694	0.0153846	0	0.0280374	0.0450644	0.012012	0.0202559	0
DUSP12	0.057377	0.0613837	0.0725275	0.101399	0.0460526	0.067474	0.0692308	0.046875	0.0642202	0.0444444	0.0747664	0.0524233	0.107692	0.1875	0.0654206	0.100858	0.113113	0.075693	0.0441176
AL359541.1	0	0.000625873	0.0043956	0.00524476	0.00328947	0.00259516	0	0.03125	0	0	0.00934579	0	0.00769231	0	0.0186916	0	0.031031	0.0010661	0.0294118
ATF6	0.377049	0.133455	0.672527	0.388112	0.273026	0.254325	0.223077	0.375	0.211009	0.0222222	0.327103	0.066271	0.230769	0.375	0.327103	0.111588	0.504505	0.120469	0.132353
OLFML2B	0	0	0	0.00174825	0	0	0	0.390625	0.00917431	0	0.0140187	0	0.0230769	0	0	0	0.168168	0.0010661	0
NOS1AP	0.0737705	0.00462183	0.167033	0.0699301	0.0986842	0.165225	0.0230769	0.046875	0.220183	0.0444444	0.0560748	0.0642928	0.00769231	0.25	0	0	0	0	0.0294118
C1orf226	0.0245902	0.0044774	0.0703297	0.0472028	0.0460526	0.067474	0.0384615	0.03125	0.165138	0	0.0233645	0.0474777	0	0.0625	0	0	0.001001	0.0021322	0
SH2D1B	0	0	0	0	0.0263158	0	0	0	0	0	0	0.00296736	0	0	0	0.523605	0.0790791	0.00639659	0
UHMK1	1.29508	0.391363	0.435165	0.363636	1.89803	0.331315	0.815385	0.21875	0.587156	1.28889	0.238318	0.333333	0.3	0.375	0.242991	0.55794	0.442442	0.346482	0.205882
AL596325.1	0	0.000433296	0.0021978	0.00524476	0.00328947	0.0017301	0.00769231	0	0	0	0	0	0	0	0	0.00643777	0.002002	0.00639659	0
UAP1	1.52459	0.0958067	0.120879	0.0751748	2.32566	0.111592	0.838462	0.046875	0.155963	1.35556	0.0700935	0.135509	0.1	0.1875	0.0934579	0.23176	0.0520521	0.0884861	0.191176
DDR2	0.0163934	0.00924366	0.00879121	0.0996503	0.0263158	0.00951557	0	0	0	0	0.0046729	0.00197824	0.630769	0	0.00934579	0	0.002002	0.00319829	0.0294118
HSD17B7	0.0491803	0.0283087	0.145055	0.0611888	0.128289	0.0873702	0.0923077	0.09375	0.0458716	0.0444444	0.0934579	0.0237389	0.0461538	0	0.121495	0.0751073	0.0990991	0.0831557	0.0294118
RGS5	0.00819672	0.00890665	0.0153846	1.55594	0.0131579	0.0242215	0	0.484375	0	0	0.0794393	0.00593472	22.5385	0	0.17757	0.00214592	0.00900901	0	0.102941
RGS5.1	0.0163934	0.0064513	0.0131868	0.00874126	0.00986842	0.0268166	0.0153846	0.03125	0.0458716	0	0.0186916	0.0148368	0	0	0.0560748	0.00214592	0.00800801	0.00533049	0
NUF2	0	0.00168504	0	0.00524476	0	0	0.00769231	0.015625	0	0	0.00934579	0	0.00769231	0	0	0.0171674	0.00500501	0.0149254	0
PBX1	0.122951	0.540658	0.197802	1.79371	0.144737	0.653114	0.0153846	0.515625	0.137615	0.355556	0.546729	0.514342	0.815385	0.1875	0.64486	0	0.00600601	0.00852878	0.0294118
AL157714.2	0	4.8144e-05	0	0	0.00986842	0.000865052	0	0	0	0	0	0.00098912	0	0	0	0	0	0	0
LRRC52	0	4.8144e-05	0	0	0	0.00951557	0	0	0.0183486	0	0	0.00197824	0	0	0	0	0	0	0
MGST3	4.7377	2.99162	5.16703	1.97727	3.17434	4.36332	3.36923	2.76562	3.70642	3.02222	3.23832	4.03066	4.21538	1.5	2.83178	1.09657	1.00501	1.12047	0.985294
ALDH9A1	0.352459	1.36642	0.483516	0.312937	0.246711	0.334775	0.415385	0.59375	0.486239	0.4	0.542056	0.658754	0.369231	0.6875	0.542056	0.293991	0.272272	0.372068	0.205882
AL451074.6	0	0.000433296	0	0	0	0	0	0	0	0	0	0	0	0	0	0.00429185	0	0	0
TMCO1	1.72951	0.313033	1.47912	0.659091	1.15789	1.17647	0.961538	1.01562	1.18349	0.2	1.1729	0.204748	0.646154	0.25	1.19626	0.566524	0.574575	0.597015	0.441176
AL451074.2	0.00819672	0.00115546	0.0043956	0.00874126	0	0.00519031	0	0	0.00917431	0	0	0	0	0	0.00934579	0.00643777	0.003003	0.00746269	0
UCK2	0.00819672	0.0430408	0.0461538	0.0472028	0.00657895	0.0242215	0.0230769	0.03125	0.00917431	0	0.0327103	0.0197824	0.0153846	0.0625	0.00934579	0.0128755	0.029029	0.0127932	0
FAM78B	0.00819672	0.00905108	0.00659341	0.00699301	0.00657895	0.0112457	0.00769231	0	0.00917431	0.0222222	0.00934579	0.00197824	0	0	0.0186916	0	0	0.0021322	0
POGK	0.262295	0.0729864	0.312088	0.173077	0.194079	0.119377	0.176923	0.21875	0.238532	0.0666667	0.17757	0.0820969	0.161538	0.25	0.252336	0.0536481	0.207207	0.075693	0.0441176
TADA1	0.0163934	0.0568581	0.0549451	0.0192308	0.0197368	0.0224913	0.0230769	0.03125	0.00917431	0	0.0373832	0.0385757	0.0230769	0	0.046729	0.0150215	0.02002	0.010661	0
ILDR2	0	0.0432815	0.0043956	0.0034965	0	0.00259516	0.00769231	0.1875	0.00917431	0	0.0747664	0.00692384	0.0769231	0.1875	0.0280374	0.00429185	0.001001	0	0
MAEL	0	0.0204612	0.0021978	0.00524476	0	0.0017301	0.00769231	0.0625	0	0	0.046729	0.00098912	0.00769231	0	0.0186916	0	0	0	0
GPA33	0	0	0	0	0	0	0	0.015625	0	0	0	0	0	0	0	0.0193133	0.00800801	0.00426439	0
AL451050.2	0	0.000866593	0.00879121	0.0034965	0.00328947	0.0017301	0	0	0	0	0.0046729	0.00197824	0.0153846	0.0625	0	0.00643777	0.004004	0	0
POU2F1	0.0737705	0.0913293	0.151648	0.222028	0.101974	0.141003	0.1	0.171875	0.201835	0.0888889	0.158879	0.0860534	0.176923	0	0.233645	0.122318	0.142142	0.0639659	0.0294118
CD247	0	0.000385152	0	0.00699301	0	0	0	0	0	0	0	0	0	0	0	4.43991	0.00600601	0.906183	0
AL359962.2	0	0.000337008	0.0021978	0	0	0	0	0	0	0	0	0	0	0	0.00934579	0.0236052	0	0.00533049	0
CREG1	0.286885	0.243994	0.428571	0.244755	0.269737	0.187716	0.192308	0.4375	0.165138	0.155556	0.462617	0.0840752	0.176923	0.1875	0.663551	0.0171674	0.684685	0.0394456	0.0441176
RCSD1	0	0.00024072	0	0.125874	0	0.000865052	0	0	0	0	0	0	0.307692	0	0	0.527897	1.01502	0.622601	1.08824
MPZL1	0.278689	0.0354822	0.210989	0.225524	0.276316	0.150519	0.0538462	0.296875	0.12844	0.0666667	0.299065	0.0217606	0.215385	0.25	0.364486	0.0193133	0.173173	0.0383795	0.0147059
Z99943.1	0	0	0	0	0.00328947	0	0	0.015625	0	0	0	0	0	0	0	0	0	0	0
MPC2	1.94262	3.19831	1.55165	0.694056	1.29934	2.43166	1.33846	1.26562	2.36697	2.71111	2.24299	3.14738	0.838462	1.0625	3.96262	1.02146	0.607608	0.889126	0.808824
DCAF6	0.303279	0.209908	0.224176	0.194056	0.315789	0.122837	0.284615	0.40625	0.201835	0.2	0.214953	0.0771513	0.192308	0.125	0.411215	0.0772532	0.163163	0.0906183	0.0588235
GPR161	0	4.8144e-05	0.0197802	0.0979021	0.00657895	0.00605536	0	0.0625	0	0	0.0140187	0.00890208	0.130769	0	0.0373832	0.00214592	0.025025	0.00319829	0
TIPRL	0.139344	0.353088	0.228571	0.326923	0.180921	0.161765	0.284615	0.359375	0.229358	0.266667	0.252336	0.219585	0.323077	0.1875	0.224299	0.373391	0.318318	0.272921	0.0588235
SFT2D2	0.237705	0.196043	0.257143	0.548951	0.115132	0.15917	0.153846	0.4375	0.174312	0	0.481308	0.0544016	0.261538	0.1875	0.28972	0.227468	0.482482	0.144989	0.102941
TBX19	0	0.00231091	0.0131868	0.0454545	0.00328947	0.00432526	0	0.015625	0	0.0444444	0.0140187	0	0.00769231	0	0	0.00643777	0.022022	0.010661	0
AL023755.1	0	0.0016369	0	0.00174825	0	0	0	0	0	0	0.0046729	0	0	0	0	0.00429185	0	0	0
XCL2	0	0.000192576	0	0.00174825	0	0.0017301	0	0	0	0	0	0	0	0	0	1.103	0.004004	0.550107	0
XCL1	0	9.62881e-05	0.0021978	0.0034965	0	0.000865052	0	0	0	0	0	0	0	0	0	0.182403	0.001001	0.222814	0
DPT	0	0.000144432	0.0021978	0	0	0.00605536	0	0	0	0	0	0.00197824	0	0	0	0	0	0	0
AL031275.1	0.00819672	0.00298493	0.0131868	0	0	0.0216263	0	0	0.0550459	0	0.0046729	0.0118694	0	0	0	0	0.001001	0	0
LINC00626	0	4.8144e-05	0	0	0	0.000865052	0	0	0.00917431	0	0	0.00197824	0	0	0	0	0	0	0
AL031726.1	0.0327869	0.00024072	0.00659341	0	0	0.0294118	0.00769231	0	0.12844	0	0	0.00890208	0	0	0	0	0	0	0
ATP1B1	30.2787	3.27664	25.1363	0.90035	12.2434	33.7171	6.11538	4.51562	34.8532	3.13333	7.7243	5.78437	1.24615	2.25	8.4486	0.770386	0.412412	0.715352	0.558824
NME7	0.237705	0.138366	0.294505	0.0874126	0.157895	0.270761	0.0923077	0.34375	0.284404	0.222222	0.257009	0.102868	0.146154	0.125	0.308411	0.0300429	0.026026	0.0586354	0.0441176
BLZF1	0.106557	0.114198	0.153846	0.146853	0.0888158	0.112457	0.0846154	0.21875	0.12844	0.0888889	0.121495	0.106825	0.115385	0.125	0.196262	0.100858	0.108108	0.0778252	0.0735294
CCDC181	0.147541	0.0493476	0.243956	0.00174825	0.0427632	0.0596886	0.0153846	0.125	0.0458716	0.0444444	0.17757	0.0573689	0.0461538	0	0.0560748	0	0.001001	0.0010661	0
SLC19A2	0.0901639	0.03476	0.0703297	0.0262238	0.154605	0.137543	0.0692308	0.03125	0.0550459	0.0666667	0.046729	0.0267062	0.00769231	0	0.11215	0.0128755	0.036036	0.00533049	0.0588235
AL021068.1	0	0.00356266	0.010989	0.00524476	0.00986842	0.032872	0.00769231	0.0625	0.0183486	0.0222222	0.0233645	0.024728	0.00769231	0.0625	0	0.0128755	0.0590591	0.00319829	0
F5	0	0.000337008	0.0021978	0.00524476	0.00657895	0	0	1.03125	0	0	0.0233645	0	0.00769231	0.3125	0.0186916	0	0.00600601	0.0021322	0
SELP	0	0.00024072	0	0.487762	0	0	0	0	0	0	0	0	0	0	0	0.00429185	0	0.00426439	0
C1orf112	0	0.00433296	0.00879121	0.0122378	0	0.0112457	0.00769231	0.015625	0.0183486	0	0.0046729	0.00197824	0.00769231	0	0.0186916	0.00643777	0.025025	0.0149254	0.0147059
SELL	0	4.8144e-05	0.0021978	0.00174825	0.00657895	0	0	0	0	0	0	0.00098912	0	0	0	0.362661	0.274274	0.390192	1.01471
METTL18	0.0409836	0.0527177	0.0813187	0.0856643	0.0986842	0.0553633	0.0846154	0.046875	0.0366972	0.0222222	0.0420561	0.0761622	0.1	0.125	0.11215	0.118026	0.045045	0.0810235	0.0882353
SCYL3	0.0655738	0.038756	0.0835165	0.115385	0.0723684	0.0510381	0.0307692	0.078125	0.100917	0.0888889	0.046729	0.0296736	0.0538462	0	0.102804	0.0450644	0.033033	0.0479744	0.0294118
KIFAP3	0.229508	0.248327	0.27033	0.263986	0.263158	0.189446	0.284615	0.390625	0.220183	0.177778	0.336449	0.162216	0.146154	0.0625	0.224299	0.242489	0.142142	0.127932	0.0441176
GORAB	0.0245902	0.023735	0.0637363	0.0664336	0.0328947	0.0346021	0.0538462	0.0625	0.00917431	0	0.0747664	0.0257171	0.0384615	0	0.0280374	0.0300429	0.0570571	0.033049	0.0441176
FMO3	0	0.00226277	0	0.00174825	0	0	0	0	0	0	0	0	0.0153846	0	0	0	0.001001	0	0
FMO2	0	0.147369	0.0043956	0.370629	0.00328947	0.000865052	0.0923077	0	0	0	0.196262	0.0118694	0.0461538	0	0.0186916	0	0	0	0.0147059
FMO1	0	1.58948	0.0241758	0.0611888	0.00657895	0.017301	0.00769231	0.03125	0.110092	0.222222	0.5	0.165183	0.0692308	0.0625	0.0373832	0.0364807	0.036036	0.0831557	0.0735294
FMO4	0.0245902	0.428289	0.0307692	0.0402098	0.0164474	0.0527682	0.0384615	0.015625	0.0642202	0	0.0654206	0.0870425	0.0384615	0	0.0186916	0.0193133	0.021021	0.00319829	0.0441176
PRRC2C	1.59836	0.354244	1.90549	2.36713	1.19079	1.28893	1.36154	2.03125	1.11927	0.333333	1.85047	0.508408	1.36154	1.1875	1.91589	2.45923	2.04004	1.98188	1.32353
MYOCOS	0	0.00799191	0	0	0.00986842	0.0138408	0	0	0.00917431	0	0	0.00791296	0	0	0.0186916	0	0.001001	0	0
VAMP4	0.0655738	0.0753936	0.0857143	0.192308	0.0953947	0.0692042	0.0769231	0.078125	0.0642202	0.155556	0.0700935	0.0731949	0.138462	0.3125	0.140187	0.100858	0.0970971	0.0948827	0.0441176
METTL13	0.0327869	0.0920996	0.0747253	0.106643	0.0460526	0.0553633	0.0615385	0.125	0.0550459	0.0444444	0.130841	0.0761622	0.0153846	0.0625	0.11215	0.11588	0.0940941	0.0767591	0.0147059
DNM3	0	0.00139618	0.010989	0.346154	0	0.105536	0	0.078125	0.0733945	0	0.0140187	0.0454995	0.00769231	0	0.233645	0	0.004004	0.0021322	0.0147059
DNM3OS	0	0.00024072	0	0.178322	0	0	0	0	0	0	0	0.00296736	0.0384615	0	0	0.00429185	0	0	0
PIGC	0.114754	0.057484	0.149451	0.167832	0.0888158	0.154844	0.169231	0.328125	0.0733945	0.177778	0.200935	0.0722057	0.238462	0.0625	0.196262	0.186695	0.146146	0.121535	0.176471
SUCO	0.459016	0.0868037	0.367033	0.16958	0.483553	0.300173	0.438462	0.625	0.330275	0.2	0.299065	0.0474777	0.2	0.4375	0.35514	0.253219	0.213213	0.170576	0.161765
FASLG	0	0	0	0	0	0	0	0	0	0	0	0	0	0	0	0.313305	0	0.113006	0
AL031599.1	0	4.8144e-05	0	0	0.00328947	0	0	0	0	0	0	0	0	0	0	0	0.02002	0.0010661	0
TNFSF4	0	0.00154061	0	0.0034965	0	0.0216263	0	0	0	0	0	0.00395648	0.00769231	0	0.00934579	0.00214592	0.00500501	0.00746269	0
AL645568.1	0.0163934	0.00351452	0.0153846	0.013986	0.0131579	0.0519031	0.00769231	0.0625	0.0733945	0	0.0280374	0.00593472	0.0230769	0	0.0186916	0.0364807	0.014014	0.0554371	0
PRDX6	3.68033	2.54258	2.07473	0.854895	2.79605	2.30969	2.56154	3.1875	2.58716	3.33333	2.21963	3.46588	1.38462	3.125	1.98131	1.02361	0.710711	0.926439	0.823529
ANKRD45	0	0.0012036	0.0549451	0.00524476	0.00328947	0.0242215	0	0.046875	0	0	0.0327103	0.0108803	0	0	0	0	0	0	0
KLHL20	0.0245902	0.137403	0.0681319	0.199301	0.0657895	0.0596886	0.0384615	0.078125	0.0366972	0.0888889	0.14486	0.0445104	0.253846	0	0.0560748	0.0751073	0.0920921	0.0671642	0.0441176
CENPL	0.0409836	0.00861778	0.0175824	0.0244755	0.0361842	0.0138408	0.0230769	0.03125	0	0	0.0140187	0	0.00769231	0	0.0186916	0.0536481	0.023023	0.0469083	0.0294118
DARS2	0.0327869	0.100428	0.032967	0.034965	0.0657895	0.0449827	0.107692	0.015625	0.0366972	0.0888889	0.0327103	0.0425321	0.0307692	0	0.046729	0.0300429	0.036036	0.0159915	0.0147059
GAS5-AS1	0	0.00409224	0	0.0034965	0	0.00432526	0	0	0.00917431	0	0	0.00593472	0	0	0	0.00214592	0.001001	0.0010661	0
ZBTB37	0.122951	0.0701459	0.140659	0.202797	0.0953947	0.214533	0.123077	0.109375	0.155963	0.155556	0.163551	0.0652819	0.223077	0.1875	0.17757	0.133047	0.129129	0.118337	0.0588235
SERPINC1	0	0.00890665	0	0	0	0	0	0	0	0	0	0.00197824	0	0	0	0	0.001001	0.0010661	0
RC3H1	0.0983607	0.114198	0.167033	0.265734	0.148026	0.134083	0.115385	0.28125	0.0733945	0.222222	0.191589	0.0850643	0.253846	0.1875	0.271028	0.276824	0.226226	0.159915	0.117647
AL121983.1	0.00819672	0.000818449	0.0043956	0.00174825	0.00328947	0	0.00769231	0	0	0	0.0046729	0	0	0	0.0186916	0	0.025025	0	0
AL121983.2	0	0.0131915	0	0	0.00328947	0.000865052	0	0	0	0.0222222	0.0046729	0.0049456	0	0	0	0.0236052	0.001001	0.00852878	0
RABGAP1L	0.057377	0.129796	0.169231	0.276224	0.118421	0.116782	0.0384615	0.234375	0.0733945	0.0444444	0.088785	0.0692384	0.207692	0.3125	0.0841121	0.409871	0.464464	0.342217	0.220588
GPR52	0.00819672	0.000192576	0	0	0	0.000865052	0	0.015625	0.00917431	0	0	0	0	0	0	0	0	0	0
CACYBP	0.401639	0.755862	0.397802	0.284965	0.273026	0.41609	0.553846	0.390625	0.376147	0.355556	0.345794	0.555885	0.269231	0.4375	0.299065	0.607296	0.535536	0.496802	0.397059
MRPS14	0.311475	0.245101	0.292308	0.199301	0.263158	0.222318	0.338462	0.203125	0.220183	0.355556	0.247664	0.274975	0.230769	0.25	0.233645	0.23176	0.16016	0.139659	0.0588235
KIAA0040	0.237705	0.0336045	0.224176	0.15035	0.269737	0.24654	0.576923	0.125	0.174312	0.355556	0.0981308	0.126607	0.323077	0.5	0.102804	0.135193	0.1001	0.244136	0.382353
COP1	0.0737705	0.11025	0.0725275	0.111888	0.0427632	0.0778547	0.0769231	0.078125	0.0642202	0.133333	0.107477	0.0801187	0.0615385	0.0625	0.0934579	0.120172	0.218218	0.0959488	0.132353
AL359265.3	0	0.000722161	0.00659341	0	0.00328947	0.00432526	0	0	0	0	0.0046729	0.00395648	0	0	0.00934579	0.00429185	0.002002	0.0010661	0
PAPPA2	0.204918	0.00245535	0.010989	0.00174825	0.368421	0.735294	0.115385	0	0.59633	0.333333	0	0.0474777	0	0	0.11215	0	0	0.0021322	0
BRINP2	0	0	0	0	0	0.000865052	0	0	0	0	0.00934579	0	0	0	0	0	0	0	0
AL122019.1	0	0.00129989	0	0	0	0	0	0	0	0	0	0	0	0	0	0	0	0	0
SEC16B	0	0.0287901	0.00879121	0.048951	0.0131579	0.016436	0	0.046875	0	0	0.0514019	0.00692384	0.0153846	0	0.0186916	0	0.004004	0.0010661	0
RASAL2-AS1	0	0.00452554	0.00879121	0.013986	0	0.00432526	0	0.015625	0	0	0.0140187	0.0049456	0.0230769	0	0	0	0.002002	0	0
RASAL2	0.0327869	0.0548842	0.0703297	0.84965	0.0361842	0.24654	0.0230769	0.21875	0.0366972	0.0888889	0.191589	0.0949555	0.461538	0	0.242991	0	0.0910911	0	0
C1orf220	0	0.00101102	0	0	0.0164474	0.0155709	0.0153846	0.03125	0.00917431	0	0.00934579	0.00098912	0	0	0.0280374	0.00429185	0.00800801	0.0010661	0.0588235
AL449106.1	0	0.00274421	0.0043956	0	0	0.000865052	0.0307692	0	0	0	0.0046729	0.00296736	0	0	0.00934579	0	0.001001	0	0
RALGPS2	0.5	0.0951326	0.323077	0.0104895	0.703947	0.249135	0.469231	0.390625	0.174312	0.155556	0.242991	0.111771	0.0615385	0.3125	0.794393	0.109442	0.0830831	0.0234542	1.67647
ANGPTL1	0.286885	0.00207019	0.0483516	0.041958	0.546053	0.32526	0.884615	0	0.0183486	0.111111	0.0046729	0.041543	0.0846154	0	0.0186916	0.00214592	0.001001	0	0
FAM20B	0.106557	0.0484811	0.158242	0.195804	0.144737	0.195502	0.138462	0.15625	0.155963	0.0444444	0.0700935	0.0870425	0.230769	0.375	0.149533	0.0407725	0.0970971	0.0533049	0
TOR3A	0.131148	0.0264792	0.12967	0.0961538	0.121711	0.0735294	0.0923077	0.09375	0.0917431	0.0222222	0.102804	0.016815	0.0769231	0	0.102804	0.0965665	0.177177	0.08742	0.0441176
ABL2	0.0819672	0.0718791	0.103297	0.218531	0.0690789	0.105536	0.0615385	0.109375	0.0458716	0.0444444	0.168224	0.0544016	0.115385	0	0.242991	0.0472103	0.181181	0.0309168	0.0294118
SOAT1	0.188525	0.0534399	0.142857	0.108392	0.345395	0.0761246	0.538462	0.0625	0.0366972	0.0444444	0.172897	0.0306627	0.0538462	0.0625	0.168224	0.103004	0.341341	0.0746269	0.0588235
AXDND1	0	0.00187762	0.00659341	0	0.00657895	0.00692042	0	0	0	0	0.0046729	0.00098912	0	0.0625	0	0	0.002002	0	0
NPHS2	0	0.000577729	0	0.0104895	0	0.000865052	0	0.4375	0	0.0222222	0.0046729	0	0	10.3125	0	0	0	0	0
TDRD5	0.0163934	9.62881e-05	0.0373626	0.0034965	0.0131579	0.0207612	0.00769231	0.015625	0	0	0	0.0108803	0	0	0	0	0	0	0
TOR1AIP2	0.270492	0.266959	0.49011	0.391608	0.440789	0.362457	0.4	0.453125	0.275229	0.288889	0.425234	0.22453	0.261538	0.4375	0.420561	0.225322	0.256256	0.142857	0.0735294
AL353708.3	0.0163934	0.00351452	0.021978	0.00699301	0.0328947	0.0268166	0.0384615	0.015625	0.0183486	0	0.0140187	0.0118694	0.00769231	0	0.0654206	0.00643777	0.022022	0.0149254	0
TOR1AIP1	0.155738	0.147706	0.191209	0.361888	0.200658	0.163495	0.161538	0.265625	0.119266	0.0222222	0.126168	0.0830861	0.269231	0.1875	0.214953	0.27897	0.312312	0.191898	0.176471
AL353708.1	0	0.00129989	0.0021978	0.00524476	0	0.00259516	0	0	0	0	0	0	0.0153846	0.0625	0.0186916	0.00643777	0.01001	0.0010661	0
CEP350	0.270492	0.270858	0.386813	0.743007	0.217105	0.371972	0.223077	0.375	0.431193	0.111111	0.313084	0.181009	0.507692	0.1875	0.46729	0.600858	0.754755	0.533049	0.455882
QSOX1	0.213115	0.0120842	0.29011	0.412587	0.164474	0.0570934	0.0923077	0.109375	0.110092	0	0.0841121	0.00890208	0.0846154	0.125	0.130841	0.0321888	0.172172	0.0234542	0.0441176
LHX4	0	0.0308122	0.0021978	0.00524476	0.00328947	0.0017301	0	0.015625	0.00917431	0	0.0186916	0.00197824	0.0153846	0	0	0	0.00500501	0.00319829	0
ACBD6	0.278689	0.20803	0.301099	0.284965	0.236842	0.239619	0.453846	0.5625	0.220183	0.288889	0.383178	0.204748	0.238462	0.0625	0.411215	0.244635	0.292292	0.202559	0.411765
XPR1	0.106557	0.149102	0.043956	0.166084	0.128289	0.114187	0.0538462	0.078125	0.0458716	0	0.158879	0.0504451	0.0692308	0.1875	0.0747664	0.0407725	0.153153	0.0405117	0.0588235
KIAA1614	0.0327869	0.00953252	0.0989011	0.034965	0.0131579	0.0873702	0.00769231	0.046875	0.0733945	0	0.0700935	0.0296736	0.0384615	0	0.0934579	0	0.00500501	0	0
AL162431.2	0	0.00375524	0.0021978	0	0.00328947	0.00346021	0	0	0	0	0.0046729	0.00098912	0	0	0.00934579	0.00214592	0.003003	0.00319829	0
KIAA1614-AS1	0	0.015358	0.0021978	0.00174825	0.00328947	0.0017301	0.0153846	0	0	0	0	0.00296736	0	0	0	0	0.004004	0.0021322	0
STX6	0.0983607	0.076886	0.16044	0.129371	0.0789474	0.0925606	0.184615	0.171875	0.0642202	0.111111	0.102804	0.0603363	0.161538	0	0.11215	0.16309	0.33033	0.120469	0.0735294
MR1	0.418033	0.00770305	0.147253	0.0699301	0.595395	0.0709343	0.292308	0.078125	0.0642202	0.177778	0.088785	0.00296736	0.1	0	0.0934579	0.184549	0.301301	0.118337	0.0735294
IER5	0.00819672	0.000625873	0.0131868	0.554196	0.0361842	0.0112457	0.0153846	0.28125	0	0.0222222	0.0560748	0.0098912	0.176923	0	0.0186916	0.328326	1.68669	0.33049	0.470588
CACNA1E	0	0.00409224	0.0043956	0	0	0	0	0	0	0	0.0046729	0	0	0	0	0	0	0	0
GLUL	1.18033	0.210389	0.448352	2.63636	1.61184	0.447232	0.892308	2.21875	0.229358	0.933333	0.925234	0.480712	0.884615	1.375	0.766355	0.362661	2.54755	0.415778	0.117647
TEDDM1	0	0	0	0	0.0131579	0	0	0	0	0	0	0	0	0	0	0	0	0	0
RNASEL	0.0819672	0.0531029	0.0637363	0.0786713	0.105263	0.0320069	0.0230769	0.09375	0	0.0444444	0.0794393	0.0356083	0.0692308	0.125	0.121495	0.0579399	0.124124	0.075693	0
RGS16	0.401639	0.000770305	0.0967033	0.0681818	0.509868	0.00605536	0.0461538	0.046875	0	0.311111	0.0140187	0.00395648	0.384615	0	0.046729	0.00429185	0.047047	0.0628998	0.0294118
LINC01686	0	0	0	0.0104895	0	0	0	0	0	0	0	0	0.00769231	0	0	0.00643777	0	0	0
RGS8	0.00819672	0	0	0	0.0164474	0.000865052	0	0	0	0	0	0	0	0	0	0	0	0	0
NPL	0	0.618507	0.00879121	0.0174825	0.00657895	0.00778547	0.0230769	0	0.00917431	0.0222222	0.046729	0.0613254	0.0230769	0.125	0.0186916	0.00643777	0.173173	0.0149254	0.0147059
DHX9	0.344262	0.403832	0.536264	0.409091	0.276316	0.486159	0.453846	0.515625	0.46789	0.2	0.509346	0.403561	0.384615	0.0625	0.682243	0.345494	0.321321	0.276119	0.220588
LAMC1	0.0983607	0.0487699	0.41978	0.272727	0.144737	0.0743945	0.184615	0.3125	0.12844	0.0444444	0.331776	0.0118694	0.276923	0	0.280374	0	0	0	0.0588235
LAMC2	0.00819672	9.62881e-05	0.0571429	0.0034965	0	0.0207612	0	0.0625	0.00917431	0	0.0607477	0.00197824	0.00769231	0	0.0373832	0	0	0	0
SMG7	0.155738	0.112272	0.118681	0.190559	0.253289	0.158304	0.561538	0.109375	0.165138	0.222222	0.163551	0.117705	0.207692	0.0625	0.261682	0.103004	0.165165	0.120469	0.0294118
NCF2	0	9.62881e-05	0	0.0034965	0.00328947	0	0.0307692	0	0	0	0	0	0	0	0	0.00429185	1.56456	0.0447761	0.0441176
ARPC5	0.680328	0.462375	0.747253	1.1049	0.684211	0.551038	0.830769	2.23438	0.504587	0.6	0.691589	0.746785	1.64615	1.4375	0.88785	2.14163	4.03704	1.49041	0.882353
RGL1	0	0.307159	0.00659341	0.202797	0.00328947	0.00692042	0.00769231	0.046875	0.00917431	0.0444444	0.149533	0.0237389	0.0461538	0	0.046729	0.00858369	0.299299	0.010661	0
COLGALT2	0.00819672	0.00158875	0	0.0174825	0	0.00259516	0.00769231	0	0	0	0	0	0.0461538	0.0625	0.00934579	0.0536481	0	0.0191898	0
TSEN15	0.172131	0.14761	0.149451	0.0751748	0.0756579	0.134083	0.2	0.171875	0.100917	0.0222222	0.0981308	0.130564	0.130769	0.5	0.140187	0.0987124	0.0560561	0.0735608	0.0294118
AL445228.2	0	0.000144432	0	0.00524476	0	0.000865052	0	0.046875	0	0	0	0.00098912	0.00769231	0	0	0	0	0.0010661	0
C1orf21	0	0.0578691	0.010989	0.451049	0.0230263	0.0216263	0.0769231	0.171875	0	0.0222222	0.0280374	0.0178042	0.176923	0.4375	0	1.03219	0.01001	0.242004	0.0147059
EDEM3	0.0819672	0.0694237	0.189011	0.211538	0.148026	0.17474	0.146154	0.078125	0.174312	0	0.163551	0.0257171	0.1	0.3125	0.168224	0.0965665	0.214214	0.115139	0.0735294
FAM129A	0.00819672	0.00024072	0	0.148601	0.00328947	0.000865052	0	0.125	0	0	0.0186916	0	1.76154	0	0.0186916	0.300429	0.204204	0.502132	0.0294118
RNF2	0	0.0535843	0.0857143	0.0821678	0.0592105	0.0657439	0.130769	0.0625	0.0366972	0.0666667	0.0654206	0.0731949	0.0769231	0	0.046729	0.0515021	0.129129	0.0607676	0.0294118
TRMT1L	0.0327869	0.237783	0.127473	0.0909091	0.0723684	0.123702	0.0769231	0.109375	0.119266	0.0666667	0.140187	0.130564	0.169231	0.1875	0.168224	0.0364807	0.122122	0.0703625	0.0735294
SWT1	0.0163934	0.0475663	0.0505495	0.0769231	0.0394737	0.0423875	0.0769231	0.09375	0.0642202	0.0444444	0.046729	0.0276954	0.0384615	0	0.0747664	0.0300429	0.024024	0.0223881	0
IVNS1ABP	1.02459	0.460209	2.62857	0.104895	0.0953947	1.53547	0.430769	0.203125	2.22018	0.155556	0.401869	0.838773	0.0615385	0.125	1.38318	0.7103	0.436436	0.382729	0.161765
AL078644.2	0	0.000866593	0.0021978	0	0	0.00519031	0	0	0	0	0.0046729	0.00791296	0	0	0.0186916	0	0.013013	0.0021322	0
HMCN1	0.00819672	0.000674017	0.010989	0.108392	0	0.0631488	0	0	0.137615	0	0.0046729	0.00593472	0.0384615	0	0	0.00214592	0	0	0
TPR	1.4918	0.260989	1.32527	1.37238	1.36513	1.12716	1.06923	1.54688	0.93578	0.533333	1.11682	0.429278	1.43846	0.9375	1.3271	1.21459	1.14915	1.10235	1
ODR4	0.319672	0.0894035	0.362637	0.23951	0.332237	0.353806	0.230769	0.296875	0.275229	0.0444444	0.261682	0.0781405	0.192308	0.25	0.336449	0.111588	0.178178	0.0735608	0.117647
PTGS2	0.00819672	4.8144e-05	0	0.0472028	0.0263158	0.00605536	0.0153846	0	0	0.0444444	0	0	0.0307692	0	0	0.00643777	0.475475	0.00746269	0
PACERR	0	0	0	0.0034965	0.00328947	0	0	0	0	0	0	0	0.0153846	0	0	0.00214592	0.00900901	0.0010661	0
PLA2G4A	0.00819672	0.000433296	0	0.020979	0.0592105	0.00951557	0.0230769	0.015625	0	0.0444444	0	0.00593472	0.0846154	0	0	0.00214592	0.0640641	0.0010661	0
ERVMER61-1	0	9.62881e-05	0.0043956	0.00174825	0	0.00865052	0	0	0.0183486	0	0.0186916	0.0049456	0	0	0	0	0.001001	0.0021322	0
BRINP3	0.00819672	0.00101102	0.021978	0	0.00328947	0.0103806	0.00769231	0	0.0183486	0	0.0046729	0.00395648	0	0	0	0	0	0	0
LINC01351	0.00819672	4.8144e-05	0.0021978	0	0	0.00605536	0	0	0	0.0222222	0	0.0049456	0	0	0	0	0	0	0
RGS18	0	0	0	0	0	0	0	0	0	0	0	0	0	0	0	0.00214592	0.854855	0.0362473	0
AL390957.1	0	0.000385152	0	0.0034965	0.0328947	0	0.184615	0	0.00917431	0.0222222	0	0	0	0	0	0.00643777	0.004004	0.0021322	0
AL136987.1	0	4.8144e-05	0	0	0	0	0.0153846	0	0	0	0	0	0	0.125	0	0.00214592	0.261261	0.0511727	0.0147059
RGS1	0	0.000529585	0	0.00699301	0	0	0	0	0	0	0.00934579	0	0	0	0	0.330472	4.21021	1.46802	0.264706
RGS13	0	0	0	0	0	0	0	0	0	0	0	0	0	0	0	0.00858369	0.012012	0.00639659	0.0294118
RGS2	0.057377	0.00168504	0.406593	0.0314685	0.00328947	0.00605536	0.0153846	0.046875	0	0	0	0.0049456	0.161538	0.125	0.00934579	0.607296	4.79279	0.484009	0.514706
UCHL5	0.196721	0.292668	0.215385	0.157343	0.167763	0.185121	0.153846	0.234375	0.247706	0.311111	0.14486	0.265084	0.123077	0.125	0.140187	0.54721	0.204204	0.215352	0.102941
TROVE2	0.344262	0.365606	0.367033	0.715035	0.309211	0.378028	0.376923	0.625	0.330275	0.311111	0.453271	0.349159	0.561538	0.8125	0.570093	0.639485	0.39039	0.340085	0.279412
GLRX2	0.106557	0.22127	0.116484	0.138112	0.118421	0.133218	0.246154	0.1875	0.183486	0.288889	0.196262	0.167161	0.207692	0.125	0.121495	0.171674	0.214214	0.140725	0.0294118
CDC73	0.295082	0.212893	0.285714	0.347902	0.253289	0.261246	0.292308	0.328125	0.211009	0.266667	0.233645	0.242334	0.392308	0.25	0.411215	0.281116	0.289289	0.230277	0.0882353
B3GALT2	0	9.62881e-05	0	0.0104895	0	0	0	0.015625	0	0	0.00934579	0	0	0.0625	0	0	0.003003	0.0469083	0
KCNT2	0	9.62881e-05	0	0.013986	0	0.0017301	0	0.328125	0	0	0.0420561	0	0.0692308	0	0.0373832	0	0	0	0
CFH	0	0.000577729	0	0.41958	0	0.00346021	0	7.76562	0	0	0.0560748	0	0.2	0	0	0.0193133	0	0.0522388	0
ASPM	0	0.000385152	0	0	0	0.000865052	0	0	0	0	0.0186916	0	0	0	0.00934579	0.0364807	0.004004	0.0597015	0
ZBTB41	0.0819672	0.121323	0.206593	0.11014	0.115132	0.177336	0.130769	0.234375	0.155963	0.155556	0.196262	0.12364	0.161538	0.0625	0.168224	0.100858	0.1001	0.065032	0.0441176
DENND1B	0.0983607	0.146454	0.193407	0.0804196	0.0855263	0.219723	0.138462	0.15625	0.229358	0.111111	0.205607	0.102868	0.0769231	0	0.271028	0.184549	0.1001	0.15032	0
C1orf53	0.180328	0.0578691	0.29011	0.00174825	0.246711	0.0224913	0.261538	0.09375	0.00917431	0.222222	0.0794393	0.0148368	0.00769231	0.0625	0.0373832	0.00858369	0.029029	0.0021322	0.0147059
NEK7	0.0409836	0.110202	0.112088	0.223776	0.0953947	0.105536	0.215385	0.171875	0.119266	0.111111	0.126168	0.0870425	0.230769	0.0625	0.17757	0.10515	0.157157	0.122601	0.0588235
ATP6V1G3	7.11475	0.00389967	0.703297	0.020979	9.06908	0.00778547	12.5923	0.015625	0.100917	7.91111	0	0.00791296	0	0	0	0.00429185	0.004004	0.0021322	0
PTPRC	0.00819672	0.000770305	0	0.00874126	0.0493421	0.00519031	0.169231	0	0	0.0666667	0.00934579	0	0	0	0	7.04077	6.40941	6.65565	1.67647
MIR181A1HG	0	0.00105917	0	0.0594406	0	0	0	0	0.00917431	0	0.0280374	0	0.0307692	0.0625	0.046729	0.0772532	0.16016	0.0266525	0
NR5A2	0	4.8144e-05	0	0.0769231	0	0	0	0	0	0	0	0	0.0230769	0	0	0	0	0	0
LINC00862	0	0.000962881	0	0	0	0.000865052	0	0	0	0	0	0	0	0	0	0	0.002002	0.0010661	0
AC104461.1	0	0.00423668	0.0021978	0	0	0.00519031	0	0	0.00917431	0	0.00934579	0.00296736	0	0	0	0	0	0.0010661	0
ZNF281	0.0983607	0.15772	0.158242	0.25	0.0888158	0.109862	0.1	0.1875	0.0825688	0.0888889	0.191589	0.0791296	0.0846154	0.1875	0.186916	0.178112	0.262262	0.132196	0.0735294
DDX59	0.106557	0.0884406	0.0769231	0.120629	0.0953947	0.0769896	0.153846	0.109375	0.0733945	0.0444444	0.0560748	0.0593472	0.0538462	0	0.102804	0.156652	0.133133	0.0724947	0.0735294
AL445483.1	0.00819672	0.00139618	0.0043956	0	0.00657895	0.00519031	0	0.015625	0	0.0666667	0.0046729	0.00197824	0	0	0	0.00429185	0	0	0
CAMSAP2	0.229508	0.0664869	0.169231	0.480769	0.322368	0.141869	0.184615	0.328125	0.137615	0.0666667	0.154206	0.0593472	0.361538	0.4375	0.196262	0	0.0900901	0.0021322	0
INAVA	0.0327869	0.179288	0.032967	0.00874126	0.0197368	0.116782	0	0.0625	0.100917	0.0444444	0.345794	0.111771	0.0153846	0	0.121495	0	0.002002	0.00426439	0
KIF21B	0	0.000288864	0	0.013986	0	0.0017301	0	0	0	0	0	0	0.00769231	0	0	0.122318	0.113113	0.0959488	0
AL358473.1	0	0	0	0.00174825	0	0	0	0	0	0	0	0	0	0	0	0	0.01001	0	0
TMEM9	0.47541	0.162149	0.525275	0.185315	0.358553	0.384083	0.223077	0.625	0.477064	0.0444444	0.378505	0.0860534	0.184615	0.375	0.327103	0.0751073	0.0770771	0.0586354	0.0441176
PKP1	0	0.000192576	0	0.0192308	0	0	0	0	0	0	0.0700935	0	0	0	0	0	0	0	0
TNNT2	0	0.00129989	0	0.041958	0	0.00346021	0	5.85938	0	0	0.0794393	0.00296736	0.0153846	2.625	0.102804	0	0	0	0
LAD1	0.0655738	0.166771	0.162637	0.020979	0.0657895	0.113322	0.0153846	0.875	0.119266	0.111111	0.182243	0.125618	0.0230769	0.4375	0.140187	0	0.002002	0.0021322	0
AC119427.1	0.00819672	0.0080882	0.0197802	0.00174825	0	0.00692042	0	0	0.00917431	0	0.0186916	0.00395648	0	0	0.00934579	0	0	0	0
TNNI1	0	0.000337008	0	0.00174825	0.00657895	0.0112457	0	1.14062	0	0	0.0046729	0.0267062	0.0153846	2.375	0.00934579	0	0	0	0
PHLDA3	0.0245902	0.0104473	0.116484	0.402098	0.0296053	0.016436	0.0153846	0.390625	0.0366972	0	0.0420561	0.0197824	0.361538	0	0.0841121	0.0214592	0.00500501	0.0138593	0
CSRP1	0.262295	0.149487	0.461538	0.701049	0.0888158	0.140138	0.0846154	1.21875	0.311927	0.222222	0.11215	0.144411	2.23077	2.1875	0.261682	0.0729614	0.183183	0.126866	0.0294118
AC096677.1	0.00819672	0.00332194	0.0241758	0.0122378	0	0.0129758	0.0384615	0.015625	0.0275229	0	0.0046729	0.00890208	0.0153846	0	0.00934579	0.00214592	0.00500501	0.0021322	0
NAV1	0.00819672	0.00274421	0.043956	0.428322	0.0263158	0.00259516	0	0.015625	0.0458716	0	0.00934579	0.00395648	0.0461538	0.125	0	0	0.0910911	0.00639659	0.0441176
IPO9-AS1	0	0.0032738	0.0043956	0.00699301	0.00328947	0.00605536	0.0153846	0.03125	0.0183486	0	0.0140187	0.00692384	0.00769231	0	0	0.00429185	0.00600601	0.0010661	0
IPO9	0.114754	0.0842521	0.138462	0.255245	0.128289	0.130623	0.0846154	0.140625	0.165138	0.0222222	0.252336	0.0672601	0.223077	0.1875	0.261682	0.0879828	0.136136	0.0628998	0.0882353
SHISA4	0.0245902	0.0108806	0.0395604	0.0332168	0.0230263	0.0925606	0.0153846	0.09375	0.0275229	0	0.0233645	0.0484669	0.0923077	0	0.0280374	0.00643777	0.037037	0.0021322	0
LMOD1	0	0.00024072	0	0.0297203	0	0	0	0.46875	0	0	0	0	1.7	0	0	0	0	0.0010661	0
TIMM17A	0.303279	0.274517	0.257143	0.155594	0.266447	0.282007	0.292308	0.234375	0.12844	0.2	0.228972	0.257171	0.276923	0.1875	0.252336	0.180258	0.218218	0.142857	0.205882
RNPEP	0.0655738	0.290357	0.158242	0.146853	0.0855263	0.0588235	0.0846154	0.25	0.146789	0.0222222	0.219626	0.0633037	0.0923077	0.125	0.196262	0.10515	0.345345	0.0586354	0.0588235
ELF3-AS1	0	0.00312936	0.0021978	0	0.00328947	0	0.00769231	0	0	0	0.00934579	0	0	0	0.00934579	0	0.001001	0	0
ELF3	3.09836	0.146069	3.92967	0.0402098	0.786184	0.655709	1.00769	2.01562	0.651376	0.133333	3.42991	0.0395648	0.0692308	0	3.68224	0.00214592	0.015015	0.0021322	0
GPR37L1	0	0.000385152	0	0	0	0.0017301	0	0	0	0	0	0.00098912	0	0	0	0	0	0	0
ARL8A	0.204918	0.202349	0.169231	0.274476	0.164474	0.107266	0.215385	0.203125	0.146789	0.288889	0.247664	0.116716	0.161538	0.25	0.28972	0.175966	0.292292	0.135394	0.102941
PTPN7	0.00819672	0.00024072	0.0043956	0.00174825	0	0	0	0.015625	0	0	0.0046729	0	0	0.3125	0	0.890558	0.0730731	0.799574	0.0735294
LGR6	0	0.000144432	0	0.00524476	0	0	0	0	0	0	0	0	0.0692308	0	0	0.10515	0.001001	0.0127932	0
UBE2T	0.0245902	0.0320639	0.0505495	0.0174825	0.0296053	0.00951557	0.0538462	0.015625	0.0183486	0	0.0560748	0.0148368	0.0230769	0	0.0373832	0.0343348	0.025025	0.033049	0.0147059
PPP1R12B	0.696721	0.0404891	0.114286	0.148601	1.07237	0.08391	0.1	0.453125	0.110092	0.511111	0.168224	0.0375865	1.69231	0	0.149533	0.055794	0.049049	0.0682303	0.0588235
KDM5B	0.262295	0.0721679	0.265934	0.167832	0.240132	0.1609	0.123077	0.1875	0.146789	0.177778	0.308411	0.0811078	0.1	0.25	0.317757	0.10515	0.0930931	0.0788913	0.0294118
PCAT6	0.00819672	0.0183429	0.00659341	0.0122378	0	0.00519031	0	0.015625	0.0183486	0	0.0327103	0.00395648	0	0.0625	0.0186916	0	0.00700701	0.0010661	0
RABIF	0.0245902	0.0881518	0.0549451	0.0559441	0.0559211	0.0441176	0.138462	0.109375	0.0550459	0.0888889	0.0747664	0.0425321	0.0538462	0	0.0747664	0.158798	0.143143	0.104478	0.0294118
KLHL12	0.0655738	0.0828559	0.0615385	0.0541958	0.0822368	0.0527682	0.0615385	0.078125	0.12844	0.155556	0.0514019	0.0425321	0.0769231	0.25	0.0280374	0.0429185	0.0800801	0.0394456	0.0147059
ADIPOR1	0.336066	0.217804	0.230769	0.223776	0.273026	0.205882	0.3	0.234375	0.12844	0.2	0.224299	0.128586	0.153846	0.25	0.224299	0.139485	0.303303	0.0831557	0.0735294
CYB5R1	0.442623	0.129556	0.320879	0.192308	0.266447	0.291522	0.184615	0.265625	0.238532	0.111111	0.238318	0.0375865	0.376923	0.4375	0.224299	0.0429185	0.204204	0.0735608	0
TMEM183A	0.139344	0.338164	0.243956	0.272727	0.157895	0.182526	0.269231	0.15625	0.137615	0.222222	0.280374	0.265084	0.361538	0	0.336449	0.270386	0.245245	0.207889	0.161765
PPFIA4	0	9.62881e-05	0	0.0034965	0	0	0	0.015625	0	0	0	0.00098912	0.0307692	0.0625	0	0	0.002002	0	0
ADORA1	0	0.00178133	0	0.0034965	0	0.000865052	0	0.0625	0	0	0.0607477	0	0.0153846	0.4375	0	0	0	0	0
CHI3L1	0.00819672	0.000337008	0	0	0.0197368	0.000865052	0	0.171875	0.0183486	0	0	0.00098912	0.00769231	8.875	0	0	0.012012	0	0
LINC01353	0	0	0.0131868	0.00174825	0.00657895	0	0	0	0	0	0	0	0	0	0	0.0193133	0.021021	0.0149254	0
LINC01136	0	9.62881e-05	0.0131868	0	0	0.000865052	0	0	0	0	0	0.00197824	0	0	0	0.00429185	0.014014	0.0010661	0.0147059
BTG2	2.90984	0.0983583	5.88791	0.603147	1.02632	1.35121	1.08462	2.125	1.11009	0.422222	0.719626	0.183976	0.923077	0.5625	3.42056	1.53648	1.90991	1.33689	1.95588
FMOD	0	0.000577729	0.00879121	0.00174825	0	0	0.00769231	0	0	0	0.0327103	0.00098912	0.00769231	0	0.0186916	0	0	0	0
PRELP	0	9.62881e-05	0	0.0104895	0	0	0.0153846	0.015625	0	0	0	0	0.238462	0	0	0	0	0	0
ATP2B4	0.0983607	0.00876222	0.149451	0.562937	0.0460526	0.0553633	0.0230769	0.328125	0.330275	0	0.130841	0.0158259	0.792308	0	0.158879	0.437768	0.0990991	0.299574	0.0441176
LAX1	0	0.00024072	0	0.0034965	0	0	0	0	0	0	0	0.00098912	0	0	0	0.206009	0.002002	0.170576	0.161765
ZC3H11A	0	0.00288864	0.00659341	0.00524476	0.00986842	0.0017301	0.0153846	0.015625	0.00917431	0	0.0046729	0	0.00769231	0	0	0.00858369	0.00800801	0.0127932	0.0147059
ZBED6	0	0.00231091	0.00659341	0.00524476	0.00986842	0.00692042	0.00769231	0	0	0	0.0046729	0.00197824	0	0	0	0.00858369	0.00600601	0.0010661	0.0147059
SNRPE	1.28689	0.755139	0.883516	0.543706	1.02961	0.808824	1.68462	1.125	0.899083	1.37778	1.07009	1.10386	0.653846	0.5	0.981308	0.523605	0.514515	0.428571	0.323529
SOX13	0.0409836	0.070531	0.0923077	0.232517	0.0230263	0.0406574	0.0230769	0.078125	0.0366972	0.0888889	0.088785	0.0336301	0.446154	0	0.0373832	0.0236052	0.003003	0.0127932	0
ETNK2	0.00819672	0.951567	0.032967	0.034965	0.0197368	0.0614187	0.0307692	0.03125	0.0366972	0.0444444	0.252336	0.255193	0.0923077	0.0625	0.0186916	0.0107296	0.00900901	0.00746269	0
GOLT1A	0.0491803	0.051129	0.0747253	0.00174825	0.0559211	0.0224913	0.130769	0.109375	0.0917431	0.0444444	0.00934579	0.0128586	0.00769231	0	0.0186916	0	0	0	0
PLEKHA6	0.0655738	0.163449	0.0879121	0.048951	0.0822368	0.148789	0.1	0.09375	0.0458716	0.111111	0.196262	0.102868	0.0384615	0.125	0.0934579	0.00214592	0	0.00426439	0
PPP1R15B	0.139344	0.121371	0.254945	0.215035	0.171053	0.127163	0.130769	0.140625	0.0458716	0.0888889	0.285047	0.0257171	0.146154	0	0.196262	0.201717	0.243243	0.127932	0.147059
PIK3C2B	0.00819672	0.0186317	0.0153846	0.332168	0	0.00346021	0	0	0.00917431	0.0222222	0.0327103	0	0.0384615	0	0.0934579	0.0214592	0.015015	0.0266525	0.0588235
MDM4	0.327869	0.0817004	0.47033	0.585664	0.335526	0.384948	0.384615	0.4375	0.302752	0.0666667	0.429907	0.074184	0.4	0.125	0.570093	0.369099	0.496496	0.427505	0.588235
AL512306.3	0	0.000433296	0.0043956	0	0	0.000865052	0	0	0.00917431	0	0.00934579	0	0	0	0	0.00214592	0.00500501	0.00426439	0.0147059
LRRN2	0.163934	0.0044774	0.0593407	0.0367133	0.134868	0.0207612	0.0538462	0	0.0917431	0	0.0233645	0.00098912	0.00769231	0.0625	0.00934579	0	0.003003	0	0
AL512306.2	0	0.000962881	0.0021978	0.00524476	0	0	0	0	0	0	0	0.00098912	0	0	0	0.00214592	0.00500501	0.00319829	0
NFASC	0	0.0154061	0	0.0629371	0	0.00432526	0	0.125	0	0	0.00934579	0.00296736	0.676923	2.6875	0	0	0	0.0021322	0
TMEM81	0	0.00933995	0.00879121	0.00174825	0.00328947	0.00346021	0	0	0	0	0	0.00296736	0	0	0	0.00429185	0.004004	0.00426439	0
RBBP5	0.0737705	0.169371	0.107692	0.108392	0.0657895	0.0856401	0.0846154	0.125	0.0642202	0.0666667	0.116822	0.0939664	0.0769231	0.125	0.102804	0.0729614	0.113113	0.0852878	0.102941
DSTYK	0.196721	0.0922921	0.257143	0.386364	0.125	0.232699	0.153846	0.15625	0.256881	0.0888889	0.154206	0.163205	0.238462	0.1875	0.233645	0.11588	0.113113	0.120469	0.0147059
TMCC2	0	0.000866593	0.010989	0.020979	0	0.0112457	0.00769231	0.015625	0	0	0.0046729	0.0098912	0.00769231	0	0	0.00214592	0.002002	0.00319829	0
NUAK2	0.155738	0.0408743	0.520879	0.0104895	0.0690789	0.157439	0.0692308	0.21875	0.0917431	0.0444444	0.275701	0.0454995	0	0	0.607477	0.0107296	0.033033	0.0149254	0.117647
LEMD1	0	0.00385152	0.0021978	0	0	0	0	0	0	0	0	0.00098912	0	0	0	0	0	0	0
CDK18	0.00819672	0.186558	0.204396	0.0262238	0.00986842	0.0216263	0.0230769	0.03125	0.0183486	0.0444444	0.0934579	0.0425321	0.2	0.0625	0.046729	0.00214592	0.027027	0	0.0147059
MFSD4A	0.106557	0.0434741	0.0461538	0.0262238	0.0460526	1.47578	0.0307692	0.03125	1.11009	0	0.0607477	0.209693	0	0	0.0280374	0.00429185	0.004004	0.00319829	0
ELK4	0.303279	0.152424	0.230769	0.463287	0.424342	0.225779	0.284615	0.21875	0.183486	0.222222	0.224299	0.074184	0.153846	0.0625	0.186916	0.242489	0.225225	0.175906	0.205882
SLC45A3	0	0.0116509	0.00659341	0.00174825	0	0.0320069	0.00769231	0.015625	0.00917431	0	0.0327103	0.00791296	0.00769231	0	0	0	0.001001	0.0010661	0
NUCKS1	3.2541	2.00987	3.29451	2.77972	2.15789	3.18426	1.6	4.26562	2.85321	2.06667	2.70561	3.50346	3.4	3.3125	4.26168	1.90558	1.21922	1.70149	1.35294
RAB29	0.0491803	1.27721	0.0571429	0.16958	0.00986842	0.0873702	0.0153846	0.0625	0.0917431	0.0444444	0.621495	0.297725	0.0846154	0.3125	0.252336	0.60515	0.224224	0.295309	0.132353
SLC41A1	0.00819672	0.130615	0.0681319	0.11014	0.0493421	0.0484429	0.0230769	0.09375	0.0458716	0	0.219626	0.0356083	0.0769231	0.1875	0.11215	0.0536481	0.028028	0.0501066	0.0294118
PM20D1	0	0.0267681	0	0.0034965	0	0	0	0	0	0.0222222	0.0233645	0.00197824	0.00769231	0	0	0.00643777	0.01001	0.0021322	0
SLC26A9	0	0.115642	0.0021978	0	0	0.000865052	0.00769231	0	0	0	0.0607477	0.0138477	0	0	0	0.00429185	0.001001	0	0
RAB7B	0	0	0	0	0	0.000865052	0	0	0	0	0	0	0.00769231	0	0	0	0.015015	0	0
RHEX	0.00819672	0.0550286	0.043956	0.0034965	0.00657895	0.00346021	0	0.65625	0.0183486	0	0.845794	0.00395648	0	0	0.803738	0	0.004004	0.0138593	0.0735294
FAM72A	0	0.000192576	0.0043956	0.0104895	0	0	0	0	0	0	0	0.00098912	0	0.0625	0	0.00429185	0.115115	0.00533049	0
SRGAP2	0.0245902	0.00202205	0.105495	0.262238	0.00986842	0	0	0.109375	0.0183486	0.0222222	0.0327103	0.00197824	0.0307692	1.875	0.102804	0.0450644	1.1041	0.0618337	0.0441176
IKBKE	0.0245902	0.00558471	0.00879121	0.0034965	0.00328947	0.00259516	0	0	0.00917431	0	0.0233645	0.00296736	0.0153846	0	0	0.0600858	0.048048	0.0618337	0.0294118
RASSF5	0	0.000385152	0	0.0104895	0	0.000865052	0	0.015625	0	0	0.0046729	0	0.00769231	0	0	0.665236	0.552553	0.429638	0.191176
EIF2D	0.131148	0.163738	0.131868	0.132867	0.1875	0.145329	0.223077	0.1875	0.155963	0.2	0.135514	0.148368	0.169231	0	0.224299	0.0643777	0.114114	0.0746269	0.0294118
AL591846.2	0	0.000962881	0.0021978	0	0.00328947	0.00346021	0	0	0	0	0	0.00098912	0	0	0.00934579	0.00429185	0.00700701	0.00533049	0.0294118
DYRK3	0	0.025083	0.0527473	0.0297203	0.0230263	0.0311419	0	0.09375	0.0458716	0	0.0514019	0.0385757	0.0538462	0.0625	0.0280374	0	0.001001	0.00639659	0
MAPKAPK2	0.295082	0.206634	0.325275	0.174825	0.197368	0.208478	0.0769231	0.421875	0.284404	0.155556	0.17757	0.222552	0.323077	0.125	0.252336	0.304721	0.265265	0.189765	0.117647
IL10	0	0	0	0	0	0	0	0	0	0	0.0046729	0	0	0	0	0	0.177177	0.0223881	0
IL19	0.0163934	0	0.0043956	0	0	0.00259516	0	0	0	0	0	0	0	0	0	0	0.018018	0	0
IL20	0	0	0.0175824	0	0	0	0	0	0	0	0	0	0	0	0	0	0	0	0
FCMR	0	0.000144432	0.00659341	0.0034965	0.00328947	0.00259516	0	0.03125	0	0.0222222	0	0.00197824	0	0	0	0.446352	0.023023	0.313433	0.514706
PIGR	0.483607	0.312984	1.27033	0.0192308	0.0394737	0.356401	0.153846	1.79688	0.247706	0.111111	4.52336	0.0751731	0.0230769	0.125	0.420561	0.00643777	0.00500501	0.00319829	0.0294118
FCAMR	0	0.0893554	0	0.00174825	0	0	0	0.015625	0	0	0.266355	0.00593472	0	0	0	0	0.001001	0	0
C1orf116	0.0327869	0.00115546	0.0549451	0.0034965	0.00328947	0.100346	0.0615385	0	0.0917431	0.0222222	0.0233645	0.0623145	0.00769231	0	0.0654206	0	0	0	0
PFKFB2	0.0655738	0.274951	0.0505495	0.0174825	0.0822368	0.135813	0.0923077	0	0.0917431	0.177778	0.0420561	0.136499	0.0538462	0.0625	0	0.00429185	0.047047	0.00746269	0.0588235
YOD1	0.0327869	0.0758269	0.0527473	0.0472028	0.0493421	0.0475779	0.0538462	0.0625	0.0275229	0	0.0794393	0.0336301	0.0307692	0	0.0747664	0.0343348	0.044044	0.0159915	0.0294118
C4BPB	0.00819672	4.8144e-05	0.0021978	0	0.0263158	0	0.00769231	0	0	0	0	0	0	0	0	0	0	0	0
AL445493.3	0	0.000144432	0.0021978	0	0	0.00259516	0	0	0	0	0.0046729	0.00197824	0	0	0	0	0	0	0
CD55	0.418033	0.00914737	0.364835	0.377622	0.332237	0.108997	0.361538	0.140625	0.12844	0.0444444	0.0841121	0.00692384	0.392308	0.0625	0.271028	0.755365	1.58559	0.328358	0.852941
CR2	0	0.0552212	0.0043956	0	0	0	0	0	0.0183486	0.0222222	0.0514019	0.00296736	0	0	0	0	0	0	0.0147059
CR1	0	9.62881e-05	0	0.00524476	0	0	0	0	0	0	0	0	0	0.9375	0	0	0.133133	0.00426439	0.102941
CR1L	0.0327869	0.00024072	0.0021978	0.00174825	0.131579	0.000865052	0	0	0	0	0.0140187	0	0	0	0.00934579	0	0	0	0
CD46	2.45082	0.239035	2.05055	1.61364	2.55921	1.46021	1.97692	1.65625	1.3945	0.2	1.29439	0.179031	2.24615	1.5	1.78505	0.575107	0.802803	0.605544	0.382353
MIR29B2CHG	0.237705	0.0433778	0.421978	0.190559	0.167763	0.472318	0.323077	0.140625	0.238532	0.0444444	0.266355	0.0049456	0.2	0.25	0.271028	0.0665236	0.197197	0.0565032	0.161765
CD34	0	0.000288864	0	2.02098	0	0	0	0	0	0	0.0046729	0.00098912	0.415385	0	0	0	0.003003	0.0127932	0
AL356275.1	0	0.000818449	0	0.0437063	0	0.00432526	0	0.015625	0	0	0.00934579	0.00296736	0.0307692	0	0.00934579	0	0.002002	0	0
PLXNA2	0.0327869	0.0479033	0.00659341	0.302448	0.0921053	0.146194	0.0230769	0.109375	0.00917431	0.0444444	0.266355	0.016815	0.146154	0	0.0373832	0	0.0640641	0	0
CAMK1G	0	0.00158875	0	0.00874126	0	0	0	0	0	0	0.0046729	0	0.0153846	0	0	0	0	0	0
LAMB3	0	0.0175726	0.0153846	0.00699301	0.00328947	0.0406574	0	0	0	0	0.0373832	0.00593472	0	0	0.00934579	0	0.003003	0.0010661	0
AL031316.1	0.0245902	0.102451	0.00659341	0.00524476	0.0263158	0.0294118	0.00769231	0.015625	0.00917431	0.0444444	0.0280374	0.0454995	0	0.125	0	0.00429185	0	0.00533049	0
G0S2	5.95902	0.920033	0.210989	0.229021	6.74671	1.7301	0.423077	0.234375	1.62385	1.66667	0.649533	0.871414	0.138462	2.5625	0.0373832	0.0107296	0.463463	0.0234542	0.0147059
HSD11B1	0	0.00024072	0	0	0	0	0	0	0	0	0	0	0.0153846	0	0	0	0.002002	0	0
TRAF3IP3	0.0737705	0.0616725	0.00659341	0.00524476	0.154605	0.000865052	0.215385	0	0	0.0222222	0.0046729	0.00692384	0.0153846	0	0	1.24464	0.416416	0.985075	0.764706
C1orf74	0.00819672	0.0290309	0	0.0157343	0.0164474	0.00865052	0.00769231	0	0.0275229	0	0.0140187	0.0138477	0.00769231	0	0.00934579	0.00858369	0.004004	0.00639659	0
IRF6	0.163934	0.0703866	0.162637	0.0437063	0.276316	0.130623	0.269231	0.09375	0.155963	0.111111	0.186916	0.0929773	0.0384615	0	0.140187	0.00643777	0.002002	0.0010661	0
UTP25	0.0327869	0.079534	0.0527473	0.0646853	0.0361842	0.032872	0.0538462	0.0625	0.0183486	0.0666667	0.0841121	0.0405539	0.0846154	0.125	0.0560748	0.0450644	0.0850851	0.0597015	0.0441176
SERTAD4-AS1	0.204918	0.00596986	0.195604	0.127622	0.118421	0.183391	0.0615385	0.359375	0.541284	0.0888889	0.369159	0.139466	0.107692	0.0625	0.158879	0.00214592	0	0	0
SERTAD4	0.0409836	0.000962881	0.0549451	0.0681818	0.00986842	0.0986159	0	0.0625	0.146789	0	0.116822	0.0395648	0.0692308	0	0.17757	0	0	0	0
HHAT	0.00819672	0.00269607	0.0285714	0.0262238	0.0197368	0.0614187	0.0153846	0.03125	0.0183486	0	0.0841121	0.024728	0.0153846	0	0.0280374	0	0.018018	0.0127932	0.0294118
KCNH1	0	0	0	0	0	0.00259516	0	0	0	0	0	0.00395648	0	0	0	0	0	0	0
RCOR3	0.122951	0.146743	0.259341	0.194056	0.164474	0.259516	0.2	0.296875	0.183486	0.177778	0.242991	0.124629	0.2	0.1875	0.345794	0.124464	0.196196	0.101279	0.0588235
TRAF5	0.0409836	0.00250349	0.171429	0.0751748	0.00328947	0.0726644	0.0230769	0.046875	0.0366972	0	0.0233645	0.0197824	0.230769	0.0625	0.130841	0.214592	0.0740741	0.329424	0.75
LINC00467	0.245902	0.299215	0.145055	0.0821678	0.315789	0.224048	0.184615	0.109375	0.146789	0.377778	0.163551	0.324431	0.115385	0.25	0.280374	0.0579399	0.0900901	0.0223881	0.0441176
SLC30A1	0.057377	0.162053	0.142857	0.222028	0.0625	0.154844	0.0923077	0.171875	0.12844	0.0888889	0.341121	0.0583581	0.0769231	0.25	0.158879	0.0364807	0.173173	0.021322	0
LPGAT1	0.254098	0.109768	0.287912	0.398601	0.345395	0.0960208	0.2	0.5	0.0917431	0.0888889	0.429907	0.0385757	0.253846	0.25	0.35514	0.658798	0.44044	0.23774	0.338235
INTS7	0.0245902	0.0146839	0.0285714	0.027972	0.0394737	0.0233564	0.0692308	0.015625	0.0366972	0.0444444	0.0327103	0.0128586	0.0461538	0.0625	0.00934579	0.0386266	0.025025	0.0159915	0
DTL	0	0.00024072	0	0.00524476	0	0.000865052	0	0	0	0	0	0.00098912	0	0	0	0.00429185	0	0.00639659	0
AL451060.1	0	0.000288864	0.0021978	0	0.0361842	0.00778547	0.0307692	0	0.00917431	0.0222222	0	0.00692384	0	0	0	0.00214592	0.001001	0.00319829	0
PPP2R5A	0.959016	0.148765	0.206593	0.496503	1.42763	0.284602	0.984615	0.34375	0.220183	1.6	0.191589	0.264095	0.307692	0.0625	0.308411	0.562232	0.28028	0.311301	0.0882353
AL360091.3	0.00819672	0.000192576	0	0.00699301	0	0.000865052	0	0	0	0	0.00934579	0	0	0	0	0.0107296	0.001001	0.00959488	0
TMEM206	0.00819672	0.0661499	0.043956	0.0332168	0.0164474	0.0190311	0.0615385	0	0.0275229	0.0222222	0.0514019	0.0049456	0.0153846	0	0.0373832	0.0665236	0.106106	0.0373134	0.0294118
NENF	1.22131	0.747099	1.35165	0.578671	0.526316	0.687716	0.538462	0.890625	0.844037	0.466667	0.85514	0.397626	0.823077	0.4375	1.01869	0.156652	0.42042	0.21322	0.147059
AC092803.2	0.0245902	0.0217611	0.0593407	0.0174825	0.0197368	0.0614187	0.138462	0.109375	0.0825688	0.0444444	0.126168	0.0316518	0.0384615	0.0625	0.0747664	0.0150215	0.0960961	0.00852878	0
ATF3	0.877049	0.0614799	1.25275	0.157343	0.230263	0.774221	0.446154	1.76562	0.559633	0	0.878505	0.0573689	0.153846	0	1.58879	0.0987124	0.87988	0.04371	0
FAM71A	0	4.8144e-05	0	0	0	0	0.0153846	0.03125	0	0	0.0140187	0	0	0	0	0	0.024024	0	0
BATF3	0	0.00149247	0	0.013986	0	0	0	0.03125	0	0	0	0.00098912	0.00769231	0	0	0.00429185	0.41041	0.00959488	0
NSL1	0.196721	0.212604	0.195604	0.311189	0.111842	0.182526	0.169231	0.484375	0.256881	0.0666667	0.242991	0.186944	0.384615	0	0.261682	0.225322	0.463463	0.200426	0.161765
TATDN3	0.204918	0.111213	0.151648	0.0629371	0.256579	0.165225	0.138462	0.09375	0.155963	0.177778	0.11215	0.166172	0.107692	0.3125	0.140187	0.0793991	0.278278	0.0565032	0.117647
FLVCR1-DT	0.0245902	0.0410187	0.0351648	0.0174825	0.0230263	0.0346021	0	0.03125	0.0458716	0.0666667	0.0373832	0.0178042	0.0230769	0	0.0747664	0.055794	0.037037	0.0127932	0.0147059
FLVCR1	0.0327869	0.0232536	0.0791209	0.0472028	0.0394737	0.0622837	0.0461538	0.046875	0.0458716	0	0.0607477	0.0118694	0.0461538	0	0.0654206	0.0300429	0.0710711	0.0373134	0
VASH2	0	0.00231091	0.00659341	0.00699301	0.00328947	0	0	0	0.00917431	0	0.0514019	0	0	0	0	0	0	0.00319829	0.0147059
ANGEL2	0.0327869	0.105435	0.123077	0.199301	0.0592105	0.112457	0.115385	0.125	0.110092	0.111111	0.135514	0.0731949	0.161538	0.125	0.11215	0.148069	0.126126	0.102345	0.147059
RPS6KC1	0.00819672	0.0445814	0.0615385	0.0874126	0.0361842	0.0527682	0.0692308	0.0625	0.0642202	0	0.0654206	0.0316518	0.123077	0	0.0747664	0.111588	0.142142	0.0469083	0.0294118
PROX1	0	0.000914737	0	0.0104895	0	0.460208	0.0230769	0.0625	0.431193	0	0.0046729	0.113749	0.00769231	0	0.0373832	0	0.00900901	0	0
SMYD2	0.057377	0.0987434	0.107692	0.0227273	0.0690789	0.0570934	0.153846	0.28125	0.0642202	0.0666667	0.313084	0.0623145	0.0307692	0.25	0.140187	0.0429185	0.035035	0.0575693	0.0735294
PTPN14	0.0901639	0.156901	0.210989	0.575175	0.0559211	0.276817	0.0615385	0.375	0.211009	0.0444444	0.35514	0.164194	0.184615	0.9375	0.813084	0.00643777	0.004004	0.00426439	0.0147059
CENPF	0.0245902	0.00125175	0	0.0104895	0.00986842	0.000865052	0	0	0	0	0.0841121	0.00395648	0	0	0.0280374	0.0386266	0.027027	0.109808	0.0441176
KCTD3	0.0819672	0.230417	0.120879	0.267483	0.108553	0.203287	0.115385	0.203125	0.155963	0.111111	0.228972	0.162216	0.138462	0.0625	0.196262	0	0.047047	0.00319829	0.0147059
USH2A	0	0.00418853	0.0021978	0	0	0.00346021	0	0	0	0	0	0	0	0	0	0	0	0	0
ESRRG	0.934426	0.333109	0.307692	0.020979	0.967105	1.24048	0.346154	0.03125	1.02752	0.466667	0.196262	0.613254	0.0230769	0	0.17757	0	0.001001	0	0
GPATCH2	0.172131	0.100043	0.265934	0.181818	0.194079	0.199827	0.315385	0.421875	0.12844	0.111111	0.257009	0.0761622	0.223077	0.0625	0.411215	0.193133	0.208208	0.166311	0.0735294
SPATA17	0	0.0931587	0.0483516	0	0.00657895	0.0276817	0.1	0.03125	0.0275229	0.0444444	0.0514019	0.0178042	0	0	0.0560748	0	0	0	0
RRP15	0.147541	0.126426	0.18022	0.229021	0.184211	0.208478	0.207692	0.3125	0.0825688	0.266667	0.238318	0.221563	0.269231	0	0.317757	0.120172	0.2002	0.156716	0.205882
TGFB2	0	0.00110731	0	0.0821678	0.00328947	0	0	0.25	0	0	0.149533	0	0.130769	0	0.0560748	0	0.024024	0	0
LYPLAL1	0.352459	1.07409	0.259341	0.176573	0.371711	0.364187	0.484615	0.234375	0.247706	0.755556	0.579439	0.649852	0.269231	0.375	0.401869	0.0772532	0.166166	0.0490405	0.147059
AC096642.1	0	0.00317751	0.0241758	0.0244755	0.00986842	0.0207612	0	0.015625	0.0183486	0	0.00934579	0.00098912	0	0	0.0280374	0.00214592	0.00500501	0.0021322	0.0294118
AL513283.1	0	0.0248423	0	0.00174825	0	0	0	0	0	0	0	0	0	0	0	0	0.001001	0.0010661	0
ZC3H11B	0	0.00226277	0.00659341	0	0	0.00259516	0	0	0	0	0	0.00197824	0.00769231	0	0.00934579	0.00429185	0.01001	0.00639659	0
EPRS	0.508197	0.181551	0.575824	0.487762	0.440789	0.57699	0.453846	0.546875	0.522936	0.133333	0.514019	0.298714	0.323077	0.125	0.654206	0.343348	0.426426	0.315565	0.264706
BPNT1	0.0737705	0.143325	0.0967033	0.0716783	0.0921053	0.0735294	0.0923077	0.046875	0.110092	0.0888889	0.130841	0.0900099	0.1	0	0.0934579	0.0407725	0.0560561	0.0266525	0.0147059
IARS2	0.45082	0.280776	0.476923	0.302448	0.513158	0.460208	0.523077	0.390625	0.40367	0.155556	0.481308	0.149357	0.330769	0.3125	0.28972	0.238197	0.271271	0.250533	0.176471
RAB3GAP2	0.172131	0.180155	0.252747	0.270979	0.233553	0.269896	0.192308	0.1875	0.302752	0.0666667	0.242991	0.153314	0.192308	0.1875	0.271028	0.158798	0.235235	0.15032	0.0588235
MARK1	0.0163934	0.000770305	0.0725275	0.020979	0.0394737	0.0475779	0.0615385	0.03125	0.0458716	0	0.0046729	0.00791296	0.184615	0	0.0654206	0	0	0	0.0147059
C1orf115	0.00819672	0.506861	0.0857143	0.545455	0.0328947	0.153979	0.0153846	0.484375	0.165138	0.133333	0.429907	0.25816	0.0846154	0.25	0.317757	0	0.00600601	0.00319829	0.0147059
2022-03-02	0.0655738	0.685812	0.151648	0.166084	0.128289	0.217128	0.123077	0.203125	0.100917	0.266667	0.5	0.126607	0.130769	0.1875	0.102804	0.00429185	0.00700701	0.0021322	0.0735294
2022-03-01	0.0491803	0.0105435	0.158242	0.0576923	0.0230263	0.0692042	0.00769231	0.015625	0.0550459	0	0.0560748	0.0158259	0.0846154	0	0.0934579	0	0.021021	0.0010661	0
HLX	0	0.000337008	0	0.106643	0	0	0	0	0	0	0.0046729	0.00098912	0.0538462	0	0	0	0.131131	0.00319829	0.0441176
DUSP10	0	0.00226277	0.0043956	0.00524476	0	0.00346021	0.00769231	0.03125	0	0	0.0140187	0	0.00769231	0.0625	0.0186916	0.100858	0.0710711	0.0415778	0
AL513314.2	0	0.00110731	0.010989	0.00699301	0.00657895	0.00346021	0.00769231	0	0	0	0	0	0	0	0	0	0.001001	0.00533049	0
TAF1A	0.00819672	0.00717346	0.0351648	0.0192308	0.0131579	0.0103806	0.0461538	0	0.0366972	0.0444444	0.0186916	0.0118694	0.0461538	0	0.0560748	0.0193133	0.033033	0.033049	0.0441176
TAF1A-AS1	0	0.0248905	0.0021978	0.00174825	0.00328947	0.0121107	0.0153846	0	0.0275229	0	0.0280374	0.0098912	0	0.0625	0.0186916	0.00429185	0.002002	0.00533049	0
MIA3	0.393443	0.173511	0.371429	0.582168	0.325658	0.425606	0.361538	0.5	0.266055	0.0666667	0.420561	0.0445104	0.530769	0.4375	0.626168	0.354077	0.522523	0.355011	0.308824
AL592148.3	0	0.00582543	0.00659341	0.0297203	0.00657895	0.00432526	0	0	0.00917431	0	0.00934579	0	0.0153846	0	0.00934579	0.00858369	0.00500501	0.0021322	0.0147059
AIDA	0.0901639	0.3009	0.197802	0.587413	0.111842	0.102941	0.130769	0.375	0.155963	0.222222	0.331776	0.141444	0.315385	0.25	0.252336	0.180258	0.475475	0.205757	0.514706
BROX	0.229508	0.301671	0.287912	0.255245	0.319079	0.193772	0.246154	0.3125	0.211009	0.244444	0.271028	0.221563	0.261538	0.25	0.242991	0.33691	0.413413	0.26226	0.220588
FAM177B	0	0	0	0	0	0	0	0	0	0	0	0	0	0	0	0	0.0570571	0.0010661	0.117647
AL392172.1	0	0.114198	0.0417582	0.020979	0.0131579	0.0276817	0.0307692	0.015625	0.0458716	0.0444444	0.0934579	0.0425321	0.0538462	0	0.242991	0.0343348	0.0690691	0.0277186	0.0588235
DISP1	0	0.0314381	0.0351648	0.0506993	0.0197368	0.0294118	0.0307692	0.125	0.0366972	0	0.121495	0.0098912	0.0692308	0	0.317757	0.0171674	0.044044	0.00533049	0
TLR5	0.0163934	0.000674017	0.0769231	0.0104895	0.00986842	0.141003	0	0.015625	0.183486	0	0.00934579	0.0306627	0.0153846	0	0.0560748	0	0.37037	0.00533049	0
SUSD4	0.0245902	0.00101102	0.158242	0.0034965	0.0164474	0.268166	0.0538462	0	0.12844	0.0222222	0	0.110781	0.0153846	0	0.046729	0	0.001001	0	0
CAPN2	1.84426	0.179722	0.731868	0.858392	1.78618	1.41003	1.23077	1.57812	1.31193	1.02222	0.565421	1.18299	0.346154	2.75	1.1215	0.491416	0.33033	0.408316	0.147059
TP53BP2	0.0737705	0.0811227	0.114286	0.113636	0.0756579	0.120242	0.123077	0.265625	0.110092	0.0222222	0.228972	0.0840752	0.184615	0.1875	0.186916	0.145923	0.224224	0.152452	0.0294118
AC138393.3	0	0.000192576	0	0	0	0.000865052	0.00769231	0	0	0	0.0046729	0	0.00769231	0	0	0	0.001001	0.0010661	0
FBXO28	0.0655738	0.174859	0.0681319	0.16958	0.0953947	0.0605536	0.153846	0.15625	0.100917	0.0222222	0.121495	0.0712166	0.0307692	0.375	0.121495	0.0793991	0.125125	0.110874	0.0882353
DEGS1	0.0655738	0.0776082	0.0153846	0.377622	0.101974	0.229239	0.0923077	0.375	0.146789	0.0222222	0.448598	0.0435213	0.330769	0.0625	0.420561	0.103004	0.355355	0.192964	0.308824
NVL	0.0655738	0.0415483	0.0769231	0.0821678	0.0953947	0.0614187	0.115385	0.0625	0.0642202	0.155556	0.0654206	0.0385757	0.115385	0	0.102804	0.0600858	0.103103	0.0970149	0.102941
CNIH4	0.934426	0.168071	0.63956	0.410839	0.825658	0.348616	0.569231	0.46875	0.541284	0.333333	0.453271	0.117705	0.346154	0.1875	0.429907	0.208155	1.004	0.240938	0.0441176
WDR26	0.122951	0.149391	0.204396	0.206294	0.1875	0.152249	0.123077	0.171875	0.165138	0.177778	0.168224	0.103858	0.161538	0.5625	0.242991	0.197425	0.316316	0.1258	0.0588235
CNIH3	0.0245902	0.075201	0.0285714	0.00874126	0.0690789	0.0536332	0.0692308	0.078125	0.0275229	0.0444444	0.0514019	0.0761622	0.0153846	0.0625	0.0373832	0.00429185	0.00800801	0.00533049	0
DNAH14	0.0819672	0.0468923	0.0989011	0.00174825	0.118421	0.154844	0.107692	0.15625	0.137615	0.0666667	0.158879	0.0454995	0.00769231	0	0.252336	0.0107296	0.001001	0.00533049	0
LBR	0.163934	0.0988879	0.248352	0.326923	0.167763	0.292388	0.0846154	0.65625	0.229358	0.111111	0.78972	0.0454995	0.2	0	1.15888	0.562232	0.45045	0.453092	0.338235
ENAH	0.0491803	0.0752491	0.221978	0.325175	0.0361842	0.049308	0.0230769	0.3125	0.12844	0.0666667	0.359813	0.0237389	1.00769	0	0.214953	0.00429185	0.00600601	0	0
SRP9	1.54098	1.3164	1.18681	0.916084	1.26316	0.927336	1.27692	1.07812	1.16514	1.53333	0.766355	1.74481	0.753846	0.875	0.794393	0.804721	0.600601	0.810235	0.485294
EPHX1	0.0163934	0.367098	0.149451	0.604895	0.0427632	0.108131	0.0461538	0.21875	0.110092	0.0666667	0.345794	0.0563798	0.323077	0.125	0.0654206	0.00429185	0.0700701	0.00959488	0.0147059
AL591895.1	0.0245902	0.0167541	0.021978	0.0227273	0.0197368	0.0207612	0	0	0.00917431	0	0.0654206	0.00395648	0.0307692	0	0.0280374	0.0107296	0.015015	0.0202559	0
TMEM63A	0.057377	0.112657	0.169231	0.132867	0.105263	0.0527682	0.0307692	0.0625	0.0550459	0	0.345794	0.0138477	0.0769231	0.0625	0.17757	0.120172	0.0760761	0.133262	0.0735294
LEFTY1	0	0.0193058	0.0021978	0.0034965	0	0.0017301	0	0	0	0	0.0280374	0.00296736	0	0	0	0	0.001001	0	0
PYCR2	0.147541	0.116894	0.162637	0.162587	0.134868	0.128893	0.138462	0.203125	0.137615	0.155556	0.0981308	0.118694	0.2	0.5625	0.168224	0.180258	0.174174	0.15032	0.132353
SDE2	0.0491803	0.11285	0.120879	0.15035	0.0855263	0.0735294	0.0846154	0.15625	0.0458716	0.0444444	0.0794393	0.0702275	0.130769	0.125	0.140187	0.148069	0.163163	0.100213	0.0735294
AL512343.2	0	0.0016369	0.0021978	0	0.00328947	0.00605536	0	0	0	0	0.0046729	0.00098912	0	0	0	0	0.003003	0.0010661	0
H3F3A	9.95082	5.43089	8.63516	6.27098	7.45395	5.39446	10.3077	8.10938	6.22936	9.51111	7.51402	7.96241	6.54615	9.625	10.0187	8.76609	11.4785	6.04904	5.23529
ACBD3	0.344262	0.326031	0.4	0.423077	0.279605	0.327855	0.330769	0.515625	0.192661	0.288889	0.38785	0.327399	0.338462	0.375	0.504673	0.371245	0.398398	0.271855	0.426471
LIN9	0.00819672	0.0138173	0.00659341	0.0227273	0.0164474	0.0190311	0	0.03125	0	0.0222222	0.0140187	0.00890208	0	0	0.0186916	0.0107296	0.016016	0.0191898	0.0147059
PARP1	0.54918	0.253527	0.371429	0.337413	0.444079	0.607266	0.415385	0.375	0.678899	0.355556	0.247664	0.469832	0.3	0.5	0.308411	0.56867	0.556557	0.561834	0.941176
STUM	0.114754	0.00154061	0.00879121	0	0.190789	0.102076	0.0923077	0	0.0642202	0.0444444	0	0.0425321	0.0461538	0	0	0	0.001001	0	0
ITPKB	0.0655738	0.00231091	0.103297	0.283217	0.0559211	0.137543	0.0692308	0.015625	0.541284	0	0.0140187	0.105836	0.0923077	0	0.0373832	0.118026	0.0880881	0.138593	0.102941
ITPKB-AS1	0	9.62881e-05	0.0021978	0.0034965	0.00328947	0.000865052	0	0	0	0	0.0046729	0	0	0	0	0.0171674	0.003003	0.0170576	0
PSEN2	0.0983607	0.016032	0.0703297	0.0891608	0.236842	0.0510381	0.392308	0.0625	0.0366972	0.111111	0.0373832	0.0158259	0.0923077	0.125	0.0280374	0.0236052	0.0580581	0.0149254	0.0294118
COQ8A	0.00819672	0.234991	0.0791209	0.0716783	0.0493421	0.105536	0.0461538	0.1875	0.110092	0.0666667	0.182243	0.0860534	0.0769231	0	0.0654206	0.0536481	0.0790791	0.0565032	0.0588235
CDC42BPA	0.188525	0.372683	0.443956	1.06993	0.296053	0.311419	0.361538	0.46875	0.183486	0.133333	0.350467	0.161227	0.861538	0.1875	0.420561	0	0.02002	0.00639659	0.0147059
ZNF678	0.0327869	0.011362	0.0879121	0.0996503	0.0756579	0.0709343	0.0538462	0.109375	0.0366972	0.0222222	0.0420561	0.0138477	0.0692308	0.125	0.0654206	0.0450644	0.0500501	0.0405117	0.0588235
SNAP47	0.163934	0.0793895	0.169231	0.0856643	0.0953947	0.163495	0.0846154	0.25	0.137615	0.0222222	0.0934579	0.122651	0.0923077	0.0625	0.149533	0.0965665	0.048048	0.0895522	0.147059
JMJD4	0.0163934	0.068509	0.0527473	0.0402098	0.0197368	0.033737	0.1	0.015625	0.0183486	0.0444444	0.126168	0.0375865	0.0384615	0.0625	0.0841121	0.0686695	0.046046	0.0479744	0
WNT9A	0	0	0	0.0034965	0.00328947	0	0.00769231	0	0	0	0	0	0	0	0	0	0	0	0
WNT3A	0	0	0.0021978	0	0.00657895	0	0	0	0	0	0	0	0	0	0	0	0	0	0
ARF1	1.29508	0.763468	0.945055	1.34615	0.888158	0.84083	0.907692	1.5	0.816514	1.13333	0.957944	0.813056	0.930769	2.5	1.46729	1.17597	1.2042	0.841151	0.544118
C1orf35	0.213115	0.105772	0.272527	0.277972	0.210526	0.181661	0.215385	0.515625	0.192661	0.0666667	0.233645	0.165183	0.415385	0.3125	0.411215	0.199571	0.254254	0.208955	0.161765
MRPL55	0.45082	0.512975	0.448352	0.267483	0.305921	0.321799	0.369231	0.40625	0.357798	0.466667	0.336449	0.522255	0.407692	0.3125	0.383178	0.182403	0.25025	0.164179	0.0294118
GUK1	2.54918	2.23528	2.21319	3.07692	1.57237	1.51903	2.06154	1.54688	1.53211	1.97778	1.19159	2.44411	1.77692	1.6875	1.13084	2.1867	1.3003	1.77079	1.10294
IBA57-DT	0	0	0.0043956	0	0.00328947	0.000865052	0	0.015625	0	0	0	0	0	0	0	0	0.001001	0	0
IBA57	0.0327869	0.0482403	0.0483516	0.0944056	0.0526316	0.049308	0.0692308	0.046875	0.0550459	0.0666667	0.046729	0.0227498	0.0692308	0	0.0373832	0.0300429	0.0590591	0.0479744	0.0294118
OBSCN-AS1	0	0.00192576	0.010989	0	0.00328947	0.0121107	0.00769231	0.015625	0.0275229	0	0.0140187	0.00098912	0	0	0	0.00643777	0.002002	0.00426439	0
OBSCN	0.0819672	0.0111694	0.103297	0.00699301	0.0427632	0.0813149	0.0384615	0.0625	0.100917	0	0.0934579	0.0405539	0.0615385	0	0.121495	0.00643777	0.00600601	0.0202559	0
TRIM11	0.0245902	0.0285494	0.0659341	0.0734266	0.0394737	0.032872	0.107692	0.09375	0.0183486	0.0222222	0.0607477	0.0267062	0.0769231	0.0625	0.0654206	0.135193	0.117117	0.133262	0.0441176
TRIM17	0	4.8144e-05	0.0021978	0.00524476	0.00657895	0.0017301	0	0.015625	0	0	0	0.00197824	0	0	0.0280374	0.0107296	0.003003	0	0
HIST3H2A	0.0245902	0.000818449	0.00879121	0.0157343	0.0460526	0.0147059	0.0153846	0.015625	0.0366972	0.0444444	0.0233645	0.0178042	0.0923077	0	0.0654206	0.107296	0.0980981	0.102345	0.0147059
HIST3H2BB	0	9.62881e-05	0	0	0	0.0017301	0	0	0	0	0	0.00098912	0	0	0.00934579	0.0107296	0.016016	0.0181237	0.0147059
RNF187	0.278689	0.37249	0.353846	0.253497	0.207237	0.232699	0.253846	0.5	0.275229	0.177778	0.369159	0.390702	0.346154	0.4375	0.457944	0.23176	0.259259	0.182303	0.132353
RHOU	0.0491803	0.0124693	0.0131868	0.370629	0.0756579	0.00605536	0.430769	0.21875	0.00917431	0.0444444	0.0841121	0.00791296	0.0384615	0	0.233645	0	0.113113	0.04371	0.0147059
RAB4A	0.278689	0.467527	0.358242	0.246503	0.223684	0.25346	0.338462	0.34375	0.119266	0.266667	0.448598	0.292779	0.353846	0.6875	0.308411	0.321888	0.33033	0.280384	0.220588
AL117350.1	0	0.000337008	0	0	0	0.00259516	0	0	0	0	0	0	0	0	0	0.00643777	0.004004	0	0
CCSAP	0	0.00115546	0.00879121	0.0297203	0.0197368	0.0276817	0.0230769	0.015625	0.0183486	0	0	0.0138477	0.0461538	0	0.0373832	0.0708155	0.254254	0.0565032	0.0441176
NUP133	0.0491803	0.0704347	0.0769231	0.103147	0.0756579	0.0778547	0.0923077	0.0625	0.0825688	0.0222222	0.121495	0.0544016	0.0307692	0	0.102804	0.0600858	0.0800801	0.0490405	0.102941
ABCB10	0.00819672	0.0402484	0.0285714	0.0611888	0.0493421	0.0397924	0.0615385	0.03125	0.0183486	0.0444444	0.0654206	0.0197824	0.0384615	0	0.0280374	0.0300429	0.0640641	0.0287846	0.0147059
TAF5L	0.057377	0.0287901	0.0505495	0.0384615	0.0493421	0.033737	0.0307692	0.0625	0.0642202	0.133333	0.0327103	0.0267062	0.0538462	0	0.0747664	0.0579399	0.0930931	0.0490405	0
URB2	0.00819672	0.0178133	0.0461538	0.0262238	0.0131579	0.0233564	0.0230769	0.03125	0.0183486	0	0.0186916	0.0128586	0.00769231	0	0.00934579	0.00858369	0.034034	0.0319829	0.0147059
LINC01736	0	0	0	0	0	0	0	0	0	0	0	0	0	0	0	0	0.0950951	0.00533049	0
GALNT2	0.00819672	0.0811709	0.0395604	0.106643	0.0263158	0.0795848	0.0615385	0.140625	0.0458716	0.0444444	0.154206	0.0306627	0.0769231	0.0625	0.102804	0.0815451	0.266266	0.0735608	0.132353
PGBD5	0	0.0111694	0.010989	0	0.00328947	0.0181661	0.0307692	0.015625	0.0183486	0	0.088785	0.0128586	0.00769231	0	0.00934579	0	0.00500501	0	0
COG2	0.0983607	0.173896	0.136264	0.127622	0.125	0.195502	0.207692	0.109375	0.165138	0.111111	0.140187	0.141444	0.169231	0.1875	0.168224	0.107296	0.163163	0.116205	0.176471
AGT	0	0.202831	0.010989	0.0122378	0	0.00259516	0	0	0	0	0.182243	0.0267062	0.123077	0	0	0	0.002002	0.0010661	0
C1orf198	0.0409836	0.0196428	0.0879121	0.0437063	0.0592105	0.033737	0.123077	0.125	0.0825688	0.0444444	0.0981308	0.0395648	0.107692	0	0.11215	0	0.01001	0.0010661	0
TTC13	0	0.0044774	0.0373626	0.0576923	0.0230263	0.0354671	0.0230769	0.03125	0.0366972	0	0.0280374	0.0049456	0.0230769	0	0.0280374	0.0815451	0.0640641	0.0703625	0.0147059
ARV1	0.286885	0.100814	0.305495	0.0961538	0.266447	0.319204	0.2	0.125	0.311927	0.222222	0.14486	0.130564	0.107692	0.125	0.299065	0.0815451	0.107107	0.065032	0.0441176
FAM89A	0.00819672	0.0200761	0.0241758	0.218531	0.00657895	0.0155709	0.0153846	0.21875	0.0183486	0	0.0514019	0.0138477	0.0846154	4.4375	0.0560748	0.0171674	0.043043	0.04371	0.0735294
C1orf131	0.188525	0.0848298	0.221978	0.237762	0.184211	0.198097	0.215385	0.140625	0.137615	0.0666667	0.135514	0.108803	0.153846	0.1875	0.224299	0.306867	0.328328	0.28678	0.161765
GNPAT	0.245902	0.120119	0.158242	0.181818	0.207237	0.177336	0.2	0.21875	0.211009	0.2	0.214953	0.0999011	0.0923077	0.3125	0.158879	0.100858	0.146146	0.0916844	0.0441176
EXOC8	0.0245902	0.0602282	0.0505495	0.0506993	0.0493421	0.0510381	0.0461538	0.03125	0.0275229	0.0888889	0.0560748	0.0286845	0.0461538	0	0.0280374	0.0708155	0.0580581	0.0618337	0.0441176
SPRTN	0.0655738	0.0550768	0.0901099	0.136364	0.0855263	0.099481	0.0769231	0.125	0.0366972	0.0888889	0.130841	0.0395648	0.0384615	0.0625	0.168224	0.158798	0.129129	0.134328	0.0588235
EGLN1	0.204918	0.37225	0.145055	0.204545	0.450658	0.268166	0.584615	0.34375	0.266055	0.444444	0.331776	0.349159	0.192308	0.375	0.252336	0.107296	0.16016	0.118337	0.0735294
AL445524.1	0.0245902	0.0835781	0.0241758	0.0122378	0.0230263	0.0467128	0.0846154	0	0.0458716	0.111111	0.0233645	0.0474777	0.0538462	0	0.0280374	0.0300429	0.0590591	0.0170576	0
TSNAX	0.311475	0.274084	0.29011	0.300699	0.305921	0.298443	0.476923	0.21875	0.284404	0.0666667	0.205607	0.315529	0.384615	0.0625	0.327103	0.233906	0.38038	0.202559	0.117647
DISC1	0	0.000625873	0	0.0454545	0	0	0	0	0	0	0	0	0.0307692	0	0.0280374	0.00214592	0.0780781	0.0309168	0
SIPA1L2	0.106557	0.00115546	0.0395604	0.27972	0.125	0.00259516	0.1	0.703125	0	0.0666667	0.11215	0.00296736	0.276923	0	0.0280374	0.00858369	0.119119	0.00746269	0
MAP10	0	0.00269607	0.010989	0.0506993	0.0296053	0.033737	0.0384615	0.046875	0.0183486	0	0.0186916	0.0128586	0	0	0.130841	0.0128755	0.029029	0.0127932	0
NTPCR	0.270492	0.238361	0.301099	0.256993	0.177632	0.237889	0.276923	0.34375	0.330275	0.288889	0.158879	0.276954	0.192308	0.1875	0.252336	0.0729614	0.11011	0.0660981	0.0588235
PCNX2	0.057377	0.0102547	0.0769231	0.020979	0.0361842	0.0648789	0	0.109375	0.0275229	0	0.0514019	0.0128586	0.0307692	0	0.0934579	0.0150215	0.0650651	0.0628998	0.0147059
MAP3K21	0.368852	0.0908478	0.628571	0	0.171053	0.121107	0.138462	0.1875	0.165138	0.0444444	0.257009	0.0751731	0	0	0.299065	0	0.023023	0.00533049	0.0147059
KCNK1	0.483607	0.0300419	0.206593	0.00174825	0.628289	0.333045	0.00769231	0	0.0825688	0.177778	0.140187	0.0682493	0.0153846	0	0	0.00214592	0	0	0
SLC35F3	0.0163934	0.000337008	0.0351648	0	0.0263158	0	0.992308	0.03125	0	0	0.0373832	0	0	0	0.046729	0	0.002002	0.00319829	0.0441176
AL355472.3	0	9.62881e-05	0	0.0034965	0.00328947	0	0	0	0	0	0	0	0	0	0	0	0	0	0
AL355472.1	0.0163934	0.023735	0.0461538	0.0384615	0.0493421	0.0847751	0.1	0.0625	0.0825688	0.0222222	0.0420561	0.0474777	0.0230769	0	0.0373832	0.0429185	0.04004	0.0533049	0.102941
COA6	0.344262	0.384815	0.393407	0.153846	0.325658	0.423875	0.369231	0.28125	0.559633	0.511111	0.313084	0.508408	0.161538	0.25	0.271028	0.201717	0.303303	0.196162	0.0882353
TARBP1	0.0655738	0.0479033	0.0989011	0.122378	0.101974	0.0865052	0.0923077	0.125	0.100917	0.0888889	0.126168	0.0445104	0.0615385	0.125	0.0186916	0.0450644	0.0800801	0.0511727	0.0735294
LINC01354	0	9.62881e-05	0.0021978	0.00699301	0	0.00432526	0	0	0	0	0.0046729	0	0.00769231	0	0	0	0.00700701	0	0
IRF2BP2	0.295082	0.480285	0.426374	0.921329	0.233553	0.613322	0.215385	0.625	0.724771	0.222222	0.64486	0.466864	1.03077	0.25	0.523364	0.201717	0.564565	0.187633	0.117647
AL160408.2	0	0.00168504	0	0	0	0	0	0	0	0	0	0.00197824	0	0	0.00934579	0	0.001001	0.0010661	0
AL160408.3	0	0.00024072	0	0	0	0	0	0	0	0	0	0	0	0	0	0	0.001001	0.0010661	0
LINC01132	0	0.00519956	0.00659341	0	0	0.00259516	0.00769231	0	0	0	0.0140187	0.00197824	0	0	0.0280374	0	0.003003	0.0010661	0
AL391832.2	0	0.0114583	0	0.0034965	0	0.000865052	0	0	0.00917431	0	0	0.00296736	0.00769231	0	0	0.00214592	0.034034	0.00426439	0
AL391832.3	0	0	0	0	0	0	0	0	0	0	0	0	0	0	0	0	0.014014	0	0
LINC01348	0	0.000144432	0	0	0	0	0	0	0	0	0	0	0	0	0	0	0	0	0
AL732292.2	0	0.00101102	0.0043956	0	0	0.0017301	0	0	0	0	0.0046729	0.00197824	0.00769231	0	0.00934579	0.00429185	0.003003	0.0010661	0
TOMM20	2.2377	1.58134	1.71429	1.37238	1.99013	1.70588	1.66923	2.29688	1.41284	1.75556	1.73364	1.75767	1.76154	1.0625	2.27103	0.991416	1.38238	1.45309	1.55882
RBM34	0	0.0246016	0.0307692	0.0367133	0.0493421	0.0320069	0.0153846	0.0625	0.0366972	0.0444444	0.0654206	0.00395648	0.0230769	0	0.0186916	0.103004	0.0500501	0.0692964	0
ARID4B	0.836066	0.184921	0.786813	0.968531	0.631579	0.615917	0.6	1.07812	0.568807	0.333333	0.588785	0.28091	0.938462	0.4375	0.831776	1.39056	0.797798	1.08742	0.573529
GGPS1	0.180328	0.177892	0.12967	0.143357	0.194079	0.128028	0.184615	0.25	0.155963	0.222222	0.11215	0.197824	0.184615	0.25	0.205607	0.128755	0.166166	0.0959488	0.0441176
TBCE	0.0245902	0.00649945	0.0483516	0.0716783	0.0394737	0.0311419	0.0769231	0.15625	0.0458716	0	0.046729	0.00692384	0.0769231	0.0625	0.121495	0.0686695	0.039039	0.0842217	0.0588235
TBCE.1	0.00819672	0.00592172	0.0351648	0.027972	0.0197368	0.0216263	0.0230769	0.015625	0.00917431	0	0.0140187	0.00197824	0.0384615	0	0.0747664	0.0300429	0.025025	0.0181237	0
B3GALNT2	0.0491803	0.0158875	0.127473	0.0734266	0.0953947	0.108131	0.0692308	0.078125	0.0917431	0	0.126168	0.0098912	0.169231	0.0625	0.130841	0.0321888	0.0500501	0.0277186	0.0147059
GNG4	0	0.00967695	0	0	0	0	0	0	0	0	0.00934579	0	0	0.0625	0	0.00429185	0	0	0
LYST	0.0737705	0.0476626	0.131868	0.412587	0.144737	0.119377	0.138462	0.125	0.0825688	0.0222222	0.0841121	0.0356083	0.161538	0.1875	0.149533	0.892704	1.10511	0.304904	0.220588
NID1	0.0163934	0.0468923	0.0021978	0.15035	0.00657895	0.000865052	0	0.015625	0.00917431	0	0.0747664	0.00395648	0.2	0	0	0	0.041041	0.0021322	0
GPR137B	0.114754	0.393289	0.0395604	0.0506993	0.115132	0.0519031	0.0461538	0.046875	0.0183486	0.0888889	0.200935	0.0514342	0.0615385	0.0625	0.0747664	0.0472103	0.209209	0.0628998	0
ERO1B	0.180328	0.0291753	0.0747253	0.113636	0.269737	0.083045	0.115385	0.125	0.100917	0.0444444	0.107477	0.0227498	0.0769231	0.0625	0.102804	0.139485	0.126126	0.136461	0.117647
EDARADD	0.057377	0.000674017	0.0021978	0.00874126	0.128289	0.00432526	0.00769231	0.03125	0	0	0	0.00098912	0	0	0.0186916	0.00214592	0.001001	0.0266525	0
LGALS8	0.0655738	0.139618	0.103297	0.262238	0.0921053	0.100346	0.0769231	0.421875	0.0917431	0.0666667	0.205607	0.0781405	0.169231	0.6875	0.345794	0.17382	0.208208	0.157783	0.0147059
LGALS8-AS1	0	0.00168504	0	0	0.00328947	0.000865052	0.00769231	0	0	0	0.0046729	0.00197824	0	0	0	0	0.002002	0	0
AL359921.2	0	0.00129989	0	0.00174825	0	0.00346021	0.00769231	0.015625	0	0	0	0	0	0	0	0	0.001001	0.0021322	0
HEATR1	0.057377	0.0566655	0.120879	0.125874	0.0855263	0.0640138	0.107692	0.15625	0.0917431	0.0444444	0.14486	0.0435213	0.153846	0.0625	0.121495	0.0944206	0.118118	0.0863539	0.147059
ACTN2	0.0245902	0.00365895	0.0395604	0.00699301	0.00328947	0.00259516	0	0.078125	0	0	0.0140187	0.00296736	0	0	0	0	0.001001	0	0
MTR	0.97541	0.159116	0.989011	0.335664	0.851974	0.716263	0.284615	0.53125	0.724771	0.155556	0.551402	0.179031	0.253846	0.0625	0.317757	0.197425	0.174174	0.156716	0.161765
MT1HL1	0	0.00722161	0	0	0	0	0	0	0	0	0	0.00098912	0	0	0	0	0	0	0
RYR2	0	0.000674017	0	0.00174825	0	0.00951557	0	0.015625	0	0	0	0.00098912	0.0384615	0	0	0	0	0.0010661	0
LINC01139	0.0163934	0.107217	0.0351648	0.0034965	0.00657895	0.0198962	0	0.046875	0.0183486	0	0.271028	0.0504451	0.00769231	0	0.0747664	0	0	0.0010661	0
CHRM3	0.0409836	0.00433296	0.021978	0.458042	0	0.0121107	0	0	0.0733945	0	0.0186916	0.0108803	0.0307692	0	0.00934579	0	0.001001	0	0
CHRM3-AS2	0	4.8144e-05	0	0.027972	0	0	0	0	0	0	0	0	0.00769231	0	0	0.00643777	0.001001	0.0458422	0
CHRM3-AS1	0	0.0469886	0	0	0	0.000865052	0	0	0	0	0.0140187	0.00692384	0	0	0	0	0	0	0
GREM2	0	0	0	0.00699301	0	0	0	0	0	0	0	0	0.338462	0	0	0.00214592	0	0	0
RGS7	0.139344	9.62881e-05	0.0879121	0	0.00986842	0.0112457	0.0692308	0	0	0	0.0046729	0.00692384	0.00769231	0	0.00934579	0	0	0.0021322	0
FH	0.303279	0.637523	0.259341	0.0996503	0.381579	0.363322	0.438462	0.203125	0.33945	0.6	0.172897	0.514342	0.276923	0.1875	0.186916	0.103004	0.139139	0.0778252	0.0441176
KMO	0	0.427182	0	0.0157343	0.00328947	0.00259516	0.00769231	0.09375	0	0.0222222	0.0280374	0.0454995	0	0.0625	0.00934579	0	0.0990991	0.00426439	0.0441176
OPN3	0.0819672	0.0430408	0.0417582	0.013986	0.115132	0.0761246	0.169231	0.234375	0.0366972	0	0.126168	0.0217606	0.0307692	0.0625	0.0841121	0.0193133	0.131131	0.0159915	0.0441176
CHML	0.0409836	0.0444851	0.101099	0.127622	0.0657895	0.121107	0.0615385	0.34375	0.0275229	0.0222222	0.158879	0.0642928	0.192308	0.0625	0.196262	0.0257511	0.269269	0.033049	0.132353
MAP1LC3C	0	0.00024072	0	0	0	0	0	0.015625	0	0	0	0	0	0	0	0	0	0	0
PLD5	0	0.000625873	0	0.0472028	0.00328947	0	0	0.09375	0	0	0.0046729	0	0.0230769	0	0	0	0	0	0
CEP170	0.0737705	0.0364932	0.12967	0.393357	0.0230263	0.0527682	0.0384615	0.265625	0.0366972	0	0.200935	0.0207715	0.161538	0	0.130841	0.0321888	0.636637	0.0618337	0.220588
SDCCAG8	0.491803	0.205527	0.501099	0.295455	0.342105	0.455017	0.323077	0.375	0.422018	0.2	0.280374	0.293769	0.176923	0	0.457944	0.0793991	0.558559	0.11194	0.161765
AKT3	0.278689	0.0532955	0.685714	0.734266	0.105263	0.147059	0.0384615	0.46875	0.0917431	0.0444444	0.219626	0.114738	0.446154	0.4375	0.28972	0.17382	0.109109	0.13113	0.0147059
AL591721.1	0	9.62881e-05	0.0021978	0	0	0.000865052	0	0	0	0	0	0	0	0	0	0.00214592	0.001001	0	0
ZBTB18	0.0409836	0.104954	0.0659341	0.0874126	0.0592105	0.0891003	0.0538462	0.03125	0.0550459	0.0666667	0.088785	0.0712166	0.0307692	0	0.0934579	0.00643777	0.0930931	0.0202559	0.147059
AL645465.1	0	4.8144e-05	0.0021978	0.0034965	0.00328947	0.0017301	0	0	0	0	0.0046729	0	0	0	0	0.00429185	0	0	0
ADSS	0.180328	0.400799	0.501099	0.234266	0.167763	0.25346	0.192308	0.296875	0.192661	0.155556	0.228972	0.278932	0.146154	0.25	0.654206	0.688841	0.426426	0.409382	0.279412
CATSPERE	0	0.00572914	0.00879121	0	0.00657895	0.0112457	0.0153846	0.015625	0.00917431	0	0.0140187	0.00593472	0	0	0.0186916	0.00214592	0.003003	0	0.0294118
DESI2	0.327869	0.117808	0.246154	0.274476	0.134868	0.225779	0.146154	0.359375	0.137615	0.111111	0.200935	0.217606	0.307692	0.1875	0.457944	0.26824	0.225225	0.144989	0.0441176
AL451007.3	0	9.62881e-05	0.0021978	0.0034965	0	0.00778547	0	0	0	0	0.00934579	0.0118694	0	0	0.00934579	0	0	0.0010661	0
AL451007.2	0	0.000192576	0.0021978	0	0.00328947	0.0017301	0.00769231	0	0.0183486	0	0	0	0	0	0	0	0	0	0
COX20	1.96721	1.35935	2.27912	0.379371	0.993421	1.31315	1.32308	1.07812	2.33028	1.31111	0.635514	1.81306	0.730769	1	1	0.572961	0.492492	0.601279	0.470588
HNRNPU	2.05738	0.988831	2.48352	1.90385	1.37171	1.80017	1.78462	2.34375	1.49541	0.755556	2.35047	1.22057	1.76154	0.9375	2.6729	2.2897	2.74274	1.88486	1.5
BX323046.1	0	0.000433296	0.00879121	0.00174825	0.00657895	0.000865052	0	0.015625	0	0	0.0046729	0	0.00769231	0	0.00934579	0.00214592	0.001001	0.0010661	0
AL356512.1	0.00819672	0.00577729	0.0197802	0.0104895	0.00657895	0.017301	0.0153846	0.015625	0.0275229	0	0.0327103	0.00791296	0.00769231	0	0.046729	0.0128755	0.035035	0.0127932	0
EFCAB2	0.122951	0.0853113	0.0945055	0.0716783	0.101974	0.0908304	0.0384615	0.171875	0.0366972	0.0888889	0.0934579	0.0652819	0.0461538	0.125	0.17757	0.027897	0.0930931	0.0351812	0
KIF26B	0.0163934	0.000288864	0.0285714	0.0314685	0	0.00346021	0	0.109375	0.00917431	0	0.0654206	0	0.00769231	0	0.0280374	0	0.00900901	0.00319829	0
SMYD3	0.0655738	0.0746233	0.0901099	0.101399	0.0131579	0.0865052	0.0307692	0.0625	0.119266	0.0888889	0.102804	0.074184	0.0615385	0.125	0.0934579	0.0622318	0.036036	0.054371	0.0147059
TFB2M	0.0245902	0.186125	0.032967	0.034965	0.0427632	0.0432526	0.0692308	0.0625	0.0275229	0.0666667	0.046729	0.0929773	0.0153846	0.1875	0.0560748	0.0214592	0.049049	0.0309168	0.0735294
CNST	0.0655738	0.0687978	0.112088	0.325175	0.0723684	0.0934256	0.1	0.15625	0.0733945	0.0888889	0.046729	0.0652819	0.123077	0.25	0.130841	0.154506	0.142142	0.137527	0.191176
SCCPDH	0.786885	0.26821	1.77582	0.108392	0.536184	0.115917	0.530769	0.90625	0.0550459	0.333333	0.457944	0.104847	0.223077	0.25	0.682243	0.107296	0.0810811	0.0458422	0.0147059
AL591848.4	0	0.00115546	0.00879121	0.00174825	0.00328947	0	0	0.03125	0.00917431	0	0	0	0	0	0	0	0	0.0010661	0
AHCTF1	0.131148	0.207645	0.250549	0.326923	0.141447	0.264706	0.123077	0.234375	0.137615	0.155556	0.205607	0.145401	0.276923	0.0625	0.28972	0.167382	0.221221	0.15565	0.0882353
ZNF670	0.00819672	0.0158394	0.0527473	0.0262238	0.0427632	0.0294118	0.00769231	0.015625	0.00917431	0.0444444	0.0560748	0.0257171	0.0307692	0.0625	0.0186916	0.00643777	0.019019	0.0127932	0.0294118
ZNF669	0.0163934	0.0274421	0.0593407	0.0699301	0.0625	0.050173	0.107692	0.046875	0.00917431	0.0444444	0.0560748	0.0356083	0.0615385	0.125	0.0747664	0.0600858	0.0670671	0.0714286	0.0588235
C1orf229	0.00819672	0.00211834	0.0043956	0.00524476	0	0.00605536	0.0384615	0.015625	0.00917431	0	0.0186916	0.00098912	0.0153846	0	0	0	0	0	0
ZNF124	0.0491803	0.0524289	0.12967	0.0454545	0.0263158	0.0389273	0.0307692	0.09375	0	0	0.168224	0.0316518	0.0384615	0.5	0.149533	0.0536481	0.123123	0.0426439	0.0147059
AL390728.6	0.00819672	0.00905108	0.043956	0.146853	0.0361842	0.0198962	0.0461538	0.03125	0.0458716	0	0.0607477	0.00890208	0.0230769	0	0.0280374	0.0343348	0.0790791	0.0394456	0.0588235
AL390728.5	0	0.00173319	0	0.0122378	0	0.00259516	0	0	0	0	0	0	0	0	0	0.0321888	0.015015	0.0117271	0
ZNF496	0.0245902	0.0281643	0.0263736	0.0611888	0.0230263	0.0441176	0.0384615	0.046875	0.0458716	0	0.0981308	0.0207715	0.0307692	0.0625	0.046729	0.0257511	0.038038	0.0191898	0.0294118
NLRP3	0	0	0	0	0	0	0	0	0	0	0.0046729	0	0	0	0	0.0107296	0.588589	0.054371	0
TRIM58	0.0163934	0.000385152	0.0021978	0.0297203	0.00328947	0.00259516	0	0	0	0	0.0046729	0	0.00769231	0	0	0.00214592	0.00600601	0.00426439	0.0588235
OR2L2	0	4.8144e-05	0	0.00174825	0	0.000865052	0	0	0	0	0	0	0	0	0	0	0.001001	0	0
OR2T2	0	0.0146839	0	0	0	0	0	0	0.00917431	0	0.0046729	0	0	0	0	0	0.001001	0	0
AC138089.1	0	0.0243609	0.0021978	0.00174825	0	0	0	0.015625	0	0	0.0046729	0.0049456	0	0	0	0	0	0	0
OR2G6	0	0.00649945	0	0	0	0.0017301	0	0.015625	0	0	0.088785	0	0	0	0.00934579	0	0	0	0.0147059
AC098483.1	0	0.0228203	0	0.00174825	0	0.0017301	0	0	0	0	0.0327103	0.0098912	0.00769231	0	0.00934579	0	0	0	0
OR2T10	0	0.0215204	0	0.0034965	0	0.000865052	0	0.03125	0	0	0.0981308	0.00098912	0	0	0.00934579	0	0	0	0.0147059
OR2T11	0	0.00640316	0	0	0	0.000865052	0	0	0	0	0.0700935	0	0	0	0.0186916	0	0	0	0
LYPD8	0	0.0196428	0	0.00174825	0	0.0311419	0	0.015625	0	0	0.0560748	0.024728	0	0	0.0186916	0	0.001001	0	0
SH3BP5L	0	0.0385634	0.0263736	0.0541958	0.0197368	0.0311419	0.0307692	0.09375	0.0458716	0.0444444	0.0607477	0.0257171	0.0538462	0	0.0373832	0.0171674	0.032032	0.0117271	0.0294118
ZNF672	0.204918	0.0693756	0.136264	0.0559441	0.174342	0.135813	0.2	0.078125	0.12844	0.288889	0.0841121	0.0919881	0.123077	0	0.0934579	0.055794	0.183183	0.0479744	0
ZNF692	0.00819672	0.0118916	0.0681319	0.020979	0.0427632	0.033737	0.0461538	0.046875	0.0458716	0.0444444	0.0373832	0.00692384	0.115385	0	0.046729	0.0600858	0.036036	0.0373134	0.0588235
PGBD2	0.00819672	0.017717	0.0263736	0.0472028	0.0197368	0.0441176	0.0615385	0.078125	0.0366972	0	0.0327103	0.0207715	0.0230769	0.0625	0.046729	0.0600858	0.0670671	0.04371	0.102941
FAM110C	0.00819672	0.0946993	0.0351648	0.0034965	0.00657895	0.109862	0.0307692	0.078125	0.0275229	0.0444444	0.130841	0.0999011	0.0307692	0	0.158879	0.0107296	0.001001	0.00746269	0
SH3YL1	0.5	2.45689	0.487912	0.368881	0.572368	0.532007	0.484615	0.328125	0.706422	0.844444	0.939252	1.04154	0.4	0.6875	0.672897	0.446352	0.187187	0.523454	0.323529
ACP1	0.557377	0.831351	0.426374	0.31993	0.483553	0.504325	0.5	0.578125	0.477064	0.844444	0.658879	0.692384	0.484615	0.375	0.598131	0.622318	0.317317	0.397655	0.161765
ALKAL2	0	0.305281	0.0175824	0.0174825	0.00657895	0.0484429	0.0153846	0.28125	0.0275229	0.0666667	1.20561	0.0375865	0.169231	0	0.0934579	0.027897	0.00500501	0.00319829	0
LINC01874	0	0.539069	0.00879121	0.0122378	0	0.00259516	0.00769231	0	0.0458716	0.111111	0.088785	0.0672601	0.0230769	0.1875	0.00934579	0	0.001001	0.0021322	0
TMEM18	0.311475	0.196668	0.276923	0.208042	0.276316	0.267301	0.2	0.71875	0.266055	0.244444	0.397196	0.160237	0.238462	0.375	0.439252	0.154506	0.206206	0.142857	0.161765
AC092159.1	0	0.000192576	0.00659341	0.00174825	0.00328947	0.0017301	0	0	0	0	0	0	0	0	0	0	0	0	0
AC116609.3	0	0.000192576	0	0	0	0	0	0.03125	0	0	0	0	0	0	0	0	0	0	0
LINC01115	0	0.000914737	0.010989	0	0	0.000865052	0	0.015625	0	0	0	0	0	0	0	0	0.001001	0	0
AC116614.1	0	4.8144e-05	0	0.00174825	0	0	0	0.046875	0	0	0.0046729	0	0	0	0	0	0	0	0
PXDN	0	0.00048144	0	0.164336	0	0.00259516	0	0.234375	0.00917431	0	0.397196	0.00098912	0.123077	0	0.0841121	0	0	0.0010661	0
MYT1L	0	0.000337008	0	0.00174825	0	0	0	0	0	0	0	0	0	0	0.00934579	0	0.001001	0.0021322	0
EIPR1	0.155738	0.147947	0.21978	0.0506993	0.141447	0.0778547	0.238462	0.015625	0.0642202	0.2	0.0747664	0.114738	0.0307692	0.125	0.11215	0.0622318	0.0660661	0.0735608	0.0441176
TRAPPC12	0.147541	0.159598	0.204396	0.159091	0.171053	0.177336	0.176923	0.140625	0.119266	0.0666667	0.163551	0.126607	0.153846	0.0625	0.17757	0.113734	0.172172	0.0884861	0.0735294
TRAPPC12-AS1	0	0.000770305	0	0.00174825	0.00328947	0.00259516	0.00769231	0	0	0	0.0046729	0.00098912	0	0	0	0	0	0	0
ADI1	1.45082	5.79462	0.821978	0.776224	1.50658	1.26125	1.60769	0.984375	1.53211	3.26667	1.37383	3.15925	1.53077	1.875	0.504673	1.0279	0.575576	0.916844	0.911765
AC231981.1	0.00819672	0.0228684	0.0263736	0.0367133	0.0197368	0.0224913	0.0384615	0.09375	0.0275229	0.0222222	0.0327103	0.0178042	0.0461538	0	0.0654206	0.0150215	0.017017	0.0287846	0.0294118
AC108488.1	0	0.00991767	0.00879121	0.0244755	0.00328947	0.00432526	0	0.046875	0	0.0222222	0.0140187	0.00296736	0.0230769	0.0625	0	0.00214592	0.00600601	0	0.0147059
RNASEH1	0.131148	0.124212	0.114286	0.131119	0.128289	0.118512	0.169231	0.140625	0.0550459	0.133333	0.14486	0.0900099	0.223077	0	0.205607	0.17382	0.17017	0.101279	0.132353
RNASEH1-AS1	0.0491803	0.0783304	0.0769231	0.0472028	0.0855263	0.115052	0.1	0.109375	0.155963	0.0888889	0.0841121	0.153314	0.0615385	0.1875	0.046729	0.027897	0.0610611	0.0298507	0.132353
RPS7	10.4426	11.2975	7.58242	8.09441	8.96053	7.9481	10.5923	13.375	6.85321	11.4667	14.5187	11.2859	10.3846	3.5625	12.8037	11.8884	12.2873	17.1599	18.7206
COLEC11	0	0.449473	0.00659341	0.0157343	0	0.0017301	0.0153846	0	0	0	0.0186916	0.049456	0.00769231	0.0625	0	0.00214592	0.001001	0.0010661	0.0147059
ALLC	0	0.00356266	0	0	0	0	0	0	0	0	0	0.00098912	0	0	0	0	0	0	0
AC107057.1	0	0.000529585	0.00879121	0.00524476	0.00657895	0.0216263	0	0	0	0	0	0.0187933	0	0	0	0	0	0	0
NRIR	0	0	0	0.00174825	0	0	0	0	0	0	0	0	0	0	0	0	0.00700701	0	0
CMPK2	0	0.00101102	0.00659341	0.111888	0	0.00259516	0	0.015625	0	0	0.0186916	0	0.0153846	0	0	0.0407725	0.101101	0.0234542	0
RSAD2	0	0.000385152	0	0.253497	0.00328947	0.000865052	0	0.03125	0	0	0.0140187	0.00098912	0.0307692	0.0625	0	0.0450644	0.123123	0.0234542	0
RNF144A	0.0163934	0.00144432	0.0395604	0.20979	0.0164474	0.0553633	0.0153846	0	0.00917431	0.0222222	0.0280374	0.0425321	0.138462	0	0.130841	0.0193133	0.00700701	0.0309168	0
LINC01871	0	0.00024072	0	0.00174825	0.00328947	0	0	0	0	0	0.0046729	0	0	0	0	0.133047	0.003003	0.506397	0
LINC00299	0	0.000144432	0	0.0034965	0	0	0	0	0	0	0.0046729	0	0	0	0	0.0622318	0.001001	0.00639659	0
LINC01814	0	0.00558471	0.0197802	0	0.00986842	0.0112457	0.00769231	0	0.0275229	0	0.00934579	0.00296736	0	0	0.0373832	0	0.00500501	0	0
ID2-AS1	0	0.00659573	0.00879121	0.0034965	0	0.00778547	0	0	0	0	0.0186916	0.0049456	0.0153846	0	0	0.00429185	0.003003	0.0010661	0
ID2	0.188525	1.82745	0.545055	1.0507	0.174342	1.20675	0.253846	0.984375	0.669725	0.511111	0.471963	1.86548	0.630769	0.8125	1.71963	4.91416	1.67367	2.23881	0.176471
KIDINS220	0.672131	0.107795	0.415385	0.828671	0.792763	0.723183	0.6	0.75	0.513761	0.133333	0.556075	0.0751731	0.523077	0.4375	0.401869	0.347639	0.471471	0.366738	0.147059
MBOAT2	0.245902	0.0472293	0.446154	0.155594	0.0953947	0.307958	0.7	0.046875	0.211009	0.0888889	0.107477	0.0722057	0.138462	0.25	0.168224	0.00429185	0.012012	0.00426439	0
AC093904.4	0.00819672	0.00173319	0.00659341	0	0.00328947	0.00432526	0.0692308	0	0.00917431	0	0	0.00395648	0	0	0	0	0	0	0
ASAP2	0.959016	0.231573	1.2022	0.45979	0.273026	0.442907	0.823077	0.078125	0.614679	0.111111	0.107477	0.313551	0.346154	0.1875	0.429907	0.00214592	0.003003	0	0.0147059
ITGB1BP1	0.409836	0.236965	0.448352	0.465035	0.279605	1.04239	0.376923	0.453125	0.422018	0.4	0.308411	1.00989	0.461538	0.375	0.373832	0.315451	0.263263	0.295309	0.132353
CPSF3	0.0901639	0.112561	0.0769231	0.0804196	0.115132	0.0977509	0.138462	0.109375	0.0550459	0.0222222	0.11215	0.0890208	0.0923077	0.0625	0.149533	0.100858	0.129129	0.0639659	0.0441176
IAH1	0.557377	0.370517	0.569231	0.171329	0.476974	0.239619	0.376923	0.46875	0.192661	0.666667	0.434579	0.2364	0.330769	0.375	0.252336	0.2897	0.326326	0.272921	0.176471
ADAM17	0.0409836	0.0186317	0.153846	0.356643	0.128289	0.0813149	0.0692308	0.140625	0.100917	0	0.158879	0.0148368	0.107692	0.0625	0.186916	0.0965665	0.425425	0.109808	0.235294
AC073195.1	0.00819672	0.00563285	0.010989	0.0034965	0.00328947	0.0155709	0.0384615	0	0.0275229	0	0.00934579	0.0098912	0.0461538	0	0.0186916	0.00643777	0.027027	0	0.0441176
YWHAQ	1.18852	0.77016	0.846154	0.755245	1.30263	0.823529	1.24615	1.14062	0.550459	1.08889	0.976636	1.23442	1.43077	0.9375	1.00935	0.858369	0.46046	0.796375	0.279412
[truncated: 20,485 more rows]

## Sheet: CNT
	CNT
MALAT1	420.377
MT-CO1	280.525
MT-CO3	205.377
MT-CO2	189.139
MT-CYB	165.32
MT-ATP6	146.508
MT-ND3	139.451
MT-ND4	126.918
MT-ND1	95.1148
MT-ND2	54.3115
DEFB1	48.3361
EEF1A1	43.6721
MT-ND5	33.8115
RPL41	32.2787
IGFBP7	31.1721
ATP1B1	30.2787
CALB1	26.0328
RPS12	24.918
RPS4X	24.9098
RPL10	24.2295
RPL3	22.6557
FTH1	22.5328
RPLP1	22.2787
RPL13	22.1148
S100A6	22.0328
RPS14	21.4836
KLK1	21.377
RPS18	20.9836
RPL11	20.0082
RTN4	19.8525
TPT1	19.8033
RPS23	19.2295
RPS3A	18.9754
B2M	18.9016
RPL8	18.2951
RPS24	18.1639
TMSB4X	17.8197
RPL7A	17.4754
RPS27A	17.3525
TMEM213	17.0738
RPS8	16.7787
RPS6	16.5164
RPL15	16.3852
RPL34	16.0574
RPS3	15.9016
RPS2	15.6967
RPS27	15.5656
RPL21	15.3279
TXNIP	15.1639
RPL32	15.0492
RPL28	14.8689
LGALS3	14.8607
RPL9	14.7951
RPL5	14.5246
RPL19	14.4918
RPL30	14.3607
NDUFA4	14.0574
EIF1	13.8443
ITM2B	13.7541
RPL6	13.7049
RPS28	13.541
RPS9	13.1311
RPL37A	13.0082
ATP6V0B	12.9918
RPL26	12.9508
RPS15	12.8197
RHCG	12.7869
RPL18	12.6557
PTMA	12.2951
RPL24	12.1721
RPL39	12.1639
MAL	12.123
FAU	12.0164
RPL14	11.8361
RPL29	11.6639
RPL35A	11.459
EPCAM	11.4098
AQP2	11.4098
COX7C	11.3033
RPS13	11.2869
FTL	11.2049
NEAT1	11.1639
CD63	10.9426
RPL12	10.9262
RPS15A	10.8525
HSD11B2	10.8279
ATP6AP2	10.7787
RPS19	10.623
JUN	10.541
RPL37	10.5328
NACA	10.5246
RPS7	10.4426
RPL7	10.4426
CKB	10.2459
FOS	10.2213
RPL10A	10.082
H3F3A	9.95082
HSP90AA1	9.93443
WFDC2	9.70492
GNAS	9.59016
MT-ND4L	9.40984
ACTG1	9.40164
RPL36	9.39344
CAMK2N1	9.29508
CD9	9.2459
COX4I1	9.12295
RPL18A	9.09016
RACK1	9
ATP5F1E	8.90984
RPS25	8.81148
RPS5	8.79508
GSTP1	8.7377
ACTB	8.68852
SLC26A7	8.62295
UQCRB	8.41803
CA12	8.32787
SERF2	8.30328
COX5B	8.2377
MTRNR2L12	8.15574
S100A11	8.08197
RPL13A	8.03279
APOE	8.0082
SRP14	8
WNK1	7.98361
RPS16	7.98361
RPSA	7.94262
ADGRF5	7.94262
IER2	7.94262
RPL23	7.83607
HSP90AB1	7.77049
RPL22	7.72131
HLA-C	7.54098
C12orf75	7.43443
RPL27A	7.40984
RPL35	7.36885
HLA-B	7.36885
RPL23A	7.30328
RPS11	7.2377
IGFBP5	7.21311
CD81	7.17213
GAPDH	7.13934
ATP6V1G3	7.11475
UBB	7.10656
CHCHD10	7.10656
FXYD4	7.0082
RPS29	6.97541
LDHB	6.96721
PPDPF	6.93443
JUND	6.93443
MYL6	6.77049
COX7A2	6.7623
COX7B	6.7541
COX6C	6.69672
BSG	6.63934
S100A10	6.43443
CYSTM1	6.41803
COX8A	6.38525
PEBP1	6.37705
ATP1A1	6.35246
CTSD	6.32787
COX6A1	6.31967
RPLP2	6.31148
CD24	6.2623
PTGER3	6.2541
SLC25A5	6.12295
RPS21	6.12295
PFDN5	6.10656
NDUFB2	6.04918
ATP5MC3	5.9918
UQCRH	5.95902
G0S2	5.95902
ATP6V0D2	5.91803
ATP5MG	5.91803
UBA52	5.90164
CHCHD2	5.85246
H3F3B	5.83607
ATP5PF	5.7459
CLU	5.72131
DHRS7	5.64754
JUNB	5.59016
HMGB1	5.54098
SAT1	5.51639
NFE2L2	5.37705
ATP6V0E1	5.37705
SLC4A1	5.36066
TMEM59	5.35246
HSPA1A	5.35246
SLC25A6	5.32787
RPLP0	5.29508
ATP6V1F	5.27869
UQCR10	5.2377
SCIN	5.22131
ATP5F1D	5.22131
SKP1	5.17213
HLA-A	5.13115
SLC25A3	5.13115
SPINK1	5.09016
COX5A	5.06557
COX6B1	5.04918
ARHGAP18	5.04098
COBLL1	4.89344
CALM2	4.88525
RPS20	4.88525
CDH16	4.79508
CCNI	4.7623
MGST3	4.7377
TMEM52B	4.68852
RALBP1	4.67213
KRT18	4.65574
EIF3K	4.64754
TMEM101	4.63115
NDUFS5	4.57377
RPL27	4.54098
ATP5F1B	4.47541
KRT19	4.46721
TOMM7	4.44262
EEF1B2	4.40984
UBC	4.37705
HINT1	4.31967
CIRBP	4.29508
TMBIM6	4.21311
KTN1	4.21311
SPINT2	4.21311
PRDX5	4.20492
CST3	4.18852
GSTM3	4.18033
PRDX1	4.17213
NDUFC2	4.14754
ATP5PO	4.14754
PRDX2	4.11475
PKM	4.08197
ATP5MC1	4.08197
MYL12B	4.07377
SLC8A1	4.06557
BTF3	4.04918
COA3	3.9918
SMIM6	3.97541
UQCRQ	3.94262
ATP5IF1	3.92623
PPIA	3.91803
CYCS	3.90984
HNRNPA2B1	3.88525
UBL5	3.88525
WSB1	3.87705
AQP3	3.86885
YBX1	3.84426
UQCR11	3.84426
RPS26	3.82787
TMA7	3.77869
CA2	3.77869
BEX3	3.77049
DYNLL1	3.7623
NDUFA1	3.7541
APLP2	3.7541
RPL4	3.7541
MUC1	3.7459
ATP5MC2	3.7459
GDF15	3.72951
LITAF	3.72131
SUMO2	3.69672
PRDX6	3.68033
ATP6V0A4	3.68033
PTGR1	3.67213
DDX5	3.65574
DSTN	3.64754
PNISR	3.63934
ATP5MD	3.61475
SMIM5	3.61475
RPL38	3.59836
CYB5A	3.59016
GPX4	3.59016
NPM1	3.58197
OST4	3.55738
SELENOM	3.53279
FXYD2	3.51639
VDAC1	3.4918
OAZ1	3.45902
RPL36AL	3.43443
COMMD6	3.40164
MPC1	3.38525
TACSTD2	3.36885
EEF1D	3.36066
NDUFB11	3.34426
BCAM	3.34426
HNRNPA1	3.32787
SEC62	3.30328
DSG2	3.29508
PARK7	3.27049
NUCKS1	3.2541
TFCP2L1	3.2541
TPI1	3.2541
PSMA7	3.2541
CEBPD	3.22951
NDUFB9	3.19672
FAM107B	3.19672
ATP5PD	3.19672
DBI	3.18852
ELOB	3.18852
CALR	3.18852
NDUFA12	3.18033
ATP6V1G1	3.14754
HSP90B1	3.13934
ATP5F1A	3.13115
APP	3.12295
CAPG	3.11475
ELF3	3.09836
KNG1	3.09016
FKBP2	3.08197
BTG1	3.08197
XIST	3.07377
CFL1	3.07377
HACD3	3.07377
PSAP	3.06557
HERPUD1	3.06557
RHOBTB3	3.05738
TMSB10	3.04098
SLC25A4	3.04098
SSR4	3.03279
ATP6V1A	3.01639
ZBTB20	3.01639
VDAC2	3.0082
MINOS1	3
EID1	3
SPCS2	2.9918
TSPO	2.9918
KRT8	2.95082
EEF2	2.94262
BTG2	2.90984
ATP6V1C2	2.90164
MRPL33	2.90164
IDH2	2.89344
NDUFB7	2.89344
NDUFB4	2.88525
CLCNKB	2.87705
YWHAB	2.86885
AKAP9	2.86066
ATP5ME	2.86066
LDHA	2.82787
HADHB	2.81148
ATP1B3	2.81148
SOD1	2.81148
HSPA8	2.80328
ENO1	2.78689
SPCS1	2.78689
NDUFB8	2.78689
PDIA3	2.78689
MSI2	2.77869
NDUFA5	2.77049
HSPE1	2.7623
NDUFB10	2.7459
DUSP1	2.72131
SLC25A39	2.72131
SCPEP1	2.70492
NDUFV2	2.69672
ANXA4	2.67213
RPS10	2.66393
RAC1	2.65574
MRPS6	2.65574
HIST1H4C	2.63934
DSP	2.62295
IER3	2.61475
TMBIM4	2.59836
SRI	2.58197
CLNK	2.55738
NDUFA6	2.55738
NDUFC1	2.55738
C9orf16	2.55738
HMGCS2	2.54918
GUK1	2.54918
AIF1L	2.54918
VAMP2	2.54918
KLF6	2.54098
LIMA1	2.53279
DDX17	2.51639
SEC11A	2.5082
ERP29	2.5
ATP5F1C	2.48361
COX7A1	2.48361
NDUFS8	2.47541
SRSF5	2.47541
FOSB	2.47541
HOXD8	2.46721
EDF1	2.45902
CD46	2.45082
SELENOW	2.45082
ISCU	2.42623
DAD1	2.42623
ATP5MPL	2.42623
HMGN1	2.41803
RARRES3	2.40984
ITGA6	2.40164
UQCRFS1	2.40164
HSPB1	2.39344
YWHAE	2.38525
RPL31	2.36885
GABARAPL1	2.36885
GABARAPL2	2.36066
CALM1	2.35246
LMAN1	2.33607
WDR83OS	2.32787
GNG5	2.31967
LAPTM4A	2.31967
PTGES3	2.31967
ECI1	2.30328
NDFIP1	2.29508
CD59	2.28689
MIF	2.28689
CTSH	2.27869
RAB13	2.27049
TSTD1	2.2623
REEP5	2.2541
SARAF	2.2541
PNKD	2.2541
NDUFB5	2.2541
TTC3	2.2459
TOMM20	2.2377
SUB1	2.22951
BACE2	2.22951
ATP5MF	2.22131
HSPA5	2.22131
ANAPC16	2.22131
MUC20-OT1	2.21311
NUCB2	2.20492
NPC2	2.18852
PPIB	2.18852
RAN	2.18033
TSC22D1	2.18033
N4BP2L2	2.17213
CLDN7	2.17213
SMDT1	2.17213
ANXA11	2.16393
HSPA1B	2.15574
ATRAID	2.14754
RPN2	2.14754
IL18	2.14754
PDIA6	2.13934
TMEM14B	2.13934
SRRM2	2.13934
TGOLN2	2.13115
ALDH1A1	2.12295
VAPA	2.12295
CLDN8	2.11475
EIF4A2	2.10656
LINC01187	2.10656
FIS1	2.10656
TUFM	2.10656
EPS8	2.09836
NEDD4L	2.09836
SEC61B	2.09016
HSBP1	2.09016
MTRNR2L8	2.08197
FAM24B	2.08197
PLCG2	2.08197
RBM39	2.08197
AES	2.08197
HIGD2A	2.07377
CYC1	2.07377
SET	2.07377
MORF4L1	2.06557
SNU13	2.06557
HNRNPU	2.05738
ITPR2	2.05738
NEDD8	2.05738
OCIAD1	2.04918
CSTB	2.04918
VAMP8	2.03279
C19orf70	2.03279
RCAN2	2.02459
GLTP	2.02459
NDUFB1	2.01639
CYS1	2.0082
COX7A2L	2.0082
ASAH1	2.0082
ST13	2.0082
HADHA	2
PCBD1	2
SAP18	2
UBXN4	1.9918
NDUFS6	1.9918
HNRNPA3	1.98361
COX20	1.96721
DMRT2	1.96721
SYNE2	1.96721
LRPAP1	1.95902
CUTA	1.95902
SNRPN	1.95902
MMP24OS	1.95902
KIF5B	1.95082
MPC2	1.94262
LRRFIP1	1.94262
HIPK2	1.94262
PHPT1	1.94262
DMKN	1.93443
KCNQ1OT1	1.93443
TECR	1.93443
PVALB	1.93443
SELENOP	1.92623
GATA3	1.92623
ARG2	1.92623
CIB1	1.92623
GADD45B	1.91803
EXOSC7	1.90984
DDT	1.90984
SYPL1	1.90164
BAG1	1.89344
KDELR1	1.88525
ATP5PB	1.87705
HLA-E	1.87705
SLC38A1	1.87705
PFN1	1.87705
PNRC1	1.86885
MAGED2	1.86885
H2AFZ	1.86066
TMEM141	1.86066
COPE	1.86066
NUPR2	1.85246
CLTA	1.85246
OGDHL	1.85246
CAPN2	1.84426
CCNL1	1.84426
SRSF9	1.84426
TMEM14C	1.83607
MDH2	1.83607
GHITM	1.82787
ARPC3	1.82787
TBCA	1.82787
GAS6	1.82787
SON	1.82787
NR2F2	1.81967
TMEM61	1.81148
NIPSNAP2	1.81148
MLEC	1.81148
ARL4D	1.81148
GCC2	1.80328
ARPC2	1.80328
NCL	1.80328
YBX3	1.80328
NDUFAB1	1.80328
CLDN4	1.79508
NDRG1	1.79508
NDUFS7	1.79508
SERBP1	1.78689
PPIG	1.78689
ATP6V1D	1.78689
C19orf53	1.78689
GOLGA4	1.77869
ADGRF1	1.77869
EZR	1.77869
ERH	1.77869
MT-ATP8	1.77869
EGR1	1.77049
ANKRD12	1.77049
MTDH	1.7623
SMIM24	1.7623
LIMS1	1.7541
MECOM	1.7541
EIF1AX	1.7541
EIF3L	1.7541
TBC1D1	1.7459
TAX1BP1	1.7459
PGK1	1.7459
CDH1	1.7377
LAMTOR4	1.7377
TMCO1	1.72951
GOLGB1	1.72951
SEM1	1.72951
EFHD1	1.72131
TXN	1.72131
RABAC1	1.72131
RBX1	1.71311
COX17	1.70492
UQCRC2	1.70492
S100A13	1.69672
HSPD1	1.69672
HNRNPK	1.69672
DYNLRB1	1.69672
FOXP1	1.68852
RARRES2	1.68852
AURKAIP1	1.68033
EIF5B	1.68033
HIGD1A	1.68033
NDUFA2	1.68033
ATRX	1.68033
METRNL	1.68033
ARL6IP5	1.67213
ATP6AP1	1.67213
NDUFA8	1.67213
ACAT1	1.67213
MYL12A	1.67213
S100A2	1.66393
EIF3F	1.66393
KCNJ1	1.66393
ITM2C	1.65574
NDUFA11	1.65574
HMGN3	1.64754
PCBP2	1.64754
PSMB1	1.63934
FCGRT	1.63934
POLR2L	1.63115
PTP4A2	1.62295
FAM162A	1.62295
PDHA1	1.62295
AHNAK	1.62295
ANP32A	1.62295
PLLP	1.62295
CXXC5	1.60656
CLIC1	1.60656
PRRC2C	1.59836
ZFP36L2	1.59016
SEC61G	1.59016
POMP	1.59016
NDUFB3	1.58197
SH3BGRL	1.58197
TUBA1B	1.58197
EIF4B	1.58197
GLRX5	1.58197
NCOR1	1.58197
NDUFA3	1.58197
TPM1	1.57377
MRPL20	1.56557
KRT10	1.56557
MACF1	1.55738
SVIP	1.55738
COL18A1	1.55738
HMGN2	1.54918
CPVL	1.54918
TMED4	1.54918
DNAJA1	1.54918
FUS	1.54918
ATP6V1E1	1.54918
RER1	1.54098
HP1BP3	1.54098
SRP9	1.54098
CLCNKA	1.53279
TEX264	1.53279
DPP7	1.53279
TMED10	1.53279
ACADVL	1.53279
MAP1LC3A	1.53279
DNAJB1	1.53279
SRSF11	1.52459
UAP1	1.52459
CNBP	1.52459
JADE1	1.52459
MPHOSPH8	1.52459
CANX	1.52459
TMEM258	1.52459
EFCAB14	1.51639
PART1	1.51639
ZNF503	1.5082
BTG3	1.5082
NRDC	1.5
CDC42	1.4918
TPR	1.4918
UBL3	1.4918
CCPG1	1.4918
PFN2	1.48361
DYNLT1	1.48361
MRPL41	1.48361
TRMT112	1.48361
PTGER1	1.48361
RHOA	1.47541
ERP27	1.46721
KIF21A	1.46721
KCTD12	1.46721
BEX4	1.45902
PSMB6	1.45902
PHB	1.45902
SRRM1	1.45082
ADI1	1.45082
HES1	1.45082
PNN	1.45082
BPTF	1.45082
NOP53	1.45082
SFPQ	1.44262
RHBG	1.44262
SPTBN1	1.44262
UBE2D3	1.44262
OXCT1	1.44262
VPS28	1.44262
COPRS	1.44262
C11orf58	1.43443
NAP1L1	1.43443
ZFP36L1	1.43443
ANAPC11	1.43443
BLOC1S1	1.43443
EMX1	1.42623
SCNN1A	1.42623
CAPS	1.42623
LAMTOR5	1.41803
EIF3E	1.41803
DUSP6	1.41803
EIF5	1.41803
LINC00982	1.40984
SERP1	1.40984
SERPINA5	1.40984
ALKBH7	1.40984
ABCA5	1.40164
RTN3	1.38525
TMEM205	1.38525
SSR2	1.37705
SRSF7	1.37705
NDUFA10	1.37705
SCAF11	1.37705
TIMM13	1.37705
NFIC	1.37705
PSMD8	1.37705
CSDE1	1.36885
COPS9	1.36885
RAB2A	1.36885
LAPTM4B	1.36885
MRPL51	1.36885
MINDY2	1.36885
BLVRB	1.36885
EMX2	1.36066
LUC7L3	1.36066
ARHGAP24	1.35246
DCDC2	1.35246
PRR13	1.35246
SYNJ2BP	1.35246
NAA38	1.35246
NORAD	1.35246
SOX4	1.34426
PERP	1.34426
SSBP1	1.34426
CISD1	1.34426
TM9SF3	1.34426
C12orf57	1.34426
MT1X	1.34426
COL6A1	1.34426
NDUFS2	1.33607
SSB	1.33607
NBDY	1.33607
CLIP1	1.33607
RASD1	1.33607
MOB1B	1.32787
ANXA5	1.32787
LMO7	1.32787
LGALS3BP	1.32787
CDA	1.32787
THSD7A	1.31967
FGF9	1.31967
DDX24	1.31967
SLC43A2	1.31967
GPRC5C	1.31967
TMPRSS2	1.31967
PLEKHB2	1.31148
GRB14	1.31148
TMEM147	1.31148
CAPZB	1.30328
YWHAZ	1.30328
PPP1R14B	1.30328
TCF25	1.30328
SCP2	1.29508
JAK1	1.29508
UFC1	1.29508
UHMK1	1.29508
ARF1	1.29508
SF3B6	1.29508
SPARCL1	1.29508
PABPC1	1.29508
PTBP3	1.29508
SORL1	1.29508
ITGB1	1.29508
TRIP11	1.29508
SEC11C	1.29508
TRIR	1.29508
MT-ND6	1.29508
GNG12	1.28689
SNRPE	1.28689
LMAN2	1.28689
SNX3	1.28689
ARL6IP4	1.28689
PCNX4	1.28689
TMEM219	1.28689
UQCRC1	1.27869
HNRNPDL	1.27869
FAM3B	1.27869
BRK1	1.27049
HEBP2	1.27049
GINM1	1.27049
ECHS1	1.27049
SPINT1-AS1	1.27049
NAA20	1.27049
JTB	1.2623
TOX3	1.2623
MOCS2	1.2541
MAL2	1.2541
CDKN1C	1.2541
SLIRP	1.2541
MBP	1.2541
TPM4	1.2541
SUCLG1	1.2459
BBX	1.2459
RSRC2	1.2459
PDE1A	1.2377
XRCC5	1.2377
PLS3	1.2377
EIF1B	1.22951
BCAP31	1.22951
TMEM179B	1.22951
LAMTOR1	1.22951
EIF3A	1.22951
DUT	1.22951
GTF2A2	1.22951
LEPROT	1.22131
NENF	1.22131
SUMO1	1.22131
ZDHHC3	1.22131
MRPL34	1.22131
NUDC	1.21311
AC019197.1	1.21311
GSTK1	1.21311
RHEB	1.21311
SELENOS	1.21311
NME3	1.21311
MGLL	1.20492
BOD1L1	1.20492
HNRNPD	1.20492
ARGLU1	1.20492
NDUFV1	1.20492
MRPL57	1.20492
DPM3	1.19672
LIMCH1	1.19672
BRI3	1.19672
MTPN	1.19672
ATP6V1H	1.19672
LHX1	1.19672
NDUFA13	1.19672
SNRPD2	1.19672
YWHAQ	1.18852
HSPA9	1.18852
UBE2D2	1.18852
POLR2J	1.18852
TMEM123	1.18852
ETFB	1.18852
PNRC2	1.18033
GLUL	1.18033
PAX8	1.18033
DDX3X	1.18033
TCEAL4	1.18033
PGRMC1	1.18033
CTSL	1.18033
TUBB4B	1.18033
SLC16A7	1.18033
PDCD5	1.18033
MZT2B	1.17213
FAM133B	1.17213
STARD10	1.17213
RTRAF	1.17213
STAT3	1.17213
RSRP1	1.16393
FNBP1L	1.16393
RNF7	1.16393
GMPR	1.16393
HEBP1	1.16393
IMPA2	1.16393
AHCYL1	1.15574
SNRPG	1.15574
HEPACAM2	1.15574
HSD17B12	1.15574
WASHC3	1.15574
CRYL1	1.15574
CLN5	1.15574
TBC1D14	1.14754
GMNN	1.14754
LAMB1	1.14754
CHID1	1.14754
COX14	1.14754
PAPOLA	1.14754
METTL9	1.14754
LSM4	1.14754
SSU72	1.13934
NSA2	1.13934
CAST	1.13934
ANP32B	1.13934
SF1	1.13934
BANF1	1.13934
BORCS7	1.13934
TMEM238	1.13934
CHMP2A	1.13934
MFF	1.13115
NNT	1.13115
NDUFS4	1.13115
RNH1	1.13115
VEGFB	1.13115
RCN2	1.13115
SRSF2	1.13115
SLC5A3	1.13115
MRPS21	1.12295
MDH1	1.12295
VGLL4	1.12295
TRIM2	1.12295
CD164	1.12295
TRAM1	1.12295
SINHCAF	1.12295
SIVA1	1.12295
ARL6IP1	1.12295
ID1	1.12295
MRPS12	1.12295
CAMTA1	1.11475
SERINC2	1.11475
CITED4	1.11475
NDUFAF3	1.11475
HNRNPA0	1.11475
MTURN	1.11475
MLF2	1.11475
APRT	1.11475
ID3	1.10656
S100A4	1.10656
MAP4	1.10656
SNX2	1.10656
SRSF3	1.10656
GLO1	1.10656
KMT2E	1.10656
DNAJB6	1.10656
EIF4G2	1.10656
HNRNPC	1.10656
SCNN1B	1.10656
APOC1	1.10656
TXN2	1.10656
CTDSPL	1.09836
UXT	1.09836
GOT1	1.09836
THRAP3	1.09016
ATOX1	1.09016
H2AFJ	1.09016
TMEM106C	1.09016
LAMP1	1.09016
ROMO1	1.09016
ZMPSTE24	1.08197
PFDN2	1.08197
NCOA7	1.08197
PCM1	1.08197
VDAC3	1.08197
CBX5	1.08197
TMEM230	1.08197
PDCD6	1.07377
RWDD1	1.07377
2022-09-07	1.07377
PRKAA2	1.06557
SPP1	1.06557
PURA	1.06557
CADPS2	1.06557
BEX2	1.06557
FUNDC2	1.06557
RAB14	1.06557
TRIM8	1.06557
SLTM	1.06557
ABHD2	1.06557
MT2A	1.06557
TERF2IP	1.06557
TXNL4A	1.06557
REX1BD	1.06557
PXK	1.05738
SELENOT	1.05738
TSPAN7	1.05738
TCEAL9	1.05738
NDUFS3	1.05738
PTMS	1.05738
DAZAP2	1.05738
TRAPPC1	1.05738
HOXB-AS3	1.05738
DCTN3	1.04918
PRKAR1A	1.04918
COMT	1.04918
CBR1	1.04918
GPAT3	1.04098
ARMCX3	1.04098
SELENOH	1.04098
EMC10	1.04098
TMEM50A	1.03279
ASH1L	1.03279
OTUD6B-AS1	1.03279
CAT	1.03279
SNX6	1.03279
RBM25	1.03279
EMC7	1.03279
LSM7	1.03279
NAXE	1.02459
IVNS1ABP	1.02459
KIT	1.02459
AMD1	1.02459
PA2G4	1.02459
IQGAP1	1.02459
ZFAS1	1.02459
EIF3G	1.02459
TNRC6B	1.02459
RAB25	1.01639
NKTR	1.01639
PPIC	1.01639
DEK	1.01639
FAM3C	1.01639
PRKAG2	1.01639
DECR1	1.01639
FOLR1	1.01639
NR4A1	1.01639
MRFAP1	1.0082
ARSD	1.0082
EIF3H	1.0082
TMEM9B	1.0082
SLC3A2	1.0082
ARL2	1.0082
ESD	1.0082
SPAG7	1.0082
PSMB3	1.0082
SELENOK	1
RBM47	1
CYFIP2	1
DDR1	1
GTF2I	1
NAP1L4	1
ANXA2	1
SCNN1G	1
NFAT5	1
PTTG1IP	1
CNN3	0.991803
LSM3	0.991803
STUB1	0.991803
BCL7C	0.991803
MITF	0.983607
2022-09-11	0.983607
MARCKS	0.983607
ARID1B	0.983607
RBMX	0.983607
RPS27L	0.983607
MIEN1	0.983607
PLEKHJ1	0.983607
MRPL54	0.983607
TAGLN2	0.97541
MTR	0.97541
SF3B1	0.97541
CSNK1A1	0.97541
POLR2K	0.97541
CALM3	0.97541
STC1	0.97541
SLC12A3	0.97541
HNRNPR	0.967213
MARCKSL1	0.967213
SCN2A	0.967213
IQGAP2	0.967213
TFAP2A	0.967213
SDHD	0.967213
PPP2R5A	0.959016
ASAP2	0.959016
NDUFS1	0.959016
FAM200B	0.959016
PPARGC1A	0.959016
NHP2	0.959016
MTCH1	0.959016
H2AFV	0.959016
PGAM1	0.959016
NDUFA9	0.959016
PABPN1	0.959016
SPTLC2	0.959016
FAM96B	0.959016
MAP1LC3B	0.959016
RBM8A	0.95082
PDHB	0.95082
RRAGD	0.95082
PCSK1N	0.95082
GADD45G	0.95082
IFITM3	0.95082
SLC25A36	0.942623
SNHG8	0.942623
SF3B5	0.942623
GSTO1	0.942623
ERGIC2	0.942623
ZC3H13	0.942623
COQ9	0.942623
ESRRG	0.934426
SULT1C2	0.934426
DHX36	0.934426
TMED9	0.934426
GADD45GIP1	0.934426
CNIH4	0.934426
DNAJC19	0.934426
HDDC2	0.934426
FGL2	0.934426
NDUFB6	0.934426
HNRNPF	0.934426
RAB3IP	0.934426
SMIM26	0.934426
ECH1	0.934426
YWHAH	0.934426
C6orf48	0.92623
CNPY2	0.92623
NOP10	0.92623
ANKRD11	0.92623
XRCC6	0.92623
CCT8	0.92623
SQSTM1	0.918033
HPRT1	0.918033
PSMB5	0.918033
MCRIP2	0.918033
TMX4	0.918033
DUSP15	0.918033
CYB5R3	0.918033
SOD2	0.918033
ZRANB2	0.909836
MRPS5	0.909836
LPP	0.909836
MAN1A1	0.909836
MPPED2	0.909836
STRAP	0.909836
PIK3C2G	0.909836
OS9	0.909836
ARHGAP5	0.909836
ANKRD9	0.909836
GSPT1	0.909836
KHDRBS1	0.901639
PYURF	0.901639
ELOC	0.901639
TIMP3	0.901639
AQP6	0.901639
ENSA	0.893443
PMVK	0.893443
WDR1	0.893443
GTF3C6	0.893443
GTF2H5	0.893443
PNPLA8	0.893443
CHMP5	0.893443
PSME2	0.893443
CHD9	0.893443
FKBP8	0.893443
CCDC12	0.885246
SSR3	0.885246
FOXI1	0.885246
LYPLA1	0.885246
ENY2	0.885246
DMAC1	0.885246
RSF1	0.885246
PRDX3	0.885246
ZCRB1	0.885246
CHPT1	0.885246
VPS29	0.885246
MRPL27	0.885246
ILF3-DT	0.885246
ZFP36	0.885246
AC007388.1	0.877049
WASF2	0.877049
TSPAN1	0.877049
ATF3	0.877049
GNB2	0.877049
SDC2	0.877049
PNP	0.877049
EMC6	0.877049
GRN	0.877049
SDC4	0.877049
UBE2M	0.877049
ACSL3	0.868852
GPBP1	0.868852
ADM	0.868852
MESD	0.868852
MAGI1	0.860656
SCOC	0.860656
DNAJC21	0.860656
MRPS36	0.860656
NUDT3	0.860656
BCLAF1	0.860656
C7orf50	0.860656
MRPS33	0.860656
PSMA1	0.860656
SERPING1	0.860656
PSME1	0.860656
NEMF	0.860656
TBX2-AS1	0.860656
FKBP1A	0.860656
EIF2S2	0.860656
CD2AP	0.852459
EI24	0.852459
HNRNPH3	0.852459
HECTD1	0.852459
LLGL2	0.852459
ZNF331	0.852459
SNRPD3	0.852459
MCFD2	0.844262
U2SURP	0.844262
TSPAN5	0.844262
CSNK2B	0.844262
DRAP1	0.844262
CDK2AP2	0.844262
ITIH5	0.844262
TMED2	0.844262
TBX2	0.844262
DDRGK1	0.844262
POLR2I	0.844262
XBP1	0.844262
SELENOF	0.836066
ARID4B	0.836066
NSD3	0.836066
TMEM50B	0.836066
BOLA3	0.836066
PACRG	0.836066
MRPL43	0.836066
BST2	0.836066
EIF3D	0.836066
MTX2	0.827869
ZC3H15	0.827869
PHF3	0.827869
ARPC1A	0.827869
TALDO1	0.827869
PPP1CA	0.827869
PHB2	0.827869
ARL1	0.827869
MRPS7	0.827869
SNRPB	0.827869
UBE2L3	0.827869
DNAJC8	0.819672
NNT-AS1	0.819672
CKMT2	0.819672
CPEB4	0.819672
ZKSCAN1	0.819672
POLR1D	0.819672
SLC25A11	0.819672
SYF2	0.811475
PPCS	0.811475
SDHC	0.811475
BUD31	0.811475
RBPMS	0.811475
CA8	0.811475
C8orf59	0.811475
VPS36	0.811475
YY1	0.811475
PGP	0.811475
GLG1	0.811475
RANBP1	0.811475
C4orf48	0.803279
ITGA2	0.803279
HNRNPH1	0.803279
MYO6	0.803279
ZNHIT1	0.803279
RPL36A	0.803279
MRPL15	0.803279
AGPAT2	0.803279
ERBB2	0.803279
SKAP1	0.803279
SNRPD1	0.803279
RRBP1	0.803279
CTSZ	0.803279
GNA11	0.803279
SMIM34B	0.803279
RPS4Y1	0.803279
GATA2	0.795082
ST6GAL1	0.795082
UBE2B	0.795082
TTC1	0.795082
SERINC1	0.795082
CPQ	0.795082
PAX2	0.795082
DNAJC3	0.795082
ADGRG1	0.795082
SCCPDH	0.786885
IMMT	0.786885
ITGAV	0.786885
FLNB	0.786885
AP2M1	0.786885
LARP7	0.786885
IGFBP3	0.786885
SBDS	0.786885
AK3	0.786885
SLC38A2	0.786885
CCDC47	0.786885
PRMT1	0.786885
ERLEC1	0.778689
CCT4	0.778689
METTL5	0.778689
SMIM14	0.778689
AIG1	0.778689
TM7SF2	0.778689
MRPS16	0.778689
ERG28	0.778689
CBX3	0.778689
FDX1	0.778689
ARPP19	0.778689
AFG3L2	0.778689
TOP1	0.778689
HNRNPM	0.778689
POLR2F	0.778689
SRARP	0.770492
EMC3	0.770492
ARF4	0.770492
C4orf3	0.770492
H2AFY	0.770492
BRD2	0.770492
UQCC2	0.770492
RPL7L1	0.770492
CAPZA2	0.770492
MRPS35	0.770492
RTF1	0.770492
VPS35	0.770492
CAPNS1	0.770492
ACO2	0.770492
PIGP	0.770492
BSND	0.762295
MZT2A	0.762295
MAP3K13	0.762295
ANXA3	0.762295
PDE4D	0.762295
PDE1C	0.762295
RBM3	0.762295
ATXN7L3B	0.762295
MRPL52	0.762295
ZNF106	0.762295
DNASE1	0.762295
TMEM208	0.762295
KIF3B	0.762295
TMEM160	0.762295
NDUFV3	0.762295
MMP7	0.762295
CCT3	0.754098
RANBP2	0.754098
P4HTM	0.754098
PCMT1	0.754098
GATAD1	0.754098
PLPP5	0.754098
PHYH	0.754098
CREM	0.754098
SAV1	0.754098
CHURC1	0.754098
TXNL1	0.754098
EIF3I	0.745902
C1orf122	0.745902
C1orf43	0.745902
TMEM178A	0.745902
ACTR3	0.745902
ORMDL1	0.745902
SPCS3	0.745902
DDX46	0.745902
SERPINB6	0.745902
NOL7	0.745902
TUBB	0.745902
VEGFA	0.745902
CCT6A	0.745902
CAV2	0.745902
HINT2	0.745902
TAF1D	0.745902
CCT2	0.745902
TMEM116	0.745902
CCNB1IP1	0.745902
VTI1B	0.745902
EMC4	0.745902
AP2B1	0.745902
SCAND1	0.745902
ZNF44	0.745902
PMF1	0.737705
RAB11FIP1	0.737705
SPTBN2	0.737705
HEXA	0.737705
NPTN	0.737705
TSPAN3	0.737705
BRD7	0.737705
SPIRE1	0.737705
AP2S1	0.737705
CCT7	0.729508
CAB39	0.729508
2022-09-02	0.729508
MYO10	0.729508
LNPEP	0.729508
ZNF292	0.729508
DYNLT3	0.729508
CPNE3	0.729508
KMT2A	0.729508
KRT7	0.729508
NDRG2	0.729508
GCSH	0.729508
PSMC5	0.729508
KCNJ16	0.729508
ZNF91	0.729508
MRPL40	0.729508
NASP	0.721311
DPY30	0.721311
PRPF40A	0.721311
CDV3	0.721311
SCARB2	0.721311
PRELID1	0.721311
SEMA3C	0.721311
TAF10	0.721311
HSPH1	0.721311
PET100	0.721311
HOOK2	0.721311
ZNF667-AS1	0.721311
PINK1	0.713115
PRPF38B	0.713115
HAX1	0.713115
SLIT2	0.713115
RWDD4	0.713115
PRLR	0.713115
TCEA1	0.713115
FAM120A	0.713115
MGMT	0.713115
SNRPF	0.713115
SPINT1	0.713115
ROCK1	0.713115
MRPS26	0.713115
BTF3L4	0.704918
PCBP1	0.704918
POLE4	0.704918
PLEKHA3	0.704918
SERPINB1	0.704918
PRPF4B	0.704918
AFDN	0.704918
UBE2H	0.704918
ARPC5L	0.704918
CLMN	0.704918
PSMA4	0.704918
CSNK2A1	0.704918
PPP1R12B	0.696721
MAP4K3	0.696721
STAP1	0.696721
MGST2	0.696721
CLCN3	0.696721
SMS	0.696721
MSRB2	0.696721
RDH11	0.696721
MAP2K2	0.696721
GPI	0.696721
EML2	0.696721
USP16	0.696721
PDXK	0.696721
CAP1	0.688525
TM2D1	0.688525
MAN1A2	0.688525
PSMB4	0.688525
KRTCAP2	0.688525
MRPL3	0.688525
GPRIN3	0.688525
SLC4A9	0.688525
SENP6	0.688525
TMEM176B	0.688525
KRAS	0.688525
ZFYVE21	0.688525
CGNL1	0.688525
NT5C	0.688525
INPP5J	0.688525
ARPC5	0.680328
TMEM165	0.680328
BDP1	0.680328
PRDX4	0.680328
GPAA1	0.680328
CYHR1	0.680328
SPTAN1	0.680328
TBC1D4	0.680328
TM9SF2	0.680328
LRP10	0.680328
CCDC198	0.680328
CCNDBP1	0.680328
GPRC5B	0.680328
DYNC1I2	0.680328
PSMB8	0.680328
NUDT4	0.680328
SOCS3	0.680328
XRN2	0.680328
ERGIC3	0.680328
TRAPPC6A	0.680328
RAP1GAP	0.672131
SRSF10	0.672131
ARHGAP29	0.672131
KIDINS220	0.672131
CHCHD5	0.672131
ANAPC13	0.672131
REST	0.672131
MRPL14	0.672131
CITED2	0.672131
PDK4	0.672131
OFD1	0.672131
YIPF6	0.672131
PRKDC	0.672131
MRPL13	0.672131
SECISBP2	0.672131
UBXN1	0.672131
RNASEH2C	0.672131
YIF1A	0.672131
ABCC4	0.672131
FGF7	0.672131
POLR2A	0.672131
SNRPB2	0.672131
PPP1CB	0.663934
DNAJB14	0.663934
SREK1	0.663934
TCEAL3	0.663934
ISCA1	0.663934
LGR4	0.663934
AMFR	0.663934
NFE2L1	0.663934
JPT1	0.663934
RAD23A	0.663934
BRD4	0.663934
TPM3	0.655738
LMNA	0.655738
GLS	0.655738
SLBP	0.655738
SDHA	0.655738
AHI1	0.655738
STMP1	0.655738
2022-09-06	0.655738
HSF1	0.655738
ZFAND5	0.655738
SF3B2	0.655738
GATA3-AS1	0.655738
C16orf89	0.655738
C1QBP	0.655738
TBCB	0.655738
PPP1R15A	0.655738
FAAP20	0.647541
FUCA1	0.647541
GADD45A	0.647541
YPEL5	0.647541
PCYOX1	0.647541
GOLIM4	0.647541
CCT5	0.647541
YIPF3	0.647541
TMEM245	0.647541
GSN	0.647541
METAP2	0.647541
ALG5	0.647541
FKBP3	0.647541
TBC1D24	0.647541
SLC39A6	0.647541
TMED1	0.647541
URI1	0.647541
PPP2R1A	0.647541
RPS19BP1	0.647541
POLR2J3.1	0.639344
FMC1	0.639344
GLIS3	0.639344
TMEM80	0.639344
TSG101	0.639344
ARF6	0.639344
HIF1A	0.639344
BAG5	0.639344
CASC4	0.639344
RAB11A	0.639344
RPAIN	0.639344
NDUFAF8	0.639344
SMIM7	0.639344
AAK1	0.631148
AFF4	0.631148
PAIP2	0.631148
LINC00473	0.631148
BUD23	0.631148
JPX	0.631148
EMD	0.631148
PPA1	0.631148
GNPNAT1	0.631148
VKORC1	0.631148
RAB34	0.631148
RAB5C	0.631148
LINC00671	0.631148
PGLS	0.631148
PIM3	0.631148
AIMP1	0.622951
SMARCA5	0.622951
COPS6	0.622951
SYAP1	0.622951
CPT1A	0.622951
PRCP	0.622951
PTS	0.622951
WAC	0.622951
ANK3	0.622951
KITLG	0.622951
HOXB7	0.622951
RBBP8	0.622951
TMEM51	0.614754
YTHDF2	0.614754
PSMB2	0.614754
VAV3	0.614754
RAB10	0.614754
MRPS18C	0.614754
ADH5	0.614754
DST	0.614754
LSM5	0.614754
ARF5	0.614754
CLN8	0.614754
TRPM3	0.614754
SURF1	0.614754
MRPL16	0.614754
TFAM	0.614754
ARL3	0.614754
CCDC186	0.614754
DNM1L	0.614754
TXNDC17	0.614754
HOXB6	0.614754
PIN1	0.614754
MRPL4	0.614754
GIPC1	0.614754
SH3BGRL3	0.606557
SRSF4	0.606557
MRPS15	0.606557
PTPRF	0.606557
TLK1	0.606557
MYO1B	0.606557
NIPBL	0.606557
PJA2	0.606557
PMPCB	0.606557
AKR1B1	0.606557
PRPS2	0.606557
ZNF706	0.606557
TUSC1	0.606557
GNAQ	0.606557
SWI5	0.606557
SNHG7	0.606557
CTNND1	0.606557
PRSS23	0.606557
SLC25A29	0.606557
VPS13C	0.606557
PAFAH1B1	0.606557
CBX1	0.606557
NAPA	0.606557
TRIOBP	0.606557
ITLN1	0.606557
TCEA3	0.598361
NBEAL1	0.598361
ABHD14B	0.598361
APPL1	0.598361
CRYBG3	0.598361
TRA2B	0.598361
YTHDC1	0.598361
SCAMP1	0.598361
PPP1R10	0.598361
CLDN3	0.598361
WASL	0.598361
ERP44	0.598361
CD151	0.598361
POLR2G	0.598361
CUL5	0.598361
DNAJC15	0.598361
NFKBIA	0.598361
TMEM87A	0.598361
UACA	0.598361
DNAJA2	0.598361
TTC19	0.598361
KPNB1	0.598361
CTSA	0.598361
GNB1	0.590164
AK2	0.590164
AKIRIN1	0.590164
BZW1	0.590164
TUBA4A	0.590164
CHMP2B	0.590164
KIAA0232	0.590164
STIM2	0.590164
UCHL1	0.590164
OSTC	0.590164
UGT8	0.590164
IK	0.590164
CLINT1	0.590164
MRPS18B	0.590164
SFT2D1	0.590164
PCMTD1	0.590164
TIMM8B	0.590164
ZNF22	0.590164
ETFRF1	0.590164
MTIF3	0.590164
EDNRB	0.590164
ZNF428	0.590164
DDOST	0.581967
APH1A	0.581967
YIPF4	0.581967
TEX41	0.581967
ZFYVE16	0.581967
DDAH2	0.581967
EBAG9	0.581967
SYT17	0.581967
DERL2	0.581967
CLTC	0.581967
MRPL12	0.581967
PAK2	0.581967
CCDC25	0.581967
CTNNAL1	0.581967
MRPS34	0.581967
LAMTOR2	0.57377
CFLAR	0.57377
MRPS25	0.57377
SHROOM3	0.57377
PTPN13	0.57377
LSM2	0.57377
HOXA7	0.57377
PUF60	0.57377
TRAPPC4	0.57377
DNAJC1	0.57377
JMJD1C	0.57377
DCTN2	0.57377
PPP1R12A	0.57377
PSMA3	0.57377
TNFRSF12A	0.57377
PHKB	0.57377
ATP6V0D1	0.57377
RTF2	0.57377
RNPC3	0.565574
UNC50	0.565574
CHL1	0.565574
PPP2R3A	0.565574
TAPBP	0.565574
LMBRD1	0.565574
TPD52	0.565574
ZNF704	0.565574
SMARCA2	0.565574
CTBP2	0.565574
RAP1B	0.565574
RNF10	0.565574
ATP5S	0.565574
RNPS1	0.565574
P4HB	0.565574
MEAF6	0.557377
ACP1	0.557377
IAH1	0.557377
MAPRE3	0.557377
GIGYF2	0.557377
HDLBP	0.557377
ITPR1	0.557377
FGD5-AS1	0.557377
MED28	0.557377
RBPJ	0.557377
ZMAT2	0.557377
UFL1	0.557377
FUCA2	0.557377
MRPL18	0.557377
WIPI2	0.557377
DLD	0.557377
MORF4L2	0.557377
CNOT7	0.557377
PSMB7	0.557377
CCDC34	0.557377
IDI1	0.557377
RBM17	0.557377
PSMC6	0.557377
CHP1	0.557377
SPPL2A	0.557377
CMTM4	0.557377
NSRP1	0.557377
TWSG1	0.557377
NARS	0.557377
NR2F6	0.557377
SNRNP70	0.557377
TOMM22	0.557377
RBBP4	0.54918
PARP1	0.54918
PQLC3	0.54918
RHOB	0.54918
BAZ2B	0.54918
PPP1R7	0.54918
LRRFIP2	0.54918
THOC7	0.54918
H1FX	0.54918
MUC20	0.54918
PSMG4	0.54918
HOXA10	0.54918
RALA	0.54918
EBP	0.54918
PLP2	0.54918
TSR2	0.54918
OXR1	0.54918
SH3GLB2	0.54918
TMX2	0.54918
DNAJC4	0.54918
TMEM134	0.54918
GLUD1	0.54918
EAPP	0.54918
ISCA2	0.54918
CDC42BPB	0.54918
RSL24D1	0.54918
IQCK	0.54918
TRAPPC2L	0.54918
ACTN4	0.54918
SDF2L1	0.54918
RERE	0.540984
DDX18	0.540984
RNF13	0.540984
LSM6	0.540984
FAM174A	0.540984
MALSU1	0.540984
RSBN1L	0.540984
BCAP29	0.540984
APOO	0.540984
USP9X	0.540984
TGS1	0.540984
SAR1A	0.540984
EMX2OS	0.540984
SYT10	0.540984
CHMP4A	0.540984
ACTR10	0.540984
YPEL3	0.540984
ITFG1	0.540984
DYNC1LI2	0.540984
GGNBP2	0.540984
TOB1	0.540984
MXRA7	0.540984
MYDGF	0.540984
SMARCA4	0.540984
FOSL2	0.532787
ACTR2	0.532787
IGFBP2	0.532787
CGGBP1	0.532787
IRF1	0.532787
SMAD5	0.532787
WNK3	0.532787
LAMP2	0.532787
VBP1	0.532787
CEP57	0.532787
EPC1	0.532787
REEP3	0.532787
CHD4	0.532787
KRR1	0.532787
ANAPC5	0.532787
USP8	0.532787
CYBA	0.532787
SUZ12	0.532787
ZSCAN18	0.532787
HDAC1	0.52459
RNF181	0.52459
RFC1	0.52459
TAF7	0.52459
ASPH	0.52459
WWP1	0.52459
PTGES2	0.52459
CTSF	0.52459
COMTD1	0.52459
UBE2N	0.52459
NME4	0.52459
EIF5A	0.52459
SETBP1	0.52459
IER3IP1	0.52459
STAU1	0.52459
PARD6B	0.52459
PKN2	0.52459
THEM4	0.52459
TCP1	0.52459
ARHGDIA	0.52459
EPN1	0.52459
CLSTN1	0.516393
STMN1	0.516393
WLS	0.516393
CEBPZ	0.516393
SH3BP4	0.516393
KLHL3	0.516393
CD74	0.516393
CLTB	0.516393
TP53TG1	0.516393
CNOT4	0.516393
USP11	0.516393
TSPAN6	0.516393
TCEAL8	0.516393
RTL8C	0.516393
IDS	0.516393
EBLN3P	0.516393
IFITM2	0.516393
MUC15	0.516393
SPATS2	0.516393
MYL6B	0.516393
ACADS	0.516393
MYCBP2	0.516393
FOXN3	0.516393
SECISBP2L	0.516393
APMAP	0.516393
FAM210B	0.516393
PLD3	0.516393
SUMO3	0.516393
PRMT2	0.516393
ECHDC2	0.508197
MAGOH	0.508197
EPRS	0.508197
PPM1G	0.508197
UGP2	0.508197
DARS	0.508197
CMTM6	0.508197
MRPL47	0.508197
ATP10D	0.508197
EPB41L4A-AS1	0.508197
SSR1	0.508197
PHIP	0.508197
LYRM2	0.508197
PDAP1	0.508197
TSPAN12	0.508197
RDH10	0.508197
STOML2	0.508197
RDX	0.508197
WBP11	0.508197
AVPR1A	0.508197
SUGT1	0.508197
BTBD7	0.508197
SNRNP25	0.508197
RSL1D1	0.508197
GOSR1	0.508197
JUP	0.508197
VPS25	0.508197
NECTIN2	0.508197
ZNF593	0.5
FAM229A	0.5
FYB2	0.5
MAGI3	0.5
DUSP23	0.5
RALGPS2	0.5
SH3YL1	0.5
USP34	0.5
MRPL19	0.5
RETREG2	0.5
IFT57	0.5
CCDC50	0.5
CNOT6L	0.5
KIAA1109	0.5
2022-03-06	0.5
SCRN1	0.5
SMIM19	0.5
PRRC2B	0.5
EIF3M	0.5
CWC15	0.5
BLNK	0.5
OGA	0.5
FBXL15	0.5
M6PR	0.5
FNDC3A	0.5
ZFAND6	0.5
ARL2BP	0.5
CDC37	0.5
SDF4	0.491803
PUM1	0.491803
FUBP1	0.491803
SDCCAG8	0.491803
PPP4R2	0.491803
TFG	0.491803
TFDP2	0.491803
MXD4	0.491803
NPNT	0.491803
SRA1	0.491803
ARL4A	0.491803
CDK6	0.491803
TIMM17B	0.491803
FAM49B	0.491803
GOLM1	0.491803
SLC44A1	0.491803
PLBD1	0.491803
HIP1R	0.491803
UPF3A	0.491803
DICER1	0.491803
MARK3	0.491803
CHD2	0.491803
CMC2	0.491803
SNF8	0.491803
SERINC3	0.491803
DNASE2	0.491803
TMEM38A	0.491803
CXADR	0.491803
KCNK1	0.483607
SUCLG2	0.483607
TTC14	0.483607
ICA1	0.483607
UBAC1	0.483607
MRPL11	0.483607
MRPL42	0.483607
CASZ1	0.483607
PATJ	0.483607
PIGR	0.483607
ROCK2	0.483607
MORN2	0.483607
ZNF638	0.483607
CHMP3	0.483607
LINC01116	0.483607
UBE2E3	0.483607
COL4A4	0.483607
TIMMDC1	0.483607
GYG1	0.483607
UBE2K	0.483607
TMEM33	0.483607
LARS	0.483607
SKAP2	0.483607
MAGT1	0.483607
TRIM44	0.483607
PSMC3	0.483607
CELF1	0.483607
BAD	0.483607
CHCHD1	0.483607
ADD3	0.483607
FAM204A	0.483607
KDM5A	0.483607
TWF1	0.483607
TUBA1A	0.483607
POP5	0.483607
KL	0.483607
FOXO1	0.483607
MED4	0.483607
PCCA	0.483607
PIGH	0.483607
IMP3	0.483607
PIGQ	0.483607
DCXR	0.483607
RGL3	0.483607
TMEM9	0.47541
PREPL	0.47541
C1D	0.47541
UXS1	0.47541
ABI2	0.47541
NFKBIZ	0.47541
RPN1	0.47541
NT5DC1	0.47541
GOPC	0.47541
TPD52L1	0.47541
ZMAT1	0.47541
TLN1	0.47541
[truncated: 20,485 more rows]

## Sheet: PT
	PT
MT-CO3	214.882
FTL	188.57
MT-ATP6	187.972
MT-CO1	168.058
MT-ND3	144.048
MT-CYB	136.383
MT-CO2	130.388
MT-ND4	107.868
MT-ND1	95.8571
ALDOB	79.7717
MT-ND2	72.0307
TPT1	65.9223
MT1G	63.9148
EEF1A1	60.0502
FTH1	59.0869
MT-ND5	29.2318
GPX3	28.5106
PEBP1	26.0151
RPL41	24.7043
MIOX	24.016
RPL13	22.2035
GATM	22.1727
RPLP1	20.473
PCK1	20.3908
MALAT1	19.4525
GSTA1	17.4501
RPS6	17.0955
MT1X	16.7792
RPL10	16.618
GAPDH	16.5437
RPS23	16.5055
APOE	16.4423
RPS28	15.9893
RPL34	15.9138
MT1H	15.7867
RPL3	15.5971
RPL19	15.3366
RPS14	14.9348
RPL32	14.4649
RPS3A	14.399
RPS27A	14.373
RPS27	14.3689
RPS12	14.1768
MTRNR2L12	14.0422
RPL21	14.0261
CYB5A	13.9609
RPL13A	13.9316
RPS18	13.6528
RPL9	12.8109
DCXR	12.7901
RPL11	12.6802
MT2A	12.5082
RPL37A	12.3399
RPL26	12.1363
RPL7A	12.0059
RPS24	11.9872
LDHB	11.9398
NACA	11.8401
RPS15	11.7695
RPS4X	11.7687
RPL6	11.461
GSTA2	11.3293
RPS7	11.2975
CALM1	11.1944
RPS8	11.0009
RPL37	10.8588
COX7C	10.8227
RPL30	10.7956
RPL8	10.7836
CRYAB	10.4871
MT-ND4L	10.3669
RPL7	10.3002
RPL12	10.2139
RPL29	10.0187
RPS29	10.006
MT1E	9.82201
SUCLG1	9.68658
RPL15	9.54451
TXN	9.37196
BHMT	9.36527
RPL14	9.34052
ALDH6A1	9.30292
SERF2	9.29315
RPS9	9.21232
RPL24	9.16388
RPS13	9.15883
RPL5	8.95816
UBB	8.95128
RPS25	8.87218
RPL35A	8.76915
EIF1	8.75774
RPS16	8.6004
PDZK1IP1	8.53811
FABP1	8.47836
RPL35	8.39594
ATP5F1E	8.2632
RPL22	8.23904
RPL18A	8.23663
RPL23	8.14766
PEPD	8.03524
RPL27A	7.99942
CMBL	7.9455
RPL23A	7.94266
GPX4	7.93761
RPL36	7.91156
PRDX1	7.90496
BBOX1	7.89731
ECHS1	7.82793
RPS15A	7.77555
RACK1	7.76361
FBP1	7.63454
RPL39	7.62751
HPD	7.45761
RPS11	7.42001
UGT2B7	7.39367
RPS2	7.29185
RPL28	7.28111
LAMTOR5	7.23384
DAB2	7.18155
MT1F	7.16225
RPS20	7.16027
HSP90AA1	7.14857
HINT1	7.04338
RPL10A	6.99235
UQCRB	6.95084
RPLP2	6.89452
SOD1	6.79471
HSPD1	6.75615
ASS1	6.73006
C11orf54	6.72948
UBA52	6.61884
ALDH2	6.50262
RIDA	6.23427
PDZK1	6.23148
FAU	6.22536
RPS3	6.13076
RPS19	6.07563
ST13	6.07154
HIST1H4C	6.01387
CXCL14	5.99143
HSPE1	5.94415
RPL18	5.93756
RPL38	5.92855
AKR1A1	5.92345
ITM2B	5.91036
ADI1	5.79462
PTMA	5.61307
ETFB	5.51004
NDUFA4	5.4696
H3F3A	5.43089
ATP5MC3	5.41572
SLC25A5	5.41086
EEF1B2	5.40162
AK4	5.34726
RPS5	5.33301
ADIRF	5.31563
ACAT1	5.2308
GLYAT	5.22729
ATP5PF	5.21583
BHMT2	5.20225
COX4I1	5.15599
ALB	5.02788
ATP5MG	5.0181
SRP14	5.00592
RBP5	5.00048
RPLP0	4.98074
RPL27	4.9638
MYL6	4.92894
HSPA8	4.91767
CUBN	4.85138
RPL31	4.84618
RPS26	4.81128
ACAA1	4.8094
UQCRQ	4.79524
ATP5IF1	4.75957
EEF2	4.7173
NAT8	4.67975
PFDN5	4.6616
SAT2	4.61966
BRI3	4.59025
RPS21	4.57754
COX5B	4.57123
ATP5F1D	4.41799
SLC25A3	4.3983
ATP5ME	4.37894
CHCHD2	4.30836
TOMM7	4.29272
DBI	4.28496
GLRX	4.23124
RPS27L	4.22344
ACADM	4.18993
ACTB	4.18786
DSTN	4.14843
ATP5F1A	4.14578
NDUFB2	4.09831
COX7B	4.08762
LGALS2	4.07636
OAZ1	4.06413
ACAA2	3.95422
UBC	3.95229
BDH2	3.92384
KHK	3.91979
SAT1	3.91864
ECI2	3.88359
MT-ATP8	3.86837
CHCHD10	3.85523
SELENOP	3.85143
GLYATL1	3.83092
CRYL1	3.82529
RPSA	3.7989
YBX1	3.70902
RPL4	3.70401
SHMT1	3.69871
NDUFC1	3.69756
ATP5MC2	3.69496
ELOB	3.6926
SLC25A6	3.6875
HSP90AB1	3.66246
ATP5MD	3.65563
COX8A	3.62775
GRHPR	3.60021
DHRS4L2	3.59978
OCIAD2	3.56853
RPL36AL	3.55072
DDT	3.54976
COX6C	3.54388
SKP1	3.5279
DNPH1	3.49627
PBLD	3.46343
ATP5F1B	3.44336
NPM1	3.40749
GADD45A	3.4048
PPIA	3.39974
HMGB1	3.3995
UQCRH	3.39777
EEF1D	3.38867
PTGR1	3.38352
DDC	3.35853
PRDX2	3.33787
EDF1	3.30056
COX6B1	3.29763
AGMAT	3.28386
ATOX1	3.28342
ATP1B1	3.27664
GHITM	3.27163
BTF3	3.26985
MSRA	3.26941
NQO2	3.26417
MYL12B	3.25266
SAP18	3.22276
UQCR10	3.22238
PHYH	3.21121
AKR7A3	3.20654
MPC2	3.19831
PARK7	3.19792
ENO1	3.19041
LRP2	3.14342
PRDX5	3.13533
CYSTM1	3.11328
ATP5MPL	3.11266
PAH	3.10885
IMPA2	3.09398
TPI1	3.09003
ISCU	3.06697
TMBIM6	3.06336
PRODH2	3.05772
MGST3	2.99162
NDUFA1	2.97506
SCP2	2.97232
NDUFS5	2.92774
AKR7A2	2.9171
CAT	2.88922
QPRT	2.88055
ALDH1A1	2.8094
MT-ND6	2.79134
TMA7	2.78961
ATP5F1C	2.77483
UQCR11	2.77464
DPYS	2.76944
CAMK2N1	2.76804
FTCD	2.76029
ATP5PD	2.75923
ARL6IP4	2.75726
COX7A2	2.74734
PPDPF	2.73872
TST	2.73848
NDUFV2	2.72616
HIBCH	2.71711
CCNI	2.71287
FIS1	2.71075
UBL5	2.70565
EIF3K	2.70478
NDUFB1	2.68957
CNDP2	2.66809
PCBP2	2.66602
NDUFB7	2.66314
POLR2L	2.6251
NDUFB10	2.61764
PRDX3	2.61157
SORD	2.60166
EHHADH	2.59487
MPC1	2.58307
ECH1	2.58245
BNIP3	2.5785
GGACT	2.57768
C4orf3	2.57306
CLIC4	2.54672
PRDX6	2.54258
ACTG1	2.52698
GSTP1	2.51553
GLS	2.48982
SDHC	2.47976
ATP5MF	2.47451
SPP1	2.47403
MTRNR2L8	2.47167
MDH1	2.46714
PLA2G16	2.45703
SH3YL1	2.45689
PTMS	2.44774
FXYD2	2.44312
YWHAE	2.43777
HAGH	2.432
GCSH	2.42641
ATP6V1G1	2.42309
TXNDC17	2.41726
TBCA	2.40465
RNF152	2.39935
AURKAIP1	2.38592
PRELID1	2.3853
ATP5PO	2.36642
NEAT1	2.35665
PCBD1	2.35174
DYNLL1	2.34471
COX6A1	2.34023
EZR	2.33831
MORF4L1	2.33826
AKR1C3	2.32228
ALDH3A2	2.31737
SERBP1	2.30519
NDUFB8	2.30441
YWHAB	2.30326
RAB11FIP3	2.28795
TUBB4B	2.28713
VDAC1	2.27952
NDUFS6	2.27909
ATP6V1F	2.25083
PTH1R	2.24091
GUK1	2.23528
BPHL	2.23297
PDK4	2.23292
ADH5	2.23167
OST4	2.23104
HSPB1	2.22488
NDUFA2	2.22127
UQCRFS1	2.21906
ATP5MC1	2.21857
ZNHIT1	2.21106
ZFAND5	2.19965
NDUFB4	2.19936
ACSM2B	2.1971
NDUFAB1	2.19686
CFL1	2.19551
HAO2	2.18622
COX5A	2.18405
SEPHS2	2.18396
NIT2	2.18083
MZT2B	2.17934
ALDH1L1	2.1763
EIF4A2	2.17245
PLIN2	2.15796
HNRNPA1	2.15618
SLC16A9	2.1428
H3F3B	2.13577
PGK1	2.131
DPEP1	2.1192
CLTA	2.11348
ACO1	2.11169
ACSM2A	2.11088
HNRNPA2B1	2.10086
NDUFA5	2.09831
ARPC3	2.08979
SMIM24	2.08767
QDPR	2.08704
GSTO1	2.08199
VAMP8	2.07698
SLC7A7	2.07414
RAC1	2.07361
PSMA7	2.06918
MAOA	2.06528
SNHG8	2.05922
ERRFI1	2.05344
GNAS	2.04882
DYNLRB1	2.04819
LSM3	2.04708
AGXT2	2.04559
SEC61B	2.0414
MGST1	2.0311
PRR13	2.02595
ISOC2	2.01984
EIF4B	2.01815
PPA1	2.01579
NUCKS1	2.00987
ALDH7A1	2.00491
NDRG1	2.00376
COX14	2.00284
ACOT13	1.98392
TMEM256	1.98248
HNRNPK	1.98132
EIF3E	1.98122
EID1	1.97858
ZBTB20	1.96004
NDUFA11	1.956
MRPL41	1.93828
BLOC1S1	1.93732
PCK2	1.93472
CSDE1	1.93217
PCSK1N	1.92244
ACMSD	1.91998
CFDP1	1.91257
COTL1	1.90915
EIF4G2	1.90882
ANPEP	1.89423
APRT	1.89341
SLC9A3R1	1.86712
SUMO2	1.86481
HGD	1.85942
PHB	1.85475
PABPC1	1.85061
POMP	1.83891
NDUFA3	1.82798
ID2	1.82745
ACY3	1.80993
ATP1A1	1.80738
PSMB1	1.8003
EIF5	1.79996
EPHX2	1.77473
PHPT1	1.77324
CIRBP	1.76876
RPS10	1.76872
SLC5A12	1.76544
GIPC2	1.76477
GALM	1.76328
MME	1.75471
HSPA9	1.75191
TAX1BP1	1.75191
CIB1	1.75085
TMEM176A	1.73424
COPS9	1.73083
C1QBP	1.72476
PLG	1.72178
NDUFB3	1.71913
NDUFS2	1.71682
SLC3A1	1.7159
ABAT	1.71489
SLIRP	1.71186
EIF1AX	1.71012
CHMP2A	1.68523
SCAND1	1.68263
METTL9	1.68148
HMGN3	1.67979
PSMC5	1.6783
SLC6A13	1.67378
SUCLG2	1.67185
RTN4	1.66843
BRK1	1.66362
PCBP1	1.65548
AIFM1	1.65442
TSTD1	1.65298
TMEM176B	1.64898
APOM	1.63579
OPTN	1.63377
ATP5PB	1.63069
NDUFS8	1.62982
HADH	1.62814
PPP1R16A	1.62236
KIAA1191	1.61634
GK	1.61514
MINOS1	1.6147
MRPL34	1.61201
COMMD6	1.61085
GPD1	1.60387
SMDT1	1.598
FKBP5	1.59622
NSA2	1.59342
PXMP2	1.59227
AGXT	1.5915
HINT2	1.59034
PSMB6	1.59015
FMO1	1.58948
NDUFV1	1.58721
TOMM20	1.58134
NPR3	1.57715
AQP1	1.57633
RPS4Y1	1.57575
SERPINA1	1.57532
PFN1	1.57513
SUB1	1.57373
MRPL57	1.57315
BNIP3L	1.55486
HADHB	1.55192
SET	1.53984
RBP4	1.5345
ETFA	1.53324
ACADVL	1.533
SLC2A4RG	1.53214
CALM2	1.52742
BLVRB	1.52727
NEDD8	1.52636
AHCY	1.5254
SLC4A4	1.52491
MRPS36	1.51919
VPS28	1.51639
ECI1	1.51562
MSRB1	1.51505
SPAG9	1.50883
ESD	1.50879
SDHD	1.50604
FAHD1	1.50214
DDX5	1.5006
MRPL20	1.48967
MIF	1.48722
ACADSB	1.47682
FBXO21	1.47379
GADD45GIP1	1.47176
TPMT	1.4707
MRPL51	1.46526
NARS	1.46233
GLRX5	1.45737
SQSTM1	1.45568
CTSB	1.45097
NCL	1.44408
CD63	1.44254
DECR1	1.43999
ANK2	1.43801
TMSB10	1.43686
NDUFB11	1.42954
ALKBH7	1.42304
UQCRC1	1.42246
FAM96B	1.42097
FUOM	1.41842
IDNK	1.41452
OSBPL8	1.41182
FARP1	1.40966
MPST	1.40918
CAMTA1	1.40725
RHOB	1.3981
CLTC	1.39805
GAMT	1.39603
MAF	1.38756
CST3	1.38385
TALDO1	1.37586
EIF3H	1.3684
SNX5	1.36705
ALDH9A1	1.36642
ALDH4A1	1.36503
HMGN1	1.36484
MDH2	1.36305
SPCS1	1.36122
MTCH2	1.35992
VDAC2	1.35935
COX20	1.35935
ANAPC16	1.35838
ALDH8A1	1.35733
GNG5	1.35689
CTSH	1.35689
C19orf53	1.35415
SDHB	1.34996
FKBP2	1.34601
NOP53	1.345
CISD1	1.34168
DDAH1	1.3399
CA2	1.33956
RAB2A	1.3295
PTGES3	1.32565
SELENOW	1.32285
CLTRN	1.32237
SMS	1.3217
SLC13A1	1.31953
CYCS	1.31905
MSRB2	1.31688
SRP9	1.3164
CEBPD	1.31236
NDUFB5	1.31005
ARL2	1.30519
AZGP1	1.30413
B2M	1.30393
PSMB7	1.30027
GLUD1	1.29989
MYL12A	1.29864
IL32	1.29729
ASPDH	1.29642
SNX3	1.29426
AOX1	1.29382
FAM151A	1.29175
IQGAP2	1.29007
ROMO1	1.28366
IVD	1.27948
RAB29	1.27721
ECHDC2	1.27375
RDX	1.27148
PIPOX	1.26917
NDUFAF3	1.26845
SIGIRR	1.26412
NDUFA10	1.26397
MRPS21	1.26157
CRYZ	1.25988
TUFM	1.25964
LAP3	1.25844
PSMD8	1.25839
SF3B5	1.25276
ENY2	1.25261
GABARAPL2	1.25126
CCT3	1.24963
USP2	1.24828
UQCRC2	1.2476
SLC22A6	1.24703
TRIR	1.24443
ODC1	1.24443
GOLGA4	1.24029
SYNE2	1.23976
KCNJ15	1.23725
COX7A2L	1.23316
COPE	1.23258
SLC7A8	1.22815
CALD1	1.22483
GCHFR	1.2245
S100A10	1.22445
HIGD2A	1.22011
FBXL5	1.21997
CISD3	1.21848
LDHA	1.21804
SEC62	1.21588
CNN3	1.21439
ATP6V1B2	1.21309
ADD3	1.21309
CCNG1	1.21145
SNRPD3	1.20875
CRYM	1.20808
ECHDC3	1.20716
AMN	1.20442
RAB5C	1.20408
HMGN2	1.20403
ACO2	1.2035
SSBP1	1.20326
CTNNA1	1.201
SOD2	1.20062
NPC2	1.19869
TIMM13	1.19176
GSTK1	1.19161
STUB1	1.19036
C11orf58	1.19027
KRT18	1.19002
ARID5B	1.18892
REXO2	1.18853
METTL7A	1.18641
LAMTOR4	1.18487
FDX1	1.1791
CDC42	1.17905
NDUFS7	1.17654
RAB1A	1.17394
NAPRT	1.17236
ARHGAP24	1.17187
BAG1	1.17168
DYNLT1	1.16918
C19orf70	1.1672
EIF6	1.16716
GPT	1.16663
TMEM219	1.16499
CHDH	1.16398
ANGPTL3	1.16345
IGFBP4	1.16104
UGP2	1.15685
CTXN3	1.15575
ANXA7	1.1556
SUMO1	1.15478
TCEA3	1.15344
BEX3	1.15214
PSMB3	1.1518
SLC22A8	1.15146
RGN	1.15136
MYO6	1.15084
SLC13A3	1.14934
ATP6V1D	1.14915
ATP6V1E1	1.14669
PSMB5	1.14092
SBDS	1.13543
ASRGL1	1.13528
FAM177A1	1.13379
HEBP2	1.13365
UBE2D3	1.13336
TRMT112	1.13201
NDUFS1	1.131
MRPL52	1.13018
CAST	1.12672
RNF181	1.1259
STOML2	1.12286
NDUFB6	1.12046
ECHDC1	1.11925
GTF3C6	1.11834
RNH1	1.11694
SCRN2	1.11656
NDUFA6	1.11632
HADHA	1.11434
PSME1	1.11386
RHOC	1.109
PPCS	1.10789
MORN2	1.10231
COA3	1.09975
PLEKHB2	1.09951
NDUFAF8	1.09865
EIF2S2	1.09682
PNP	1.09619
TCEA1	1.09557
HSD17B10	1.09451
GDI2	1.09441
TMEM141	1.09412
MACROD1	1.09056
C12orf75	1.09051
GABARAPL1	1.08834
MCUR1	1.08704
STAU1	1.08642
TIMM8B	1.08589
CSTB	1.08493
SGK1	1.08334
MAT2A	1.08281
ATP6V0E1	1.08189
LYPLAL1	1.07409
HDLBP	1.07034
SEM1	1.06783
HNRNPC	1.06591
NFIB	1.06504
GTF2I	1.06413
COX17	1.06239
HERPUD1	1.06206
VPS29	1.06008
VAPA	1.05955
MRFAP1	1.05864
WASL	1.05652
ANAPC11	1.0545
DNAJA1	1.05363
EIF3F	1.052
NDUFA13	1.05137
KLF6	1.04983
AHCYL1	1.0493
CBR1	1.04901
CAPZA2	1.04761
FAM162A	1.04588
BTG1	1.04357
IGFBP7	1.04357
MTIF3	1.04328
CALM3	1.04087
RPS19BP1	1.0401
TKFC	1.03856
BIN1	1.03832
AFP	1.03683
LAMTOR2	1.03587
CNBP	1.03486
SELENOH	1.03269
TOP1	1.03245
HMGCL	1.03004
SLC27A2	1.02865
ZC3H15	1.02807
HSD17B14	1.02518
EIF1B	1.02354
TSC22D3	1.02191
CYBA	1.02099
EIF3L	1.02051
EIF3G	1.02003
RPA3	1.01998
ENOSF1	1.01642
KLF9	1.01396
FAM213A	1.01338
SRSF9	1.01059
CLIC1	1.00833
G3BP2	1.00818
RNF186	1.00785
LSM4	1.00775
MAOB	1.00592
RHOA	1.00462
POLR2I	1.00453
H2AFZ	1.00443
FCGRT	1.0039
FAH	1.00308
MRPL40	1.00173
COA4	1.00154
AP1M2	0.999856
LAMTOR1	0.999663
HSDL2	0.999326
SNRPG	0.998315
AK2	0.998219
EPS8	0.998219
TSPYL1	0.997111
SEC11A	0.996967
CHMP5	0.996871
ARPC2	0.996197
SMIM26	0.995474
ACTN4	0.9948
PSAT1	0.991093
HNRNPU	0.988831
CYC1	0.985316
HSBP1	0.985027
SF3B6	0.98339
DHDH	0.981465
CANX	0.980405
ARL3	0.977854
DDX24	0.977469
NCOA4	0.976939
SERP1	0.973328
NDUFB9	0.973039
MRPL54	0.971547
SDHA	0.971354
WDR72	0.97044
CYS1	0.970199
NDUFS4	0.970103
GNPDA1	0.96731
NAA38	0.966925
C1orf43	0.964422
THY1	0.963555
USH1C	0.962448
CD24	0.958933
TNFSF10	0.957681
SELENOK	0.957296
SETD3	0.957248
ACSL1	0.956863
SNRPN	0.955419
AP2M1	0.954119
FMO5	0.952482
ETNK2	0.951567
VTI1B	0.951326
XRCC5	0.949689
NDUFC2	0.94916
CLINT1	0.947523
DYNC1I2	0.946079
MLF2	0.942757
MGMT	0.940687
MRPS15	0.940494
RAN	0.939724
CYFIP2	0.93905
KRT8	0.934187
VIM	0.93125
CFLAR	0.928843
WDR83OS	0.925906
HNRNPDL	0.924606
C9orf78	0.92451
LAPTM4A	0.923932
IDH1	0.923162
SNU13	0.920129
G0S2	0.920033
TPM1	0.919551
RBM47	0.919311
RNF7	0.917914
SMIM32	0.917674
KLHDC2	0.917529
HPGD	0.917529
RWDD1	0.916278
ASL	0.911993
PSMB4	0.911222
SNRPB2	0.910067
NOP10	0.90973
RETREG1	0.907323
HNRNPF	0.906745
UBXN1	0.905012
LACTB2	0.903086
RBX1	0.902942
DHTKD1	0.901931
GTF2H5	0.90116
SON	0.900823
RAB21	0.900149
MCRIP2	0.899331
CD164	0.899235
AL138826.1	0.897742
NDUFA12	0.897405
LRPPRC	0.896779
IDH2	0.896442
KRT19	0.896442
MAP7	0.893891
HIBADH	0.890809
GCAT	0.888643
DMGDH	0.887343
UFC1	0.887006
PDHA1	0.884454
KL	0.883251
NOL7	0.883106
TMEM174	0.881469
SLC16A4	0.880025
DUSP23	0.879207
ACOX1	0.877185
TM7SF3	0.87627
ZFAS1	0.875933
PNRC1	0.874633
DHRS4	0.873959
GALNT11	0.873044
A1CF	0.871455
ANXA4	0.870926
RTRAF	0.868519
MRPS34	0.868278
CCND1	0.866352
SELENBP1	0.864956
NDUFS3	0.864715
GNG12	0.864089
SMIM19	0.862501
S100A11	0.861345
ERH	0.86043
LINC01510	0.858553
SLC6A19	0.858505
DLD	0.857975
HNMT	0.857927
GTF3A	0.857253
AOC1	0.855809
EIF4EBP2	0.855472
EIF3I	0.855231
EIF5A	0.855086
FXR1	0.853931
MVP	0.850753
UXT	0.84748
SPATS2L	0.84695
SEC61G	0.846661
HNF4A	0.846613
ZFP36L2	0.845409
SSU72	0.843484
MRPS33	0.843002
AP003716.1	0.840884
CCT8	0.840739
PA2G4	0.840691
NIPSNAP1	0.840354
CES2	0.838717
SNRPD2	0.838525
PMVK	0.838332
RAB7A	0.838188
TIPARP	0.837658
CHCHD1	0.836214
PDK2	0.835829
NDUFV3	0.834866
SLC25A4	0.834577
JUND	0.834481
2022-09-02	0.834336
CPEB4	0.833566
SUCLA2	0.831881
PPARA	0.831881
ACP1	0.831351
TMEM258	0.831351
AP2S1	0.831014
NFIC	0.830244
OSBPL1A	0.827548
HDGF	0.825767
MOB1A	0.825237
PSMA5	0.823119
ABRACL	0.822493
YY1	0.821578
DDX3X	0.820952
IDH3G	0.82076
TMEM230	0.820134
SYF2	0.819989
CCT6A	0.818545
SYAP1	0.817438
PGRMC1	0.817004
FKBP8	0.816186
APLP2	0.81609
TPM3	0.813249
MRPL27	0.812094
PSMA3	0.81142
SLC25A1	0.811179
ILF2	0.810794
PPP2CB	0.810312
SLC3A2	0.809494
ACSF2	0.807376
SRRM1	0.807039
CYP17A1	0.806124
HP1BP3	0.805979
ASAH1	0.804824
PRKAR1A	0.804294
AIG1	0.804006
SLC16A12	0.801887
MRPS23	0.799432
FAM107B	0.798902
SNF8	0.798613
PFKL	0.798325
DDX17	0.79818
PGAM1	0.797939
GALK1	0.797699
KLF13	0.797169
TXN2	0.796591
SCOC	0.794955
SEC31A	0.794136
DDX1	0.791825
PNPO	0.791584
TCP1	0.79144
PLEKHA5	0.790429
EIF3M	0.79014
C5orf24	0.787637
NCOA7	0.787251
MMP24OS	0.78624
SRSF5	0.784989
JTB	0.784267
PTER	0.782967
MRPS35	0.78133
GOLGB1	0.781233
MAP3K13	0.780222
CUTA	0.780126
PSAP	0.777045
CSNK2B	0.775601
ZCRB1	0.772905
CWC15	0.772519
UBE2B	0.772279
SRSF3	0.772279
TKT	0.770738
BORCS7	0.770545
YWHAQ	0.77016
ERP29	0.770064
DCTN3	0.769534
HSP90B1	0.768331
IGBP1	0.768042
YWHAZ	0.767224
MAP1LC3B	0.766501
TTC38	0.765153
ABHD14A	0.76419
CMPK1	0.763805
ARF1	0.763468
ANK3	0.762457
DNAJC8	0.761831
RNF5	0.760243
DUT	0.760002
HPN	0.75721
HIST1H1C	0.757113
CACYBP	0.755862
SNRPE	0.755139
UBE2L3	0.755091
ACOT7	0.754851
C8orf59	0.75408
HNRNPA3	0.753839
RPL36A	0.751769
DAO	0.751432
ABHD14B	0.751095
FAM200B	0.74917
APEX1	0.748784
SPART	0.748544
MRPL19	0.748255
CAPZB	0.748255
OGDHL	0.748255
NENF	0.747099
NOX4	0.746136
DNAJC7	0.744692
TFEC	0.739444
MRPL33	0.739348
SARAF	0.739348
GRPEL1	0.739252
ENPEP	0.739252
MTHFS	0.738915
MICU1	0.738433
EPB41L3	0.737808
DAZAP2	0.737663
SLC25A39	0.736604
SNX4	0.735208
PGLS	0.734774
EIF3A	0.734774
RAB13	0.734197
DHRS4-AS1	0.7341
LINC00671	0.730586
CYP4A11	0.730393
RORA	0.729575
PATJ	0.728419
ALDH1B1	0.728371
HDHD3	0.728082
METTL26	0.728034
RIOK3	0.72789
HIPK2	0.727745
PAIP2	0.726734
NEDD4L	0.726253
ANXA5	0.725964
PSMC4	0.725435
PNKD	0.724327
STRAP	0.723557
VAV3	0.723364
PSMA4	0.722979
PCCA	0.722161
WDR18	0.722113
XRCC6	0.722064
RAB17	0.721872
ENDOG	0.721727
GOT1	0.721535
PMPCB	0.720957
BZW1	0.720283
MSN	0.720139
TMEM59	0.719368
PFDN2	0.718598
RSL24D1	0.718309
FDPS	0.717635
PCYOX1	0.717106
CLTB	0.716913
PSMC1	0.716769
MRPL3	0.715565
DNAJA2	0.713447
MRPS26	0.713158
ACTR2	0.712773
TDP2	0.712676
SUGCT	0.712339
TTC36	0.712291
DNAJC19	0.712099
CUX1	0.711473
SIVA1	0.711184
FNIP2	0.71051
TCF25	0.710365
SRRM2	0.708921
NFIA	0.708488
PDLIM2	0.708247
DEK	0.706899
TUBA1C	0.706658
TMEM14B	0.706562
SSB	0.706032
MORF4L2	0.705936
SLC25A36	0.705744
CPNE3	0.704636
MOCS2	0.704588
RAB14	0.704155
RBM39	0.704059
RNASEH2C	0.703481
SLC22A2	0.703144
AGPAT3	0.701796
SNX2	0.701699
NAA20	0.701314
NBR1	0.700544
PSMC3	0.700111
HNRNPM	0.700111
PGPEP1	0.699629
PHB2	0.699533
IMMT	0.697559
EPS8L2	0.69727
THOC7	0.694959
PDXK	0.693804
POLR2K	0.693034
PARD6B	0.690049
MRPL21	0.689471
TXNL1	0.689423
CLDN10	0.689375
SLC37A4	0.689278
MRPL13	0.688364
PSME2	0.687738
C1orf122	0.687545
VCP	0.686245
MTHFD1	0.685812
2022-03-02	0.685812
CETN2	0.685331
TOB1	0.685234
SF3B1	0.685186
C11orf1	0.684175
TRAPPC2L	0.682971
SURF1	0.682827
MRPS18B	0.682586
NUDC	0.682297
TMEM160	0.682249
DAD1	0.682201
EIF3J	0.682105
MRPS7	0.680757
ADD1	0.67859
TRAPPC6A	0.67782
DYNLL2	0.676424
TCEAL4	0.674739
MAPT	0.674594
HDDC2	0.674257
AFTPH	0.673198
PURA	0.672717
SERPINB6	0.672332
PDAP1	0.671658
RENBP	0.671417
CDKN1C	0.671128
G6PC	0.670984
ARHGEF12	0.66925
CCT4	0.669202
AP1S1	0.66771
PJA2	0.667132
CHP1	0.666939
C9orf66	0.666169
EBNA1BP2	0.665784
CARHSP1	0.664773
NR2F2	0.664725
PSMD2	0.664677
OGDH	0.664388
STX7	0.66381
TFDP2	0.662558
TMEM14C	0.662029
PPP1CA	0.661692
RTCB	0.661547
NORAD	0.661499
PIN4	0.661451
PICALM	0.661018
RSL1D1	0.660392
PRKAA2	0.659814
TPRG1L	0.659718
CAPNS1	0.65967
OAT	0.658851
GCDH	0.658466
OCIAD1	0.658418
DNAJC15	0.657792
AK3	0.656781
METAP2	0.656589
S100A1	0.655722
PYURF	0.655433
HAAO	0.654759
SPAG7	0.653267
HNRNPD	0.653267
NDUFA8	0.651822
PSMD4	0.651196
SCAF11	0.650474
PPA2	0.650137
CBX3	0.647634
TTC3	0.647586
NAP1L1	0.646093
CFAP36	0.645852
SLC22A12	0.645178
ABCD3	0.644167
GMPR2	0.642386
PDCD6	0.642338
EAF2	0.64229
GLOD4	0.640894
PSMA1	0.640701
SSR4	0.640508
CD2AP	0.639834
SNRPF	0.63892
CCT5	0.638631
CCT7	0.638005
FH	0.637523
FAM120A	0.637427
UPP2	0.636512
ANKIB1	0.636464
DYNC1H1	0.636368
BICC1	0.636079
PNPLA4	0.635887
EMX2	0.634057
KRT10	0.633335
PSMA2	0.63295
DHX29	0.63295
PCYT2	0.632853
CXXC5	0.632228
RAP1B	0.631794
CLYBL	0.63165
ZNF706	0.631457
AFG3L2	0.631361
MIDN	0.631361
PLCL1	0.629676
TUBGCP2	0.629339
TLN2	0.629098
CHMP3	0.62905
TXNL4A	0.629002
DPY30	0.628328
FBXW5	0.627943
DNAJB6	0.627847
DERA	0.627124
ATP6V1A	0.626595
SLC25A11	0.626498
TIMM10	0.625584
MRPL43	0.624525
ESRRA	0.623562
SLC30A9	0.623514
COMMD8	0.623417
SH3BGRL3	0.623225
2022-09-11	0.622984
POLR1D	0.622358
SSR2	0.622262
NUDT8	0.621636
ADH6	0.621251
TRAPPC4	0.620962
IFT57	0.620914
RAD23A	0.620384
TUBB	0.620336
C6orf48	0.619421
C1D	0.619277
ACSM3	0.619181
AKAP9	0.619036
COPS6	0.618699
ADAMTS9-AS1	0.618651
ATRAID	0.618651
NPL	0.618507
CCT2	0.618362
DDX18	0.616533
KHDRBS1	0.616003
UBXN6	0.616003
CCDC198	0.614077
CCS	0.614029
REX1BD	0.613981
WWTR1	0.612344
PDCD5	0.61037
MCCC2	0.6096
INSR	0.6096
GCC2	0.609504
KCNJ16	0.609455
CHPT1	0.609359
XIAP	0.609118
PSMD11	0.607867
MRPL18	0.607819
VDAC3	0.607241
RPL7L1	0.606711
UBXN4	0.606519
FERMT2	0.606278
WDR13	0.606085
UROS	0.605411
POLR2J	0.605267
SSR3	0.605026
BOLA3	0.604689
MICU2	0.604497
IER3IP1	0.603293
RAB18	0.602571
UPB1	0.602426
BBX	0.602282
VEGFB	0.601319
CSNK1A1	0.601223
ZFAND6	0.60079
TCEAL8	0.599442
MRPL14	0.599056
HSPA4	0.598864
EFHD1	0.598816
TLN1	0.598527
FBXO7	0.598286
NUDT16	0.59819
SLC34A1	0.598093
CAP1	0.597997
ARHGAP5	0.597564
LPP	0.597468
NAP1L4	0.597323
POLDIP2	0.595879
FUNDC2	0.595638
RHEB	0.595301
TSFM	0.595205
KDELR1	0.594146
PKM	0.593905
GNB1	0.593761
VAMP2	0.593712
CTSA	0.592701
RFC1	0.592653
MRPS16	0.592075
PCMTD1	0.591016
MRPS18C	0.590439
IMP3	0.58962
ZFP36L1	0.589331
COPZ1	0.589283
PINK1	0.58755
ELOC	0.587502
LDHD	0.587406
PAX8	0.587117
RAD23B	0.586828
TINAG	0.586683
SLC39A5	0.586394
LRPAP1	0.58625
HNRNPAB	0.58572
CDV3	0.585624
EIF2A	0.585432
CHCHD5	0.585239
FAAP20	0.584469
LYPLA1	0.583987
MMADHC	0.583795
RSRC2	0.583795
SPCS2	0.583554
PTP4A2	0.583121
GSS	0.582687
ATP6V0D1	0.582013
SMIM37	0.581869
PDXDC1	0.580906
COA5	0.580762
C8orf82	0.579751
COPRS	0.57951
TIMMDC1	0.579365
GUCD1	0.579125
SNX6	0.578691
EIF3D	0.578066
LARP1	0.577969
GRB2	0.577777
PDHB	0.577103
FMC1	0.577055
PPIB	0.57691
IK	0.576525
PPP1R14B	0.575562
NUPR1	0.574455
HOOK1	0.574118
UBE2M	0.573444
CCDC186	0.573347
SLTM	0.573203
RBM8A	0.572722
EIF4E2	0.572722
MTCH1	0.572096
MPLKIP	0.571374
ANAPC13	0.571181
SH3BGRL	0.571181
EIF5B	0.570748
MTPN	0.570651
RTF2	0.569977
EIF4H	0.569014
UBE2D2	0.56887
TACC1	0.568389
TRAPPC1	0.568052
BPI	0.567233
SH3BP5	0.566704
SKAP2	0.566607
PSMC6	0.566318
FOLR1	0.56603
SSNA1	0.565885
YBX3	0.564922
ENSA	0.564874
FBXO9	0.563767
NMT1	0.563093
PAPOLA	0.563045
NONO	0.562948
RPS17	0.561841
TAF10	0.561504
CKB	0.560782
DYNLT3	0.560204
CTTN	0.560156
DIO1	0.559626
KIF22	0.559001
PSMG2	0.558615
GADD45B	0.558519
LSM5	0.558375
ANP32A	0.557508
BEX4	0.55693
H2AFJ	0.556834
RTF1	0.555919
TFCP2L1	0.555871
HSD17B4	0.555823
HIPK3	0.555679
ASNA1	0.555438
MLEC	0.555438
MZT2A	0.554619
RABAC1	0.553753
MAP2K2	0.552549
CCDC25	0.550864
LEPROT	0.550768
ACOX2	0.550479
AAK1	0.550286
GSPT1	0.550286
CCDC6	0.550286
NR2F6	0.549564
RASSF4	0.549131
TMEM37	0.548987
METRN	0.548842
SLC25A10	0.548794
DPP4	0.548361
ZMAT2	0.547879
C7orf50	0.547205
ALAD	0.545568
FNDC3A	0.545472
CTSD	0.544991
TSPAN33	0.544413
DARS	0.54422
AC093496.1	0.54398
DNAJC12	0.543306
APEH	0.543017
CISH	0.542487
BEX2	0.542487
NMRK1	0.542054
CLDN2	0.541717
UQCC2	0.541524
TRAP1	0.541091
PDCD6IP	0.540706
FNBP1L	0.540706
PBX1	0.540658
RASSF8-AS1	0.54061
SFXN1	0.540369
H2AFV	0.540032
AP2B1	0.539647
LINC01874	0.539069
COPS2	0.538828
GGCT	0.537817
VPS35	0.537769
LYRM1	0.537143
UBE2E3	0.53618
ZNF428	0.53594
2022-09-07	0.535314
PLPBP	0.535121
NCKAP1	0.534832
GPI	0.534447
TSPAN1	0.534254
ZSCAN16-AS1	0.53358
SUGT1	0.532762
BUD31	0.532136
SFXN2	0.532136
SNRPC	0.531703
DUSP3	0.531366
WIPI2	0.530981
ATP6V1C1	0.530596
XPC	0.530162
ARPC1A	0.52997
PMM1	0.529633
DDX10	0.52944
HSPA1A	0.528766
RAB10	0.528718
SH3GLB1	0.528525
NFKBIA	0.528381
CHURC1	0.528044
LARP7	0.52737
MRO	0.527322
TOMM22	0.527225
SVIP	0.526888
PRLR	0.52684
EIF2S3	0.526359
OLA1	0.525685
POLR2F	0.5253
C12orf57	0.525203
YPEL5	0.524529
EAPP	0.524529
MGST2	0.524096
SLC40A1	0.524096
LGMN	0.524048
SDC1	0.523663
FKBP3	0.523615
JAK1	0.522796
GTPBP6	0.521496
EMC6	0.5214
KPNB1	0.521304
PSMB2	0.520919
SLC25A13	0.5201
ZNF770	0.519811
SMIM1	0.519715
PAFAH1B1	0.519619
DUS1L	0.519089
LAMP1	0.518511
POLR2E	0.518463
MRPL32	0.517934
ZBTB44	0.517693
SNX9	0.517163
THRAP3	0.516874
MSH3	0.516056
IDH3B	0.515575
ARHGDIA	0.514804
CPPED1	0.514034
PPIG	0.514034
GLYR1	0.513841
DGCR6L	0.513697
SYPL1	0.513553
PHGDH	0.513456
MRPL55	0.512975
SNX27	0.512493
RRAGA	0.512493
OCEL1	0.511386
COMMD1	0.511097
ENTPD5	0.510616
PRUNE2	0.510519
ESPN	0.510471
CUL5	0.509942
HYI	0.509845
ARPP19	0.509316
ST3GAL1	0.509171
TRIP6	0.508546
PPP1R21	0.508112
MRPL22	0.507775
LINC02532	0.507149
PRPF40A	0.506957
SAMM50	0.506957
C1orf115	0.506861
RARRES3	0.50609
IFT22	0.505946
ATP6V0E2	0.505705
SYNCRIP	0.505224
GGH	0.505127
MRPL12	0.504887
SAFB2	0.503972
CHMP2B	0.503057
DDAH2	0.502142
SUPT4H1	0.502142
CLPP	0.50195
TMED4	0.501709
CCNC	0.500843
COPB1	0.500746
FYN	0.500506
CERS2	0.500361
NHP2	0.499735
WBP2	0.499687
AC100810.1	0.499109
LARP4	0.498435
FKBP1A	0.498243
SDSL	0.49805
ARG2	0.49805
HOGA1	0.497569
PAK2	0.496702
ANP32B	0.496558
KIF21A	0.496221
POLD3	0.496173
KTN1	0.495643
PKIG	0.495547
ACLY	0.49521
STRADB	0.495113
MBD2	0.495065
HAX1	0.493621
STARD10	0.493621
TMEM126B	0.493476
GNB5	0.492754
RFK	0.492369
RCAN1	0.491021
DDX46	0.490443
SF3B2	0.490155
GPS1	0.489866
CFAP97	0.489047
HMOX2	0.488614
UFSP2	0.488614
RAB11A	0.48847
URI1	0.488421
PSMD12	0.488084
FKBP4	0.487555
DMAC1	0.487121
TRIP12	0.486977
ABHD10	0.486881
MRPS25	0.486833
MRPL15	0.486351
NFE2L1	0.485725
MRPL23	0.485581
ACBD5	0.485388
GPR155	0.485292
CAMLG	0.485003
PPP1CB	0.485003
CENPX	0.484762
PLEKHA1	0.484425
MAPK1IP1L	0.484377
FIBP	0.484088
NINJ1	0.484088
TGOLN2	0.484088
CUL3	0.483848
UBE2R2	0.483511
NUDT22	0.48327
MRPL1	0.482981
AFF1	0.482066
TNS1	0.48144
PPP1CC	0.480333
IRF2BP2	0.480285
UBE2K	0.480044
PET100	0.479659
MRPS12	0.479611
ATPAF1	0.478937
TMEM192	0.478552
TTC1	0.477974
GPR160	0.47677
PPP1R1A	0.47653
CCNG2	0.476433
MIA2	0.476385
CLPTM1L	0.476193
TPRKB	0.476193
RALB	0.475808
FAM13A	0.474315
DAP	0.473641
RBMX	0.47316
ETFRF1	0.472919
AIF1L	0.472582
ISCA1	0.472534
VIL1	0.472004
MAST4	0.471571
MRPL46	0.471523
TTC37	0.470945
PUM1	0.470752
MYH8	0.470752
PRPF4B	0.470608
C12orf10	0.470367
PHYHD1	0.470367
CYP4F3	0.469982
GCLM	0.469501
PPM1A	0.469453
SLC17A3	0.469453
NDUFA9	0.469164
TOMM70	0.468971
AFF4	0.46873
RALBP1	0.46873
PKLR	0.468634
DDX21	0.46849
XRN2	0.468153
SARS	0.467575
RAB4A	0.467527
SEC13	0.467286
ANAPC5	0.467142
SLC39A4	0.467045
LARS	0.466949
FAM204A	0.466564
PCNP	0.466179
PGRMC2	0.465794
RBKS	0.46536
NUMA1	0.465071
SNX29	0.465071
RBPMS	0.464734
SMIM14	0.464734
FAM173A	0.464542
ARMT1	0.464446
MGLL	0.464301
SNRPB	0.463964
RMDN1	0.463916
TOLLIP	0.463772
ATXN7L3B	0.463723
PFDN6	0.463194
SMIM20	0.462568
ARPC5	0.462375
PGM1	0.462279
AFMID	0.462183
SMIM30	0.461461
FMR1	0.460594
CTSC	0.460257
IVNS1ABP	0.460209
RPL26L1	0.459968
TRIM44	0.459872
XPNPEP2	0.45939
EIF4G1	0.45915
SRP72	0.459102
PPP1R7	0.458524
ANXA11	0.458428
PSMD7	0.458235
TSR3	0.458042
MAF1	0.457802
PIM3	0.457465
LSM14A	0.456791
PPP4R3B	0.456502
AUH	0.456454
MYL6B	0.456357
CALR	0.456261
COQ9	0.456165
PRNP	0.45602
KIF5B	0.455587
SNHG7	0.455154
PAIP1	0.454865
SULT1C2	0.454721
TSC22D1	0.453613
NBDY	0.453276
TFG	0.452987
RBM3	0.452361
GLO1	0.452217
DCAF7	0.452169
AASDHPPT	0.451543
CMC2	0.450965
RGS3	0.450965
GDA	0.450965
EIF2AK1	0.450628
NDUFAF2	0.450243
GINM1	0.449858
COLEC11	0.449473
NCOR1	0.449184
OTUD6B-AS1	0.448895
RAB3IP	0.448799
LMNA	0.448703
CDC26	0.448173
COX11	0.447499
CEBPZ	0.447451
EIF4A1	0.447114
RAD21	0.44668
IL6R	0.44644
MXI1	0.446199
COX7A1	0.446199
PPM1K	0.446103
UFM1	0.444755
CDC40	0.44437
CLCN5	0.444129
MPP1	0.443744
TUBA1B	0.443262
KIF9	0.443118
MIR4458HG	0.442492
DLST	0.442299
UROD	0.442107
MAPKAP1	0.442107
PSMD14	0.441962
DECR2	0.441722
PRKAR2A	0.441625
LPIN2	0.441096
SRSF11	0.440999
FGFR1OP2	0.440277
LRRC58	0.439844
COPB2	0.439651
TMEM205	0.439651
MRPL58	0.439363
RANBP1	0.439314
UBE3A	0.43864
PPP2R1A	0.438496
TBC1D1	0.438063
CHMP4A	0.437918
ISCA2	0.437437
DRAP1	0.437148
COBLL1	0.437052
EFR3A	0.436955
CPM	0.436474
ARCN1	0.435415
NRIP1	0.435222
HNRNPR	0.434404
RTCA	0.434307
MCL1	0.433922
TSG101	0.433826
YTHDF2	0.432959
DYNC1LI2	0.43243
MRPL36	0.432334
AP2A2	0.432334
ACP5	0.432285
MMAB	0.431419
CMIP	0.43113
BSG	0.430649
DIXDC1	0.43036
TUSC2	0.430215
USP8	0.430023
SUMO3	0.429926
CDHR5	0.429445
STARD7	0.429397
TFAM	0.429156
MRPL2	0.428434
FMO4	0.428289
WWC1	0.427375
KMO	0.427182
AIMP1	0.426893
SMIM4	0.426701
NT5DC1	0.42646
PAWR	0.426123
RABGGTB	0.425979
EPB41L4A-AS1	0.425979
LINC01320	0.425979
SSFA2	0.425979
MAGED2	0.425834
C19orf24	0.425545
STMP1	0.42516
CALCOCO2	0.425112
ARF3	0.425112
MRPL47	0.425112
SMARCC1	0.424534
MRPL11	0.424342
TECR	0.424293
STAG2	0.423764
FAM20C	0.423668
OGG1	0.423138
PLEKHJ1	0.423042
HLA-A	0.423042
MTFR1	0.42256
BAG3	0.422512
C3orf85	0.422416
SNX30	0.422368
IMP4	0.42179
MTX1	0.421164
ACSS2	0.421068
TRIP11	0.420827
TMOD3	0.420635
YES1	0.420394
THNSL2	0.420201
DIP2C	0.420201
CLMN	0.420201
LAMP2	0.420009
MRPL44	0.419431
IL6ST	0.419431
BCAS2	0.419287
SRP54	0.41919
HIGD1A	0.419142
EMC2	0.419046
FABP3	0.419046
VPS51	0.418372
BANF1	0.417987
ZNF91	0.417938
ALKBH5	0.417794
ZBTB38	0.417601
APPL1	0.417361
CMC1	0.41712
ATF4	0.417024
ZNF106	0.416976
TOB2	0.416927
CSRP2	0.41635
ZNF593	0.416302
ERBIN	0.416157
GLYCTK	0.416061
POLE4	0.41582
PRAP1	0.41582
AAMDC	0.415724
DSP	0.415579
ARL1	0.415531
TERF2IP	0.415483
PDLIM5	0.415002
TPGS1	0.414857
COPA	0.414809
MRPS5	0.414472
DBT	0.414328
DNAJC21	0.413894
LACTB	0.413702
GOT2	0.413606
UBE2H	0.413509
POLR2H	0.413509
PSMD6	0.41322
PANK1	0.41322
GRINA	0.413172
TACO1	0.412546
OSBPL9	0.412065
JADE1	0.411535
PNRC2	0.411246
NIT1	0.411054
CBR4	0.410717
FBXL15	0.410572
PCCB	0.410524
HNRNPH2	0.410476
PDCD10	0.410428
MAP3K2	0.410235
ELL2	0.410091
CAPRIN1	0.410091
ASPA	0.410043
VAMP3	0.409754
ANKRD12	0.409658
CPT2	0.40961
CIAO1	0.409561
ANKS4B	0.409561
ABCF1	0.409465
SHLD2	0.409176
SLC47A1	0.408984
RRAS2	0.408839
FLOT1	0.408743
TOM1L1	0.408502
HDAC6	0.408358
G3BP1	0.408165
TMEM167A	0.407973
NFE2L2	0.407876
PARP4	0.407202
CIR1	0.407202
MFF	0.407154
WWP1	0.407058
AC087482.1	0.406721
PKP4	0.406143
CHMP4B	0.406047
MAIP1	0.405854
MUT	0.405614
EPCAM	0.405469
GGNBP2	0.40518
PSMC2	0.404988
RNF114	0.404988
TSPO	0.404795
SH3D19	0.404458
ANP32E	0.404266
DHX9	0.403832
BOK	0.403832
NAXE	0.403399
HNRNPA0	0.403158
HABP4	0.403014
KCNK5	0.40234
MPHOSPH8	0.401907
ARHGEF28	0.40181
CLPX	0.401714
KLF15	0.401666
ABLIM1	0.401569
STMN1	0.401521
IARS	0.400944
ADSS	0.400799
PTRHD1	0.400462
COMTD1	0.40027
IFT88	0.400077
PHF3	0.399547
WAC	0.399547
C15orf40	0.399162
PCGF5	0.399114
C6orf62	0.39767
PIK3R1	0.39767
TCEA2	0.397477
CTNND1	0.39714
HEBP1	0.396948
AP3D1	0.396466
HIF1A	0.396226
XAB2	0.396177
C2orf74	0.395503
ARSE	0.395214
BRD7	0.395214
MAGOH	0.395022
FOXO3	0.394926
ATXN10	0.394685
BEND7	0.39454
HSD17B8	0.394348
MRPL17	0.3943
LINC02294	0.394203
TAF1D	0.394011
SMIM7	0.393963
VPS26A	0.393818
MRPL28	0.393529
AIP	0.393385
GPR137B	0.393289
OXA1L	0.393241
AES	0.393048
IPO7	0.392855
COMMD7	0.392855
SAR1B	0.392615
FGD4	0.392374
COMMD4	0.3917
N4BP2L2	0.391507
PCP4	0.391507
OPA1	0.391459
UHMK1	0.391363
MRPL16	0.391315
POLR2C	0.391122
CSNK2A1	0.390978
RHOBTB1	0.39093
CAPG	0.390882
TPD52	0.390593
COPS5	0.390496
ZKSCAN1	0.390208
HCFC1R1	0.390063
MRPL42	0.38963
COQ4	0.38963
GSDMD	0.389582
FRG1	0.389293
CHD4	0.389245
CTSL	0.388908
WDR1	0.388811
GPAT3	0.388474
POLD2	0.388089
DNAJB1	0.387945
CCDC28A	0.387704
NT5C	0.387271
TMEM147	0.387223
NUDT14	0.386597
TMEM208	0.386404
GNB2	0.38626
BAD	0.386067
DCAF13	0.38573
LGALS3	0.385682
CD59	0.385634
[truncated: 20,485 more rows]

## Sheet: PC
	PC
MALAT1	469.58
MT-CO1	276.141
MT-CO3	225.015
MT-CO2	183.396
MT-CYB	179.026
MT-ATP6	169.325
MT-ND3	142.815
MT-ND4	132.853
MT-ND1	89.7231
MT-ND2	57.8396
AQP2	42.8923
MT-ND5	38.4418
EEF1A1	34.7341
FXYD4	33.1187
RPL41	28.1165
S100A6	27.3495
IGFBP7	26.989
ATP1B1	25.1363
TMSB4X	22.778
RPL3	17.8637
TPT1	17.444
RPL10	16.8681
RPS27A	16.5363
RPS4X	16.156
RPLP1	16.1385
AQP3	16.1319
CALB1	15.967
RPS23	15.811
RPS12	15.7648
RPL13	15.2835
RPS14	15.0813
WFDC2	14.956
EPCAM	14.7363
MTRNR2L12	14.5736
RPS18	13.989
PTMA	13.9495
RPL34	13.4044
ITM2B	13.3648
FTH1	13.3407
RPS3A	13.2615
MT-ND4L	12.9824
RPL11	12.6791
FOS	12.5099
RPS24	11.6022
CLU	11.4549
RPL21	11.3231
NEAT1	11.2791
RPS8	11.178
RPL7A	11.1341
RPL8	11.0659
RPS27	10.9495
RPL32	10.778
RPL15	10.6879
NDUFA4	10.6396
RPS3	10.6308
RPS6	10.6022
DEFB1	10.5209
RPL19	10.3868
RPS9	10.3253
S100A11	10.0593
EIF1	10.0044
RPL30	9.96044
IER2	9.94725
RPL28	9.93407
RPL9	9.78242
ACTG1	9.67033
RPL5	9.53626
RPL26	9.43077
RPS28	9.41758
JUND	9.37363
TXNIP	9.32967
CD63	9.22857
CD24	8.9033
GSTP1	8.83297
RPS15	8.77363
SERF2	8.77143
ACTB	8.74066
RPL6	8.6989
H3F3B	8.65275
KRT19	8.64615
B2M	8.64396
H3F3A	8.63516
CD9	8.50769
HSD11B2	8.48791
MYL6	8.47473
RPL29	8.44176
RPL37A	8.41978
JUN	8.3978
RPL35A	8.38681
RPL39	8.35824
RPL18	8.30769
RTN4	8.23297
RPL37	8.1011
RPL12	7.95824
FTL	7.91868
RPL7	7.88352
JUNB	7.77143
FAU	7.73626
RPL24	7.70989
PEBP1	7.67473
COX7C	7.60659
RPS7	7.58242
HSP90AA1	7.56703
SRP14	7.56484
CDH16	7.46593
RPL10A	7.44835
NACA	7.41099
CAMK2N1	7.34066
GDF15	7.18681
RPS19	7.18022
RPS13	7.17143
CD81	7.11429
RPL14	7.06593
RPS2	7.03736
TSC22D1	6.86593
ID1	6.84835
MAL	6.83077
RPS25	6.82418
SAT1	6.76923
RPS15A	6.72088
PTGER1	6.69231
GSTM3	6.48352
RPL36	6.46154
RPL22	6.4022
GAPDH	6.3956
RPL13A	6.33846
ENO1	6.25714
RPL35	6.19341
HSP90AB1	6.15604
PPDPF	6.07473
KRT18	6.07253
CYSTM1	6.05714
UBB	6.0022
COBLL1	5.98462
CYB5A	5.96484
RACK1	5.94066
BTG2	5.88791
UQCRB	5.81978
ID3	5.80659
CTSH	5.77582
RPL23A	5.68571
GNAS	5.65714
RPL18A	5.63516
BEX3	5.62857
UQCRH	5.58022
AIF1L	5.54945
SKP1	5.47033
NDRG1	5.40879
RALBP1	5.36923
COX5B	5.36484
RPLP2	5.27692
RPS29	5.26154
BCAM	5.21978
ATP5F1E	5.2044
HMGB1	5.17802
MGST3	5.16703
COX4I1	4.99121
CHCHD10	4.98022
DSTN	4.97363
ATP5IF1	4.9033
PFDN5	4.87473
RPS21	4.84176
HINT1	4.82198
ATP6V0E1	4.81099
ATP1B3	4.76044
FAM107B	4.74286
WSB1	4.72967
RPL23	4.72527
LDHB	4.71648
APP	4.66813
UBC	4.65714
RPSA	4.65495
RPL27A	4.65495
COX7B	4.62418
RPS5	4.6044
SPINT2	4.54505
COX6A1	4.54286
CA2	4.52747
ASAH1	4.5033
RPS16	4.49011
TPM4	4.48571
COX8A	4.42637
RPS11	4.37582
PRDX1	4.37363
NDUFB2	4.32747
S100A10	4.3033
HLA-C	4.29231
GATA3	4.28352
PPIA	4.28132
IER3	4.22637
ST6GAL1	4.20659
SEC62	4.2022
CHCHD2	4.18681
MYL12B	4.18022
ATP5MG	4.17582
SCIN	4.15385
TMBIM6	4.14286
DDX5	4.11868
ATP5PF	4.09451
PTGR1	4.09231
COX6C	4.08352
SMIM5	4.07473
UBA52	4.05934
KTN1	4.02198
TMEM59	4.01099
SUMO2	3.96923
HNRNPA2B1	3.96264
ELF3	3.92967
TMSB10	3.8967
TMA7	3.89011
WNK1	3.85055
ATP6V0B	3.81758
APLP2	3.81758
NR2F2	3.78681
CALM2	3.78022
SELENOM	3.78022
CALM1	3.77143
ATP5MC3	3.72308
COX6B1	3.69011
HLA-B	3.68791
DYNLL1	3.64396
FOLR1	3.62857
TOMM7	3.62198
ATP5F1D	3.58242
RPS26	3.58022
CST3	3.56923
UBL5	3.56923
TACSTD2	3.54945
COX7A2	3.52747
ARG2	3.51429
HIST1H4C	3.4967
RPS20	3.49011
PKM	3.46813
ATP1A1	3.45714
YBX1	3.45275
UQCR10	3.43516
SLC25A3	3.41758
RPLP0	3.41538
CIRBP	3.41538
IGFBP2	3.3978
PRDX5	3.39341
PRDX2	3.31209
NUCKS1	3.29451
BTF3	3.28791
PCSK1N	3.28791
DDX17	3.25714
CLDN7	3.25495
CTSD	3.23956
NDUFS5	3.22198
NPM1	3.21099
CPVL	3.2044
SLC25A6	3.18681
PSAP	3.17802
MTRNR2L8	3.17363
NDUFA1	3.17143
HSPA1A	3.15385
MRPL33	3.15385
SOD1	3.14945
GADD45B	3.12967
GPX4	3.12527
CCNI	3.12088
LRRFIP1	3.10769
ITM2C	3.10549
OST4	3.08132
EID1	3.06813
ATP6V1F	3.05934
ATP5F1B	2.9956
HSP90B1	2.96703
NFE2L2	2.96264
PNISR	2.96264
CEBPD	2.95165
CFL1	2.94945
YWHAB	2.93187
RPL27	2.92088
S100A2	2.8967
LGALS3	2.86374
ATP5MC2	2.85934
NDUFA5	2.84835
ANXA2	2.84396
RPL36AL	2.81319
ZBTB20	2.81319
LAPTM4A	2.81099
HLA-A	2.8044
MAL2	2.7978
MINOS1	2.79341
HES1	2.76923
HMGCS2	2.75604
MT-ND6	2.74505
MECOM	2.74066
DUSP1	2.73626
ATP6V1G1	2.73187
NDUFC2	2.72088
HOXD8	2.71648
UQCRQ	2.71648
CA12	2.70989
OAZ1	2.7033
MT-ATP8	2.7033
CYS1	2.7011
EIF3K	2.6967
RPL38	2.68352
MUC1	2.65495
ELOB	2.65275
COA3	2.64615
HNRNPA1	2.64176
COMMD6	2.64176
IVNS1ABP	2.62857
TMEM213	2.62198
AKAP9	2.62198
LRPAP1	2.61319
TPI1	2.60659
ATP5MD	2.6
LDHA	2.5978
LINC00473	2.59341
HACD3	2.57143
CYCS	2.56923
BAG1	2.56484
ATP5ME	2.55604
EGR1	2.55604
COX5A	2.52747
TSTD1	2.52088
RAC1	2.51868
TSPAN1	2.51648
PARK7	2.51209
UQCR11	2.4967
PNP	2.49451
HNRNPU	2.48352
ERP29	2.48352
WDR83OS	2.47692
SCNN1G	2.46374
FKBP2	2.46154
SLC38A1	2.44835
DAD1	2.44615
SYNE2	2.44396
ZFP36L1	2.43297
KLK1	2.42857
ATP5MC1	2.42198
ITLN1	2.41538
XIST	2.41099
NDUFB11	2.41099
HSPA8	2.41099
NDUFC1	2.40879
TCEAL9	2.40659
MORF4L1	2.40659
SPCS1	2.4022
CLDN4	2.3978
DCDC2	2.39341
SNRPN	2.37802
SON	2.37363
CAPG	2.37143
PFN1	2.37143
FGL2	2.36703
MYL12A	2.34725
RPL4	2.34066
NDUFB7	2.33846
ATP5PO	2.32967
HMGN1	2.31429
PLCG2	2.30989
PAX8	2.2989
ATP6AP2	2.2989
SPCS2	2.28791
HSPE1	2.28352
COX20	2.27912
DBI	2.27692
CALR	2.27692
EEF1B2	2.26813
KRT8	2.26154
EDF1	2.25055
AHNAK	2.24615
SRRM2	2.24396
KLF6	2.23956
SET	2.23736
HSPB1	2.23077
PAPPA	2.22418
CKB	2.22418
GUK1	2.21319
N4BP2L2	2.21319
SOCS3	2.21099
NCL	2.20879
CCNL1	2.20659
GABARAPL2	2.1956
YWHAE	2.1956
S100A13	2.18901
LAMTOR5	2.17143
PTGES3	2.15824
ARL4D	2.15604
GNG5	2.15165
RPL31	2.14725
CYFIP2	2.14725
ARL6IP1	2.14066
SARAF	2.13407
EMX1	2.12527
ATP5PD	2.12527
SERBP1	2.11868
SRSF5	2.11648
TGOLN2	2.11429
NDUFB10	2.11209
KCNJ1	2.10769
CDC42	2.10549
SUB1	2.10549
RTN3	2.10549
PDIA6	2.1011
EIF5B	2.0967
HNRNPK	2.09451
VDAC1	2.09231
SCPEP1	2.07912
PRDX6	2.07473
CXXC5	2.06813
SRI	2.06813
ARPC2	2.06374
NDUFB4	2.06374
PDHA1	2.06374
NDUFB9	2.05714
PNKD	2.05495
CHGB	2.05495
CD46	2.05055
PDIA3	2.04615
PTMS	2.04396
BEX4	2.03736
SSR4	2.03516
EEF1D	2.03297
HNRNPA3	2.03077
VAMP2	2.02418
RHOBTB3	2.01978
PTP4A2	2.01099
TTC3	2.01099
ID4	2.00659
CSTB	2.0022
THSD7A	1.9978
FIS1	1.98462
RBM39	1.98242
ATP5MF	1.97582
TMEM176B	1.97582
ZFP36	1.97143
YBX3	1.96264
LEPROT	1.95824
KCNJ16	1.94945
GOLGB1	1.94725
HMGN3	1.94725
DHRS7	1.94286
ANAPC16	1.93407
C9orf16	1.93187
AES	1.92967
NEDD8	1.92747
ZNF331	1.92308
SAP18	1.91429
DNAJA1	1.91209
SLC25A5	1.90989
PRRC2C	1.90549
ATP5F1C	1.90549
STC1	1.89451
ZNF503	1.88791
SRSF9	1.88571
NPC2	1.88132
CADPS2	1.87692
POLR2L	1.87692
ITGB1	1.87473
ANXA11	1.87033
SH3BGRL	1.85275
PGK1	1.85055
YWHAZ	1.84176
TBCA	1.83736
TMBIM4	1.83736
DYNLRB1	1.83516
BSG	1.83516
RPS10	1.83077
RABAC1	1.83077
MIF	1.82857
CREM	1.81758
ATRX	1.80879
HSPA5	1.80879
REEP5	1.8022
TSPO	1.8022
PSMA7	1.8
GPRC5C	1.7978
EEF2	1.7978
DMKN	1.7956
CLDN8	1.7956
HSPA1B	1.78242
METTL9	1.78242
SCCPDH	1.77582
STAT3	1.77582
MRPS6	1.77582
BTG3	1.76923
TMED10	1.76703
RASD1	1.76044
AAK1	1.75604
ATP5F1A	1.75604
LINC00982	1.75165
DNAJB6	1.74725
RAN	1.74725
PPIB	1.74725
IQGAP1	1.73846
KRT7	1.73187
ARPC3	1.73187
COL18A1	1.73187
CLIC1	1.72747
SRSF7	1.72527
TFCP2L1	1.72527
EIF4G2	1.72527
DSP	1.72308
NDFIP1	1.71868
C19orf53	1.71868
TOMM20	1.71429
UCHL1	1.71209
CDH1	1.70989
NDUFB8	1.70549
GCC2	1.7033
UBXN4	1.6989
ABCB1	1.69451
PLS3	1.69451
RAB13	1.69231
HLA-E	1.69231
DDT	1.68791
NDUFS8	1.68352
TMEM258	1.68132
MTDH	1.67912
SNU13	1.66813
HMGN2	1.66374
GLS	1.66154
ATP5MPL	1.66154
HIGD2A	1.65934
TUFM	1.65934
DUSP6	1.65714
MMP24OS	1.64835
FOSB	1.64396
SCNN1B	1.64176
LUC7L3	1.64176
CAPS	1.64176
VAMP8	1.63956
PCBD1	1.63736
SRRM1	1.63516
TMEM14C	1.63516
SEC61B	1.63297
KIF5B	1.63297
SMIM22	1.62857
MAP4	1.62198
EIF1AX	1.61319
PCM1	1.61319
C11orf58	1.61319
MYH10	1.61319
GINM1	1.60659
FUS	1.5978
BTG1	1.5956
LMAN1	1.5956
SRSF11	1.59341
NDUFV2	1.59341
NCOR1	1.58901
NDUFA6	1.58681
SYNJ2BP	1.57802
CANX	1.57143
EFCAB14	1.56703
PRKAG2	1.56703
METRNL	1.56264
SYPL1	1.55824
VDAC2	1.55824
SLC25A29	1.55824
ACADVL	1.55824
TCEAL4	1.55604
ATRAID	1.55385
EIF4A2	1.55385
NDUFS6	1.55385
CAST	1.55385
RHCG	1.55385
HSBP1	1.55385
MPC2	1.55165
GATA2	1.55165
SELENOP	1.55165
COX17	1.54725
OCIAD1	1.54725
TAX1BP1	1.54725
PFKFB3	1.54725
NAP1L1	1.54505
ERH	1.54505
2022-09-11	1.54286
TMED4	1.54286
TUBB4B	1.54286
ST13	1.54066
MUC20-OT1	1.53846
CUTA	1.53187
SEC11A	1.53187
AURKAIP1	1.52088
PABPC1	1.52088
PNRC1	1.51868
CBX5	1.51648
TRIR	1.51429
SEC61G	1.51209
SF1	1.50989
C12orf57	1.50989
AOC1	1.50769
NDUFA12	1.4967
PSMB1	1.49451
ZFP36L2	1.49011
RHOA	1.48791
MPHOSPH8	1.48791
NAA20	1.48791
SELENOW	1.48791
PCBP2	1.48352
JPT1	1.48132
TMCO1	1.47912
CCPG1	1.47912
PPIG	1.47473
HNRNPDL	1.47473
DDX3X	1.47253
RBX1	1.47033
UQCRFS1	1.46813
MMP7	1.46593
TUBA1B	1.46593
NDUFB5	1.46154
GMNN	1.45714
LAMB1	1.45714
XRCC5	1.45495
ADH1C	1.45495
ARGLU1	1.45495
LGALS3BP	1.45495
MRPL20	1.45275
PTBP3	1.44835
KDELR1	1.44835
GRN	1.44615
TMEM14B	1.44396
NDUFB1	1.44396
TMEM176A	1.44176
SFPQ	1.43956
SRSF3	1.43956
SLC39A6	1.43956
PNN	1.43736
NORAD	1.43736
MYO6	1.43077
HP1BP3	1.42857
KRT10	1.42637
BRK1	1.42418
LAMTOR4	1.42418
GIPC1	1.42418
SLC8A1	1.42198
MRPL51	1.42198
RCAN1	1.42198
CLTA	1.41978
MPC1	1.41758
NDUFA2	1.41538
COMT	1.41538
BEX2	1.40879
CSDE1	1.4
MZT2B	1.4
SUMO1	1.3978
TAGLN2	1.3956
KCNQ1OT1	1.39121
ANXA5	1.38462
JAK1	1.38242
HEBP2	1.38242
SEM1	1.38022
C19orf70	1.37582
RPN2	1.37363
NDUFAB1	1.36923
RAB2A	1.36703
BPTF	1.36703
GTF2I	1.36484
HS6ST1	1.36264
LHX1	1.36044
C5orf24	1.35824
VPS28	1.35824
TMEM141	1.35824
COPS9	1.35604
TMEM245	1.35604
GOLGA4	1.35385
RDH10	1.35385
NENF	1.35165
DDX24	1.34725
SERP1	1.34505
LAPTM4B	1.34286
MNS1	1.34286
PERP	1.34066
TXN	1.33846
NAA38	1.33846
BCL7C	1.33407
TECR	1.33407
H2AFZ	1.33187
NDUFA11	1.33187
TRMT112	1.32967
GATA3-AS1	1.32967
GLRX5	1.32967
ARL6IP5	1.32747
C12orf75	1.32747
TPR	1.32527
CD164	1.32308
ANK3	1.32308
NFAT5	1.32308
MAGED2	1.31868
CDK2AP2	1.31868
S100A4	1.31648
HNRNPC	1.31648
SVIP	1.31429
ANKRD12	1.31429
SPTBN1	1.31209
ISCU	1.30989
FAM3B	1.30769
NDUFA3	1.3033
TMEM219	1.3011
POMP	1.2967
METAP2	1.29231
CHPT1	1.29011
FUCA1	1.28791
ARL6IP4	1.28132
TMEM205	1.27912
RSRP1	1.27692
IFITM3	1.27692
CNBP	1.27473
UBE2D3	1.27473
ERBB2	1.27253
BLVRB	1.27253
PIGR	1.27033
HSPD1	1.27033
SNX2	1.26374
SYNE1	1.25934
MACC1	1.25934
SNX3	1.25714
SORL1	1.25714
C4orf3	1.25495
SCAF11	1.25495
ATF3	1.25275
NIPSNAP2	1.25275
PSMB6	1.25275
PRKAR1A	1.25055
RER1	1.24835
ARHGAP29	1.24615
2022-09-07	1.24615
PIK3C2G	1.24615
TRAM1	1.24176
RSRC2	1.23956
MLEC	1.23516
RBM25	1.23516
SCNN1A	1.23297
TRIP11	1.23297
LIMCH1	1.23077
PDE4D	1.22637
DPP7	1.22637
LINC01503	1.22198
SMDT1	1.21758
EMX2	1.21538
NDUFA13	1.21319
TMEM52B	1.21099
ECI1	1.20879
ASAP2	1.2022
MRFAP1	1.2022
TRAPPC1	1.2
GSTK1	1.1978
TUBB	1.19341
TRPM3	1.19341
SPTBN2	1.19341
NEDD4L	1.19341
MRPS21	1.18901
SF3B6	1.18901
PPP1R14B	1.18901
CHMP2A	1.18901
SRP9	1.18681
SOD2	1.18681
TCF25	1.18462
FCGRT	1.18022
UFC1	1.17363
CRIP2	1.17363
BOD1L1	1.16703
GNG11	1.16703
AKR1B1	1.16703
CIB1	1.16703
CYC1	1.16484
PHPT1	1.16484
MBP	1.16484
SSR2	1.16264
EIF3F	1.16264
COX14	1.16264
TMEM50B	1.16264
PRPS2	1.16044
PAX2	1.16044
VAPA	1.16044
SF3B1	1.15824
SSBP1	1.15824
ARL2	1.15824
LMNA	1.15604
GHITM	1.15604
SSB	1.15385
MDH2	1.15385
DYNC1I2	1.15165
ALKBH7	1.14945
C4orf48	1.14725
RBMX	1.14725
HEBP1	1.14725
NDUFAF3	1.14505
EIF5	1.14505
NASP	1.14286
HCFC1R1	1.14286
SMS	1.13846
TM9SF3	1.13846
EIF1B	1.13626
ALDH1A1	1.13407
THRAP3	1.13187
COX7A2L	1.13187
RBPMS	1.13187
LAMP1	1.12967
MINDY2	1.12967
RPS4Y1	1.12967
SOX4	1.12747
CTSL	1.12527
MFF	1.12308
EIF3E	1.12088
ATP5PB	1.11868
CRYAB	1.11868
NDUFS7	1.11868
SSU72	1.11648
NDUFB3	1.11429
GLO1	1.11429
MRPL41	1.11429
LSM3	1.11209
MAN1A1	1.11209
HADHA	1.10989
HIGD1A	1.10989
SERINC2	1.10769
SDCBP	1.10769
TOP1	1.10769
JTB	1.0989
BCAP31	1.0989
SRSF2	1.0989
RNF19A	1.0967
MRPL57	1.0967
RNF7	1.09451
EIF3A	1.09451
GABARAPL1	1.09451
NME3	1.09451
AFF1	1.09231
IDH2	1.09231
HNRNPM	1.09231
GTF2A2	1.09011
DNAJB1	1.09011
MLF2	1.08791
ARID1B	1.08571
DYNLT1	1.08571
SUGT1	1.08571
MACF1	1.08132
HNRNPH1	1.08132
DRAP1	1.08132
2022-09-02	1.07912
TPM1	1.07912
IGFBP5	1.07692
DDR1	1.07692
YY1	1.07692
DUT	1.07253
SLTM	1.07253
LSM4	1.07253
SMIM14	1.07033
HNRNPD	1.06813
PGAM1	1.06813
LITAF	1.06593
PTGER3	1.06374
RANBP2	1.06374
DCUN1D1	1.06374
NFIC	1.06374
SNRPD2	1.06374
CDV3	1.05934
BMPR1B	1.05934
NBDY	1.05934
STUB1	1.05934
PTPN13	1.05714
PURA	1.05714
IRF1	1.05495
C7orf50	1.05495
IQGAP2	1.05275
L1CAM	1.05275
B4GALT1	1.05275
EIF4B	1.05275
PSME1	1.05055
SNRPD3	1.05055
TEX264	1.04835
SERPING1	1.04396
PHB	1.04396
MIDN	1.04396
CSNK1A1	1.03956
KMT2E	1.03956
FKBP1A	1.03956
LAMTOR1	1.03736
SNX6	1.03736
DPM3	1.03297
ZFYVE16	1.03297
PLLP	1.03297
TMEM50A	1.03077
TBX2	1.03077
SCOC	1.02857
PGRMC1	1.02637
PNRC2	1.02418
MOB1B	1.02418
UQCRC2	1.02418
ZNF44	1.02418
GLIS3	1.02198
CLN5	1.01978
NFKBIZ	1.01758
TMED5	1.01758
DNAJC8	1.01538
MYO1B	1.01538
DECR1	1.01538
CISD1	1.01538
TOX3	1.01538
BBX	1.01319
NUDC	1.01099
PYURF	1.01099
WWTR1	1.00879
PRR35	1.00879
TMEM230	1.00879
SUCLG1	1.00659
SNRPG	1.0044
PVALB	1
PLSCR1	1
ARMCX3	1
SIVA1	0.997802
MTURN	0.993407
DAZAP2	0.993407
FOSL2	0.991209
BANF1	0.991209
PTTG1IP	0.991209
MTR	0.989011
FUNDC2	0.986813
RAB14	0.986813
TERF2IP	0.986813
ECH1	0.986813
PDK4	0.984615
HDDC2	0.984615
TPM3	0.982418
TNRC6B	0.982418
PCMTD1	0.98022
SPINT1-AS1	0.98022
NBL1	0.978022
NR4A1	0.978022
SQSTM1	0.975824
HNRNPH3	0.975824
ANAPC11	0.975824
ATP6AP1	0.973626
MT2A	0.971429
FNBP1L	0.971429
NDUFA8	0.971429
CCT3	0.969231
SLC25A4	0.969231
RTRAF	0.969231
VPS35	0.969231
PSMD8	0.969231
TRIM8	0.967033
SELENOS	0.967033
ARSD	0.962637
SLIRP	0.962637
PSMB3	0.962637
TMEM238	0.962637
CCDC198	0.96044
SPAG7	0.96044
PTP4A1	0.958242
BLOC1S1	0.958242
PTPRF	0.953846
ASH1L	0.953846
NSD3	0.953846
CD2AP	0.949451
GTF3C6	0.949451
HSD17B12	0.949451
SCAND1	0.947253
ARF1	0.945055
ROMO1	0.945055
SELENOK	0.942857
SELENOT	0.942857
HNRNPA0	0.942857
PRPF4B	0.942857
VDAC3	0.942857
ECHS1	0.942857
LMAN2	0.942857
MTPN	0.942857
HIF1A	0.940659
HADHB	0.936264
NDUFA10	0.936264
ZNF106	0.936264
SLC45A4	0.934066
CHID1	0.934066
TSPAN3	0.934066
LLGL2	0.934066
TMEM147	0.931868
NUCB2	0.931868
TBC1D1	0.92967
ARHGAP5	0.92967
AHI1	0.927473
CD151	0.927473
RAB3IP	0.927473
POLR2I	0.927473
MYO10	0.925275
AMD1	0.925275
ANP32B	0.925275
CD59	0.925275
ZNHIT1	0.923077
RCN2	0.923077
FAM96B	0.923077
CCDC47	0.923077
CETN2	0.920879
MDH1	0.918681
ATP6V1A	0.918681
TMEM123	0.918681
UACA	0.918681
RSF1	0.916484
PABPN1	0.916484
SMIM26	0.916484
ARF4	0.914286
EZR	0.914286
TALDO1	0.914286
PAPOLA	0.914286
ANKRD11	0.914286
KIAA1109	0.912088
SBDS	0.912088
SNRPB	0.912088
SF3B5	0.90989
BRI3	0.90989
NDUFB6	0.90989
ZCRB1	0.90989
LIMA1	0.907692
FKBP8	0.907692
MGMT	0.907692
SPP1	0.905495
FAM162A	0.905495
MSI2	0.905495
PDCD6	0.903297
ATOX1	0.901099
PSMB5	0.901099
JUP	0.901099
FXYD3	0.901099
ACTN4	0.901099
PPP1R10	0.898901
TMEM179B	0.898901
ACAT1	0.898901
NPTN	0.898901
ANXA4	0.896703
ODC1	0.894505
SYF2	0.894505
COL9A2	0.894505
DEK	0.894505
H2AFJ	0.892308
UBE2H	0.89011
BICC1	0.89011
PIM3	0.89011
SELENOH	0.887912
ARL3	0.887912
COPE	0.887912
ANXA3	0.885714
NAP1L4	0.885714
SNRPE	0.883516
HOXB7	0.883516
CAPZB	0.881319
HNRNPR	0.881319
AHCYL1	0.881319
AP2M1	0.881319
PAK2	0.881319
GLTP	0.881319
UBE2D2	0.879121
PIGQ	0.879121
GADD45GIP1	0.879121
EIF3L	0.879121
ALDOB	0.876923
NKTR	0.876923
APRT	0.876923
HNRNPF	0.874725
MAP1LC3A	0.874725
SMIM6	0.872527
SMARCA2	0.872527
PPIC	0.87033
HSPA9	0.87033
AFDN	0.87033
TSPAN6	0.87033
ESD	0.87033
ETFB	0.87033
CLINT1	0.868132
BCLAF1	0.865934
PLPP5	0.865934
TIMM13	0.865934
CXADR	0.865934
FAM213A	0.863736
SINHCAF	0.863736
RPS27L	0.863736
ARPP19	0.861538
RAB25	0.859341
PCBP1	0.859341
AIG1	0.859341
PRKDC	0.857143
NDUFS2	0.854945
RAP1B	0.854945
ARL1	0.854945
NOP53	0.854945
PATJ	0.852747
SLC9A4	0.852747
EHF	0.852747
UBE2B	0.850549
GALNT11	0.850549
FDX1	0.850549
CCDC186	0.850549
MAP1LC3B	0.850549
RNH1	0.848352
HIP1R	0.848352
YWHAQ	0.846154
ADH5	0.846154
NSA2	0.846154
ELF5	0.846154
VPS13C	0.846154
PRDX3	0.843956
CAPNS1	0.843956
TMEM160	0.843956
XRCC6	0.843956
SELENOF	0.841758
CAMTA1	0.83956
STAT1	0.837363
EMC7	0.837363
PARD6B	0.837363
PDCD5	0.837363
KHDRBS1	0.835165
ATXN7L3B	0.835165
PKHD1	0.832967
HIPK2	0.832967
IFITM2	0.832967
RDH11	0.832967
COPRS	0.832967
ITGAV	0.830769
SMCO4	0.830769
PSME2	0.830769
ZNF91	0.830769
CPNE3	0.828571
CLCN3	0.826374
TGS1	0.826374
RASSF7	0.826374
PA2G4	0.826374
TXN2	0.826374
CHD9	0.824176
HOXB6	0.824176
ADI1	0.821978
LSM7	0.821978
PPP2R3A	0.81978
GTF2H5	0.81978
ENY2	0.81978
DCPS	0.81978
TNFRSF12A	0.81978
EIF3G	0.81978
LPCAT2	0.817582
C1QBP	0.817582
RBM8A	0.817582
PHF3	0.817582
PFDN2	0.815385
GPBP1	0.815385
SCARB2	0.813187
TMEM9B	0.813187
XBP1	0.813187
SMARCA5	0.810989
TCEAL3	0.810989
ZC3H13	0.810989
PRPF38B	0.808791
PPP1CB	0.808791
YPEL5	0.808791
DDX46	0.808791
FAM133B	0.808791
POLR2J	0.808791
TCEA1	0.808791
THUMPD1	0.808791
TFDP2	0.806593
MYL6B	0.804396
SLC5A3	0.804396
PCYOX1	0.802198
NUPR2	0.802198
POLR2K	0.802198
DNAJC15	0.802198
CD74	0.8
HUWE1	0.8
IDS	0.8
EIF3H	0.8
VKORC1	0.8
MRPL34	0.797802
DUSP2	0.793407
UGT3A1	0.793407
TPD52	0.791209
NTN4	0.791209
SRSF10	0.789011
SDHC	0.789011
ERC1	0.789011
ANP32E	0.786813
ARID4B	0.786813
UXS1	0.786813
NOL7	0.786813
EPN1	0.786813
SLC25A36	0.784615
TFAP2A	0.784615
ADGRF1	0.784615
SLC38A2	0.784615
RWDD1	0.782418
MLLT1	0.782418
PPP1R15A	0.782418
HDLBP	0.78022
UCP2	0.78022
WASF2	0.78022
PRPF40A	0.778022
U2SURP	0.778022
CTNNA1	0.778022
ITGB8	0.778022
KMT2A	0.778022
HSPA2	0.778022
MT1G	0.775824
MXD4	0.775824
SNHG8	0.775824
KIF13B	0.775824
SPINT1	0.775824
ANP32A	0.775824
HOOK2	0.775824
ROCK2	0.773626
CTNNAL1	0.773626
NDUFS3	0.773626
OS9	0.773626
NOP10	0.773626
SLC26A7	0.771429
SCP2	0.771429
ZRANB2	0.771429
LPP	0.771429
MTCH1	0.771429
H1FX	0.769231
ITGA2	0.769231
TMED2	0.769231
CLMN	0.769231
UBE2M	0.769231
CNN3	0.767033
TLK1	0.767033
CTSF	0.767033
SDHD	0.767033
MESD	0.767033
CHD3	0.767033
SDC4	0.767033
TBCB	0.767033
SREK1	0.764835
AFF4	0.764835
MRPL43	0.764835
PET100	0.764835
MZT2A	0.762637
TCEAL8	0.762637
PRR13	0.762637
AGRN	0.76044
SLC3A2	0.76044
FKBP3	0.76044
KNG1	0.758242
MCFD2	0.758242
GNB2	0.758242
DMAC1	0.756044
TWSG1	0.756044
SEC11C	0.756044
ENSA	0.753846
DDX18	0.753846
MOCS2	0.753846
ARPC1A	0.753846
FAM177A1	0.753846
BRD7	0.753846
EMC10	0.753846
EIF2S2	0.751648
C5orf15	0.749451
DCTN3	0.749451
EI24	0.749451
WAC	0.749451
ARPC5	0.747253
VEGFB	0.747253
LMO7	0.747253
HLA-DRA	0.745055
SLC25A25	0.745055
NAXE	0.745055
F11R	0.745055
SLC11A2	0.745055
CCT2	0.745055
RRBP1	0.745055
SPTAN1	0.742857
OSTC	0.740659
TMED9	0.740659
SLC7A1	0.740659
SPATS2L	0.738462
ARFGEF1	0.738462
PSMC5	0.738462
PRMT1	0.738462
ZNF292	0.736264
RASL11B	0.734066
DNAJC19	0.734066
CAPZA2	0.734066
CAPN2	0.731868
UQCRC1	0.731868
NDUFV1	0.731868
TRIM2	0.72967
EIF4H	0.72967
RAB11FIP1	0.72967
SLC44A1	0.72967
LRP10	0.72967
CDC42BPB	0.72967
POU3F3	0.727473
TSPYL1	0.727473
APPL1	0.725275
ARHGAP24	0.725275
H2AFV	0.725275
KLF10	0.725275
RTF1	0.725275
TOB1	0.725275
ATP6V1D	0.723077
STMP1	0.723077
ZNF704	0.723077
CHMP5	0.723077
CTNND1	0.723077
FAM200B	0.720879
TUBA1A	0.720879
KITLG	0.720879
VPS29	0.720879
AFG3L2	0.720879
DDOST	0.718681
C8orf59	0.716484
CHD4	0.716484
SNRPF	0.716484
KCTD12	0.716484
TEX41	0.714286
VEPH1	0.714286
STIM2	0.714286
WWC1	0.714286
PLEKHA2	0.714286
SEPHS2	0.714286
SNHG9	0.712088
PDXK	0.712088
MORN2	0.712088
UBL3	0.712088
INPP5J	0.712088
ORMDL1	0.70989
SERINC1	0.70989
COPS6	0.70989
URI1	0.70989
ZC3H15	0.707692
UBXN1	0.707692
RNASEH2C	0.707692
ECHDC2	0.705495
UBE2K	0.705495
ADD3	0.705495
MRPL52	0.705495
MRPL40	0.705495
ATP6V1G3	0.703297
ATP6V0A4	0.703297
ZC3HAV1	0.703297
DYNLT3	0.703297
NFIB	0.703297
ST3GAL4	0.703297
CHURC1	0.703297
SRGAP3	0.701099
ARF6	0.701099
GPRC5B	0.701099
RANBP1	0.701099
GOLIM4	0.698901
H2AFY	0.698901
ZNF706	0.698901
CNPY2	0.698901
GLG1	0.698901
GAREM1	0.698901
DNAJC21	0.696703
NFKBIA	0.696703
PLEKHJ1	0.696703
BRD4	0.696703
MRPS5	0.694505
DHX36	0.694505
CBX3	0.694505
TUBA1C	0.694505
BZW1	0.692308
YTHDC1	0.692308
EEF1E1	0.692308
HLA-DRB1	0.692308
ELOC	0.692308
CPQ	0.692308
ADGRG1	0.692308
TMX4	0.692308
PPM1G	0.69011
BDP1	0.69011
SSR1	0.69011
NBEAL1	0.69011
ERGIC2	0.69011
AC019197.1	0.687912
DPY30	0.687912
CHMP2B	0.687912
RBM47	0.687912
YIPF3	0.687912
MXRA5	0.687912
SH3GLB2	0.687912
PRRC2B	0.687912
VPS36	0.687912
RAB11A	0.687912
TBX2-AS1	0.687912
SRSF4	0.685714
VAV3	0.685714
AKT3	0.685714
CSNK2B	0.685714
RHEB	0.685714
RPL36A	0.685714
PSMA1	0.685714
BORCS7	0.685714
CAP1	0.683516
NDUFS4	0.683516
NSD1	0.683516
PPP1R9A	0.683516
TCEAL2	0.683516
IDI1	0.683516
ACADM	0.681319
PLEKHB2	0.681319
DICER1	0.681319
XRN2	0.681319
PPCS	0.679121
BAZ2B	0.679121
NHP2	0.679121
RPL7L1	0.679121
PHIP	0.679121
OTUD6B-AS1	0.679121
UBE2L3	0.679121
PJA2	0.679121
CXCL2	0.676923
DNPH1	0.676923
PFN2	0.676923
DHX29	0.676923
MRPL18	0.676923
CD82	0.676923
NEMF	0.676923
ATP6V0D1	0.676923
REL	0.674725
OCIAD2	0.674725
LSM5	0.674725
MRPS33	0.674725
TMEM45B	0.674725
ATF6	0.672527
GPR160	0.672527
HECTD1	0.672527
AP2S1	0.672527
RPS19BP1	0.672527
HPGD	0.67033
PAIP2	0.67033
ARMCX2	0.67033
GLDC	0.67033
SF3B2	0.67033
AP2B1	0.67033
CCDC12	0.668132
SSR3	0.668132
PHB2	0.668132
COQ9	0.668132
NT5C	0.668132
CCT8	0.668132
STMN1	0.665934
CCND1	0.665934
GSTO1	0.665934
MRPS26	0.665934
TP53TG1	0.665934
STAG2	0.665934
SH3BGRL3	0.663736
LAMP2	0.663736
DYNC1LI2	0.663736
ZNF207	0.663736
REX1BD	0.663736
ACTR2	0.661538
MAP3K13	0.661538
SNX18	0.661538
PRMT2	0.661538
TMEM165	0.659341
FAM49B	0.659341
ATP6V1E1	0.659341
YWHAH	0.659341
MT1E	0.657143
SPAG16	0.657143
ACSL3	0.657143
C6orf62	0.657143
CRYBG1	0.657143
ZKSCAN1	0.657143
ARF5	0.657143
PLXNB2	0.657143
MRPL27	0.654945
TM9SF2	0.654945
SOCS1	0.652747
PCMT1	0.652747
POLR2J3.1	0.652747
UXT	0.652747
FTX	0.652747
CRYZ	0.650549
AVPR2	0.650549
PPP1CA	0.650549
DYNC1H1	0.650549
NDUFV3	0.650549
C1orf122	0.648352
AKIRIN1	0.648352
AIMP1	0.648352
LINC02532	0.648352
MCL1	0.646154
FLNB	0.646154
SEC63	0.646154
RBM17	0.646154
RAPGEF3	0.646154
ALDH2	0.646154
MRPS12	0.646154
PKN2	0.643956
TMEM178A	0.643956
USP8	0.643956
SPIRE1	0.643956
TXNL4A	0.643956
LARP7	0.641758
LARS	0.641758
PRKAG2-AS1	0.641758
EPS8L2	0.641758
CALM3	0.641758
CNIH4	0.63956
NUDT3	0.63956
PPP2CB	0.63956
CTSC	0.63956
AC087379.2	0.637363
MGLL	0.637363
BUD23	0.637363
CYHR1	0.637363
TCEA3	0.635165
PSIP1	0.635165
PAWR	0.635165
TRMT6	0.635165
SNRNP70	0.635165
ODF2L	0.632967
CLDN3	0.632967
USP11	0.632967
PLP2	0.632967
MAFF	0.632967
MORF4L2	0.632967
KAZN	0.630769
TRA2B	0.630769
WDR1	0.630769
SUDS3	0.630769
PRKCA	0.630769
MAP3K21	0.628571
DDAH2	0.628571
ZFAND5	0.628571
CHCHD1	0.628571
UBE2N	0.628571
EIF3I	0.626374
MRPL19	0.626374
MRPS36	0.626374
SYAP1	0.626374
HINT2	0.626374
PGP	0.626374
SERTAD1	0.626374
BRD2	0.624176
KRR1	0.624176
MYL9	0.624176
ERLEC1	0.621978
LIMS1	0.621978
SHPRH	0.621978
YIPF6	0.621978
TM7SF2	0.621978
PAFAH1B1	0.621978
NDUFAF8	0.621978
CCT7	0.621978
RAB6A	0.621978
MSRB2	0.61978
VCL	0.61978
SGPP1	0.61978
SPTLC2	0.61978
UBTF	0.61978
HOXB9	0.61978
EYA3	0.617582
EFHD1	0.617582
DZIP3	0.617582
RSL24D1	0.617582
PSMA4	0.617582
SLC44A2	0.617582
LINC01116	0.615385
IFT57	0.615385
GPRIN3	0.615385
JADE1	0.615385
LCN12	0.615385
DNAJC1	0.615385
CASC4	0.615385
EIF5A	0.615385
AC020916.1	0.615385
GPI	0.615385
LSM2	0.613187
MUC15	0.613187
ACVR1B	0.613187
CSNK2A1	0.613187
DDRGK1	0.613187
RTF2	0.613187
PRELID1	0.610989
GATAD1	0.610989
KIF12	0.610989
EMC6	0.610989
GGNBP2	0.610989
AC004540.2	0.608791
GOT1	0.608791
APH1A	0.608791
NIPBL	0.608791
DNAJC3	0.608791
ZFHX3	0.606593
IER5L	0.604396
CLCNKB	0.604396
CHCHD5	0.604396
SYK	0.604396
CAT	0.604396
KCNJ15	0.604396
ABI2	0.602198
TAPBP	0.602198
SMIM19	0.602198
BLNK	0.602198
SOCS2	0.602198
MRPS7	0.602198
NARS	0.602198
SERTAD3	0.602198
ANAPC13	0.6
SENP6	0.6
ASPH	0.6
IFI27L2	0.6
CCT6A	0.597802
PDAP1	0.597802
MGST1	0.597802
VTI1B	0.597802
MTMR10	0.597802
PPP2R1A	0.597802
CDK6	0.595604
HOXB3	0.595604
CBR1	0.595604
IK	0.593407
UTRN	0.593407
KMT2C	0.593407
BAD	0.593407
MTIF3	0.593407
CHMP4A	0.593407
YPEL3	0.593407
ZSCAN18	0.593407
ZNF593	0.591209
USP34	0.591209
POLE4	0.591209
ZDHHC3	0.591209
AFAP1L2	0.591209
EMX2OS	0.591209
SCAMP2	0.591209
MRPS34	0.591209
GSPT1	0.591209
MRPL54	0.591209
BUD31	0.589011
AK3	0.589011
RDX	0.589011
ZBTB44	0.589011
TBX3	0.589011
MYO9A	0.589011
RAB5C	0.589011
NDUFS1	0.586813
SLBP	0.586813
PPA1	0.586813
APEX1	0.586813
CHD2	0.586813
TXNDC17	0.586813
CAB39	0.584615
ARHGAP18	0.584615
RAD21	0.584615
HELLS	0.584615
EAPP	0.584615
ATP8B1	0.584615
CLSTN1	0.582418
VGLL4	0.582418
CNGA1	0.582418
FBP1	0.582418
ARPC5L	0.582418
ZFYVE21	0.582418
SLC25A11	0.582418
KPNB1	0.582418
CLTC	0.582418
UMOD	0.58022
KRTCAP2	0.58022
P4HTM	0.58022
THOC7	0.58022
LMBRD1	0.58022
DEGS2	0.58022
CBX1	0.58022
ZFAS1	0.58022
ZNF638	0.578022
KIAA0232	0.578022
SHB	0.578022
JMJD1C	0.578022
NAPA	0.578022
LGALS1	0.578022
TOMM22	0.578022
RBBP4	0.575824
EPRS	0.575824
TOP2B	0.575824
RSBN1L	0.575824
TMEM106C	0.575824
PPP1R12A	0.575824
HEXA	0.575824
ZNF580	0.575824
XIAP	0.573626
LPIN2	0.573626
PRDX4	0.573626
SMIM7	0.573626
IFNAR1	0.573626
ATP12A	0.571429
BTF3L4	0.571429
TMF1	0.571429
PALLD	0.571429
TTC37	0.571429
CARMIL1	0.571429
TLN1	0.571429
FLYWCH2	0.571429
TMEM208	0.571429
TMEM51	0.569231
IAH1	0.569231
PREPL	0.569231
ALAS1	0.569231
UQCC2	0.569231
VEGFA	0.569231
THOC2	0.569231
MYH9	0.569231
REST	0.567033
CLTB	0.567033
RBM3	0.567033
STAM	0.567033
BTBD7	0.567033
ADAM10	0.567033
EMP2	0.567033
NFE2L1	0.567033
ZBTB7A	0.567033
CRIM1	0.564835
EXOSC7	0.564835
TAF7	0.564835
OGDHL	0.564835
OGA	0.564835
EMC4	0.564835
EIF3D	0.564835
MRPS18C	0.562637
FAT1	0.562637
GNS	0.562637
RAB34	0.562637
FAAP20	0.562637
MARCKS	0.562637
PMVK	0.56044
PPIL4	0.56044
CDC37	0.56044
SAMD11	0.558242
MEAF6	0.558242
PAPSS1	0.558242
PPFIBP1	0.558242
COPZ1	0.558242
DCTN2	0.558242
DNAJA2	0.558242
HERPUD1	0.558242
EIF6	0.558242
H1F0	0.558242
MAN1A2	0.556044
RAB7A	0.556044
G3BP2	0.556044
DNAJB14	0.556044
PLEKHA1	0.556044
FKBP4	0.556044
SSBP4	0.556044
PABPC4	0.553846
RAB10	0.553846
GABRA2	0.553846
LYPLA1	0.553846
MRPS16	0.553846
UPF3A	0.553846
HOXB8	0.553846
MIER1	0.551648
G3BP1	0.551648
OARD1	0.551648
TM2D2	0.551648
MRPL15	0.551648
TIMM8B	0.551648
PFKP	0.551648
SUPT16H	0.551648
POLR2F	0.551648
SLC39A1	0.551648
RPN1	0.551648
CFAP97	0.551648
FLOT1	0.551648
FAM120A	0.551648
SH3GLB1	0.549451
UBE2E3	0.549451
PDE1A	0.549451
EMC3	0.549451
SFT2D1	0.549451
TFAM	0.549451
SMC3	0.549451
RNPS1	0.549451
PHKB	0.549451
ILF3	0.549451
MAP4K3	0.547253
SPATS2	0.547253
UBAC2	0.547253
SNRPB2	0.547253
ZNF428	0.547253
GPX3	0.545055
ID2	0.545055
TP53I3	0.545055
HOXD9	0.545055
TBC1D9	0.545055
MAP9	0.545055
CCDC25	0.545055
PRSS23	0.545055
TAF1D	0.545055
DDX6	0.545055
TJP1	0.545055
IQCK	0.545055
ILF3-DT	0.545055
RERE	0.542857
FGD5-AS1	0.542857
SH3BP5	0.542857
PON2	0.542857
MSN	0.542857
ERP44	0.542857
KSR2	0.542857
ACO2	0.542857
TTC14	0.540659
2022-03-06	0.540659
CUL5	0.540659
NUDT4	0.540659
MYO1E	0.540659
IMP3	0.540659
USP22	0.540659
SLC16A4	0.538462
LINC01983	0.538462
ZMYM2	0.538462
RBBP8	0.538462
DHX9	0.536264
PPM1K	0.536264
HTATSF1	0.536264
CTBP2	0.536264
EIF4A1	0.536264
TTC19	0.536264
ROCK1	0.536264
MAP2K2	0.536264
PGLS	0.536264
GNB1	0.534066
TM2D1	0.534066
SCN2A	0.534066
SWI5	0.534066
STRAP	0.534066
ALG5	0.534066
DNAJC7	0.534066
TXNL1	0.534066
ERGIC3	0.534066
ZMPSTE24	0.531868
CHMP3	0.531868
PDHB	0.531868
CAMLG	0.531868
STOML2	0.531868
TAF10	0.531868
MAPK1IP1L	0.531868
EIF3J	0.531868
SLC25A23	0.531868
PRKAA2	0.52967
POGZ	0.52967
PROM2	0.52967
HIST1H1C	0.52967
CTTN	0.52967
ERG28	0.52967
SLC52A3	0.52967
ZNF667-AS1	0.52967
C1orf43	0.527473
DYNC2LI1	0.527473
GNAI2	0.527473
RFC1	0.527473
CAV2	0.527473
ZC2HC1A	0.527473
SURF1	0.527473
YME1L1	0.527473
NDUFA9	0.527473
GCSH	0.527473
AKR7A2	0.525275
RHOB	0.525275
TMEM9	0.525275
GLRX	0.525275
MPPED2	0.525275
TRAPPC4	0.525275
PSMA3-AS1	0.525275
TMEM87A	0.525275
UBE2I	0.525275
SMARCA4	0.525275
NRIP1	0.525275
PINK1	0.523077
CIR1	0.523077
COPB2	0.523077
TBL1XR1	0.523077
SDHA	0.523077
SEL1L	0.523077
RBBP6	0.523077
IER3IP1	0.523077
SUMO3	0.523077
HAX1	0.520879
LAMTOR2	0.520879
NUAK2	0.520879
MRPS25	0.520879
SYTL2	0.520879
BCL7A	0.520879
PSMA3	0.520879
GOT2	0.520879
LMO4	0.518681
RAB1A	0.518681
NR4A2	0.518681
SETD2	0.518681
TIMMDC1	0.518681
NIPAL1	0.518681
TSPAN5	0.518681
WASHC1	0.518681
SPTSSA	0.518681
STAU1	0.518681
PLD3	0.518681
TMC4	0.518681
JPX	0.516484
EPC1	0.516484
NUCB1	0.516484
ZMAT2	0.516484
IFT22	0.516484
CNOT7	0.516484
AAMDC	0.516484
PRCP	0.516484
SRPRA	0.516484
PUM1	0.514286
CFAP36	0.514286
DGUOK	0.514286
CCDC115	0.514286
KDELR2	0.514286
HSD17B10	0.514286
TMEM134	0.514286
REEP3	0.514286
PSMB2	0.512088
RHOC	0.512088
PRKAR2A	0.512088
AGPAT2	0.512088
CAPRIN1	0.512088
KDM5A	0.512088
EDNRB	0.512088
KANSL1	0.512088
VMP1	0.512088
KIF3B	0.512088
PIGT	0.50989
SCAMP4	0.50989
AK2	0.507692
DDX21	0.507692
ITPR2	0.507692
PSMC1	0.507692
NR2F6	0.507692
HDAC1	0.505495
TUBA4A	0.505495
MIEN1	0.505495
SNRPD1	0.505495
PIGP	0.505495
PMF1	0.505495
KCNQ1	0.505495
PPFIA1	0.505495
KRAS	0.505495
MYCBP2	0.505495
PRR15	0.503297
EFEMP2	0.503297
SLC16A7	0.503297
CRYL1	0.503297
PPP4C	0.503297
VPS25	0.503297
ANXA9	0.501099
SDCCAG8	0.501099
ADSS	0.501099
CUL3	0.501099
HCG18	0.501099
PEX2	0.501099
GPAA1	0.501099
YTHDF2	0.498901
TUT4	0.498901
PQLC3	0.498901
CCT4	0.498901
SYNCRIP	0.498901
TRIM56	0.498901
FAM3C	0.498901
PKIA	0.498901
YIF1A	0.498901
PAFAH1B2	0.498901
TMEM72	0.498901
RNF10	0.498901
INTS6	0.498901
NHLRC4	0.498901
TRAPPC2L	0.498901
DOC2B	0.498901
AC007952.4	0.498901
PIN1	0.498901
PFKL	0.498901
S100A16	0.496703
HMGB2	0.496703
CITED2	0.496703
ESYT2	0.496703
ZMYND11	0.496703
HSPH1	0.496703
POLR2A	0.496703
SDF2	0.496703
GNG12	0.494505
GIGYF2	0.494505
RAB17	0.494505
CELF1	0.494505
NME4	0.494505
NSRP1	0.494505
TOB2	0.494505
CLIP1	0.494505
SPPL2A	0.494505
IL6ST	0.492308
DOCK7	0.492308
AC007388.1	0.492308
CTDSPL	0.492308
EMD	0.492308
TSG101	0.492308
MED13L	0.492308
FXYD2	0.49011
STXBP3	0.49011
TOR1AIP2	0.49011
ACTR3	0.49011
[truncated: 20,485 more rows]

## Sheet: Endothelial
	Endothelial
MALAT1	284.904
MT-ATP6	142.196
MT-CO3	141.547
MT-CO1	117.418
MT-CYB	113.694
MT-CO2	103.607
MT-ND3	95.8409
MT-ND4	88.049
MT-ND1	73.8164
B2M	56.0787
MT-ND2	54.1136
IGFBP5	35.0297
EEF1A1	27.8462
TMSB4X	27.1416
TIMP3	25.5927
TPT1	24.4143
MT-ND5	23.9983
TMSB10	19.5455
RPL10	19.3077
CD74	17.7937
HLA-E	17.2762
RPL13	16.8986
HLA-B	16.4598
PTMA	16.3619
MGP	16.3217
S100A6	15.9318
RPLP1	15.6661
IFI27	15.4178
RPL41	15.0315
RPS18	14.5455
ITM2B	14.1154
TXNIP	14.0262
NEAT1	13.6416
RPS12	13.6311
RPS14	13.1241
RPS23	13.0559
RPL34	12.7483
RPS27A	12.7255
FTH1	12.3077
FTL	12.278
RPL32	12.1434
RPS8	12.0822
IGFBP7	12.0804
HLA-C	11.9545
RPL3	11.7273
MTRNR2L12	11.7115
RPL11	11.6783
RPL30	11.5857
RPS27	11.5262
SLC9A3R2	11.493
VIM	11.1503
RPS28	10.972
HLA-A	10.764
SRP14	10.6591
RPL19	10.5297
HLA-DRB1	10.3811
HLA-DRA	10.2937
RPS24	10.0962
RPS3A	9.8007
RPL9	9.59615
IFITM3	9.50524
RPL21	9.33392
RNASE1	9.30594
IGKC	9.21329
EIF1	8.89336
MT2A	8.87762
RPS6	8.87238
RPL8	8.80769
RPL37A	8.6451
RPL37	8.56818
RPL26	8.55769
RPL7A	8.51748
RPS4X	8.51224
RPS15	8.44755
CALM1	8.44755
RPL35A	8.34615
RPS3	8.34441
RPS7	8.09441
RPS13	8.06818
RPS15A	8.03147
RPL28	7.97378
RPL29	7.97203
RPS19	7.91608
RPS9	7.8549
RPL15	7.76748
RPL13A	7.70105
RPS2	7.69231
FAU	7.63287
RPL18	7.59441
A2M	7.43706
GSN	7.38112
MYL6	7.37413
MT-ND4L	7.33916
RPL39	7.28497
RPS25	7.21154
RPLP2	7.12238
H3F3B	7.06469
EPAS1	7.06294
CAVIN2	7.0507
RPL36	7.01224
ACTB	6.94406
NACA	6.86888
RPL24	6.86189
RPL6	6.82517
RPL18A	6.81469
SPTBN1	6.6521
RPL27A	6.61014
EMCN	6.53497
HMGB1	6.49126
RPL23A	6.48077
ID1	6.32517
RPL5	6.31469
KLF2	6.30769
H3F3A	6.27098
HYAL2	6.26224
RPL12	6.19231
RPS11	6.18881
MYL12A	6.18531
APP	6.18531
RPS29	6.1521
RPL14	6.12413
CD81	6.08392
UBC	5.9965
GNG11	5.92657
RPL35	5.88112
RPS16	5.87587
CD59	5.83566
HLA-DPA1	5.73776
HSP90AA1	5.72028
PTPRB	5.67832
MYL12B	5.63811
PECAM1	5.63287
RPL22	5.62762
RACK1	5.50874
DDX5	5.41958
SPARCL1	5.40909
RPL7	5.34266
SERF2	5.31119
RAMP2	5.27622
JUN	5.27622
ADIRF	5.26748
GNAS	5.26399
PLAT	5.20979
DNASE1L3	5.11364
AQP1	5.05769
PLPP1	5.01748
FLT1	5.00524
RPL10A	4.91608
ACTG1	4.87937
ITGB1	4.8514
IFITM2	4.81469
RPL23	4.75874
TACC1	4.7535
FN1	4.74825
HSP90AB1	4.74825
S100A10	4.6958
IL6ST	4.64685
CD63	4.63986
HLA-DPB1	4.60839
IGFBP4	4.59441
UBA52	4.59091
CD9	4.54021
ENG	4.53147
RPS5	4.52273
GAPDH	4.45455
RPS20	4.42308
TSC22D1	4.38287
RAC1	4.32168
ADGRF5	4.27972
BST2	4.26573
EGFL7	4.24476
HLA-DRB5	4.18007
TGFBR2	4.13811
UBB	4.11713
RPL38	4.11364
SPARC	4.08741
TM4SF1	4.0507
PODXL	4.03497
JUND	4.01049
SEC14L1	4.00175
RPS21	3.97378
RGCC	3.87937
SYNE2	3.87587
RAMP3	3.86713
ID3	3.8549
HNRNPA2B1	3.79371
RPL27	3.75175
RPSA	3.74825
PLPP3	3.72902
CLU	3.72902
MEIS2	3.71154
AHNAK	3.67308
UACA	3.63811
BTG1	3.58392
DSTN	3.58392
GNAI2	3.55245
ARGLU1	3.43357
DDX17	3.42483
PLVAP	3.41608
UTRN	3.40909
ATP5F1E	3.38986
GIMAP7	3.38986
SH3BP5	3.37762
PFDN5	3.32168
EEF1D	3.31119
RPS26	3.30769
LIFR	3.29371
ZBTB20	3.27098
CLDN5	3.26748
RPLP0	3.24126
YWHAB	3.21329
HSPG2	3.20629
BTF3	3.16259
CNN3	3.12937
NFKBIA	3.11538
PRDX1	3.08916
GUK1	3.07692
CFL1	3.05944
VAMP5	3.04021
KTN1	3.03846
ANXA2	3.03671
PPIA	3.02972
CCNI	3.01224
CALD1	3.00524
HERPUD1	2.98601
SYNE1	2.97203
SON	2.9493
ALDOB	2.93706
YBX1	2.86888
SUMO2	2.83916
JUNB	2.82867
COX7C	2.81294
DYNLL1	2.80594
PEBP1	2.79196
TOMM7	2.79021
CEBPD	2.78322
IER2	2.78322
SERPINB6	2.78147
NUCKS1	2.77972
SEC62	2.77273
DUSP1	2.76748
TCF4	2.74825
UQCRB	2.74476
CRIP2	2.74476
ADGRL4	2.73077
LMO2	2.72552
CAVIN1	2.71853
NOSTRIN	2.69231
EID1	2.68881
HEG1	2.68706
TM4SF18	2.68357
CAV1	2.67133
FKBP1A	2.66608
DDIT4	2.65385
RHOA	2.64161
GLUL	2.63636
HSPB1	2.61538
N4BP2L2	2.60664
PTMS	2.6049
TMBIM6	2.6049
CLEC14A	2.5979
HINT1	2.59615
NPDC1	2.57867
SRGN	2.57517
NDUFA4	2.56818
2022-09-07	2.55769
CD93	2.53322
ARHGAP29	2.51748
ESM1	2.50874
CHCHD2	2.5
NR2F2	2.49825
TNFSF10	2.48252
S100A11	2.47727
CFLAR	2.47552
EEF1B2	2.46154
SKP1	2.4528
GAS6	2.4458
MT-ATP8	2.43531
MT1E	2.43357
PNISR	2.43182
RPL36AL	2.41084
SRRM2	2.38636
RBP7	2.36888
PRRC2C	2.36713
RHOB	2.36189
CLIC1	2.3514
RBM39	2.32867
SERPINE2	2.31993
XIST	2.31119
RTN4	2.30944
KLF9	2.30944
MSN	2.3042
TMEM88	2.29895
CRHBP	2.2972
BRI3	2.29371
HSPA8	2.28846
COX4I1	2.28322
LGALS1	2.28147
TAGLN2	2.27273
MT-ND6	2.26923
MYH9	2.26224
SELENOP	2.25524
HES1	2.2535
MTRNR2L8	2.2535
TMEM204	2.25
OAZ1	2.24825
GSTP1	2.23776
MORF4L1	2.23252
HSP90B1	2.23077
WASF2	2.21678
MACF1	2.20804
LIMCH1	2.20629
SOD1	2.20629
RPL31	2.19755
GPX3	2.1958
EEF2	2.18706
TEK	2.18531
HNRNPA3	2.16783
RPL4	2.16084
LEPROT	2.1451
SOX18	2.13986
STOM	2.13462
CAST	2.13287
COX5B	2.12587
NCL	2.11888
MT1G	2.11888
MT1X	2.1049
NKTR	2.1014
SDCBP	2.1014
KCTD12	2.08916
GIMAP4	2.08741
CALM2	2.08217
CCDC85B	2.08217
ATRX	2.07168
S100A4	2.06993
TPM3	2.06993
TSC22D3	2.04895
HNRNPK	2.04895
WSB1	2.0472
PTTG1IP	2.04371
PPFIBP1	2.04196
COX6C	2.03147
CD34	2.02098
PLCG2	2.00874
MARCKS	2.00699
SERBP1	1.9965
TMA7	1.97902
TUBA1B	1.97902
ELOB	1.97902
MGST3	1.97727
CDC42	1.96154
LIMA1	1.95629
PSAP	1.95455
SELENOW	1.94755
FAM167B	1.9458
EHD4	1.94231
NCOA7	1.93706
EIF4G2	1.93357
MMRN2	1.92308
TIMP2	1.91783
ARPC2	1.91434
EDF1	1.91434
HNRNPU	1.90385
LUC7L3	1.90385
PMP22	1.89685
FKBP5	1.89161
CIRBP	1.89161
LRRFIP1	1.88811
RDX	1.88811
FOS	1.88636
NPM1	1.88462
EMP3	1.88462
PNRC1	1.88287
NOTCH4	1.88112
CSDE1	1.87937
ANXA5	1.87238
HSPA1A	1.87238
ATP5PF	1.87238
PSMA7	1.86713
AKAP12	1.86713
RHOC	1.85839
EIF4A2	1.85315
GRASP	1.85315
EMP2	1.84266
YBX3	1.83042
BMPR2	1.82168
ETS2	1.81818
SET	1.81469
ICAM2	1.81469
TPM4	1.79545
PBX1	1.79371
SLC25A3	1.79196
HLA-DQA1	1.77622
ZFP36L1	1.77622
ACTN4	1.76748
PALMD	1.76224
PDIA3	1.76224
PIK3C2A	1.76049
COX7A2	1.75
GABARAPL2	1.74825
SLCO2A1	1.7465
LDHA	1.74301
YWHAE	1.74126
ATP1A1	1.73077
TMEM59	1.72902
GBP4	1.72902
SAT1	1.72203
FAM107A	1.72028
IFI16	1.71329
ABI3BP	1.70979
ANXA1	1.70979
CNBP	1.7028
ANKRD12	1.70105
TINAGL1	1.6993
CCND1	1.68881
FIS1	1.68531
KDR	1.68357
HLA-DMA	1.68182
PTGES3	1.68007
CST3	1.68007
GNG5	1.67832
APLP2	1.67483
MTDH	1.67308
GPX4	1.66958
SGK1	1.66434
HIPK2	1.66084
NOP53	1.65559
CALR	1.65035
FCN3	1.64685
SAP18	1.64685
C4orf3	1.63811
DNAJA1	1.63636
SPTAN1	1.63287
SRSF5	1.63287
HNRNPA1	1.63112
ARPC3	1.63112
POLR2L	1.62587
BCAM	1.62587
SH3BGRL3	1.62413
TXN	1.62413
LIMS2	1.62238
POMP	1.62238
LAPTM4A	1.62063
NFIB	1.61888
ETS1	1.61888
CD46	1.61364
ST13	1.61364
AES	1.61189
PCBP2	1.60664
CLIC4	1.6049
TRIM56	1.6049
EIF3K	1.6049
CALCOCO2	1.5979
RABAC1	1.59266
RRAS	1.59266
MAP4	1.58566
ARL6IP4	1.58566
UBL5	1.58392
PFN1	1.57867
FCGRT	1.57517
ATP5MG	1.56993
LMNA	1.56643
XAF1	1.56643
SELENOM	1.56469
SRRM1	1.56294
ARL6IP5	1.56119
FGL2	1.55944
MYO1C	1.55769
RGS5	1.55594
WWTR1	1.5542
ATP5MC2	1.5542
SCAF11	1.55245
KLF6	1.54895
TSPO	1.54895
HLA-DQB1	1.5472
QKI	1.5472
MXD4	1.5472
HIST1H4C	1.54371
EIF5	1.54371
DDX3X	1.54196
NDRG1	1.53846
TLN1	1.53846
LDB2	1.53497
RSRP1	1.52972
IFI6	1.52797
CA4	1.52797
ATP6V1G1	1.52622
ECE1	1.52273
PABPC1	1.51923
SERINC3	1.51923
2022-09-02	1.50874
SERINC1	1.5
GIMAP1	1.49825
LGALS3	1.49825
ATP5IF1	1.4965
CALCRL	1.49476
ENPP2	1.49476
ROBO4	1.49476
MTUS1	1.49126
DDX24	1.49126
BOD1L1	1.48951
VWF	1.48601
RAP1B	1.48601
SPAG9	1.48427
CLTA	1.47727
SLC14A1	1.47028
DPYSL2	1.46503
PARP14	1.46154
MEF2C	1.46154
COX6A1	1.4528
FUS	1.44755
CDC37	1.44755
RPS10	1.4458
ATP6V0E1	1.44406
ATP5ME	1.44231
NEDD9	1.44231
SRSF11	1.44056
NES	1.44056
TMTC1	1.44056
SRSF7	1.43706
SASH1	1.43531
CDH5	1.43357
COMMD6	1.43007
C11orf58	1.42308
PSME1	1.41783
ATP5F1D	1.41608
TNS2	1.41084
DYNLRB1	1.40909
PTPRG	1.40385
SLC25A6	1.40385
JAG1	1.40035
ANKRD11	1.3986
ITM2A	1.3951
TJP1	1.3951
PSMB1	1.3951
PARK7	1.39336
ADAM15	1.39336
ESAM	1.39336
TRIR	1.39161
HNRNPDL	1.38811
CD99	1.38287
NDUFS5	1.38112
AKAP9	1.38112
NAP1L1	1.37762
TGOLN2	1.37587
CD151	1.37413
TPR	1.37238
TOMM20	1.37238
SNHG7	1.37063
NORAD	1.36888
OST4	1.36713
BPTF	1.36014
HP1BP3	1.3549
UQCRH	1.35315
JAK1	1.3514
SNX3	1.3514
MT1M	1.34965
MPHOSPH8	1.3479
ARF1	1.34615
SP100	1.34615
VAMP2	1.34441
LRRC32	1.34266
SRSF3	1.34091
DAB2	1.33566
PCM1	1.33392
ELK3	1.33392
DYNC1H1	1.33392
RBM25	1.33042
ATP5MC3	1.32692
LDHB	1.32692
PPIB	1.32692
COX6B1	1.32692
EFNB2	1.32517
EIF4B	1.32517
RRBP1	1.32517
RPS27L	1.32343
YWHAH	1.32343
ROCK1	1.32168
KIF5B	1.30944
KMT2E	1.30769
GYPC	1.30769
GNB1	1.30594
ZEB1	1.3042
SQSTM1	1.30245
SF3B1	1.3007
CHD9	1.3007
DAD1	1.29895
CANX	1.2972
WARS	1.2972
EIF3E	1.29371
ANAPC16	1.29196
EIF5B	1.29021
GOLGA4	1.29021
NDUFC2	1.28147
NDUFC1	1.27972
NEDD8	1.27622
NFAT5	1.27622
CSNK1A1	1.27098
LY6E	1.27098
ZFP36L2	1.26399
PSMB9	1.26224
TMEM50A	1.26049
EIF1AX	1.25699
TIMP1	1.25699
LPP	1.25524
CYB5A	1.25524
NDUFA1	1.25524
NFIA	1.25175
NDUFB7	1.25
PPP1R14A	1.25
XRCC5	1.24825
MEF2A	1.24825
DYNC1LI2	1.24825
ISG15	1.2465
PURA	1.2465
SEC61B	1.2465
DEPP1	1.2465
TCF25	1.24476
NFE2L2	1.23951
BRK1	1.23427
ZBTB16	1.23427
DLC1	1.23252
GOLGB1	1.23077
SBDS	1.23077
CEACAM1	1.23077
IQGAP1	1.22552
GTF2I	1.22378
MRFAP1	1.22378
NDUFB2	1.22203
SSR4	1.22203
SH3GLB1	1.21678
LAMTOR5	1.21678
PNN	1.21329
COX7A1	1.21329
RAB13	1.21154
EVA1B	1.20629
SUB1	1.2028
KMT2A	1.2028
CHURC1	1.2028
KANK3	1.20105
PPDPF	1.1993
RAB2A	1.19755
SFPQ	1.1958
TAGLN	1.1958
SORBS2	1.19406
ADD1	1.19231
UBE2D3	1.18706
DST	1.18706
UBXN4	1.18531
TPI1	1.18531
AP1S2	1.18007
TGM2	1.18007
TCIM	1.17657
TMOD3	1.17483
CPE	1.17308
LTC4S	1.17133
PSIP1	1.17133
CXCL12	1.17133
APOLD1	1.16958
SLK	1.16783
GNAQ	1.16608
COX8A	1.16608
ATP5F1B	1.16259
ITGA6	1.15559
SPRY1	1.15559
LAMP1	1.15559
STAT3	1.15559
SPCS2	1.15385
TUBB	1.15385
H1FX	1.1521
CYB5R3	1.1486
GSTO1	1.14685
NDUFB10	1.14685
RSF1	1.1451
RBMS1	1.13986
TNRC6B	1.13811
CCNL1	1.13636
VPS13C	1.13636
ECSCR	1.13462
TPM1	1.13462
NDUFB4	1.13287
PRPF4B	1.13112
TAX1BP1	1.13112
ZNHIT1	1.13112
ISCU	1.13112
MBNL1	1.12762
VPS28	1.12762
RNF115	1.12587
EGR1	1.12587
ATP5MD	1.12587
GCC2	1.12413
SPCS1	1.12413
HNRNPD	1.12413
COX7B	1.12413
EIF2S2	1.12413
DYNC1I2	1.12238
PRDX2	1.12238
PCBP1	1.12063
PCK1	1.12063
CTNNB1	1.11713
ATOX1	1.11713
MIOX	1.11713
PLEC	1.11364
ZBTB38	1.11189
GIMAP8	1.11189
PPIG	1.11014
ENY2	1.10839
ANP32B	1.10839
GATM	1.10839
SWAP70	1.10664
YY1	1.10664
KIAA0355	1.10664
ARPC5	1.1049
CTGF	1.1049
DHRS3	1.10315
RNF213	1.10315
RAPGEF5	1.09965
FDPS	1.0979
C12orf57	1.0979
PCMTD1	1.09615
MGST2	1.09441
CHMP2A	1.09441
HSPD1	1.09091
AKAP13	1.09091
DDX18	1.08916
NDUFS6	1.08566
PRDX5	1.08392
TM9SF3	1.08392
SF1	1.08217
CD109	1.08217
DEK	1.07867
PHACTR2	1.07867
SLC3A2	1.07867
ACVRL1	1.07867
LUZP1	1.07692
CAPZA2	1.07692
RAB11A	1.07692
ASAP1	1.07517
ODF2L	1.06993
CDC42BPA	1.06993
OCIAD1	1.06818
TBCA	1.06818
HNRNPM	1.06818
CTNNA1	1.06643
CCPG1	1.06643
IFI44L	1.06469
UQCRQ	1.06469
ACTR2	1.06119
UQCR11	1.06119
PINK1	1.05769
HNRNPC	1.05769
RSRC2	1.05594
HIP1	1.0542
PAK2	1.05245
HNRNPH1	1.05245
TSPAN14	1.05245
WDR83OS	1.05245
ID2	1.0507
YWHAZ	1.04545
RASIP1	1.04545
H2AFZ	1.04196
TMBIM4	1.04196
APOE	1.04021
HNRNPR	1.03671
CSTB	1.03671
PJA2	1.03497
RBX1	1.03497
VAPA	1.03322
CAP1	1.03147
SNCG	1.03147
DDX46	1.02622
FKBP2	1.02622
FXYD6	1.02622
SLC38A2	1.02448
LMCD1	1.02273
DOCK9	1.02098
S100A13	1.01748
PDIA6	1.01748
PLS3	1.01573
FZD4	1.01573
MZT2B	1.01399
PTPN12	1.01049
MRPL33	1.00874
SMARCA2	1.0035
ARL2	1.0035
ERH	1.0035
DNAJC8	1.00175
SNU13	1.00175
VWA1	1.00175
TAPBP	1.00175
EIF3A	1.00175
PTPRM	1.00175
NCOR1	0.996503
SARAF	0.994755
AP2M1	0.994755
S1PR1	0.993007
CRIM1	0.991259
JMJD1C	0.991259
IL32	0.991259
CEBPB	0.98951
EFNB1	0.98951
CYSTM1	0.986014
ARHGDIB	0.986014
SEC11A	0.986014
CASKIN2	0.986014
ZRANB2	0.984266
NUCB2	0.982517
CYYR1	0.982517
SYF2	0.980769
ITGA1	0.980769
AFDN	0.980769
SEM1	0.980769
NDUFB8	0.979021
SLC25A5	0.977273
TCEAL4	0.975524
HSPE1	0.973776
U2SURP	0.973776
CAPNS1	0.973776
SELENOS	0.972028
NFIC	0.972028
S100A16	0.97028
PRSS23	0.97028
SLFN5	0.97028
ARID4B	0.968531
BAZ2B	0.966783
KLF3	0.965035
PRCP	0.965035
FGFR1	0.963287
GRN	0.963287
PSMB8	0.958042
CRYAB	0.958042
ZFAND5	0.956294
HSBP1	0.954545
LTBP4	0.952797
KIAA1551	0.951049
NDUFA11	0.951049
TRIOBP	0.951049
SKIL	0.951049
GSTA1	0.949301
HMGN3	0.947552
TIE1	0.947552
RBP5	0.947552
ROCK2	0.947552
SUCLG1	0.942308
ATP5MPL	0.942308
SH3BGRL	0.942308
ATP5F1A	0.940559
MYLK	0.940559
UBXN1	0.940559
PPA1	0.938811
NAA38	0.938811
AIF1L	0.938811
KLF7	0.935315
MYCBP2	0.935315
RFC1	0.933566
GIMAP6	0.933566
SUN1	0.928322
ATP5PO	0.926573
ADAR	0.924825
DBI	0.924825
MCL1	0.924825
CHMP5	0.923077
SCAND1	0.921329
LAMB2	0.921329
IRF2BP2	0.921329
TUBA1A	0.921329
ATP5PD	0.91958
CDKN1C	0.91958
APOL3	0.91958
TFPI	0.91958
EIF3G	0.917832
SNRK	0.917832
SRP9	0.916084
AFF1	0.914336
SNX6	0.914336
EXOC3L2	0.914336
ETFB	0.912587
UBE2B	0.912587
RBM17	0.912587
SMCHD1	0.910839
[truncated: 21,604 more rows]

## Sheet: ICA
	ICA
[truncated: 22,484 more rows]

## Sheet: CTAL
	CTAL
[truncated: 22,484 more rows]

## Sheet: ICB
	ICB
[truncated: 22,484 more rows]

[truncated: 12 more sheets: PEC, DCT, CCDlike, U1, LOHlike, Mesangial, Podocytes, U2, NK, MNP, Tcell, Bcell]
