# Supplementary material for: Single-cell profiling of healthy human kidney reveals features of sex-based transcriptional programs and tissue-specific immunity
Source: Nat Commun. 2022 Dec 10;13:7634. doi: 10.1038/s41467-022-35297-z (PMC9741629; doi:10.1038/s41467-022-35297-z)
Supplement: Supplementary file 16 — Source Data [file 41467_2022_35297_MOESM16_ESM.xlsx]

## Sheet: Figure 2d
KDM5D			UTY			EIF1AY			EIF1AX			DDX3X			MT1F			MT1G			MT1H
Male PTECs	Female PTECs		Male PTECs	Female PTECs		Male PTECs	Female PTECs		Male PTECs	Female PTECs		Male PTECs	Female PTECs		Male PTECs	Female PTECs		Male PTECs	Female PTECs		Male PTECs	Female PTECs
0.997116	0		0.928731	0		0.852143	0			1.68958		1.21349	1.04427		1.11884	1.528		1.11072	3.291		1.196	3.76
1.07985	0		1.09682	0		1.02752	0		1.04186	1.53333		1.04186	1.80563		1.05117	1.755		0.95694	3.539		1.698	2.43
0.986803	0		1.03766	0		0.989085	0		0.701817	1.59844		0.701817	1.8245		1.15829	1.713		1.03994	3.268		1.488	2.472
1.13747	0		1.51922	0		1.3418	0		1.06376	1.81085		1.06376	1.56645		1.09581	1.798		0.934004	3.846		1.256	2.315
0.804315	0		1.15136	0		0.894508	0		1.10509	1.56555		1.10509	1.27677		0.908778	1.817		0.95033	3.135		1.034	2.971
1.02871	0		0.540862	0		0.962039	0		0.95871	1.56013		0.95871	1.62732		0.944092	1.61		0.862442	2.885		0.894	2.396
0.676346	0		0.703847	0		0.657092	0		1.33716	1.86499		1.33716	1.86499		1.00486	1.98206		1.28922	15.3642		0.952	7.405
0.549364	0		0.981686	0		0.784131	0		1.37952	1.96451		1.37952	1.96451		0.974004	2.12432		0.987259	13.9433		0.58	12.1552
0.732466	0		0.935191	0		0.675565	0		0.95871	2.00578		0.95871	2.00578		0.868742	2.12432		0.865437	10.4578		1.034	6.83765
0.570711	0		1.07425	0		0.73162	0		0.90073	1.60122		0.90073	1.60122		0.918276	2.00277		1.07289	9.26313		0.499	7.61318
1.2086	0		1.16272	0		1.10829	0		1.13813	1.66344		1.53421	1.66344		1.15	1.79253		1.143	8.49433		1.367	6.18383
0.968171	0		0.970971	0		1.24689	0		1.07301	1.71614		1.16675	1.71614		1.001	1.81756		0.843	7.2175		1.032	7.88166
0.76755	0		0.830758	0		0.679871	0		0.720298	1.29385		0.720715			1.022	1.761		1.403	4.372		1.153	5.19
1.2086	0		1.00173	0		1.17963	0		1.2072	1.36762		1.16272	1.4871		1.142	1.805		1.052	3.833		1.391	10.027
1.04126	0		1.09619	0		0.906471	0		1.01513	1.94082		1.11149	1.86284		1.04	1.737		0.697	3.886		1.091	6.593
0.884745	0		0.970971	0		0.99539	0		0.927659	1.92075		0.599778	1.02633		0.715	1.761		1.009	4.418		0.405	5.19

## Sheet: Figure 3b
OCR (pmol/min):
Time	Group Name: Glc+Gln_M4						Group Name: Glc+Gln_M5								Group Name: Glc+Gln_M6								MALE PTECs	MALE PTECs				Group Name: Glc+Gln_F4								Group Name: Glc+Gln_F5								Group Name: Glc+Gln_F6
	B01	C01	D01	E01	F01	G01	A02	B02	C02	D02	E02	F02	G02	H02	A05	B05	C05	D05	E05	F05	G05	H05	AVERAGE	SEM				A03	B03	C03	D03	E03	F03	G03	H03	A04	B04	C04	D04	E04	F04	G04	H04	A06	B06	C06	D06	E06	F06
1.35568	121.27	123.881	144.58	194.012	132.778	107.636	85.5272	101.603	101.315	94.4461	91.8227	91.7892	94.766	77.9809		64.8439	65.8192	80.6942	76.2808	69.9519	70.8872	46.8199	97.0812	7.00041				57.5983	63.4368	64.5351	56.2065	47.0385	60.6574	43.6765	37.7603	50.3085	77.3539	66.0452	78.4372	69.9065	80.4157	67.073	53.2139	37.228		72.1304	61.7072	66.869	73.9574
8.00389	116.558	117.841	138.732	194.573	128.035	104.626	81.712	96.2304	97.1611	90.8531	88.3902	88.7155	89.4814	75.3877		60.8095	64.4577	76.7106	72.9807	65.8169	66.9946	44.2262	93.3472	7.02661				54.553	59.5916	62.7579	53.5538	44.32	58.6422	41.9983	35.9286	47.8449	75.5119	62.3265	75.4943	66.9656	75.8251	63.3838	49.1574	35.1514		68.09	58.7985	62.9776	70.847
14.6404	116.29	115.69	136.14	191.014	125.902	103.677	80.7072	95.4108	95.4236	89.1522	88.4537	86.6977	88.4444	74.5096		58.7674	63.149	75.0753	72.0247	63.9486	65.9317	48.2475	92.1265	6.85284				54.2031	59.4539	61.5326	51.307	44.8292	56.3631	40.4796	34.2413	46.4265	73.8863	61.3022	74.2204	66.5679	74.1416	62.8323	48.8608	33.869		66.8704	56.8201	61.8499	68.9083
21.4105	46.8432	41.3711	57.7173	133.437	53.6237	41.9931	21.4297	40.3554	40.6481	37.1048	33.3256	33.9736	38.051	28.3582		23.4509	24.8981	31.4064	29.5394	25.5358	24.9271	20.0236	39.4292	5.07772				19.5489	18.4904	24.4784	20.7468	17.5577	21.4155	13.8046	11.4853	14.4435	27.7046	24.095	28.0875	27.3685	29.2236	22.5017	17.0628	14.978		27.4075	22.3414	23.6146	23.2471
28.0674	44.4437	39.321	44.9221	85.3	42.2529	32.8206	20.6744	36.3799	37.1668	35.475	32.3126	32.5962	33.3842	24.1737		22.239	23.9507	29.041	28.2015	23.584	23.0345	16.1731	33.6879	3.04802				19.6351	19.738	24.0499	20.0494	16.9855	20.9442	12.9069	10.9743	15.4909	27.6537	24.7548	28.4731	26.9512	29.2684	23.7506	17.0196	12.83		26.0431	21.9385	22.926	23.6544
34.6862	43.4023	39.3134	43.767	71.7012	43.9894	33.7022	22.532	35.9534	36.1228	34.5022	30.8999	32.8426	32.4668	25.1538		22.2866	23.4801	28.6535	28.4286	23.1502	22.7736	14.6901	32.8482	2.54715				19.0337	19.9301	23.9728	19.653	16.7087	21.0223	13.2729	10.7313	16.5043	28.1404	25.1371	28.345	28.0295	29.9552	23.8647	17.2425	12.5645		25.5339	22.5537	23.3708	23.5214
41.4382	313.885	320.665	337.621	341.43	331.001	291.403	206.644	211.392	247.96	224.286	200.134	219.715	228.896	189.919		152.285	113.972	163.292	133.264	135.015	140.171	86.9708	218.568	16.8489				133.398	142.59	149.542	123.003	85.5199	114.916	92.5846	66.7906	108.91	167.7	140.911	179.5	127.964	175.193	134.558	113.532	75.3783		146.291	135.421	134.738	159.769
48.0427	257.514	250.772	256.545	298.441	243.326	244.5	164.865	164.999	195.855	182.063	169.524	178.57	184.346	154.751		122.191	92.274	136.085	112.883	116.601	115.91	73.3371	176.922	13.2419				110.106	114.464	126.595	100.452	76.7676	102.161	77.0502	60.7404	87.8509	133.925	112.638	144.906	102.296	138.815	104.386	94.3877	68.1582		110.842	108.025	102.26	121.803
54.7238	230.312	222.812	232.599	274.933	220.538	231.62	150.051	149.869	174.339	164.082	155.092	160.141	162.291	143.495		111.325	84.0729	123.813	103.228	108.221	103.608	66.8301	160.632	12.0552				101.618	108.022	117.272	93.5123	73.6097	96.3244	71.4207	57.454	80.9586	123.937	104.269	132.627	96.5579	127.092	96.691	83.6653	64.1385		98.9743	98.3293	93.2211	109.995
61.4906	230.912	218.616	227.934	274.776	220.873	232.412	151.777	149.218	177.96	160.799	155.069	158.86	164.709	140.597		108.824	80.1556	122.144	102.238	108.088	96.7039	66.4924	159.484	12.1719				104.285	107.764	117.175	91.6893	72.1179	100.001	72.8658	55.9652	81.1954	117.457	98.5958	121.036	90.8633	128.288	95.1873	82.2486	69.9467		101.224	80.5812	88.6864	106.901
68.1798	213.503	197.324	213.141	265.102	200.731	209.994	146.501	144.891	169.256	152.947	150.556	156.336	155.394	135.922		98.9287	75.8292	112.953	95.9828	99.8138	93.1723	62.3853	150.031	11.2879				93.963	98.4912	107.317	84.3447	65.9774	89.0863	65.9239	50.5321	75.34	109.136	89.6482	111.774	84.0329	115.431	87.4105	73.2769	65.5001		94.2434	78.9802	82.4077	99.7887
74.8575	200.825	187.331	205.542	265.731	191.169	197.185	144.349	142.474	165.184	149.778	147.496	153.326	151.286	134.782		97.2652	78.1995	113.333	96.3474	100.622	93.9282	62.9329	146.623	10.651				91.186	94.8512	105.522	83.2456	65.1733	86.191	63.8948	49.3595	71.699	104.519	86.9931	108.755	82.0106	107.414	83.1972	70.1165	62.5951		94.6585	82.7876	81.0385	98.5969
81.6124	38.8153	37.5592	35.3049	60.3266	38.7802	33.4762	23.3363	31.9149	34.3397	35.3078	27.6052	29.1377	30.9031	25.5505		51.6394	25.2614	30.343	23.3503	24.2592	23.8804	17.4287	32.3105	2.10034				24.9765	20.8241	27.3029	23.8568	20.1739	21.3958	14.7488	13.1976	16.4166	26.9456	24.3035	25.3663	25.9683	27.9788	23.2554	17.3206	20.8429		30.0115	33.9813	22.2133	27.4195
88.26	36.0615	38.29	35.4001	43.1777	38.7933	33.5907	23.1151	32.09	33.0859	34.4853	29.0079	35.5188	31.195	24.9207		25.714	23.0842	27.049	24.7379	22.6041	23.9269	14.4993	30.0166	1.48539				22.1383	20.0379	24.3654	21.6533	18.9566	20.9171	13.7966	13.3868	15.6662	25.938	22.9193	25.693	26.5702	26.5336	22.2289	17.4766	17.0477		26.4588	24.7876	21.6794	25.3169
94.9113	32.3605	36.0241	33.6718	41.4349	36.5795	32.1388	20.3318	31.0788	31.8437	31.733	27.7546	31.8007	29.3704	23.0712		23.0998	21.5037	25.5002	23.5439	21.0392	21.7743	12.5239	28.0085	1.46269				20.8957	18.5507	23.0906	20.4312	18.0811	19.7109	13.5579	11.5923	14.5515	23.9287	21.0765	22.92	24.9273	23.9998	20.198	14.6944	15.2394		24.9996	22.9022	21.1008	24.3326
Basal respiration	1069.37	1056.81	1372.73	2011.24	1185.54	943.683	778.442	852.084	851.22	748.829	788.875	706.701	774.317	670.438		466.232	549.635	659.739	640.892	574.069	572.142	394.913	841.329	76.6041				430.619	525.459	510.032	423.788	336.945	501.165	374.65	299.46	427.483	658.574	523.512	661.594	536.641	654.822	546.729	420.869	240.502		553.058	451.825	548.634	604.853
ATP-linked resp	1445.58	1574	1880.49	2190.46	1719.56	1439.4	1223.55	1199.75	1202.63	1110.1	1124.12	1124.96	1124.51	1026.63		773.177	811.995	955.576	897.637	846.593	881.216	562.348	1195.92	84.4347				699.958	798.898	775.933	671.623	547.942	755.686	583.16	500.228	648.561	959.356	753.155	942.577	802.121	933.266	794.479	644.227	447.45		842.865	738.888	802.868	946.014
Proton leak	168.027	20.666	190.877	844.375	69.3504	-15.438	-48.9263	85.9945	81.8055	19.8393	66.2456	-58.5862	43.8834	-14.9757		-69.6607	17.3703	39.9304	69.4306	19.6436	-17.8883	33.5528	73.596	40.1136				-50.1803	-6.01111	-6.32474	-32.1525	-39.512	0.543021	-17.8348	-48.3607	-3.51399	34.3929	36.7933	55.7293	7.63744	54.8219	30.5023	-9.16048	-84.547		-8.33315	-57.1114	24.9887	-33.3262
Max resp capacity	4437.37	4257.64	4431.21	5114.86	4098.35	4226.13	2840.33	2663.17	3261.5	2957.11	2815.61	2866.41	3068.79	2601.5		1933.16	1386.4	2184.82	1766.22	1883.48	1843.13	1178.97	2943.63	238.409				1762.65	1892.07	2048.45	1578.94	1158.4	1627.93	1267.45	948.853	1446.41	2163.8	1797.74	2388.74	1517.37	2249.85	1646.24	1541.12	1024.13		1690.83	1667.88	1614.64	1933.34
Reserve capacity	2824.42	2663.62	2360.69	2081.26	2310.17	2802.75	1666.19	1377.95	1977.58	1827.63	1625.73	1800.47	1900.87	1590.26		1229.93	557.373	1189.72	799.542	1017.6	980.156	583.313	1674.63	146.342				1113.14	1099.51	1279.15	939.73	650.173	872.011	702.356	497.17	801.626	1170.46	1008.12	1390.84	707.94	1262.16	821.592	906.308	661.378		856.64	986.385	787.125	1021.03
Non-mitoc respiration	3373.76	3582.25	3311.87	4039.52	3629.33	3142.6	2162.55	3002.2	3095.37	3226.29	2713.85	3322.99	2918.47	2331.48		2405.69	2159.66	2530.59	2314.37	2114.74	2238.5	1356.49	2808.22	138.967				2071.17	1874.66	2279.52	2025.79	1773.5	1956.91	1290.75	1252.41	1465.66	2426.65	2144.23	2403.73	2485.79	2482.37	2079.64	1635.04	1594.91		2475.37	2319.02	2028.23	2368.54
[truncated: 4 more columns]

## Sheet: Figure 3c
Basal respiration			ATP-linked respiration			Reserve capacity			Maximal respiratory capacity
Male PTECs	Female PTECs		Male PTECs	Female PTECs		Male PTECs	Female PTECs		Male PTECs	Female PTECs
1069.37	430.62		1445.58	699.96		2824.42	1113.14		4437.37	1762.65
1056.81	525.46		1574	798.9		2663.62	1099.51		4257.64	1892.07
1372.73	510.03		1880.49	775.93		2360.69	1279.15		4431.21	2048.45
2011.24	423.79		2190.46	671.62		2081.26	939.73		5114.86	1578.94
1185.54	336.95		1719.56	547.94		2310.17	650.17		4098.35	1158.4
943.68	501.17		1439.4	755.69		2802.75	872.01		4226.13	1627.93
778.44	374.65		1223.55	583.16		1666.19	702.36		2840.33	1267.45
852.08	299.46		1199.75	500.23		1377.95	497.17		2663.17	948.85
851.22	427.48		1202.63	648.56		1977.58	801.63		3261.5	1446.41
748.83	658.57		1110.1	959.36		1827.63	1170.46		2957.11	2163.8
788.88	523.51		1124.12	753.15		1625.73	1008.12		2815.61	1797.74
706.7	661.59		1124.96	942.58		1800.47	1390.84		2866.41	2388.74
774.32	536.64		1124.51	802.12		1900.87	707.94		3068.79	1517.37
670.44	654.82		1026.63	933.27		1590.26	1262.16		2601.5	2249.85
466.23	546.73		773.18	794.48		1229.93	821.59		1933.16	1646.24
549.63	420.87		812	644.23		557.37	906.31		1386.4	1541.12
659.74	240.5		955.58	447.45		1189.72	661.38		2184.82	1024.13
640.89	553.06		897.64	842.87		799.54	856.64		1766.22	1690.83
574.07	451.82		846.59	738.89		1017.6	986.39		1883.48	1667.88
572.14	548.63		881.22	802.87		980.16	787.13		1843.13	1614.64
394.91	604.85		562.35	946.01		583.31	1021.03		1178.97	1933.34
	409.17			623.08			809.16			1426.32
	444.84			703.97			674.64			1345.6

## Sheet: Figure 3d
Intracellular ATP			Intracellular NAD			Intracellular B-nicotinamide			Intracellular GTP			Intracellular ITP			Intracellular UTP
Male PTECs	Female PTECs		Male PTECs	Female PTECs		Male PTECs	Female PTECs		Male PTECs	Female PTECs		Male PTECs	Female PTECs		Male PTECs	Female PTECs
0.818059	0.404794		0.641435	0.660079		1.08321	0.423696		0.933005	0.69577		0.885548	0.890379		0.792618	0.537802
1.68386	1.18194		1.57391	1.35324		1.66568	0.916787		1.50413	1.06699		1.2917	1.10962		1.55898	1.20738
1.59719	0.252853		1.33992	0.441348		1.48836	0.425471		1.61699	0.558497		1.20336	0.656241		1.56626	0.323908
0.966333	0.675073		0.698893	1.00851		1.11938	0.880617		1.06162	0.711889		0.933789	0.893332		0.891162	0.738877
1.24985	1.03367		1.02278	0.99149		1.39348	0.852313		1.16095	0.938379		1.09764	1.08116		1.25891	1.10884
1.37255	0.581527		1.18559	0.547229		1.30857	0.591453		1.08815	0.736585		1.06621	0.75976		1.29176	0.707216
1.01014	0.51908		0.997246	0.738255		1.04041	0.807881		0.996686	0.724876		1.01047	0.77259		0.929258	0.681647
1.28168	0.593743		1.32694	1.19294		1.2912	0.96546		1.22613	0.746077		1.08295	0.825234		1.3385	0.688712
1.10611	0.989856		1.00275	0.929132		1.03454	0.711352		1.0848	1.00331		0.989534	1.0249		1.07074	1.13333
0.901601	0.597418		0.727239	1.01033		0.986753	0.880228		1.02106	0.686066		0.943178	0.806222		0.823964	0.686911
1.31112	1.0984		1.02506	0.989673		1.13828	1.01325		1.35082	0.978936		1.05682	1.06924		1.23132	1.17604
1.51892	0.586972		1.19538	0.473878		1.1337	0.566319		1.32113	0.691418		1.17907	0.746163		1.28214	0.718901
1.33951	0.483496		0.972785	0.984748		0.995934	0.947665		1.3459	0.634621		1.1752	0.763481		1.15185	0.629839
1.31068	0.689322		1.18934	1.01525		1.11014	1.05832		1.19979	0.794754		1.25075	0.824801		1.34972	0.848152
1.88061	0.623783		1.3885	0.948778		1.00407	0.834642		1.48766	0.800205		1.36207	0.817207		1.67459	0.770676
1.03738	0.508524		1.12472	0.93419		1.0459	1.4135		1.11814	0.616043		1.00645	0.745776		0.950904	0.615466
1.47344	1.18074		1.67589	1.02765		1.35559	0.9541		1.23935	0.955819		1.22548	1.06419		1.44571	1.32578
0.962619	0.700241		0.715337	0.97235		0.910563	0.82265		1.04418	0.827678		0.993551	0.850098		1.0491	0.880204

## Sheet: Figure 5a
	PBMCs						Kidney
NK	5.36	4.79	16.6	3.84	11.7	7.79	41.6	28.1	23.6	19	17.8	20
NKT	2.93	4.68	1.19	6.79	0.79	1.6	3.64	6.25	4.73	16.4	9.38	19.2
T	43.8	73.9	59.3	77	54.7	30	18.4	45.8	48.6	53.4	63.4	55.8

## Sheet: Figure 5b
	PBMCs								Kidney
CD4+	55.4	64.5	70.7	59.3	70.7	80.9			33.8	15.9	25	54.8	71.1	25.4	15.4	11.2
CD8+	39.6	21.9	24.4	38.7	25.9	15.7			59.2	68.2	66.7	41.9	20.2	49.3	56.1	51.1
TCRgd+	0.5	2.83	0.5	0.69	6.22	0.71			1.49	1.08	0	5.88	4.55	1.39	13.8	9.35

## Sheet: Figure 5d
	PBMCs						LD
TH1	17.5	3.68	1.85	1.93	22.8	2	8.33	17.2	20.7
TH2	2.58	5.32	1.81	2.11	4.15	2.46	0	0.52	0
TH17	11	1.86	3.49	4.23	24.4	3.69	0	2.6	13.8
TH1/17	5.33	1.99	1.07	0.84	9.55	0.96	16.7	79.7	58.6

## Sheet: Figure 5g
	PBMCs						Kidney
CD29	1.051	1.493	0.659	0.988	0.761	1	1.449	2.252	2.692
CD49d	1.577	1.521	0.808	1.024	1.017	1	1.839	2.507	2.938
CXCR4	4.674	1.907	1.395	1.507	1.948	1	1.483	1.669	1.273	1.533	1.459	1.642
CD69	1.931	0.737	1.235	1.169	1.174	1	36.539	20.207	54.775	7.202	16.252	3.31

## Sheet: Figure 5h
	PBMCs						Kidney
CD29	1.843	1.655	1.525	1.374	1.521	1	1.025	1.582	1.59
CD49d	2.533	2.052	1.741	1.614	1.634	1	1.229	2.182	2.011
CXCR4	5.09	-0.486	-1.854	1.262	0.264	1	3.372	3.6	-1.854	0.047	-0.789	0.211
CD69	1.435	1.188	1.211	1.416	1.574	1	2.007	1.087	2.866	1.914	2.079	1.488

## Sheet: Figure 5i
CXCR6 T cells normalized MFI			CXCR6 NK cells normalized MFI
PBMC	LD		PBMCs	LD
1.039	2.796		3.167	3.193
1	1.639		2.124	2.261
0.917	3.096		2.062	4.062
1.029	2.199		1.699	2.301
1.17	1.461		1.892	2.819
1	1.16		1	3.042

[truncated: 24 more sheets: Supp Fig 1b,c,d,e, Supp Fig 3d, Supp Fig 3f, Supp Fig 5a, Supp Fig 5b, Supp Fig 5e, Supp Fig 6a, Supp Fig 6e, Supp Fig 6f, Supp Fig 7a, Supp Fig 7b, Supp Fig 8c, Supp Fig 8d, Supp Fig 8e, Supp Fig 12c, Supp Fig 12f, Supp Fig 12h, Supp Fig 14b, Supp Fig 15j, Supp Fig 16c …]
